# Supplementary material for: An Integrated Analysis of miRNAs and Methylated Genes Encoding mRNAs and lncRNAs in Sheep Breeds with Different Fecundity
Source: Front Physiol. 2017 Dec 15;8:1049. doi: 10.3389/fphys.2017.01049 (PMC5736872; doi:10.3389/fphys.2017.01049)
Supplement: Supplementary file 1 [file Table1.XLS]

## Sheet: Dif_Gene_HanBBvsDoeset
GeneID	Tpye	FoldChange					Signal										Annotion						BlastToHuman
GeneID	GeneType	HanBB	Dorset	Log2FC	FDR	Style	Dorset-FPKM	HanSheepBB-FPKM	DorsetM-FPKM	Hansheep++-FPKM	HansheepM-FPKM	Dorset-Fragments	HanSheepBB-Fragments	DorsetM-Fragments	Hansheep++-Fragments	HansheepM-Fragments	AccID	Symbol	Location	Strand	KeggID	Description	E-Value	Blast_AccID	Blast_Symbol	Blast_Description
TFF2	mRNA	1883.45	86.992	4.43635	0	up	9.07785	174.819	0.371119	1.33142	0.350606	96	1944	6	15	6	XP_004003411.1	TFF2	chr1:260684878-260688389	-		trefoil factor 2	6e-47	NM_005423.4	TFF2	Trefoil factor 2
LOC101122224	ncRNA	1693.55	108.74	3.9611	0	up	13.2044	181.607	1.79478	14.7497	3.80123	120	1748	27	148	60	LOC101122224	LOC101122224	chr19:55665922-55666436	+		ribosomal protein L23a pseudogene
C5AR1	mRNA	746.015	60.7132	3.61912	0	up	2.52321	27.5988	1.00808	2.47451	1.27459	67	770	44	72	59	XP_004015385.1	C5AR1	chr14:53371533-53384671	+		complement component 5a receptor 1	2e-133	NM_001736.3	C5AR1	C5a anaphylatoxin chemotactic receptor 1
TYROBP	mRNA	3737.83	194.826	4.26194	0	up	21.7959	371.753	6.04145	29.2568	7.38449	215	3858	98	317	127	XP_004015240.1	TYROBP	chr14:45713512-45716386	-		TYRO protein tyrosine kinase binding protein	4e-40	NM_198125.2	TYROBP	TYRO protein tyrosine kinase-binding protein
LOC101120060	mRNA	235.431	7.24934	5.02131	0	up	0.512071	14.8148	1.15944	0.784959	0.657213	8	243	29	13	17	XP_004005447.1	LOC101120060	chr2:185546706-185560661	+		G protein-coupled receptor kinase 5-like	2e-87	NM_005308.2	GRK5	cDNA, FLJ93477, highly similar to Homo sapiens G protein-coupled receptor kinase 5 (GRK5), mRNA
LOC101122157	mRNA	356.537	7.24934	5.62006	0	up	0.534573	23.3734	0.685889	0.546301	0.419279	8	368	17	9	11	XP_004003698.1	LOC101122157	chr1:102296766-102303916	+		uncharacterized LOC101122157	4e-33	NM_002965.3	S100A9	cDNA, FLJ92148, highly similar to Homo sapiens S100 calcium binding protein A9 (calgranulin B) (S100A9), mRNA
RPL39	mRNA	32554.4	1424.49	4.51433	0	up	247.828	5033.61	212.725	1019.22	358.312	1572	33601	2235	7119	3985	XP_004022439.1	RPL39	chrx:109044104-109047434	+		ribosomal protein L39	4e-23	NM_001000.3	RPL39	60S ribosomal protein L39
LOC101122142	mRNA	3.8754	405.057	-6.70763	0	down	14.8904	0.142485	0	0.181561	0	447	4	0	6	0	XP_004019302.1	LOC101122142	chr20:26267400-26278019	-		butyrophilin subfamily 3 member A3-like	3e-105	NM_197974.2	BTN3A3	Butyrophilin subfamily 3 member A3
LOC101114892	ncRNA	942.692	84.2735	3.48363	0	up	15.7832	156.265	2.74224	19.4832	3.7775	93	973	26	126	39	LOC101114892	LOC101114892	chr14:1324746-1325078	+		ribosomal protein L35a pseudogene
NR5A2	mRNA	35.8475	608.038	-4.08422	0	down	25.3716	1.32979	0.456609	1.88913	0.258822	671	37	20	55	12	NM_001246280.1	NR5A2	chr12:76965865-77091729	+		Nuclear receptor subfamily 5 group A member 2	0	NM_205860.2	NR5A2	cDNA FLJ54621, highly similar to Orphan nuclear receptor NR5A2
ARMC3	mRNA	0	190.295	-20	0	down	4.37121	0	0	0.0378169	0	210	0	0	2	0	XP_004014271.1	ARMC3	chr13:23043200-23126250	+		armadillo repeat containing 3	0	NM_173081.4	ARMC3	armadillo repeat containing 3
LOC101119090	mRNA	631.691	43.496	3.86026	0	up	7.65333	97.2012	1.41943	11.9588	3.26303	48	652	15	84	36	XP_004002299.1	LOC101119090	chr1:80442319-80442677	-		40S ribosomal protein S27-like	9e-37	NM_001030.4	RPS27	40S ribosomal protein S27
HMOX1	mRNA	2582.96	152.236	4.08464	0	up	9.81549	148.054	19.6404	17.9786	11.7561	168	2666	556	338	352	XP_004023401.1	HMOX1	chr3:178680041-178687617	+		heme oxygenase (decycling) 1	2e-139	NM_002133.2	HMOX1	Heme oxygenase 1
CA1	mRNA	0	213.855	-20	0	down	9.42388	0	0.048221	0.0362736	0.136667	236	0	2	1	6	NM_001009771.1	CA1	chr9:89750610-89764642	+		Carbonic anhydrase 1
C2H9orf174	mRNA	3.8754	252.821	-6.02762	0	down	2.99059	0.0407539	0.00647203	0.038948	0	279	4	1	4	0	XP_004023661.1	C2H9orf174	chr2:49957638-50014540	-		chromosome 2 open reading frame, human C9orf174	0	NM_020893.2	CCDC180	Coiled-coil domain-containing protein 180
MAP3K19	mRNA	2.90655	167.641	-5.84992	0	down	2.61462	0.0403009	0	0.0128384	0.00806177	185	3	0	1	1	XP_004004784.1	MAP3K19	chr2:174727969-174769750	+		mitogen-activated protein kinase kinase kinase 19	0	NM_025052.4	MAP3K19	YSK4 protein
FOXJ1	mRNA	0	217.48	-20	0	down	11.0592	0	0.0556457	0.0837175	0	240	0	2	2	0	UPI0001B231B9	FOXJ1	chr11:54553303-54556561	+		forkhead box J1
HOXA5	mRNA	11.6262	579.041	-5.63821	0	down	34.8377	0.621852	3.45642	14.2631	3.91844	639	12	105	288	126	UPI000012CF30	HOXA5	chr4:68889884-68892105	+		Homeobox protein Hox-A5
P2RX2	mRNA	0	111.459	-20	0	down	6.96923	0	0	0	0	123	0	0	0	0	XP_004017597.1	P2RX2	chr17:44157250-44168181	-		purinergic receptor P2X, ligand-gated ion channel, 2	4e-153	NM_174873.2	P2RX2	P2X purinoceptor 2
NME9	mRNA	5.81311	283.63	-5.60856	0	down	15.0905	0.274958	0	0.30657	0	313	6	0	7	0	XP_004003356.1	NME9	chr1:248871342-248895466	+		NME/NM23 family member 9	5e-119	NM_178130.2	NME9	Thioredoxin domain-containing protein 6
WDR63	mRNA	7.75081	246.477	-4.99097	0	down	5.7067	0.159342	0	0.133246	0	272	8	0	7	0	XP_004003621.1	WDR63	chr1:61459592-61544405	+		WD repeat domain 63	0	NM_145172.4	WDR63	WD repeat domain 63
WDR69	mRNA	1.9377	205.7	-6.73005	0	down	7.50845	0.0628798	0	0.0901403	0	227	2	0	3	0	XP_004005035.1	WDR69	chr2:229077617-229111837	+		WD repeat domain 69	0	NM_178821.1	DAW1	Dynein assembly factor with WDR repeat domains 1
WDR16	mRNA	1.9377	206.606	-6.73639	0	down	6.20016	0.0516958	2.82413	0.247025	3.22645	228	2	172	10	208	XP_004012745.1	WDR16	chr11:28426972-28453260	+		WD repeat domain 16	0	NM_145054.4	WDR16	WD repeat-containing protein 16
SLC2A5	mRNA	431.139	26.2788	4.03618	0	up	0.806151	11.758	0.939928	0.909063	0.745263	29	445	56	36	47	NM_001009451.1	SLC2A5	chr12:42511688-42539171	+		Solute carrier family 2, facilitated glucose transporter member 5	0	NM_003039.2	SLC2A5	cDNA FLJ51824, highly similar to Solute carrier family 2, facilitated glucose transporter member 5
WDR96	mRNA	17.4393	380.59	-4.44782	0	down	4.52091	0.184164	0.0389956	0.205338	0.01228	420	18	6	21	2	XP_004020220.1	WDR96	chr22:23775029-23873559	-		WD repeat domain 96	0	NM_025145.5	WDR96	WD repeat domain 96
HYDIN	mRNA	3.8754	509.266	-7.03793	0	down	2.05754	0.0139197	0.00884219	0.04656	0	562	4	4	14	0	XP_004015662.1	HYDIN	chr14:39150805-39465978	+		HYDIN, axonemal central pair apparatus protein	0	np_116210	np_116210
EDN2	mRNA	0	159.485	-20	0	down	18.5439	0	0	0	0	176	0	0	0	0	XP_004001901.1	EDN2	chr1:15793856-15799055	-		endothelin 2	2e-62	NM_001956.3	EDN2	Endothelin-2
LOC101108654	mRNA	142.421	0.906167	7.29617	0	up	0.104579	14.6124	0.884022	0.189998	1.55101	1	147	14	2	26	XP_004009573.1	LOC101108654	chr5:56905969-56910133	+		double-headed protease inhibitor, submandibular gland-like
TMEM212	mRNA	0	110.552	-20	0	down	9.37729	0	0.0464094	0	0	122	0	1	0	0	XP_004003889.1	TMEM212	chr1:213682295-213704420	-		transmembrane protein 212	9e-80	NM_001164436.1	TMEM212	Transmembrane protein 212
CAPSL	mRNA	0	192.107	-20	0	down	13.3721	0	0	0.0572977	0	212	0	0	1	0	XP_004017101.1	CAPSL	chr16:38140277-38168682	+		calcyphosine-like	1e-112	NM_144647.3	CAPSL	Calcyphosin-like protein
S100A8	mRNA	370.101	0	20	0	up	0	54.1886	0.540663	1.08455	0.510778	0	382	6	8	6	XP_004002572.1	S100A8	chr1:102332168-102333129	-		S100 calcium binding protein A8	4e-36	NM_002964.4	S100A8	Protein S100-A8
CA5A	mRNA	1.9377	3391.78	-10.7735	0	down	190.102	0.096533	0.214623	0.184511	0.0868968	3743	2	7	4	3	XP_004015003.1	CA5A	chr14:12844645-12870640	-		carbonic anhydrase VA, mitochondrial	9e-134	NM_001739.1	CA5A	Carbonic anhydrase 5A, mitochondrial
ZBBX	mRNA	0.968851	216.574	-7.80437	0	down	5.34886	0.0212726	0.013513	0.0406599	0	239	1	1	2	0	ZBBX	ZBBX	chr1:218098393-218209693	+		zinc finger, B-box domain containing	0	NM_024687.3	ZBBX	Zinc finger B-box domain-containing protein 1
KRT5	mRNA	3.8754	188.483	-5.60394	0	down	5.34198	0.0974122	0	0.209465	0	208	4	0	9	0	XP_004006375.1	KRT5	chr3:133704001-133710199	+		Keratin 5	0	NM_000424.3	KRT5	cDNA FLJ59922, highly similar to Keratin, type II cytoskeletal 5
VWA3A	mRNA	3.8754	342.531	-6.46574	0	down	6.04883	0.0608411	0.0483101	0.174435	0.0273839	378	4	5	12	3	XP_004021240.1	VWA3A	chr24:19821090-19869614	+		von Willebrand factor A domain containing 3A	0	NM_175059.2	VWA3A	von Willebrand factor A domain-containing protein 3A
GPNMB	mRNA	6444.8	237.416	4.76265	0	up	4.84905	117.038	0.39168	28.4978	0.739532	262	6652	35	1695	70	XP_004007839.1	GPNMB	chr4:31828998-31855099	+		glycoprotein (transmembrane) nmb	0	NM_002510.2	GPNMB	cDNA FLJ78601, highly similar to Homo sapiens glycoprotein (transmembrane) nmb (GPNMB), transcript variant 2, mRNA
TEX26	mRNA	6.78196	204.794	-4.91633	0	down	12.2501	0.36065	0	0.0984769	0	226	7	0	2	0	XP_004012188.1	TEX26	chr10:30217006-30243119	-		testis expressed 26	3e-109	NM_152325.1	TEX26	testis expressed 26
NPVF	mRNA	28.0967	1182.55	-5.39536	0	down	124.237	2.71469	0.0114963	1.40097	0.0108609	1305	29	0	16	0	NM_001127268.1	NPVF	chr4:70625131-70628520	+		Pro-FMRFamide-related neuropeptide VF	5e-67	NM_022150.3	NPVF	Pro-FMRFamide-related neuropeptide VF
TREM2	mRNA	1434.87	28.0912	5.67466	0	up	1.76002	79.9761	0.377082	3.86803	0.388624	31	1481	11	75	12	XP_004018856.1	TREM2	chr20:15166974-15171639	-		triggering receptor expressed on myeloid cells 2	4e-90	NM_018965.3	TREM2	cDNA, FLJ92504, Homo sapiens triggering receptor expressed on myeloid cells 2(TREM2), mRNA
LOC101102490	mRNA	233.493	8.1555	4.83946	0	up	1.15694	27.9551	0.441191	0.221253	0.521005	9	241	6	2	7	XP_004011052.1	LOC101102490	chr7:44944028-44945016	+		C2 calcium-dependent domain-containing protein 4A-like	5e-17	NM_001007595.2	C2CD4B	C2 calcium-dependent domain-containing protein 4B
PTX3	mRNA	135.639	3503.24	-4.69085	0	down	123.029	4.23479	1.21053	2.02357	1.30699	3866	140	63	70	72	XP_004003269.1	PTX3	chr1:228227082-228233088	-		pentraxin 3, long	0	NM_002852.3	PTX3	Pentraxin-related protein PTX3
CD68	mRNA	10240.8	744.869	3.78119	0	up	35.4397	433.201	9.65012	40.2494	9.19049	822	10570	370	1027	373	XP_004012715.1	CD68	chr11:26871454-26873513	+		CD68 molecule	6e-114	NM_001251.2	CD68	cDNA FLJ53070, highly similar to Macrosialin
POPDC2	mRNA	0	98.7722	-20	0	down	5.15791	0	9.00007	0.773736	11.3638	109	0	315	18	421	XP_004002997.1	POPDC2	chr1:182710355-182728103	-		popeye domain containing 2	1e-179	NM_022135.2	POPDC2	Popeye domain-containing protein 2
CDHR4	mRNA	18.4082	573.604	-4.96164	0	down	15.1231	0.431468	0.173104	0.325538	0.0817679	633	19	12	15	6	XP_004018501.1	CDHR4	chr19:50378861-50386573	+		cadherin-related family member 4	0	NM_001007540.2	CDHR4	Cadherin-related family member 4
SPAG6	mRNA	1.9377	294.504	-7.2478	0	down	10.2729	0.0600891	0.0381704	0.287132	0	325	2	2	10	0	XP_004014269.1	SPAG6	chr13:22548664-22607936	+		sperm associated antigen 6	0	NM_172242.2	SPAG6	Sperm-associated antigen 6
16S	rRNA	52668.7	4681.26	3.49198	0	up	184.67	1847.06	2300.8	180.185	1248.63	5166	54362	106602	5549	61237	16S	16S	chrm:1094-2667	+
12S	rRNA	38446.9	2510.08	3.93706	0	up	162.727	2215.3	879.101	166.711	435.725	2770	39683	24790	3124	13006	12S	12S	chrm:69-1026	+
SLC44A4	mRNA	0	196.638	-20	0	down	5.74823	0	0	0.0481257	0.0151101	217	0	0	2	1	XP_004018983.1	SLC44A4	chr20:26608786-26621915	+		solute carrier family 44, member 4	0	NM_025257.2	SLC44A4	Choline transporter-like protein 4
DCDC2B	mRNA	12.5951	387.839	-4.94453	0	down	19.5303	0.563853	0.192864	0.91193	0.208233	428	13	7	22	8	XP_004005077.1	DCDC2B	chr2:234415528-234419987	-		doublecortin domain containing 2B	6e-150	NM_001099434.1	DCDC2B	Doublecortin domain-containing protein 2B
OVGP1	mRNA	55.2245	22328	-8.65933	0	down	681.597	1.52498	1.43636	3.09069	0.875718	24640	57	86	123	55	NM_001009779.1	OVGP1	chr1:87968940-87982043	-		Oviduct-specific glycoprotein	0	NM_002557.3	OVGP1	cDNA, FLJ94743, highly similar to Homo sapiens oviductal glycoprotein 1, 120kDa (mucin 9, oviductin) (OVGP1), mRNA
C8H6orf118	mRNA	0	196.638	-20	0	down	7.52264	0	0	0.0944723	0	217	0	0	3	0	XP_004011498.1	C8H6orf118	chr8:87073578-87094214	-		chromosome 8 open reading frame, human C6orf118	2e-149	NM_144980.3	C6orf118	chromosome 6 open reading frame 118
CAPS	mRNA	5.81311	240.134	-5.36839	0	down	25.9303	0.558045	0.295406	1.51106	0.446524	265	6	5	17	8	XP_004008630.1	CAPS	chr5:16071505-16072326	-		calcyphosine	9e-93	NM_080590.2	CAPS	Calcyphosine, isoform CRA_b
MRO	mRNA	52.3179	2053.37	-5.29455	0	down	59.3532	1.34383	1.67566	3.92418	1.97133	2266	54	106	165	132	XP_004020593.1	MRO	chr23:50503216-50529039	-		maestro	1e-119	NM_031939.3	MRO	Protein maestro
TMEM37	mRNA	63.9442	840.017	-3.71553	0	down	49.8152	3.42227	0.162233	3.31943	0.183919	927	66	5	68	6	XP_004004800.1	TMEM37	chr2:183716872-183722877	+		transmembrane protein 37	6e-72	NM_183240.2	TMEM37	Voltage-dependent calcium channel gamma-like subunit
MYB	mRNA	5.81311	230.166	-5.30722	0	down	3.86034	0.0866763	0.100942	0.483207	0.0866934	254	6	11	35	10	XP_004011412.1	MYB	chr8:60237089-60272180	+		v-myb myeloblastosis viral oncogene homolog (avian)	0	NM_005375.2	MYB	Transcriptional activator Myb
TSPAN1	mRNA	25.1901	745.775	-4.88781	0	down	35.7292	1.07289	0.0524254	0.946473	0.0990552	823	26	2	24	4	XP_004001978.1	TSPAN1	chr1:20554573-20559316	+		tetraspanin 1	1e-92	NM_005727.3	TSPAN1	Tetraspanin-1
LOC101110998	mRNA	1008.57	71.5872	3.81647	0	up	15.1447	187.565	4.27347	18.81	5.15087	79	1041	37	109	47	XP_004022241.1	LOC101110998	chrx:62098998-62099294	-		60S ribosomal protein L37-like	2e-50	NM_000997.4	RPL37	60S ribosomal protein L37
NTS	mRNA	26.159	1100.99	-5.39536	0	down	56.825	1.20028	0	19.1183	0	1215	27	0	450	0	XP_004006286.1	NTS	chr3:122005203-122016904	+		neurotensin	2e-81	NM_006183.4	NTS	Neurotensin, isoform CRA_a
ERICH2	mRNA	1.9377	148.611	-6.26105	0	down	16.566	0.192026	0	1.00934	0.172858	164	2	0	11	3	XP_004004658.1	ERICH2	chr2:137769983-137785079	-		glutamate-rich 2	1e-43	XP_209489.5	ERICH2	glutamate-rich 2
ADGB	mRNA	0	163.11	-20	0	down	1.85893	0	0	0	0.00589095	180	0	0	0	1	XP_004011449.1	ADGB	chr8:70869411-71056700	+		androglobin	0	NM_024694.3	ADGB	Androglobin
MUSK	mRNA	632.66	31.7158	4.31815	0	up	0.586954	10.4089	0.387308	0.323719	0.193711	35	653	38	21	20	XP_004004068.1	MUSK	chr2:12560108-12652048	-		muscle, skeletal, receptor tyrosine kinase	0	NM_005592.3	MUSK	Muscle, skeletal receptor tyrosine-protein kinase
LOC101105114	mRNA	0	204.794	-20	0	down	8.20892	0	21.3392	0.0329952	23.827	226	0	973	1	1150	XP_004001990.1	LOC101105114	chr1:21119167-21139394	+		cytochrome P450 4B1-like	0	NM_001099772.1	CYP4B1	cDNA FLJ50879, highly similar to Cytochrome P450 4B1 (EC 1.14.14.1)
MUC1	mRNA	12.5951	260.976	-4.37299	0	down	7.65783	0.328559	0.0802734	0.724615	0.106171	288	13	5	30	7	UPI0000C631C8	MUC1	chr1:103952964-103957607	-		mucin 1, cell surface associated
MUC4	mRNA	9.68851	221.105	-4.51231	0	down	3.47125	0.135117	0	0.34865	0.0162172	244	10	0	27	2	XP_004023440.1	MUC4	chr1:188753243-188780546	-		Mucin 4	0	NM_138299.1	MUC4	Mucin 4
LOC101117015	mRNA	5605.77	376.059	3.89788	0	up	26.3385	348.895	5.67461	30.5911	4.38592	415	5786	148	530	121	XP_004016406.1	LOC101117015	chr15:56371162-56372048	-		ferritin light chain-like	1e-84	NM_000146.3	FTL	Ferritin L-chain
LOC101103232	mRNA	740.202	54.37	3.76704	0	up	8.25385	99.9828	3.0317	12.517	5.06126	60	764	36	100	64	XP_004008529.1	LOC101103232	chr5:10482437-10482845	+		60S ribosomal protein L36-like	4e-54	NM_033643.2	RPL36	60S ribosomal protein L36
LOC101111938	ncRNA	6989.29	588.102	3.57101	0	up	74.8493	790.603	28.99	79.0002	36.0869	649	7214	416	754	548	LOC101111938	LOC101111938	chr2:40343572-40344059	+		ribosomal protein S25 pseudogene
ENTPD3	mRNA	0	118.708	-20	0	down	3.52996	0	0.01627	0.146866	0	131	0	1	6	0	XP_004018290.1	ENTPD3	chr19:13162549-13194568	+		ectonucleoside triphosphate diphosphohydrolase 3	0	NM_001248.2	ENTPD3	Ectonucleoside triphosphate diphosphohydrolase 3, isoform CRA_a
MMP13	mRNA	351.693	9.06167	5.2784	0	up	0.397343	13.7097	0.131952	0.37899	0.124658	10	363	5	10	5	NM_001166179.1	MMP13	chr15:5258838-5269618	+		Matrix metallopeptidase 13	0	NM_002427.3	MMP13	cDNA FLJ78136, highly similar to Homo sapiens matrix metallopeptidase 13 (collagenase 3) (MMP13), mRNA
TRH	mRNA	155.985	4.53083	5.10549	0	up	0.307117	9.39975	0.074174	0.0557964	0.105111	5	161	2	1	3	XP_004018580.1	TRH	chr19:55748529-55751288	-		Thyrotropin-releasing hormone	6e-69	NM_007117.4	TRH	Pro-thyrotropin-releasing hormone
C1H1orf162	mRNA	559.027	36.2467	3.947	0	up	2.67923	36.7989	1.03128	1.85576	1.77663	40	577	25	30	46	XP_004002368.1	C1H1orf162	chr1:88029668-88034495	+		chromosome 1 open reading frame, human C1orf162	1e-25	NM_174896.2	C1orf162	Transmembrane protein C1orf162
LOC101107743	ncRNA	1329.26	0.906167	10.5186	0	up	0.205342	178.546	0.652984	48.4028	51.5819	1	1372	7	389	660	LOC101107743	LOC101107743	chr1:37675143-37675553	+		ribosomal protein L23 pseudogene
LOC101116109	mRNA	0.968851	271.85	-8.13232	0	down	16.2299	0.0514224	0	0.0491438	0	300	1	0	1	0	XP_004003035.1	LOC101116109	chr1:186630903-186661037	-		ropporin-1-like	3e-106	NM_001012337.1	ROPN1B	NADH-ubiquinone oxidoreductase chain 1
DOK3	mRNA	164.705	4.53083	5.18396	0	up	0.231348	7.47655	0.0838117	0.294216	0.184751	5	170	3	7	7	XP_004009447.1	DOK3	chr5:36478302-36484306	-		docking protein 3	1e-133	NM_024872.2	DOK3	Docking protein 3
LOC101111498	ncRNA	5038.02	492.049	3.35599	0	up	54.527	495.711	11.9062	82.5946	11.9094	543	5200	196	906	208	LOC101111498	LOC101111498	chr20:36866373-36866933	+		ferritin, light polypeptide pseudogene
CCDC19	mRNA	21.3147	350.687	-4.04026	0	down	11.7128	0.632891	0.182742	1.12721	0.155377	387	22	10	41	9	XP_004002703.1	CCDC19	chr1:109216115-109244183	-		coiled-coil domain containing 19	0	NM_012337.2	CCDC19	Coiled-coil domain-containing protein 19, mitochondrial
CCDC39	mRNA	17.4393	572.698	-5.03736	0	down	11.7124	0.317071	0.0335689	0.707049	0.126853	632	18	3	42	12	XP_004003163.1	CCDC39	chr1:204567039-204621837	+		coiled-coil domain containing 39	0	NM_181426.1	CCDC39	Coiled-coil domain-containing protein 39
CCDC65	mRNA	1.9377	210.231	-6.76148	0	down	7.30862	0.0598872	0.0190211	0.228934	0	232	2	1	8	0	XP_004006438.1	CCDC65	chr3:137103738-137112374	-		coiled-coil domain containing 65	0	NM_033124.4	CCDC65	coiled-coil domain containing 65
LOC101105021	mRNA	241.244	5.437	5.47154	0	up	0.334903	13.2637	0.202212	0.659151	0.127357	6	249	6	13	4	XP_004015948.1	LOC101105021	chr14:60081746-60089031	-		leukocyte immunoglobulin-like receptor subfamily A member 6-like	9e-96	NM_024318.3	LILRA6	Leukocyte immunoglobulin-like receptor subfamily A member 6
tRNA-Asn	tRNA	248.026	4.53083	5.77457	0	up	4.17482	187.636	10.4804	8.86832	16.7614	5	256	22	12	38	tRNA-Asn	tRNA-Asn	chrm:5090-5162	-
SLC28A3	mRNA	8.71966	268.225	-4.94303	0	down	6.08924	0.175983	0.0869476	0.0186872	0.0352035	296	9	7	1	3	XP_004004155.1	SLC28A3	chr2:35215439-35280485	+		solute carrier family 28 (sodium-coupled nucleoside transporter), member 3	0	NM_022127.2	SLC28A3	cDNA, FLJ94699, highly similar to Homo sapiens solute carrier family 28 (sodium-coupled nucleoside transporter), member 3 (SLC28A3), mRNA
CCDC108	mRNA	0.968851	235.603	-7.92587	0	down	2.42556	0.0088674	0.00563284	0.0169489	0	260	1	1	2	0	XP_004005477.1	CCDC108	chr2:219923520-219972654	-		coiled-coil domain containing 108	0	NM_194302.3	CCDC108	Coiled-coil domain-containing protein 108
IDO1	mRNA	48.4425	811.926	-4.067	0	down	40.2976	2.13746	4.5893	1.38907	2.15499	896	50	169	34	84	NM_001141953.1	IDO1	chr26:33532844-33545550	+		Indoleamine-pyrrole 2,3 dioxygenase	2e-165	NM_002164.5	IDO1	Indoleamine 2,3-dioxygenase 1
PRUNE2	mRNA	179.237	2086	-3.54079	0	down	13.747	1.04995	0.234337	2.44076	0.531322	2302	185	65	450	156	XP_004005342.1	PRUNE2	chr2:59411781-59648087	+		prune homolog 2 (Drosophila)	0	NM_138818.2	PRUNE2	Prune homolog 2
MYBPC1	mRNA	63.9442	810.113	-3.66324	0	down	12.1	0.849082	1132.48	2.67412	1742.22	894	66	138578	217	225663	XP_004006716.1	MYBPC1	chr3:170450492-170545729	+		myosin binding protein C, slow type	0	NM_206821.2	MYBPC1	Myosin-binding protein C, slow-type
NETO1	mRNA	0	173.984	-20	0	down	4.45103	0	0.0559896	0.568586	0.0396711	192	0	4	27	3	XP_004020449.1	NETO1	chr23:5042450-5146976	+		neuropilin (NRP) and tolloid (TLL)-like 1	0	NM_153181.2	NETO1	Neuropilin and tolloid-like protein 1
LOC100101238	mRNA	8643.12	631.598	3.77447	0	up	82.5597	1004.45	19.2569	93.6385	37.7528	697	8921	269	870	558	NM_001099629.1	LOC100101238	chr11:14021572-14026907	+		Regakine 1-like protein	2e-18	NM_001001437.3	CCL3L3	chemokine (C-C motif) ligand 3-like 3
DNAI2	mRNA	0	126.863	-20	0	down	3.8108	0	0.0164353	0.0989057	0	140	0	1	4	0	XP_004013189.1	DNAI2	chr11:56073166-56100380	-		dynein, axonemal, intermediate chain 2	0	NM_023036.4	DNAI2	Dynein intermediate chain 2, axonemal
DNAH1	mRNA	9.68851	220.199	-4.50639	0	down	1.07578	0.0420799	0	0.144775	0.00252529	243	10	0	36	1	XP_004018686.1	DNAH1	chr19:48463121-48541117	-		dynein, axonemal, heavy chain 1	0	NM_015512.4	DNAH1	Dynein heavy chain 1, axonemal
DNAH5	mRNA	11.6262	728.558	-5.96959	0	down	3.26591	0.0463325	0.0466004	0.077489	0.0208537	804	12	19	21	9	XP_004017196.1	DNAH5	chr16:59103205-59358685	+		dynein, axonemal, heavy chain 5	0	NM_001369.2	DNAH5	DNAH5 variant protein
DNAH6	mRNA	2.90655	215.668	-6.21336	0	down	1.05848	0.0126818	0.0026853	0.00403996	0	238	3	1	1	0	XP_004005913.1	DNAH6	chr3:56220642-56502329	+		dynein, axonemal, heavy chain 6	0	NM_173645.1	DNAH6	DNAH6 variant protein
LOC101111261	ncRNA	5872.21	535.545	3.45482	0	up	33.7744	329.117	362.572	23.5079	279.223	591	6061	10512	453	8569	LOC101111261	LOC101111261	chr2:55215425-55218213	-		NADH-ubiquinone oxidoreductase chain 1-like
LOC101118641	mRNA	7305.14	361.561	4.3366	0	up	25.6981	461.41	6.10462	32.2732	4.68128	399	7540	157	551	127	XP_004017126.1	LOC101118641	chr16:52227196-52228069	-		ferritin light chain-like	7e-84	NM_000146.3	FTL	Ferritin L-chain
LOC101120775	mRNA	906.844	58.9009	3.94449	0	up	3.31563	45.3823	0.369592	2.82655	3.43344	65	936	12	61	118	XP_004016337.1	LOC101120775	chr15:49993243-49997798	+		folate receptor alpha-like	8e-105	NM_016730.1	FOLR1	Folate receptor alpha
RIBC2	mRNA	0	141.362	-20	0	down	6.13358	0	0	0.0714319	0	156	0	0	2	0	XP_004007098.1	RIBC2	chr3:219848489-219860153	+		RIB43A domain with coiled-coils 2	1e-168	NM_015653.4	RIBC2	RIB43A domain with coiled-coils 2
KIF19	mRNA	1.9377	215.668	-6.79832	0	down	4.59375	0.0366925	0.0233082	0.1052	0.0770694	238	2	2	6	7	XP_004023311.1	KIF19	chr11:56041378-56067797	-		kinesin family member 19	0	NM_153209.3	KIF19	Kinesin-like protein KIF19
PPP1R32	mRNA	0	112.365	-20	0	down	4.27494	0	0	0.0626342	0.0196654	124	0	0	2	1	XP_004019638.1	PPP1R32	chr21:39357716-39365948	+		protein phosphatase 1, regulatory subunit 32	0	NM_145017.2	PPP1R32	Protein phosphatase 1 regulatory subunit 32
LOC101111058	mRNA	0.968851	141.362	-7.1889	0	down	3.13806	0.0286804	0	0.0548189	0	156	1	0	3	0	XP_004018962.1	LOC101111058	chr20:26236325-26253463	-		butyrophilin subfamily 1 member A1-like	8e-104	NM_001732.2	BTN1A1	Butyrophilin subfamily 1 member A1
DNAH12	mRNA	0	215.668	-20	0	down	1.44359	0	0.00366232	0.0275493	0.0622779	238	0	1	5	18	XP_004018676.1	DNAH12	chr19:43662717-43834173	+		dynein, axonemal, heavy chain 12	0	NM_198564.3	DNAH12	Dynein heavy chain 12, axonemal
LOC101113807	mRNA	10.6574	7121.57	-9.3842	0	down	272.966	0.363131	0.146791	0.567884	0.168394	7859	11	7	18	8	XP_004002365.1	LOC101113807	chr1:87914807-87924815	-		oviduct-specific glycoprotein-like	0	NM_002557.3	OVGP1	cDNA, FLJ94743, highly similar to Homo sapiens oviductal glycoprotein 1, 120kDa (mucin 9, oviductin) (OVGP1), mRNA
AK7	mRNA	58.1311	712.247	-3.615	0	down	18.2439	1.32375	0.0560589	1.03315	0.0529602	786	60	4	49	4	XP_004018034.1	AK7	chr18:59965127-60034665	+		adenylate kinase 7	0	NM_152327.3	AK7	Adenylate kinase 7
SEL1L3	mRNA	20.3459	448.553	-4.46247	0	down	6.43918	0.259309	5.95348	3.02692	7.41398	495	21	759	256	1000	XP_004009799.1	SEL1L3	chr6:45089596-45199470	-		sel-1 suppressor of lin-12-like 3 (C. elegans)	0	NM_015187.3	SEL1L3	Protein sel-1 homolog 3
AGR2	mRNA	0	232.885	-20	0	down	14.907	0	0.0350224	0	0.0330865	257	0	1	0	1	XP_004007822.1	AGR2	chr4:25373302-25386681	-		anterior gradient 2 homolog (Xenopus laevis)	1e-95	NM_006408.3	AGR2	Anterior gradient protein 2 homolog
CRYM	mRNA	73.6327	3119.93	-5.40503	0	down	147.762	3.10025	0.518256	128.417	0.758894	3443	76	20	3294	31	XP_004020878.1	CRYM	chr24:19033010-19055488	-		crystallin, mu	3e-168	NM_001888.3	CRYM	Ketimine reductase mu-crystallin
AKD1	mRNA	6.78196	221.105	-5.02688	0	down	2.17393	0.0592803	0.00537952	0.0647468	0	244	7	1	8	0	XP_004011536.1	AKD1	chr8:27670895-27786941	+		adenylate kinase domain containing 1	0	NM_173559.1	AK9	C6orf224 protein
LOC101109047	ncRNA	987.259	53.4639	4.20679	0	up	7.9754	130.474	3.61206	10.9519	3.62869	59	1019	44	89	47	LOC101109047	LOC101109047	chr19:2660900-2661317	+		ribosomal protein L23a pseudogene
RSPH4A	mRNA	0	311.721	-20	0	down	8.96053	0	0	0.0236618	0	344	0	0	1	0	XP_004011228.1	RSPH4A	chr8:21000040-21013864	-		radial spoke head 4 homolog A (Chlamydomonas)	0	NM_001161664.1	RSPH4A	Radial spoke head protein 4 homolog A
LOC101115115	mRNA	7342.92	606.226	3.59843	0	up	13.6924	147.443	98.1953	7.74359	132.26	669	7579	7946	416	11328	XP_004007859.1	LOC101115115	chr4:40397644-40459973	-		platelet glycoprotein 4-like	0	NM_001127444.1	CD36	CD36 antigen (Collagen type I receptor, thrombospondin receptor), isoform CRA_a
PCP4	mRNA	25.1901	1167.14	-5.53398	0	down	140.823	2.80377	0.0659644	10.7181	0	1288	26	1	108	0	XP_004003948.1	PCP4	chr1:258032168-258118984	+		Purkinje cell protein 4	2e-27	NM_006198.2	PCP4	Purkinje cell protein 4
GCNT7	mRNA	0.968851	193.92	-7.64497	0	down	9.35549	0.0414568	0.105339	0.554677	0.149274	214	1	4	14	6	XP_004014497.1	GCNT7	chr13:58749912-58753260	+		glucosaminyl (N-acetyl) transferase family member 7	0	NM_080615.1	GCNT7	Beta 1,6-N-acetylglucosaminyltransferase
CSRP3	mRNA	3.8754	186.67	-5.59	0	down	11.9365	0.220306	77.4655	0.271953	475.564	206	4	2214	5	14388	XP_004019503.1	CSRP3	chr21:25076466-25097516	+		cysteine and glycine-rich protein 3 (cardiac LIM protein)	1e-105	NM_003476.4	CSRP3	Cysteine and glycine-rich protein 3 (Cardiac LIM protein)
S100A12	mRNA	1057.99	6.34317	7.3819	0	up	0.911681	135.308	0.747063	2.18872	0.557186	7	1092	9	18	7	XP_004002571.1	S100A12	chr1:102311454-102312873	-		S100 calcium binding protein A12	7e-31	NM_005621.1	S100A12	Protein S100-A12
CPNE7	mRNA	4.84425	214.762	-5.47032	0	down	6.2869	0.126071	0	0	0	237	5	0	0	0	XP_004015582.1	CPNE7	chr14:14029207-14042039	+		copine VII	0	NM_153636.2	CPNE7	Copine-7
WIF1	mRNA	35.8475	727.652	-4.34331	0	down	21.0236	0.92077	0.0474244	7.03975	0	803	37	3	296	0	XP_004006542.1	WIF1	chr3:154565660-154651262	+		WNT inhibitory factor 1	0	NM_007191.4	WIF1	cDNA FLJ54458, highly similar to Wnt inhibitory factor 1
tRNA-Pro	tRNA	17009.1	1764.31	3.26914	1.11022e-16	up	1659.78	14225.9	6236.64	1121.7	6934.47	1947	17556	12116	1448	14260	tRNA-Pro	tRNA-Pro	chrm:15371-15436	-
ND3	mRNA	44581.7	4645.92	3.26242	1.11022e-16	up	833.834	7112.28	2596.23	924.034	1971.94	5127	46015	26442	6255	21259	UPI00000011E8	ND3	chrm:9469-9814	+		NADH-ubiquinone oxidoreductase chain 3	2e-30	YP_003024033.1	ND3	NADH-ubiquinone oxidoreductase chain 3
HSD3B1	mRNA	286.78	2946.86	-3.36116	1.11022e-16	down	163.075	14.1086	0.0908334	19.5874	0.0572084	3252	296	3	430	2	NM_001135932.1	HSD3B1	chr1:96092579-96101562	+		3beta-hydroxysteroid dehydrogenase/isomerase	2e-172	NM_000862.2	HSD3B1	3 beta-hydroxysteroid dehydrogenase/Delta 5-->4-isomerase type 1
LOC101106541	miscRNA	4.84425	160.392	-5.04918	1.11022e-16	down	8.02639	0.217465	0	0.0205094	0.0128788	177	5	0	0	0	XR_173320.1	LOC101106541	chr14:50853048-50864550	+		phospholipase A2 inhibitor and Ly6/PLAUR domain-containing protein-like
VNN1	mRNA	506.709	42.5898	3.57258	2.22045e-16	up	1.61539	17.0859	4.7523	1.7484	2.60751	47	523	229	56	133	XP_004011387.1	VNN1	chr8:57889338-57908264	-		vanin 1	0	NM_004666.2	VNN1	cDNA, FLJ95014, highly similar to Homo sapiens vanin 1 (VNN1), mRNA
tRNA-Cys	tRNA	274.185	17.2172	3.99323	2.22045e-16	up	16.2034	222.706	35.6786	18.2266	54.1879	19	283	71	24	114	tRNA-Cys	tRNA-Cys	chrm:5195-5262	-
GMFG	mRNA	817.71	76.118	3.42528	2.22045e-16	up	8.76838	83.7743	1.3866	7.96512	2.08402	84	844	21	83	35	XP_004015292.1	GMFG	chr14:48203456-48207808	-		glia maturation factor, gamma	1e-60	NM_004877.2	GMFG	Glia maturation factor gamma
ACP5	mRNA	2435.69	255.539	3.25272	2.22045e-16	up	11.1109	94.188	5.91174	17.2334	6.86603	282	2514	248	481	305	NM_001252177.2	ACP5	chr5:13580792-13583422	-		Acid phosphatase type 5	1e-163	NM_001611.3	ACP5	Tartrate-resistant acid phosphatase type 5
SPAG17	mRNA	28.0967	390.558	-3.79707	2.22045e-16	down	3.63223	0.240033	0.0254127	0.114698	0.115238	431	29	5	15	24	XP_004002433.1	SPAG17	chr1:94548456-94795812	-		sperm associated antigen 17	0	NM_206996.2	SPAG17	Sperm associated antigen 17
KIAA1751	mRNA	0	93.3352	-20	3.33067e-16	down	2.1345	0	0	0	0	103	0	0	0	0	XP_004014096.1	KIAA1751	chr12:48790445-48860152	+		KIAA1751 ortholog	0	NM_001080484.1	KIAA1751	KIAA1751
DYDC2	mRNA	0	94.2414	-20	3.33067e-16	down	5.71987	0	0	0.149881	0	104	0	0	3	0	XP_004021571.1	DYDC2	chr25:35377413-35383600	+		DPY30 domain containing 2	4e-57	NM_032372.5	DYDC2	DPY30 domain containing 2
DNAH7	mRNA	28.0967	384.215	-3.77344	3.33067e-16	down	1.96038	0.127447	0.00558332	0.0881995	0.00791204	424	29	2	21	3	XP_004004829.1	DNAH7	chr2:197023414-197290800	-		dynein, axonemal, heavy chain 7	0	NM_018897.2	DNAH7	Dynein heavy chain 7, axonemal
LRRC23	mRNA	0	92.429	-20	3.33067e-16	down	3.64144	0	0.150889	0.12972	0.0814566	102	0	7	4	4	XP_004006972.1	LRRC23	chr3:207498601-207506023	-		leucine rich repeat containing 23	7e-147	NM_201650.2	LRRC23	Leucine-rich repeat-containing protein 23
LOC101117673	miscRNA	32145.5	3471.53	3.21098	4.44089e-16	up	282.922	2328.64	473.812	430.734	696.786	3831	33179	10627	6421	16543	XR_173224.1	LOC101117673	chr7:34934064-34934825	+		ferritin, heavy polypeptide 1 pseudogene
DLK1	mRNA	8.71966	192.107	-4.4615	6.66134e-16	down	8.97692	0.360535	22.1643	0.459411	12.0442	212	9	871	12	501	UPI0001D0D8BF	DLK1	chr18:64273719-64334917	+		Delta-like 1 homolog (Drosophila) isoform A
LOC101121498	mRNA	71.695	776.585	-3.4372	7.77156e-16	down	28.1686	2.3224	0.782525	5.46625	1.14651	857	74	39	183	61	XP_004022794.1	LOC101121498	chrx:126151632-126161426	+		envelope glycoprotein-like
SLC34A2	mRNA	0	88.8044	-20	8.88178e-16	down	2.43222	0	0.0299706	0	0.028314	98	0	2	0	2	XP_004009798.1	SLC34A2	chr6:45024907-45049814	+		solute carrier family 34 (sodium phosphate), member 2	0	NM_006424.2	SLC34A2	cDNA FLJ78634, highly similar to Homo sapiens solute carrier family 34 (sodium phosphate), member 2 (SLC34A2), mRNA
PNMT	mRNA	2.90655	128.676	-5.46829	9.99201e-16	down	8.89694	0.178661	0.870099	0.0569148	1.32235	142	3	23	1	37	XP_004013424.1	PNMT	chr11:39613523-39615715	+		phenylethanolamine N-methyltransferase	3e-140	NM_002686.4	PNMT	Phenylethanolamine N-methyltransferase
AIF1	mRNA	2768.98	305.378	3.18068	1.11022e-15	up	28.3846	228.888	2.2936	17.2992	3.51207	337	2858	45	226	73	XP_004019007.1	AIF1	chr20:26823422-26824511	-		allograft inflammatory factor 1	3e-70	NM_032955.1	AIF1	Allograft inflammatory factor 1 isoform 1
LRRC36	mRNA	11.6262	217.48	-4.22543	1.11022e-15	down	5.6856	0.292729	1.05849	1.29119	0.959438	240	12	74	60	71	XP_004015116.1	LRRC36	chr14:34284748-34341076	+		leucine rich repeat containing 36	0	NM_018296.5	LRRC36	leucine rich repeat containing 36
LEPR	mRNA	24.2213	334.376	-3.78712	1.22125e-15	down	7.57713	0.48795	0.805898	7.92757	1.33529	369	25	65	425	114	NM_001009763.1	LEPR	chr1:40754380-40853979	+		Leptin receptor	0	NM_002303.5	LEPR	cDNA FLJ77491, highly similar to Homo sapiens leptin receptor (LEPR), transcript variant 2, mRNA
MUC12	mRNA	0	87.8982	-20	1.22125e-15	down	3.66773	0	0	0	0	97	0	0	0	0	XP_004021048.1	MUC12	chr24:35553999-35603391	-		mucin 12, cell surface associated	3e-112	NM_001164462.1	MUC12	Mucin-12
SLC11A1	mRNA	404.98	34.4343	3.55593	1.33227e-15	up	1.00969	10.4163	0.260713	0.970685	0.333378	38	418	16	40	22	NM_001009345.1	SLC11A1	chr2:219378541-219389464	+		Natural resistance-associated macrophage protein 1	0	NM_001032220.1	SLC11A1	cDNA FLJ60324, highly similar to Natural resistance-associated macrophage protein 1
LST1	mRNA	335.222	26.2788	3.67314	1.33227e-15	up	3.65841	41.4884	0.464635	2.76175	0.654831	29	346	6	24	9	XP_004019009.1	LST1	chr20:26844972-26847591	-		leukocyte specific transcript 1	1e-19	NM_205840.2	LST1	Leukocyte-specific transcript 1 protein
TNFSF8	mRNA	221.867	13.5925	4.02881	1.55431e-15	up	0.62608	9.08513	0	0.568726	0.0714256	15	229	0	15	3	XP_004004026.1	TNFSF8	chr2:8804985-8831959	+		tumor necrosis factor (ligand) superfamily, member 8	8e-113	NM_001252290.1	TNFSF8	Tumor necrosis factor ligand superfamily member 8
LOC101107513	mRNA	124.982	3.62467	5.10772	2.33147e-15	up	0.221729	6.79688	0.0706581	0.509137	0.0667525	4	129	2	10	2	XP_004007133.1	LOC101107513	chr3:1352627-1360833	+		ficolin-2-like	4e-116	NM_002003.3	FCN1	Ficolin-1
LOC101116286	mRNA	64.913	687.781	-3.40537	2.33147e-15	down	28.8732	2.42102	118.666	3.02168	128.316	759	67	5169	87	5917	XP_004004997.1	LOC101116286	chr2:220190071-220196056	+		tubulin alpha-1D chain-like	0	NM_032704.3	TUBA1C	cDNA FLJ55956, highly similar to Tubulin alpha-6 chain
SCIN	mRNA	3024.75	344.343	3.1349	2.55351e-15	up	7.06084	55.1395	0.96485	4.9793	1.60045	380	3122	86	295	151	XP_004007805.1	SCIN	chr4:20640741-20719623	+		scinderin	0	NM_033128.3	SCIN	Adseverin
FAM171A2	mRNA	533.837	50.7454	3.39505	2.66454e-15	up	2.84593	26.4045	0.931408	3.94074	0.865558	56	551	30	86	30	XP_004023636.1	FAM171A2	chr11:43576013-43584010	-		family with sequence similarity 171, member A2	8e-170	NM_198475.2	FAM171A2	Protein FAM171A2
FAM92B	mRNA	6.78196	162.204	-4.57996	3.33067e-15	down	12.1633	0.45212	0	0.185179	0	179	7	0	3	0	XP_004014997.1	FAM92B	chr14:10680172-10689691	-		family with sequence similarity 92, member B	7e-107	NM_198491.1	FAM92B	family with sequence similarity 92, member B
TBXAS1	mRNA	459.235	42.5898	3.43065	3.66374e-15	up	1.53032	14.6991	0.218876	0.80253	0.188205	47	474	11	27	10	XP_004008350.1	TBXAS1	chr4:103072952-103239385	+		thromboxane A synthase 1 (platelet)	0	NM_030984.3	TBXAS1	cDNA FLJ54691, highly similar to Thromboxane-A synthase (EC 5.3.99.5)
LOC101105864	mRNA	92.0408	0.906167	6.66635	3.88578e-15	up	0.04134	3.73294	0.0249608	0.337976	0.0235811	1	95	1	9	1	XP_004019629.1	LOC101105864	chr21:39172128-39182744	+		pepsin A-like	0	NM_014224.2	PGA5	Pepsinogen 5, group I (Pepsinogen A)
LRRC6	mRNA	0	83.3674	-20	4.21885e-15	down	3.01472	0	0	0.0893003	0.20561	92	0	0	3	11	XP_004011686.1	LRRC6	chr9:21581419-21656250	+		leucine rich repeat containing 6	0	NM_012472.4	LRRC6	Protein tilB homolog
DTHD1	mRNA	0	82.4612	-20	5.32907e-15	down	2.10094	0	0	0	0	91	0	0	0	0	XP_004010102.1	DTHD1	chr6:55699467-55784117	+		death domain containing 1	0	NM_001170700.2	DTHD1	Death domain-containing protein 1
DCDC2	mRNA	0	82.4612	-20	5.32907e-15	down	3.29472	0	0	0	0	91	0	0	0	0	XP_004019384.1	DCDC2	chr20:32245869-32404591	+		doublecortin domain containing 2	0	NM_016356.4	DCDC2	Doublecortin domain-containing protein 2
LOC101108400	ncRNA	129.826	4.53083	4.84066	5.55112e-15	up	0.694335	16.879	0.234111	1.6339	0.309064	5	134	2	13	4	LOC101108400	LOC101108400	chr10:23828331-23828756	+		ribosomal protein S15a pseudogene
PAPP-A	mRNA	4.84425	139.55	-4.84836	5.9952e-15	down	1.92676	0.0594611	0.151086	0.147748	0.128461	154	5	20	13	18	XP_004005248.1	PAPP-A	chr2:7284741-7510354	-		pregnancy-associated plasma protein-A	0	NM_002581.3	PAPPA	cDNA FLJ50208, highly similar to Pappalysin-1 (EC 3.4.24.79)
LOC101123010	mRNA	1906.7	221.105	3.10827	6.99441e-15	up	27.6791	211.862	2.4949	36.7896	3.66464	244	1968	36	357	56	XP_004003960.1	LOC101123010	chr1:261893226-261897406	-		stefin-C-like	8e-37	NM_000100.3	CSTB	Cystatin-B
MAK	mRNA	0.968851	96.0537	-6.63142	6.99441e-15	down	2.71583	0.0243531	0	0.0930957	0.0292294	106	1	0	4	2	XP_004019184.1	MAK	chr20:44327556-44375656	+		male germ cell-associated kinase	0	NM_005906.4	MAK	cDNA FLJ40512 fis, clone TESTI2046439, highly similar to Serine/threonine-protein kinase MAK (EC 2.7.11.22)
CLEC7A	mRNA	875.841	96.0537	3.18876	9.21485e-15	up	4.02426	32.6217	0.414904	2.7624	0.543561	106	904	18	80	25	XP_004006923.1	CLEC7A	chr3:204478791-204492854	+		C-type lectin domain family 7, member A	6e-98	NM_197954.2	CLEC7A	C-type lectin domain family 7 member A
BST1	mRNA	6.78196	155.861	-4.52241	9.4369e-15	down	14.8654	0.575046	3.28758	6.67329	0.887389	172	7	63	85	18	XP_004010174.1	BST1	chr6:110451450-110466649	+		bone marrow stromal cell antigen 1	2e-95	NM_004334.2	BST1	ADP-ribosyl cyclase 2
ITGAM	mRNA	881.654	96.9599	3.18475	9.76996e-15	up	1.74651	14.1262	0.231603	1.22325	0.400359	107	910	23	82	43	NM_001082593.1	ITGAM	chr24:27341076-27384550	+		CD11b	0	NM_001145808.1	ITGAM	cDNA FLJ45735 fis, clone JCMLC2000273, highly similar to Integrin alpha-M
MSR1	mRNA	2673.06	319.877	3.0629	1.16573e-14	up	9.29392	69.0451	1.00945	4.98659	1.16391	353	2759	63	208	77	XP_004021786.1	MSR1	chr26:19621360-19664041	+		macrophage scavenger receptor 1	0	NM_138716.2	MSR1	Macrophage scavenger receptor types I and II
HAAO	mRNA	174.393	9.96784	4.12892	1.27676e-14	up	0.436153	6.78384	0.0957623	0.432216	0.0678518	11	180	4	12	3	XP_004006043.1	HAAO	chr3:81284979-81300016	+		3-hydroxyanthranilate 3,4-dioxygenase	9e-146	NM_012205.2	HAAO	3-hydroxyanthranilate 3,4-dioxygenase
LOC101120934	mRNA	1233.35	144.081	3.09763	1.88738e-14	up	11.1377	84.3972	63.2181	9.45241	40.6443	159	1273	1501	149	1022	XP_004014150.1	LOC101120934	chr12:61583745-61584551	-		glutamine synthetase-like	6e-159	NM_002065.5	GLUL	cDNA FLJ57219, highly similar to Glutamine synthetase (EC 6.3.1.2)
LOC101121186	ncRNA	186.988	11.7802	3.98852	1.90958e-14	up	1.48086	19.7518	0.59753	2.09891	0.326655	13	193	9	21	5	LOC101121186	LOC101121186	chr11:55086795-55087318	-		ferritin, light polypeptide pseudogene
PLEKHG7	mRNA	7.75081	160.392	-4.37111	1.92069e-14	down	5.71681	0.2456	0.12676	0.410754	0.0736944	177	8	6	14	4	XP_004006302.1	PLEKHG7	chr3:128960083-129003801	+		pleckstrin homology domain containing, family G (with RhoGef domain) member 7	0	NM_001004330.2	PLEKHG7	Pleckstrin homology domain-containing family G member 7
LOC101108414	mRNA	147.265	7.24934	4.34443	2.27596e-14	up	0.514792	8.7693	0.09142	1.15533	0.0345467	8	152	2	21	1	XP_004015506.1	LOC101108414	chr14:60974714-60987863	-		uncharacterized LOC101108414
PLP1	mRNA	14.5328	218.386	-3.9095	2.33147e-14	down	4.99248	0.295357	2.57664	5.83356	2.94233	241	15	206	310	249	XP_004022514.1	PLP1	chrx:122366202-122382604	+		proteolipid protein 1	6e-160	NM_199478.1	PLP1	cDNA, FLJ92659, highly similar to Homo sapiens proteolipid protein 1 (Pelizaeus-Merzbacher disease,spastic paraplegia 2, uncomplicated) (PLP1), mRNA
NFAM1	mRNA	237.368	18.1233	3.71121	2.34257e-14	up	1.34925	15.7745	0.366601	0.735389	0.0769638	20	245	9	12	2	XP_004007693.1	NFAM1	chr3:217348498-217377094	-		NFAT activating protein with ITAM motif 1	4e-57	NM_145912.5	NFAM1	NFAT activation molecule 1
LOC101111178	mRNA	0	77.0242	-20	2.36478e-14	down	2.24582	0	0	0	0	85	0	0	0	0	XP_004006376.1	LOC101111178	chr3:133739442-133744813	+		keratin, type II cytoskeletal 6C-like	0	NM_173086.4	KRT6C	cDNA, FLJ93744, highly similar to Homo sapiens keratin 6E (KRT6E), mRNA
CD52	mRNA	536.743	56.1824	3.25604	2.38698e-14	up	3.95057	33.5533	1.07724	3.93595	1.0177	62	554	28	68	28	XP_004005143.1	CD52	chr2:239674160-239676197	-		CD52 molecule
LOC101103164	mRNA	25.1901	307.191	-3.6082	2.43139e-14	down	13.6727	0.996747	0	1.79525	0.0230064	339	26	0	49	1	XP_004012627.1	LOC101103164	chr11:24665086-24680299	-		tektin-1-like	0	NM_053285.1	TEKT1	cDNA FLJ76469, highly similar to Homo sapiens tektin 1 (TEKT1), mRNA
GAS2L2	mRNA	0	76.118	-20	3.06422e-14	down	1.83969	0	0.0661185	0.0596842	0.0249855	84	0	5	3	2	XP_004013248.1	GAS2L2	chr11:14221968-14229120	+		growth arrest-specific 2 like 2	0	NM_139285.3	GAS2L2	GAS2-like protein 2
GPR1	mRNA	12.5951	199.357	-3.98442	3.15303e-14	down	6.70532	0.376615	0.460072	4.70673	0.938825	220	13	25	170	54	XP_004004907.1	GPR1	chr2:207213309-207257329	-		G protein-coupled receptor 1	4e-172	NM_005279.3	GPR1	G-protein-coupled receptor 1
ADORA3	mRNA	804.146	91.5229	3.13525	3.20854e-14	up	4.81988	37.6487	0.724466	4.99143	0.847749	101	830	25	115	31	NM_001009775.1	ADORA3	chr1:88054036-88057092	-		Adenosine receptor A3	4e-151	NM_020683.6	ADORA3	cDNA, FLJ93579, highly similar to Homo sapiens adenosine A3 receptor (ADORA3), transcript variant 2, mRNA
HMCN2	mRNA	1.9377	100.585	-5.69792	3.61933e-14	down	0.428746	0.00730991	0.605974	0.143213	0.407973	111	2	261	41	186	XP_004007191.1	HMCN2	chr3:6101685-6265160	-		hemicentin 2	0	NM_144655.1	HMCN2	Similar to hemicentin
LOC101116002	mRNA	451.485	46.2145	3.28826	3.76366e-14	up	0.865596	7.52582	0.0320246	0.294863	0.0496173	51	466	3	19	5	XP_004002208.1	LOC101116002	chr1:63118200-63145102	+		epithelial chloride channel protein-like	0	NM_001285.3	CLCA1	Calcium-activated chloride channel regulator 1
TFF3	mRNA	5.81311	136.831	-4.55694	5.12923e-14	down	10.3105	0.389412	0.0824555	0	0	151	6	2	0	0	XP_004003410.1	TFF3	chr1:260633891-260637482	-		trefoil factor 3 (intestinal)	4e-28	NM_003226.3	TFF3	Trefoil factor 3
LOC101117785	miscRNA	23937.4	3028.41	2.98263	5.29576e-14	up	150.558	1057.91	8.64295	101.074	7.57421	3342	24707	317	2470	294	XR_173334.1	LOC101117785	chr15:26993037-26995264	-		apolipoprotein A-I-like
LRRIQ1	mRNA	4.84425	125.051	-4.6901	8.82627e-14	down	1.53994	0.0530338	0	0.040547	0	138	5	0	4	0	XP_004006283.1	LRRIQ1	chr3:121146107-121342397	+		leucine-rich repeats and IQ motif containing 1	0	NM_032165.3	LRRIQ1	leucine-rich repeats and IQ motif containing 1
LOC101109111	mRNA	1125.8	138.644	3.0215	9.42579e-14	up	6.19331	44.5342	7.61564	5.08288	14.9051	153	1162	312	138	648	XP_004014369.1	LOC101109111	chr13:42736743-42745995	+		dihydrodiol dehydrogenase 3-like	9e-151	NM_001353.5	AKR1C1	Aldo-keto reductase family 1 member C1
DSC2	mRNA	50.3802	488.424	-3.2772	9.42579e-14	down	8.85953	0.812423	0.248113	3.34459	0.178143	539	52	25	224	19	XP_004020505.1	DSC2	chr23:26317809-26353973	+		desmocollin 2	0	NM_024422.3	DSC2	cDNA FLJ76245, highly similar to Homo sapiens desmocollin 2 (DSC2), transcript variant Dsc2a, mRNA
FOLR2	mRNA	1110.3	136.831	3.02048	9.91429e-14	up	9.1353	65.9003	1.49768	14.9482	2.5192	151	1146	41	272	73	XP_004016339.1	FOLR2	chr15:50031556-50034889	+		folate receptor 2 (fetal)	6e-114	NM_001113536.1	FOLR2	Folate receptor beta
CDHR5	mRNA	22.2836	267.319	-3.58451	1.09135e-13	down	6.58905	0.488298	0.0134862	0.0405792	0.0254815	295	23	1	2	2	XP_004020028.1	CDHR5	chr21:49437975-49459308	+		cadherin-related family member 5	0	NM_031265.1	CDHR5	cDNA FLJ53522, highly similar to Homo sapiens mucin and cadherin-like (MUCDHL), transcript variant 3, mRNA
BPIFB1	mRNA	1.9377	95.1475	-5.61775	1.29119e-13	down	3.60006	0.0651789	0	0.0622907	0	105	2	0	2	0	XP_004014542.1	BPIFB1	chr13:62194927-62218547	+		BPI fold containing family B, member 1	9e-151	NM_033197.2	BPIFB1	BPI fold-containing family B member 1
FTL	mRNA	29036.5	3781.43	2.94086	1.34559e-13	up	265.042	1809.04	80.8908	391.872	69.3576	4173	29970	2109	6793	1914	XP_004015414.1	FTL	chr14:54576413-54577984	+		Ferritin light chain	1e-84	NM_000146.3	FTL	Ferritin L-chain
CSF2RB	mRNA	1779.78	229.26	2.95664	1.42109e-13	up	5.32737	36.767	0.750123	3.9212	0.672626	253	1837	59	205	56	XP_004006774.1	CSF2RB	chr3:180166739-180179868	+		colony stimulating factor 2 receptor, beta, low-affinity (granulocyte-macrophage)	0	NM_000395.2	CSF2RB	Cytokine receptor common subunit beta
LOC101108945	mRNA	266.434	2141.27	-3.00662	1.46327e-13	down	72.4373	8.03614	2.77007	19.4176	4.02055	2363	275	149	697	230	XP_004015906.1	LOC101108945	chr14:57611193-57613028	-		envelope glycoprotein-like
CCDC81	mRNA	4.84425	122.333	-4.65839	1.48881e-13	down	3.86545	0.13608	0.0172884	0.13005	0.0653311	135	5	1	5	4	XP_004019813.1	CCDC81	chr21:8550527-8589892	-		coiled-coil domain containing 81	0	NM_021827.4	CCDC81	coiled-coil domain containing 81
RPS28	mRNA	12615.4	1663.72	2.9227	1.50435e-13	up	308.359	2078.76	141.822	430.918	191.464	1836	13021	1398	2824	1998	XP_004008615.1	RPS28	chr5:14649808-14650919	+		ribosomal protein S28	3e-33	NM_001031.4	RPS28	HCG26477
RPS29	mRNA	39036	5108.06	2.93396	1.74305e-13	up	1097.5	7455.93	491.969	1416.03	526.316	5637	40291	4185	8006	4739	XP_004010545.1	RPS29	chr7:39724612-39726439	-		ribosomal protein S29	8e-28	NM_001032.4	RPS29	40S ribosomal protein S29
DSG2	mRNA	49.4114	469.395	-3.24789	1.79856e-13	down	5.46701	0.51162	0.00637248	1.58189	0.0541821	518	51	1	165	9	XP_004020666.1	DSG2	chr23:25894650-25939324	-		desmoglein 2	0	NM_001943.3	DSG2	Desmoglein-2
STMN2	mRNA	5.81311	128.676	-4.46829	2.25264e-13	down	3.58432	0.143955	0.381019	1.949	0.705518	142	6	25	85	49	XP_004011804.1	STMN2	chr9:55664970-55724429	+		stathmin-like 2	6e-98	NM_007029.3	STMN2	Stathmin-2
LOC101102223	mRNA	3536.31	473.019	2.90227	2.35478e-13	up	13.1526	87.4397	16.5534	21.7227	9.81755	522	3650	1088	949	683	XP_004007029.1	LOC101102223	chr3:213604186-213606418	+		histone H1.0-like	1e-59	NM_005318.3	H1F0	Histone H1.0
MMP7	mRNA	0	68.8687	-20	2.54796e-13	down	4.06855	0	0.0323232	0.0972589	0	76	0	1	2	0	NM_001136491.1	MMP7	chr15:5709311-5717308	+		Matrix metallopeptidase 7	2e-119	NM_002423.3	MMP7	Matrix metalloproteinase 7
GRN	mRNA	9800.9	1318.47	2.89405	2.56128e-13	up	38.9405	257.263	9.05696	46.3745	6.53425	1455	10116	560	1908	428	XP_004013034.1	GRN	chr11:43569030-43576198	+		granulin	0	NM_002087.2	GRN	Paragranulin
ANKS4B	mRNA	16.4705	212.949	-3.69256	2.84994e-13	down	6.25745	0.430264	0.273317	11.0298	0.227832	235	17	17	456	15	XP_004020877.1	ANKS4B	chr24:19018006-19029155	+		ankyrin repeat and sterile alpha motif domain containing 4B	0	NM_145865.2	ANKS4B	Ankyrin repeat and SAM domain-containing protein 4B
PSPH	mRNA	40.6917	395.089	-3.27937	3.05977e-13	down	36.1814	3.31288	7.96681	8.14134	21.2776	436	42	159	108	449	NM_001126360.1	PSPH	chr24:27677375-27684359	-		PSPH	2e-123	NM_004577.3	PSPH	Phosphoserine phosphatase variant
ALS2CR12	mRNA	0.968851	80.6489	-6.37924	3.49387e-13	down	3.7258	0.0397911	0	0.380279	0	89	1	0	10	0	XP_004004873.1	ALS2CR12	chr2:202554793-202584899	-		amyotrophic lateral sclerosis 2 (juvenile) chromosome region, candidate 12	3e-178	NM_139163.2	ALS2CR12	Amyotrophic lateral sclerosis 2 chromosomal region candidate gene 12 protein
DNAI1	mRNA	0.968851	79.7427	-6.36293	4.45866e-13	down	1.95314	0.0210964	0	0.141131	0	88	1	0	7	0	XP_004004177.1	DNAI1	chr2:36821474-36890559	-		dynein, axonemal, intermediate chain 1	0	NM_012144.3	DNAI1	Dynein intermediate chain 1, axonemal
ZBTB12	mRNA	171.487	12.6863	3.75675	5.13034e-13	up	0.563443	6.80924	0.243002	1.16989	0.206613	14	177	10	32	9	ZBTB12	ZBTB12	chr20:26575508-26594763	+		zinc finger and BTB domain containing 12	0	NM_181842.2	ZBTB12	Zinc finger and BTB domain-containing protein 12
LOC101121401	ncRNA	2295.21	315.346	2.86362	6.4404e-13	up	31.9281	206.403	37.1595	35.4945	45.0101	348	2369	671	426	861	LOC101121401	LOC101121401	chr2:109886494-109887107	+		ferritin, heavy polypeptide 1 pseudogene
NEK5	mRNA	0	65.244	-20	7.71605e-13	down	1.93735	0	0	0.0733279	0	72	0	0	3	0	XP_004012321.1	NEK5	chr10:21746922-21802993	-		NIMA-related kinase 5	0	NM_199289.1	NEK5	Serine/threonine-protein kinase Nek5
WDR52	mRNA	28.0967	289.973	-3.36745	7.81597e-13	down	3.24931	0.279895	0.0367858	0.654896	0.0637128	320	29	6	71	11	XP_004003836.1	WDR52	chr1:176385963-176501627	-		WD repeat domain 52	0	NM_018338.3	WDR52	WD repeat domain 52
RELN	mRNA	223.805	1703.59	-2.92827	7.85372e-13	down	9.18672	1.07293	0.4706	5.1114	0.620192	1880	231	159	1151	222	XP_004007880.1	RELN	chr4:44667116-45204710	-		reelin	0	NM_173054.2	RELN	Reelin
CFD	mRNA	3418.11	477.55	2.83947	8.14238e-13	up	13.4839	85.8125	5.07747	17.7028	4.98655	527	3528	328	761	341	XP_004008816.1	CFD	chr5:40806691-40810236	+		complement factor D (adipsin)	2e-118	NM_001928.2	CFD	Complement factor D preproprotein
ALX1	mRNA	23.2524	252.821	-3.44266	9.34697e-13	down	10.3478	0.881333	0.022394	3.36912	0.401967	279	24	1	100	19	XP_004006284.1	ALX1	chr3:121381708-121403728	+		ALX homeobox 1	0	NM_006982.2	ALX1	ALX homeobox protein 1
MOXD1	mRNA	11.6262	166.735	-3.8421	9.36473e-13	down	5.88881	0.365046	0.289861	1.74435	0.219071	184	12	15	60	12	XP_004011559.1	MOXD1	chr8:57435732-57512006	-		monooxygenase, DBH-like 1	0	NM_015529.2	MOXD1	DBH-like monooxygenase protein 1
LOC101108432	mRNA	93.0097	750.306	-3.01203	1.00808e-12	down	34.6151	3.8335	1.45416	8.29284	2.1246	828	96	57	218	89	XP_004019326.1	LOC101108432	chr20:27604155-27626210	+		envelope glycoprotein-like
LOC101112251	ncRNA	1369.96	187.577	2.86858	1.06504e-12	up	43.184	279.171	8.96301	41.5854	9.59264	207	1414	71	220	81	LOC101112251	LOC101112251	chr14:62565219-62565489	+		ribosomal protein S29 pseudogene
C11H17orf61	mRNA	2162.48	302.66	2.83691	1.12355e-12	up	41.4837	263.619	8.85289	72.439	12.4727	334	2232	118	642	176	XP_004012698.1	C11H17orf61	chr11:26714044-26715172	-		chromosome 11 open reading frame, human C17orf61	4e-44	NM_152766.3	TMEM256	Transmembrane protein 256
NAPSA	mRNA	198.614	17.2172	3.52805	1.12632e-12	up	0.802561	8.23067	0.127521	0.72904	0.144567	19	205	5	19	6	XP_004015868.1	NAPSA	chr14:55547272-55554351	-		napsin A aspartic peptidase	0	NM_004851.1	NAPSA	Napsin-A
CDHR3	mRNA	1.9377	86.0859	-5.47336	1.19271e-12	down	1.97526	0.0395265	1.23031	0	0.521852	95	2	98	0	44	XP_004008280.1	CDHR3	chr4:47066584-47118782	+		cadherin-related family member 3	0	NM_152750.4	CDHR3	cDNA FLJ16254 fis, clone HLUNG2015418, highly similar to Homo sapiens Cadherin
CAPN6	mRNA	30.0344	299.035	-3.31563	1.19604e-12	down	5.20669	0.479904	14.0993	0.888612	11.934	330	31	1480	62	1326	XP_004022466.1	CAPN6	chrx:117456470-117481286	+		calpain 6	0	NM_014289.3	CAPN6	cDNA, FLJ93100, highly similar to Homo sapiens calpain 6 (CAPN6), mRNA
ACTC1	mRNA	2.90655	94.2414	-5.01898	1.4696e-12	down	4.58936	0.125834	18.3847	2.2849	45.6614	104	3	690	57	1814	XP_004011021.1	ACTC1	chr7:27279032-27283568	-		actin, alpha, cardiac muscle 1	0	NM_005159.4	ACTC1	cDNA FLJ78096, highly similar to Homo sapiens actin, alpha, cardiac muscle (ACTC), mRNA
LOC101106452	mRNA	3288.28	470.301	2.80568	1.58928e-12	up	35.438	220.343	5.35411	45.8911	4.82447	519	3394	129	739	123	XP_004015004.1	LOC101106452	chr14:13409543-13416835	-		cytochrome b-245 light chain-like	1e-85	NM_000101.3	CYBA	cDNA FLJ57889, highly similar to Cytochrome b-245 light chain
LOC101116759	ncRNA	338.129	38.059	3.15126	1.664e-12	up	4.50163	35.3477	1.04891	7.26571	0.785663	42	349	16	75	12	LOC101116759	LOC101116759	chr15:1916923-1917451	+		ferritin, light polypeptide pseudogene
NRK	mRNA	72.6638	592.633	-3.02783	1.75948e-12	down	7.74929	0.844055	2.45923	3.9042	1.58713	654	75	344	363	235	XP_004022522.1	NRK	chrx:124486492-124609087	+		Nik related kinase	0	NM_198465	NRK	cDNA FLJ50079, highly similar to Homo sapiens Nik related kinase (NRK), mRNA
TPD52L1	mRNA	2.90655	93.3352	-5.00504	1.81977e-12	down	4.02442	0.111415	0	0.141971	0	103	3	0	4	0	XP_004011193.1	TPD52L1	chr8:13074757-13169879	-		tumor protein D52-like 1	3e-92	NM_003287.2	TPD52L1	Tumor protein D53
ACTG2	mRNA	4347.23	31768.4	-2.86942	1.88649e-12	down	1486.47	180.83	4.36425	286.956	4.67928	35058	4487	170	7450	193	XP_004006131.1	ACTG2	chr3:95651712-95675759	+		actin, gamma 2, smooth muscle, enteric	0	NM_001615.3	ACTG2	cDNA FLJ42347 fis, clone UTERU2003399, highly similar to Actin, gamma-enteric smooth muscle
RYR3	mRNA	33.9098	319.877	-3.23774	2.04914e-12	down	1.35054	0.12728	0.147844	0.382296	0.0501944	353	35	64	110	23	XP_004011020.1	RYR3	chr7:25720183-26112241	-		ryanodine receptor 3	0	NM_001243996.1	RYR3	Ryanodine receptor 3
PLCH1	mRNA	8.71966	139.55	-4.00036	2.08766e-12	down	1.75896	0.0977088	0.0160916	0.221343	0.0152021	154	9	2	21	2	XP_004003279.1	PLCH1	chr1:230168562-230277153	+		phospholipase C, eta 1	0	NM_014996.2	PLCH1	1-phosphatidylinositol 4,5-bisphosphate phosphodiesterase eta-1
EHF	mRNA	11.6262	160.392	-3.78615	2.38709e-12	down	6.83506	0.440461	0	0.210472	0	177	12	0	6	0	XP_004016451.1	EHF	chr15:63395876-63430449	+		ETS homologous factor	5e-176	NM_012153.5	EHF	ETS homologous factor
LOC101106386	mRNA	0	61.6194	-20	2.42062e-12	down	2.72697	0	0	0	0	68	0	0	0	0	XP_004021143.1	LOC101106386	chr24:831231-836791	-		tektin-4-like	0	NM_144705.3	TEKT4	Tektin-4
LRRC34	mRNA	0	61.6194	-20	2.42062e-12	down	2.04705	0	0.0181764	0.410189	0.0343434	68	0	1	15	2	XP_004003892.1	LRRC34	chr1:215590242-215608486	+		leucine rich repeat containing 34	0	NM_153353.4	LRRC34	Leucine-rich repeat-containing protein 34
CLDND2	mRNA	180.206	15.4048	3.54819	2.42728e-12	up	1.69589	17.6368	0.240934	3.80603	0.398328	17	186	4	42	7	XP_004015885.1	CLDND2	chr14:56380015-56381181	-		claudin domain containing 2	1e-42	NM_152353.2	CLDND2	Claudin domain-containing protein 2
LOC101101911	mRNA	9374.6	1365.59	2.77923	2.51887e-12	up	57.7192	352.275	7.2729	54.5363	8.83716	1507	9676	314	1567	404	XP_004014809.1	LOC101101911	chr13:56688832-56702034	+		cathepsin Z-like	6e-138	NM_001336.3	CTSZ	Cathepsin Z
PI16	mRNA	108.511	830.049	-2.93535	2.65499e-12	down	18.4921	2.14915	6.81993	19.9982	11.4753	916	112	559	1090	996	XP_004018836.1	PI16	chr20:10946568-10960735	+		peptidase inhibitor 16	3e-172	NM_153370.2	PI16	cDNA, FLJ93202, Homo sapiens protease inhibitor 16 (PI16), mRNA
SELPLG	mRNA	653.974	86.992	2.91028	2.95863e-12	up	3.05405	20.2306	0.608335	2.25946	0.610628	96	675	32	79	34	XP_004017490.1	SELPLG	chr17:63977696-63993295	+		selectin P ligand	5e-49	NM_003006.4	SELPLG	cDNA FLJ50962, highly similar to P-selectin glycoprotein ligand 1
CLEC11A	mRNA	568.715	74.3057	2.93616	3.18212e-12	up	6.5909	44.8462	0.291186	11.5362	0.183394	82	587	6	158	4	XP_004023582.1	CLEC11A	chr14:55852481-55855451	+		C-type lectin domain family 11, member A	3e-43	NM_002975.2	CLEC11A	Stem cell growth factor; lymphocyte secreted C-type lectin
CTSB	mRNA	42529.6	6137.47	2.79275	3.19189e-12	up	174.166	1072.96	52.5583	187.809	59.4368	6773	43897	3385	8040	4052	XP_004004501.1	CTSB	chr2:104429994-104450952	-		Cathepsin B	2e-170	NM_147783.2	CTSB	cDNA FLJ78235
PTGER3	mRNA	7.75081	129.582	-4.06337	3.29659e-12	down	6.50422	0.345865	1.09852	4.21437	1.0378	143	8	40	102	40	UPI0000131538	PTGER3	chr1:46347798-46390835	-		Prostaglandin E2 receptor subtype EP3
RPL37A	mRNA	8468.73	1249.6	2.76067	3.56748e-12	up	156.75	944.441	70.1158	172.369	103.105	1379	8741	1021	1669	1590	XP_004023305.1	RPL37A	chr2:217473515-217477222	+		ribosomal protein L37a	1e-42	NM_000998.4	RPL37A	60S ribosomal protein L37a
NDUFA3	mRNA	1064.77	151.33	2.81477	4.34008e-12	up	26.1728	163.715	65.5619	30.2291	56.44	167	1099	692	212	631	XP_004015486.1	NDUFA3	chr14:60343288-60346846	-		NADH dehydrogenase (ubiquinone) 1 alpha subcomplex, 3, 9kDa	1e-36	NM_004542.3	NDUFA3	NADH dehydrogenase [ubiquinone] 1 alpha subcomplex subunit 3
SLITRK3	mRNA	53.2868	441.303	-3.04992	4.43501e-12	down	7.32632	0.78646	0	1.94052	0	487	55	0	142	0	XP_004003243.1	SLITRK3	chr1:220220238-220229541	+		SLIT and NTRK-like family, member 3	0	NM_014926.2	SLITRK3	SLIT and NTRK-like protein 3
LOC554321	mRNA	1.9377	80.6489	-5.37924	4.84479e-12	down	2.35424	0.0502861	0.239575	0.0240289	0.0150888	89	2	15	1	1	NM_001024862.1	LOC554321	chr19:52870333-52900317	+		Lactoferrin	0	NM_002343	LTF	cDNA FLJ78440, highly similar to Human lactoferrin
PERP	mRNA	60.0688	484.799	-3.0127	4.997e-12	down	14.7338	1.62296	0.49885	6.25423	0.59695	535	62	30	250	38	XP_004011422.1	PERP	chr8:62930505-62944519	-		PERP, TP53 apoptosis effector	1e-92	NM_022121.4	PERP	cDNA, FLJ95345, Homo sapiens p53-induced protein PIGPC1 (PIGPC1), mRNA
SPEF2	mRNA	24.2213	242.853	-3.32574	5.08449e-12	down	2.82267	0.250278	0.00635936	0.210485	0.0240314	268	25	1	22	4	XP_004017103.1	SPEF2	chr16:38286083-38488546	-		sperm flagellar 2	0	NM_144722.3	SPEF2	Sperm flagellar protein 2
LOC101116830	mRNA	118.2	7.24934	4.02724	5.19718e-12	up	0.16597	2.41564	0.0501057	0.122497	0.0710042	8	122	4	6	6	XP_004009289.1	LOC101116830	chr5:9069829-9270890	+		EGF-like module-containing mucin-like hormone receptor-like 2-like	0	NM_152921.1	EMR2	cDNA FLJ77470, highly similar to Homo sapiens egf-like module containing, mucin-like, hormone receptor-like 2 (EMR2), transcript variant 1, mRNA
STOX1	mRNA	5.81311	112.365	-4.27274	5.2367e-12	down	2.53606	0.11664	0.148186	1.28192	0.0699976	124	6	12	69	6	XP_004021677.1	STOX1	chr25:24929858-24994269	+		storkhead box 1	0	NM_152709.4	STOX1	Storkhead-box protein 1
CCDC146	mRNA	68.7884	539.169	-2.9705	6.09668e-12	down	10.6581	1.20886	0.454254	1.96888	1.35896	595	71	42	121	133	XP_004007868.1	CCDC146	chr4:43917069-44036381	-		coiled-coil domain containing 146	0	xp_003846748	xp_003846748
LOC101103002	ncRNA	96.8851	4.53083	4.41843	6.62981e-12	up	0.9209	16.0837	0.245367	2.40102	0.380349	5	100	2	15	3	LOC101103002	LOC101103002	chr13:60723772-60724104	-		ribosomal protein L35a pseudogene
CSF3R	mRNA	129.826	9.06167	3.84066	6.64502e-12	up	0.223269	2.84374	0.269617	0.202816	0.127357	10	134	20	10	10	XP_004003532.1	CSF3R	chr1:11063173-11073812	-		colony stimulating factor 3 receptor (granulocyte)	0	NM_172313.2	CSF3R	Colony stimulating factor 3 receptor (Granulocyte), isoform CRA_a
FABP4	mRNA	378.821	47.1207	3.00708	6.75626e-12	up	7.33262	52.407	44.4442	12.9375	47.5376	52	391	522	101	591	NM_001114667.1	FABP4	chr9:57536525-57541042	-		Adipocyte fatty acid-binding protein 4	8e-62	NM_001442.2	FABP4	Fatty acid binding protein 4, adipocyte
CCL23	mRNA	994.041	143.174	2.79553	6.96299e-12	up	7.1403	44.0721	1.16357	5.07577	3.21307	158	1026	42	123	124	XP_004012498.1	CCL23	chr11:14045518-14050735	+		chemokine (C-C motif) ligand 23	7e-20	NM_145898.2	CCL23	C-C motif chemokine 23
LOC101113705	mRNA	31.9721	291.786	-3.19003	6.97087e-12	down	17.7966	1.73361	1.65186	2.91194	0.567475	322	33	49	58	18	XP_004019060.1	LOC101113705	chr20:28111204-28113466	-		ubiquitin D-like	3e-63	NM_006398.3	UBD	Ubiquitin D
HOXB5	mRNA	20.3459	212.949	-3.3877	7.44826e-12	down	6.44032	0.547036	0.115831	2.78825	0.109429	235	21	7	112	7	XP_004012854.1	HOXB5	chr11:37444844-37447574	+		Homeobox protein Hox-B5	5e-157	NM_002147.3	HOXB5	Homeobox protein Hox-B5
LOC101102999	mRNA	2960.81	448.553	2.72264	8.07621e-12	up	22.2561	130.557	183.622	23.8913	149.716	495	3056	6767	585	5840	XP_004013897.1	LOC101102999	chr12:61575459-61581714	-		glutamine synthetase-like	0	NM_002065.5	GLUL	cDNA FLJ57219, highly similar to Glutamine synthetase (EC 6.3.1.2)
AREG	mRNA	6.78196	115.083	-4.08483	1.29026e-11	down	4.89083	0.256232	0.0232524	0.0349826	0.0439341	127	7	1	1	2	Y09830	AREG	chr6:89051026-89063291	+		amphiregulin	1e-95	XP_001125684.1	AREGB	amphiregulin B
TNFAIP6	mRNA	72.6638	548.231	-2.91547	1.32196e-11	down	23.655	2.78732	4.5091	3.4807	5.44191	605	75	191	98	244	XP_004004753.1	TNFAIP6	chr2:156953652-156971425	-		tumor necrosis factor, alpha-induced protein 6	2e-149	NM_007115.3	TNFAIP6	Tumor necrosis factor-inducible gene 6 protein
IL1RL1	mRNA	90.1031	660.596	-2.87412	1.35263e-11	down	16.4923	2.02133	0.342176	3.7618	0.503927	729	93	25	183	39	XP_004007379.1	IL1RL1	chr3:99279359-99299243	-		interleukin 1 receptor-like 1	0	NM_173459.1	IL1RL1	Interleukin 1 receptor-like 1 isoform 1
SLCO4A1	mRNA	10.6574	142.268	-3.73869	1.36835e-11	down	3.23805	0.215642	2.24153	0.430909	0.329409	157	11	180	23	28	XP_004014465.1	SLCO4A1	chr13:53984069-53996174	-		solute carrier organic anion transporter family, member 4A1	0	NM_016354.3	SLCO4A1	Solute carrier organic anion transporter family member 4A1
C12H1orf158	mRNA	0	56.1824	-20	1.44464e-11	down	5.67212	0	0	0.0831049	0	62	0	0	1	0	XP_004014136.1	C12H1orf158	chr12:52750937-52776030	-		chromosome 12 open reading frame, human C1orf158	5e-62	NM_152290.2	C1orf158	chromosome 1 open reading frame 158
LOC101111962	mRNA	0	56.1824	-20	1.44464e-11	down	2.00365	0	0.136589	0	0.0921709	62	0	7	0	5	XP_004008729.1	LOC101111962	chr5:29117958-29175450	-		zinc finger protein 474-like	7e-124	NM_207317.1	ZNF474	Zinc finger protein 474
LOC101114897	mRNA	79.4458	2.7185	4.86909	1.50138e-11	up	0.12672	3.29227	0	0.0383705	0	3	82	0	1	0	XP_004015727.1	LOC101114897	chr14:47998026-48011505	+		iron/zinc purple acid phosphatase-like protein-like	0	NM_001004318.2	PAPL	Iron/zinc purple acid phosphatase-like protein
NTRK1	mRNA	45.536	370.622	-3.02487	1.50621e-11	down	9.04555	0.988022	0	0.200902	0	409	47	0	10	0	XP_004003729.1	NTRK1	chr1:105381946-105400976	+		neurotrophic tyrosine kinase, receptor, type 1	0	NM_002529.3	NTRK1	Tyrosine-protein kinase receptor
LOC101111253	ncRNA	361.381	46.2145	2.9671	1.54539e-11	up	4.84183	33.5988	1.62138	14.7812	7.42387	51	373	28	171	137	LOC101111253	LOC101111253	chr2:52116028-52116621	-		ribosomal protein S6 pseudogene
ENPP3	mRNA	0.968851	67.0564	-6.11296	1.63015e-11	down	1.52231	0.0195537	0	0.13081	0	74	1	0	7	0	XP_004011374.1	ENPP3	chr8:56800676-56888317	+		ectonucleotide pyrophosphatase/phosphodiesterase 3	0	NM_005021.3	ENPP3	cDNA FLJ78063, highly similar to Homo sapiens ectonucleotide pyrophosphatase/phosphodiesterase 3 (ENPP3), mRNA
FABP7	mRNA	472.799	64.3379	2.87749	1.66216e-11	up	4.91356	32.1007	0.459641	3.89765	0.315807	71	488	11	62	8	XP_004011201.1	FABP7	chr8:15540385-15544291	-		fatty acid binding protein 7, brain	2e-71	NM_001446.3	FABP7	Fatty acid-binding protein, brain
LOC101120875	mRNA	61.0376	468.488	-2.94024	1.68304e-11	down	12.8596	1.48948	4.43795	6.86883	2.92279	517	63	295	304	206	XP_004002226.1	LOC101120875	chr1:66005062-66035773	-		guanylate-binding protein 6-like	0	NM_198460.2	GBP6	cDNA FLJ77935, highly similar to Homo sapiens guanylate binding protein family, member 6 (GBP6), mRNA
LOC100192427	mRNA	212.178	22.6542	3.22743	1.8496e-11	up	4.58174	38.2804	0.442628	4.45335	0.810188	25	219	4	26	7	NM_001139448.1	LOC100192427	chr14:60200588-60200894	+		Fc gamma 2 receptor	2e-61	np_006838	np_006838
EPPIN	mRNA	0	55.2762	-20	1.96296e-11	down	3.3847	0	0	0.0504039	0	61	0	0	1	0	XP_004014651.1	EPPIN	chr13:73929323-73938778	-		epididymal peptidase inhibitor	5e-43	NM_001198986.1	EPPIN-WFDC6	EPPIN-WFDC6 readthrough
FADS6	mRNA	217.023	23.5603	3.20341	2.043e-11	up	1.17216	9.59885	0.217767	2.70291	0.154298	26	224	8	66	6	XP_004013560.1	FADS6	chr11:55515341-55537325	+		fatty acid desaturase domain family, member 6	1e-149	NM_178128	FADS6	cDNA FLJ59012, highly similar to Homo sapiens fatty acid desaturase domain family, member 6 (FADS6), mRNA
LOC101123401	mRNA	70.7261	1.81233	5.28632	2.09991e-11	up	0.128898	4.47192	0	0	0	2	73	0	0	0	XP_004015480.1	LOC101123401	chr14:59765897-59776408	+		immunoglobulin alpha Fc receptor-like	3e-70	NM_133280.1	FCAR	FCAR
LOC101121116	ncRNA	135.639	10.874	3.64082	2.1359e-11	up	0.225581	2.50452	0.0189173	0.18784	0.0536149	12	140	1	11	5	LOC101121116	LOC101121116	chr14:56152138-56176245	+		sialic acid-binding Ig-like lectin 5-like
CCDC136	mRNA	84.29	610.757	-2.85716	2.24432e-11	down	11.0495	1.37126	0.545408	1.53537	0.356287	674	87	55	103	38	XP_004008097.1	CCDC136	chr4:92820605-92843279	+		coiled-coil domain containing 136	0	NM_022742.4	CCDC136	Coiled-coil domain-containing protein 136
C13H20orf26	mRNA	14.5328	164.922	-3.50441	2.3612e-11	down	2.75937	0.216165	0.027463	0.371856	0	182	15	3	27	0	XP_004014745.1	C13H20orf26	chr13:38728547-38970483	+		chromosome 13 open reading frame, human C20orf26	0	NM_015585.3	C20orf26	chromosome 20 open reading frame 26
LOC101112702	mRNA	181.175	18.1233	3.32146	2.51642e-11	up	3.12397	26.7684	0.445444	4.11065	0.631131	20	187	4	30	7	XP_004004401.1	LOC101112702	chr2:72453859-72454232	+		60S ribosomal protein L35a-like	2e-58	NM_000996.2	RPL35A	60S ribosomal protein L35a
LOC101110529	mRNA	3176.86	502.923	2.65919	2.59873e-11	up	52.8365	296.76	29.2773	97.3185	46.9099	555	3279	509	1125	863	XP_004014709.1	LOC101110529	chr13:17448112-17485498	+		uncharacterized LOC101110529	3e-28	NM_001035258.1	RPL38	60S ribosomal protein L38
CR2	mRNA	16.4705	176.703	-3.42337	2.69885e-11	down	2.7408	0.227117	0.203677	2.59186	1.49926	195	17	24	203	187	NM_001009724.1	CR2	chr12:4744061-4774390	+		complement component (3d/Epstein Barr virus) receptor 2	0	NM_001877.4	CR2	CD21 protein
CHRDL2	mRNA	41.6606	336.188	-3.01251	2.99267e-11	down	13.5018	1.48746	6.68007	2.64474	2.92706	371	43	304	80	141	XP_004016370.1	CHRDL2	chr15:52188914-52223693	-		chordin-like 2	0	NM_015424.4	CHRDL2	Chordin-like protein 2
tRNA-Tyr	tRNA	145.328	12.6863	3.51796	3.04997e-11	up	11.8595	118.498	24.438	6.38869	34.1883	14	150	48	8	72	tRNA-Tyr	tRNA-Tyr	chrm:5263-5330	-
CNGA3	mRNA	751.828	112.365	2.74221	3.23043e-11	up	3.35903	19.9936	0.0654245	5.53666	0.0927123	124	776	4	225	6	NM_001143663.1	CNGA3	chr3:102747927-102772437	-		Cyclic nucleotide gated channel alpha 3 protein	4e-89	NM_001298.2	CNGA3	Cyclic nucleotide-gated cation channel alpha-3
LOC101107687	mRNA	905.876	137.737	2.71739	3.23502e-11	up	8.35165	48.8312	1.26067	9.53313	2.47599	152	935	38	191	79	XP_004006885.1	LOC101107687	chr3:199977057-199979557	-		histone H2A.J-like	7e-69	NM_177925	H2AFJ	Histone H2A.J
BPI	mRNA	144.359	12.6863	3.50831	3.57689e-11	up	0.43114	4.36148	0.0557827	0.335695	0.105399	14	149	3	12	6	XP_004014614.1	BPI	chr13:66754468-66786113	+		bactericidal/permeability-increasing protein	0	NM_001725.2	BPI	cDNA FLJ51234, highly similar to Bactericidal permeability-increasing protein
NXPE2	mRNA	0	53.4639	-20	3.65329e-11	down	1.99267	0	0.0202212	0.129295	0	59	0	1	4	0	XP_004016088.1	NXPE2	chr15:24642995-24678323	+		neurexophilin and PC-esterase domain family, member 2	0	NM_182495.5	NXPE2	NXPE family member 2
PKHD1	mRNA	0	53.4639	-20	3.65329e-11	down	0.271739	0	0.0139046	0.0167353	0.0683072	59	0	5	4	26	XP_004018935.1	PKHD1	chr20:23851546-24291885	-		polycystic kidney and hepatic disease 1 (autosomal recessive)	0	NM_170724.2	PKHD1	Fibrocystin
CYBB	mRNA	3447.17	554.574	2.63596	3.93088e-11	up	8.45199	46.7058	1.58951	5.55279	2.3682	612	3558	190	442	300	XP_004022045.1	CYBB	chrx:35050715-35084073	+		NADPH oxidase heavy chain subunit	0	NM_000397.3	CYBB	cDNA FLJ60919, highly similar to Cytochrome b-245 heavy chain
CDKL1	mRNA	32.9409	277.287	-3.07343	4.21175e-11	down	9.21665	0.973392	0.727445	2.92758	0.687235	306	34	40	107	40	XP_004010560.1	CDKL1	chr7:40308578-40364548	-		cyclin-dependent kinase-like 1 (CDC2-related kinase)	0	NM_004196.4	CDKL1	Cyclin-dependent kinase-like 1
MUC6	mRNA	3627.38	589.009	2.62257	4.99858e-11	up	12.1419	66.4851	6.53605	12.3645	5.59405	650	3744	579	728	525	XP_004020016.1	MUC6	chr21:48854807-48894014	+		mucin 6, oligomeric mucus/gel-forming	5e-82	NM_005961.2	MUC6	Mucin-6
PLS1	mRNA	54.2556	406.869	-2.90672	5.0041e-11	down	6.17966	0.732593	0.0914111	0.787647	0.133463	449	56	11	63	17	XP_004003336.1	PLS1	chr1:244356111-244449280	-		plastin 1	0	NM_002670.2	PLS1	Plastin-1
CCDC113	mRNA	0	52.5577	-20	5.00433e-11	down	2.47783	0	0	0	0	58	0	0	0	0	XP_004015085.1	CCDC113	chr14:25510665-25541957	+		coiled-coil domain containing 113	2e-174	NM_014157.3	CCDC113	Coiled-coil domain-containing protein 113
GRAMD1B	mRNA	107.542	733.995	-2.77086	5.19585e-11	down	18.1279	2.36126	0.351338	1.38244	0.395748	810	111	26	68	31	XP_004016630.1	GRAMD1B	chr15:33603710-33790746	+		GRAM domain containing 1B	0	NM_020716.2	GRAMD1B	GRAM domain-containing protein 1B
DOK2	mRNA	419.512	58.9009	2.83235	5.43563e-11	up	2.06036	13.0459	0.593308	2.27473	0.50627	65	433	31	79	28	XP_004004260.1	DOK2	chr2:43435672-43440243	+		docking protein 2, 56kDa	3e-180	NM_201349.1	DOK2	cDNA FLJ75779, highly similar to Homo sapiens docking protein 2, 56kDa (DOK2), transcript variant 1, mRNA
ATP8	mRNA	58740.5	9316.3	2.65653	5.44648e-11	up	2877.97	16131.4	13707.1	3623.21	12837	10281	60629	81100	14249	80396	UPI00001263B8	ATP8	chrm:7775-7975	+		ATP synthase protein 8
C1H1orf173	mRNA	31.0032	261.882	-3.07843	5.70517e-11	down	3.50814	0.369221	0.0146588	0.496209	0	289	32	2	45	0	XP_004003609.1	C1H1orf173	chr1:50386083-50509038	-		chromosome 1 open reading frame, human C1orf173	0	NM_001002912.4	C1orf173	chromosome 1 open reading frame 173
C11H17orf67	mRNA	152.11	14.4987	3.39112	6.40649e-11	up	3.29751	30.9514	0.74663	1.49772	0.5878	16	157	6	8	5	XP_004012434.1	C11H17orf67	chr11:7166757-7190789	-		chromosome 11 open reading frame, human C17orf67	3e-36	NM_001085430.2	C17orf67	Uncharacterized protein C17orf67
CCDC164	mRNA	30.0344	254.633	-3.08373	6.4264e-11	down	6.55478	0.687338	0.0563378	0.339035	0.0931415	281	31	4	16	7	XP_004005786.1	CCDC164	chr3:33453177-33494334	+		coiled-coil domain containing 164	0	NM_145038	DRC1	Dynein regulatory complex protein 1
LOC101101865	miscRNA	66.8507	1.81233	5.20502	6.76076e-11	up	0.098106	3.21715	0.127686	1.21696	0.148609	2	69	4	27	5	XR_173079.1	LOC101101865	chr2:111817048-111819988	-		uncharacterized LOC101101865
SPI1	mRNA	499.927	73.3995	2.76787	7.27289e-11	up	4.2632	25.8141	0.826252	2.91645	0.750559	81	516	26	61	25	XP_004016797.1	SPI1	chr15:75430922-75445405	-		spleen focus forming virus (SFFV) proviral integration oncogene spi1	2e-127	NM_003120.2	SPI1	Transcription factor PU.1
CDC20B	mRNA	1.9377	70.681	-5.1889	7.33296e-11	down	2.42329	0.0590605	0	0.0282217	0	78	2	0	1	0	XP_004017037.1	CDC20B	chr16:24000947-24069589	+		cell division cycle 20 homolog B (S. cerevisiae)	0	NM_152623.2	CDC20B	cell division cycle 20B
LBH	mRNA	696.604	106.928	2.7037	7.38638e-11	up	20.8777	121.052	3.13467	32.6816	2.75956	118	719	29	203	27	XP_004005846.1	LBH	chr3:36951047-36974263	+		limb bud and heart development homolog (mouse)	7e-54	NM_030915.3	LBH	Protein LBH
ARPC3	mRNA	2712.78	445.834	2.60519	7.44851e-11	up	30.8604	166.986	5.87656	23.2566	5.15816	492	2800	155	408	144	XP_004017411.1	ARPC3	chr17:53911035-53921955	-		actin related protein 2/3 complex, subunit 3, 21kDa	6e-104	NM_005719.2	ARPC3	cDNA, FLJ92050, highly similar to Homo sapiens actin related protein 2/3 complex, subunit 3, 21kDa (ARPC3), mRNA
LOC101106083	mRNA	2010.37	328.939	2.61157	7.70545e-11	up	23.2352	126.306	4.566	33.965	4.8978	363	2075	118	584	134	XP_004011532.1	LOC101106083	chr8:23610212-23646178	-		uncharacterized LOC101106083	3e-30	NM_002356.5	MARCKS	Myristoylated alanine-rich C-kinase substrate
STK33	mRNA	15.5016	162.204	-3.38732	8.43623e-11	down	5.29785	0.450115	0.0536113	0.806568	0	179	16	3	30	0	XP_004016645.1	STK33	chr15:43507481-43705173	+		serine/threonine kinase 33	0	NM_030906	STK33	cDNA FLJ35401 fis, clone SKNSH2005792, highly similar to Serine/threonine-protein kinase 33 (EC2.7.11.1)
CRABP1	mRNA	1850.51	303.566	2.60784	8.72601e-11	up	25.1311	136.265	0.615265	48.6279	0.495672	335	1910	13	713	11	XP_004017865.1	CRABP1	chr18:29798245-29805402	+		cellular retinoic acid binding protein 1	2e-74	NM_004378.2	CRABP1	Cellular retinoic acid-binding protein 1
SOX4	mRNA	1151.96	185.764	2.63255	9.26418e-11	up	15.5655	85.8844	1.14614	24.1408	0.433116	205	1189	25	350	10	XP_004019388.1	SOX4	chr20:35440336-35441659	-		SRY (sex determining region Y)-box 4	4e-78	NM_003107.2	SOX4	Transcription factor SOX-4
CCDC78	mRNA	32.9409	267.319	-3.02061	1.02046e-10	down	10.2836	1.12658	0.168385	1.01332	0.178962	295	34	8	32	9	XP_004021137.1	CCDC78	chr24:568467-572297	-		coiled-coil domain containing 78	2e-100	NM_173476.2	CCDC78	Coiled-coil domain-containing protein 78
LOC101112471	mRNA	959.162	154.048	2.63839	1.11612e-10	up	21.2467	117.235	3.17852	33.0371	6.07568	170	990	42	292	85	XP_004006731.1	LOC101112471	chr3:172804503-172824797	-		60S ribosomal protein L35a-like	3e-59	NM_000996.2	RPL35A	60S ribosomal protein L35a
ATP2C2	mRNA	57.1622	410.494	-2.84423	1.16476e-10	down	7.14723	0.891322	0.123706	1.77523	0.0898989	453	59	13	124	10	XP_004015551.1	ATP2C2	chr14:10104684-10164012	+		ATPase, Ca++ transporting, type 2C, member 2	0	NM_014861.2	ATP2C2	cDNA FLJ33732 fis, clone BRAWH2017913, highly similar to Probable calcium-transporting ATPase (EC 3.6.3.8)
LOC101112115	mRNA	9.68851	123.239	-3.66904	1.16696e-10	down	1.82318	0.127423	0.0647542	0.535816	0.0535281	136	10	8	44	7	XP_004022561.1	LOC101112115	chrx:133835789-134677528	-		protocadherin-11 X-linked-like	0	NM_032969.3	PCDH11X	cDNA FLJ56943, highly similar to Protocadherin-11 X-linked
CXCL11	mRNA	45.536	340.719	-2.9035	1.20365e-10	down	54.3835	6.46151	0.436654	1.83942	0.247511	376	47	5	14	3	XP_004009974.1	CXCL11	chr6:90569966-90571259	-		chemokine (C-X-C motif) ligand 11	2e-40	NM_005409.4	CXCL11	C-X-C motif chemokine 11
FAM179A	mRNA	1.9377	68.8687	-5.15143	1.22879e-10	down	1.39923	0.0349995	0.0444656	0	0.0315058	76	2	4	0	3	XP_004007289.1	FAM179A	chr3:35744483-35789202	+		family with sequence similarity 179, member A	0	NM_199280.2	FAM179A	family with sequence similarity 179, member A
SLAMF6	mRNA	337.16	47.1207	2.839	1.35411e-10	up	1.80935	11.5425	0.4622	1.29591	0.476347	52	348	22	41	24	XP_004002721.1	SLAMF6	chr1:109862802-109883698	-		SLAM family member 6	8e-84	NM_052931.4	SLAMF6	cDNA FLJ52047, highly similar to SLAM family member 6
IGSF10	mRNA	1028.92	6308.73	-2.61622	1.35869e-10	down	44.3468	6.43519	0.235861	38.9729	0.259154	6962	1062	61	6736	71	XP_004003296.1	IGSF10	chr1:234697613-234721755	+		immunoglobulin superfamily, member 10	0	NM_178822.4	IGSF10	Immunoglobulin superfamily member 10
LOC101114092	mRNA	2512.23	423.18	2.56963	1.46879e-10	up	50.4873	266.221	8.13047	72.6276	13.4623	467	2593	124	740	218	XP_004006560.1	LOC101114092	chr3:159917193-159917713	-		60S ribosomal protein L23a-like	6e-66	NM_000984.5	RPL23A	Ribosomal protein L23a, isoform CRA_a
CARHSP1	mRNA	1424.21	236.51	2.59019	1.50104e-10	up	19.4244	103.988	3.40391	32.2308	2.91859	261	1470	75	476	68	XP_004020810.1	CARHSP1	chr24:7684375-7695677	-		calcium regulated heat stable protein 1, 24kDa	5e-73	NM_014316.3	CARHSP1	Calcium-regulated heat stable protein 1
PRLH	mRNA	46.5048	0	20	1.77098e-10	up	0	4.59214	0	0.182861	0	0	48	0	2	0	NM_001009434.1	PRLH	chr1:3403255-3406190	-		Prolactin-releasing peptide
AQP8	mRNA	46.5048	0	20	1.77098e-10	up	0	1.4864	0	0	0	0	48	0	0	0	UPI0000003D9A	AQP8	chr24:22788839-22799185	+		Aquaporin 8
LOC101103767	mRNA	128.857	11.7802	3.45134	1.93915e-10	up	0.802886	7.80763	0.149162	0.673232	0.140917	13	133	4	12	4	XP_004019372.1	LOC101103767	chr20:30620939-30635189	+		histone H4-like	7e-53	NM_003540.3	HIST1H4F	histone cluster 1, H4f
PYCARD	mRNA	602.625	95.1475	2.66302	2.08863e-10	up	7.63268	42.9769	0.658366	5.01851	0.995159	105	622	15	76	24	XP_004020974.1	PYCARD	chr24:27278907-27280244	-		PYD and CARD domain containing	7e-76	NM_145183.1	PYCARD	cDNA, FLJ95208, highly similar to Homo sapiens PYD and CARD domain containing (PYCARD), transcript variant 1, mRNA
FHAD1	mRNA	29.0655	236.51	-3.02452	2.11751e-10	down	3.46913	0.379017	0	0.833111	0.0227455	261	30	0	69	3	XP_004014122.1	FHAD1	chr12:50150824-50306776	-		forkhead-associated (FHA) phosphopeptide binding domain 1	0	NM_052929.1	FHAD1	forkhead-associated (FHA) phosphopeptide binding domain 1
HOXA4	mRNA	49.4114	354.311	-2.8421	2.28789e-10	down	16.1224	1.99375	5.01629	6.12717	6.92083	391	51	202	164	295	UPI000012CF29	HOXA4	chr4:68902248-68904869	+		Homeobox protein Hox-A4
LOC101109905	ncRNA	82.3523	4.53083	4.18396	2.36885e-10	up	0.170703	2.75834	0.0618417	0.0930392	0	5	85	3	3	0	LOC101109905	LOC101109905	chr14:60617244-60625712	-		uncharacterized LOC101109905
LOC101111030	ncRNA	88.1654	5.437	4.01933	2.48571e-10	up	0.482856	6.46888	0.220771	0.604412	0.144416	6	91	4	8	3	LOC101111030	LOC101111030	chr9:85064834-85087053	-		60S ribosomal protein L27a-like
MPEG1	mRNA	5900.3	1020.34	2.53173	2.69264e-10	up	15.336	78.8532	1.75985	8.12853	1.3052	1126	6090	214	657	168	XP_004016549.1	MPEG1	chr15:79431749-79435879	-		macrophage expressed 1	0	NM_001039396.1	MPEG1	Macrophage-expressed gene 1 protein
TMC5	mRNA	0.968851	57.9947	-5.9035	2.70111e-10	down	1.1131	0.0165315	0	0.0315979	0.0198417	64	1	0	2	2	XP_004020850.1	TMC5	chr24:16986047-17040550	+		transmembrane channel-like 5	0	NM_024780.4	TMC5	Transmembrane channel-like protein 5
CNTNAP4	mRNA	18.4082	171.266	-3.21782	2.7788e-10	down	2.38534	0.227929	0	0.733739	0.0143983	189	19	0	64	2	XP_004014966.1	CNTNAP4	chr14:2787215-3071888	+		contactin associated protein-like 4	0	NM_138994.3	CNTNAP4	Contactin-associated protein-like 4
WDR65	mRNA	2.90655	73.3995	-4.65839	2.8186e-10	down	1.21627	0.0428177	0	0.0954808	0.00856522	81	3	0	7	1	XP_004003562.1	WDR65	chr1:17634320-17701325	+		WD repeat domain 65	0	NM_152498.3	WDR65	WD repeat domain 65
PRRG4	mRNA	19.377	176.703	-3.1889	2.89033e-10	down	6.08173	0.592897	0.15065	0.93493	0.195694	195	20	8	33	11	XP_004016430.1	PRRG4	chr15:61710350-61725606	+		proline rich Gla (G-carboxyglutamic acid) 4 (transmembrane)	5e-107	NM_024081.5	PRRG4	Transmembrane gamma-carboxyglutamic acid protein 4
PLA2R1	mRNA	967.882	162.204	2.57702	3.10349e-10	up	2.13781	11.3407	0.425457	1.0198	0.32019	179	999	59	94	47	XP_004005432.1	PLA2R1	chr2:148505925-148635098	+		phospholipase A2 receptor 1, 180kDa	0	NM_007366.4	PLA2R1	PLA2R1 protein
ELFN2	mRNA	28.0967	226.542	-3.01131	3.27764e-10	down	5.77894	0.637181	0	0.0839927	0.0131857	250	29	0	4	1	XP_004007579.1	ELFN2	chr3:180603945-180606624	-		extracellular leucine-rich repeat and fibronectin type III domain containing 2	0	NM_052906	ELFN2	Protein phosphatase 1 regulatory subunit 29
LOC101107553	mRNA	109.48	9.06167	3.59475	3.39437e-10	up	1.9536	21.0668	1.06162	2.2183	0.965788	10	113	9	12	8	XP_004017811.1	LOC101107553	chr18:21310799-21311086	+		40S ribosomal protein S29-like	4e-27	NM_001032.4	RPS29	40S ribosomal protein S29
MILR1	mRNA	504.771	79.7427	2.66221	3.57846e-10	up	3.68668	20.7665	0.379431	1.71253	0.454046	88	521	15	45	19	XP_004013079.1	MILR1	chr11:48041825-48062183	+		mast cell immunoglobulin-like receptor 1	5e-111	NM_001085423.1	MILR1	Allergin-1
HCST	mRNA	172.455	19.9357	3.1128	3.59382e-10	up	2.9971	23.1787	0.329024	3.46505	0.466255	22	178	4	28	6	XP_004015267.1	HCST	chr14:45711943-45713387	+		hematopoietic cell signal transducer	2e-22	NM_014266.3	HCST	Hematopoietic cell signal transducer
FGD2	mRNA	614.251	99.6784	2.62348	3.71515e-10	up	2.95559	16.2175	0.53537	2.41635	0.490451	110	634	33	99	32	XP_004019246.1	FGD2	chr20:11002582-11028156	+		FYVE, RhoGEF and PH domain containing 2	0	NM_173558.3	FGD2	cDNA FLJ75636, highly similar to Homo sapiens FYVE, RhoGEF and PH domain containing 2, mRNA
LOC101105290	mRNA	80.4146	4.53083	4.14961	3.91123e-10	up	0.901663	14.2269	0.108884	1.14669	0.20573	5	83	1	7	2	XP_004019376.1	LOC101105290	chr20:30779744-30780055	-		histone H4-like	2e-52	NM_003540.3	HIST1H4F	histone cluster 1, H4f
LOC101116863	ncRNA	347.817	51.6515	2.75145	3.99501e-10	up	5.46075	32.6742	1.36317	15.6142	6.53505	57	359	23	179	119	LOC101116863	LOC101116863	chr16:44809323-44809910	+		ribosomal protein S6 pseudogene
GLDN	mRNA	16.4705	156.767	-3.25067	4.2359e-10	down	5.50545	0.514224	0.153718	0.693795	0.0726106	173	17	8	24	4	XP_004010663.1	GLDN	chr7:55960053-56013224	-		gliomedin	0	NM_181789.2	GLDN	Gliomedin
LOC101121216	mRNA	124.982	772.054	-2.62698	4.51433e-10	down	83.8874	12.1076	0.772084	2.68057	3.95563	852	129	13	30	70	XP_004019527.1	LOC101121216	chr21:25823124-25827107	+		serum amyloid A protein-like	8e-45	NM_199161.3	SAA1	Serum amyloid A protein
LOC101111915	mRNA	301.313	43.496	2.79231	4.51869e-10	up	3.20363	19.7931	1.37015	1.63696	1.75127	48	311	34	27	46	XP_004019129.1	LOC101111915	chr20:30761833-30762278	+		histone H2B type 1-like	2e-68	NM_003518.3	HIST1H2BG	Histone H2B type 1-C/E/F/G/I
C2H2orf62	mRNA	0.968851	56.1824	-5.8577	4.86473e-10	down	2.92893	0.0449029	0	0.0858262	0	62	1	0	2	0	XP_004005472.1	C2H2orf62	chr2:219363636-219369360	+		chromosome 2 open reading frame, human C2orf62	1e-173	NM_198559.1	C2orf62	chromosome 2 open reading frame 62
PON3	mRNA	0	46.2145	-20	4.91134e-10	down	1.28445	0	52.8736	0.411805	43.4	51	0	3477	18	3021	XP_004007785.1	PON3	chr4:12461056-12497281	-		Paraoxonase 3	5e-167	NM_000940.2	PON3	cDNA FLJ61073, highly similar to Serum paraoxonase/lactonase 3 (EC 3.1.1.-)
DCDC5	mRNA	0	46.2145	-20	4.91134e-10	down	1.0675	0	0	0.266195	0	51	0	0	14	0	XP_004016774.1	DCDC5	chr15:59888450-59966626	-		doublecortin domain containing 5	0	NM_198462.2	DCDC5	Doublecortin domain-containing protein 5
LGMN	mRNA	12890.6	2269.04	2.50616	5.20577e-10	up	60.0275	303.171	13.5301	58.3339	15.2983	2504	13305	934	2678	1118	XP_004018006.1	LGMN	chr18:56319633-56357090	-		Legumain	0	NM_005606.6	LGMN	cDNA FLJ78452, highly similar to Homo sapiens legumain (LGMN), transcript variant 2, mRNA
LGALS9	mRNA	1337.01	232.885	2.52133	5.30018e-10	up	11.5957	59.2239	4.00994	8.57398	2.60439	257	1380	147	209	101	XP_004012536.1	LGALS9	chr11:18969832-18988191	+		lectin, galactoside-binding, soluble, 9	1e-156	NM_009587.2	LGALS9	Galectin-9
RPL38	mRNA	5668.75	1005.85	2.49462	5.31573e-10	up	250.927	1256.76	129.338	432.789	149.965	1110	5851	948	2108	1163	XP_004013572.1	RPL38	chr11:56151593-56160330	-		ribosomal protein L38	3e-21	NM_001035258.1	RPL38	60S ribosomal protein L38
RETN	mRNA	123.044	11.7802	3.38474	5.52353e-10	up	1.27649	11.9465	0.23715	0.802767	0.168031	13	127	4	9	3	XP_004008606.1	RETN	chr5:14184995-14186380	+		resistin	3e-31	NM_020415.3	RETN	Resistin delta2
NKG7	mRNA	525.117	85.1797	2.62406	5.69184e-10	up	5.96256	32.6784	0.84259	4.14869	0.687468	94	542	22	72	19	XP_004015456.1	NKG7	chr14:56383736-56384799	-		natural killer cell group 7 sequence	3e-37	NM_005601.3	NKG7	Protein NKG7
CCDC40	mRNA	30.0344	231.073	-2.94366	6.35968e-10	down	3.98652	0.467165	0.10363	0.382684	0.280354	255	31	11	27	31	XP_004013510.1	CCDC40	chr11:51495864-51541642	-		coiled-coil domain containing 40	0	NM_017950.3	CCDC40	Coiled-coil domain-containing protein 40
MMRN1	mRNA	281.936	1644.69	-2.54438	6.48651e-10	down	23.4648	3.57594	4.28661	18.9564	5.17796	1815	291	549	1614	702	XP_004009754.1	MMRN1	chr6:34666208-34751582	-		multimerin 1	0	NM_007351.2	MMRN1	Multimerin-1
CD300E	mRNA	52.3179	0.906167	5.85139	6.59073e-10	up	0.0793565	4.07318	0.19166	0.144174	0.362131	1	54	4	2	8	XP_004013563.1	CD300E	chr11:55750925-55759006	+		CD300e molecule	9e-53	NM_181449.2	CD300E	CMRF35-like molecule 2
LOC101113407	mRNA	0	45.3083	-20	6.88985e-10	down	0.511582	0	0.0185334	0.288124	0.0175089	50	0	3	31	3	XP_004008356.1	LOC101113407	chr4:104976784-105059978	+		maltase-glucoamylase, intestinal-like	0	NM_004668.2	MGAM	Maltase-glucoamylase, intestinal
C15H11orf88	mRNA	0	45.3083	-20	6.88985e-10	down	4.33465	0	0.0523447	0.0787512	0	50	0	1	1	0	XP_004016057.1	C15H11orf88	chr15:21246506-21283017	+		chromosome 15 open reading frame, human C11orf88	8e-59	NM_207430.2	C11orf88	chromosome 11 open reading frame 88
MMP14	mRNA	9676.88	1728.97	2.48463	7.12115e-10	up	60.6162	301.64	3.29569	79.4148	3.43971	1908	9988	171	2751	189	NM_001166181.1	MMP14	chr7:21594901-21603143	-		Membrane-inserted matrix metallopeptidase 14	0	NM_004995.3	MMP14	cDNA, FLJ93047, highly similar to Homo sapiens matrix metallopeptidase 14 (membrane-inserted) (MMP14), mRNA
DMGDH	mRNA	3.8754	76.118	-4.29582	8.37554e-10	down	1.40659	0.0636658	0	0.0152112	0.0668623	84	4	0	1	7	XP_004010257.1	DMGDH	chr7:9822886-9894240	-		dimethylglycine dehydrogenase	0	NM_013391.3	DMGDH	cDNA FLJ33079 fis, clone TRACH2000306, highly similar to Dimethylglycine dehydrogenase, mitochondrial (EC 1.5.99.2)
TSPAN5	mRNA	165.674	19.9357	3.05492	9.15543e-10	up	1.76325	13.027	1.59696	1.82014	0.548614	22	171	33	25	12	NM_001134305.1	TSPAN5	chr3:210553963-210629720	-		Tetraspanin-9	4e-121	NM_006675.4	TSPAN9	Tetraspanin-9
LOC101105551	mRNA	120.138	11.7802	3.35025	9.4145e-10	up	1.20456	10.8335	0.322225	1.46126	0.617525	13	124	5	17	11	XP_004021807.1	LOC101105551	chr26:25442975-25443589	-		60S ribosomal protein L12-like	3e-90	NM_000976.3	RPL12	60S ribosomal protein L12
SLC4A4	mRNA	86.2277	535.545	-2.63478	9.62328e-10	down	6.32165	0.904878	2.22172	6.25752	2.044	591	89	344	644	335	XP_004009947.1	SLC4A4	chr6:86143216-86456831	+		Putative sodium bicarbonate cotransporter	0	NM_003759.3	SLC4A4	Solute carrier family 4 sodium bicarbonate cotransporter member 4 variant C
PLEKHS1	mRNA	0	44.4022	-20	9.69671e-10	down	1.69971	0	0.0209443	0.0315102	0	49	0	1	1	0	XP_004020254.1	PLEKHS1	chr22:33172119-33195690	+		pleckstrin homology domain containing, family S member 1	1e-150	NM_182601.1	PLEKHS1	pleckstrin homology domain containing, family S member 1
MAP7	mRNA	106.574	647.003	-2.60192	9.73452e-10	down	10.0657	1.474	0.0510724	3.68818	0.0884572	714	110	6	288	11	XP_004011418.1	MAP7	chr8:61392365-61548723	-		microtubule-associated protein 7	0	NM_003980.4	MAP7	cDNA, FLJ93207, highly similar to Homo sapiens microtubule-associated protein 7 (MAP7), mRNA
CLDN3	mRNA	3.8754	75.2119	-4.27854	1.06065e-09	down	3.78742	0.19518	0.0275521	0.683947	0.0520582	83	4	1	16	2	XP_004021016.1	CLDN3	chr24:33431747-33432979	+		Claudin	2e-96	NM_001306.3	CLDN3	Claudin-3
THSD7B	mRNA	7.75081	99.6784	-3.68486	1.0634e-09	down	1.2918	0.0892996	0.00709073	1.38682	0.0200964	110	8	1	130	3	XP_004005440.1	THSD7B	chr2:171843771-172578512	-		thrombospondin, type I, domain containing 7B	0	NM_001080427.1	THSD7B	Thrombospondin type-1 domain-containing protein 7B
PLIN4	mRNA	46.5048	315.346	-2.76148	1.14312e-09	down	6.20399	0.813373	36.4474	1.99191	27.65	348	48	3386	122	2718	XP_004009402.1	PLIN4	chr5:17191753-17200448	+		perilipin 4	0	NM_001080400.1	PLIN4	cDNA FLJ59021, moderately similar to Mus musculus plasma membrane associated protein, S3-12 (S3-12), mRNA
EPCAM	mRNA	210.241	1210.64	-2.52566	1.16414e-09	down	72.3469	11.1694	0.0980896	18.7418	0.0617784	1336	217	3	381	2	NM_001162564.1	EPCAM	chr3:76934554-76942234	-		epithelial cell adhesion molecule	8e-135	NM_002354.2	EPCAM	Epithelial cell adhesion molecule
LOC101108522	mRNA	2749.6	15646.8	-2.50857	1.19528e-09	down	774.726	121.032	8.34392	168.531	16.5588	17267	2838	308	4135	647	LOC101108522	LOC101108522	chr18:68547748-68551342	-		Ig gamma-3 chain C region-like
BCL2L14	mRNA	265.465	38.9652	2.76827	1.19852e-09	up	1.18887	7.20065	0.484117	0.401844	0.441587	43	274	29	16	28	XP_004006907.1	BCL2L14	chr3:202593692-202617147	-		BCL2-like 14 (apoptosis facilitator)	7e-125	NM_138724.1	BCL2L14	Apoptosis facilitator Bcl-2-like protein 14
WNT16	mRNA	9.68851	110.552	-3.51231	1.22092e-09	down	6.38528	0.497482	0.0632031	0.618069	0.179129	122	10	2	13	6	XP_004008061.1	WNT16	chr4:85862728-85872426	+		wingless-type MMTV integration site family, member 16	0	NM_057168.1	WNT16	Protein Wnt-16
CP	mRNA	29.0655	219.292	-2.91547	1.22185e-09	down	3.93521	0.463693	0.0196368	0.413603	0.0185514	242	30	2	28	2	NM_001009733.1	CP	chr1:237003266-237050361	+		Ceruloplasmin	0	NM_000096.3	CP	CP protein
CNKSR2	mRNA	28487.1	5118.94	2.47639	1.22641e-09	up	59.6261	294.971	33.5191	69.4426	39.2684	5649	29403	5259	7243	6522	XP_004022598.1	CNKSR2	chrx:18700078-18925147	+		connector enhancer of kinase suppressor of Ras 2	0	NM_014927.3	CNKSR2	cDNA FLJ31987 fis, clone NT2RP7008855, highly similar to Connector enhancer of kinase suppressor of ras 2
RHOG	mRNA	2798.04	512.891	2.44769	1.27039e-09	up	26.3402	127.793	11.071	36.8208	10.8838	566	2888	394	871	410	XP_004023361.1	RHOG	chr15:49527811-49529019	+		ras homolog family member G	3e-108	NM_001665.3	RHOG	Rho-related GTP-binding protein RhoG
WDR66	mRNA	10.6574	115.989	-3.44407	1.2752e-09	down	2.01223	0.164368	0.142379	0.414131	0.19728	128	11	15	29	22	XP_004017627.1	WDR66	chr17:52931436-53002839	-		WD repeat domain 66	0	NM_144668.5	WDR66	WD repeat-containing protein 66
TNFAIP8L2	mRNA	336.191	52.5577	2.67731	1.30655e-09	up	2.78914	15.861	0.522641	2.27153	0.521183	58	347	18	52	19	XP_004002527.1	TNFAIP8L2	chr1:99965594-99968389	+		tumor necrosis factor, alpha-induced protein 8-like 2	4e-95	NM_024575.4	TNFAIP8L2	Tumor necrosis factor alpha-induced protein 8-like protein 2
FAM183A	mRNA	3.8754	74.3057	-4.26105	1.34514e-09	down	8.07991	0.374636	0	0.0895088	0	82	4	0	1	0	XP_004001919.1	FAM183A	chr1:17613422-17621878	+		family with sequence similarity 183, member A	1e-65	NM_001101376.2	FAM183A	family with sequence similarity 183, member A
ASB9	mRNA	70.7261	444.022	-2.65032	1.36049e-09	down	31.1869	4.41628	0.48229	11.8263	0.491937	490	73	12	204	13	XP_004021972.1	ASB9	chrx:12713941-12741824	-		ankyrin repeat and SOCS box containing 9	2e-108	NM_024087.2	ASB9	Ankyrin repeat and SOCS box protein 9
SPDEF	mRNA	0	43.496	-20	1.36922e-09	down	2.76991	0	0	0	0	48	0	0	0	0	XP_004019231.1	SPDEF	chr20:8698682-8705865	-		SAM pointed domain containing ets transcription factor	2e-168	NM_012391.2	SPDEF	SAM pointed domain-containing Ets transcription factor
BDKRB2	mRNA	25.1901	196.638	-2.96461	1.42442e-09	down	9.50135	1.08207	0.211497	2.66485	0.149855	217	26	8	67	6	XP_004018031.1	BDKRB2	chr18:59785747-59814704	+		bradykinin receptor B2	2e-172	NM_000623.3	BDKRB2	cDNA FLJ55307, highly similar to B2 bradykinin receptor
ECT2L	mRNA	23.2524	185.764	-2.99802	1.46608e-09	down	3.46994	0.402221	0.0340671	0.281892	0.119081	205	24	3	18	12	XP_004011426.1	ECT2L	chr8:63609401-63674677	+		epithelial cell transforming sequence 2 oncogene-like	0	NM_001195037.2	ECT2L	cDNA FLJ50042
ZNF428	mRNA	671.414	116.896	2.52198	1.50385e-09	up	16.2372	83.0305	3.11597	25.6119	2.65654	129	693	41	224	37	ZNF428	ZNF428	chr14:50900984-50913733	-		zinc finger protein 428	4e-18	NM_182498.3	ZNF428	Zinc finger protein 428
CPM	mRNA	893.281	159.485	2.48569	1.60335e-09	up	2.32124	11.5709	3.46235	2.32168	1.85661	176	922	434	193	246	XP_004006525.1	CPM	chr3:150800991-150876667	+		carboxypeptidase M	0	NM_198320.3	CPM	Carboxypeptidase M
TTLL9	mRNA	3.8754	73.3995	-4.24335	1.70849e-09	down	2.59827	0.12196	0.106525	0.145694	0.182975	81	4	5	5	10	XP_004014521.1	TTLL9	chr13:60724751-60772957	+		tubulin tyrosine ligase-like family, member 9	0	NM_001008409.2	TTLL9	cDNA FLJ51567, highly similar to Mus musculus tubulin tyrosine ligase-like family, member 9 (Ttll9), mRNA
FCER1G	mRNA	2312.65	428.617	2.43178	1.77222e-09	up	43.2025	207.319	4.93582	42.5221	6.95541	473	2387	89	512	133	XP_004002741.1	FCER1G	chr1:110756391-110759594	+		Fc fragment of IgE, high affinity I, receptor for; gamma polypeptide	6e-30	NM_004106.1	FCER1G	High affinity immunoglobulin epsilon receptor subunit gamma
CHL1	mRNA	10.6574	114.177	-3.42135	1.77924e-09	down	1.84423	0.153036	0.238615	1.59551	0.208727	126	11	27	120	25	XP_004018372.1	CHL1	chr19:25923744-26102401	-		cell adhesion molecule with homology to L1CAM (close homolog of L1)	0	NM_006614.3	CHL1	Neural cell adhesion molecule L1-like protein
TCTE1	mRNA	0	42.5898	-20	1.93991e-09	down	1.75242	0	0.0225127	0.0677396	0	47	0	1	2	0	XP_004018906.1	TCTE1	chr20:17859241-17865853	-		t-complex-associated-testis-expressed 1	0	NM_182539.3	TCTE1	t-complex-associated-testis-expressed 1
RSPH1	mRNA	46.5048	308.097	-2.72793	1.96671e-09	down	19.649	2.63283	0.0696855	1.8347	0.0329168	340	48	2	35	1	XP_004003415.1	RSPH1	chr1:260831216-260845485	-		radial spoke head 1 homolog (Chlamydomonas)	1e-109	NM_080860.3	RSPH1	Radial spoke head 1 homolog
VSIG4	mRNA	376.883	61.6194	2.61266	2.04781e-09	up	3.97293	21.6027	0.352769	2.06986	0.366597	68	389	10	39	11	XP_004022088.1	VSIG4	chrx:46026935-46066406	-		V-set and immunoglobulin domain containing 4	5e-130	NM_007268.2	VSIG4	V-set and immunoglobulin domain-containing protein 4
WAS	mRNA	282.904	43.496	2.70136	2.07729e-09	up	1.72017	9.94647	0.43276	1.66025	0.470165	48	292	20	51	23	XP_004022659.1	WAS	chrx:53139536-53151772	-		Wiskott-Aldrich syndrome	1e-172	NM_000377.2	WAS	Wiskott-Aldrich syndrome protein
RGS22	mRNA	209.272	1172.58	-2.48624	2.28463e-09	down	18.8566	2.99877	0.0791881	9.57063	0.149622	1294	216	9	723	18	XP_004012053.1	RGS22	chr9:76887584-77005314	+		regulator of G-protein signaling 22	0	NM_015668.4	RGS22	Regulator of G-protein signalling 22, isoform CRA_a
DNAH2	mRNA	6.78196	89.7105	-3.7255	2.60853e-09	down	0.420069	0.0282319	0.14347	0.0115632	0.0508274	99	7	56	3	21	XP_004012722.1	DNAH2	chr11:26975858-27077494	+		dynein, axonemal, heavy chain 2	0	NM_020877.2	DNAH2	Dynein heavy chain 2, axonemal
C1H1orf110	mRNA	3.8754	71.5872	-4.20728	2.76862e-09	down	4.98859	0.240087	5.98603	2.23712	5.04281	79	4	157	39	140	XP_004002764.1	C1H1orf110	chr1:112499543-112505411	-		chromosome 1 open reading frame, human C1orf110	2e-101	NM_178550.4	C1orf110	chromosome 1 open reading frame 110
EFHC1	mRNA	79.4458	476.644	-2.58487	2.77924e-09	down	13.5943	2.03894	0.187258	2.8642	0.147423	526	82	12	122	10	XP_004018940.1	EFHC1	chr20:24623894-24666519	+		EF-hand domain (C-terminal) containing 1	0	NM_018100.3	EFHC1	EF-hand domain (C-terminal) containing 1, isoform CRA_a
CTH	mRNA	30.0344	216.574	-2.85017	2.79138e-09	down	7.03665	0.867534	0.97773	2.40704	1.74661	239	31	55	90	104	XP_004002128.1	CTH	chr1:45794055-45817096	+		cystathionase (cystathionine gamma-lyase)	0	NM_153742.4	CTH	Cystathionine gamma-lyase
tRNA-Ala	tRNA	55.2245	1.81233	4.92939	2.81634e-09	up	1.76674	44.6953	2.53557	2.56782	3.7908	2	57	5	3	8	tRNA-Ala	tRNA-Ala	chrm:5020-5088	-
HSF4	mRNA	1049.27	193.92	2.43585	2.92635e-09	up	7.39585	35.5762	8.57639	18.9463	8.39803	214	1083	411	603	426	XP_004015106.1	HSF4	chr14:34143391-34156552	+		heat shock transcription factor 4	0	NM_001538.3	HSF4	cDNA FLJ57873, moderately similar to Heat shock factor protein 4
CLDN7	mRNA	22.2836	174.89	-2.9724	2.93317e-09	down	17.0738	1.934	0.160244	3.6966	0.0504621	193	23	3	46	1	NM_001185018.1	CLDN7	chr11:26601004-26602523	-		Claudin	5e-113	NM_001307.5	CLDN7	Claudin-7
C18H15orf26	mRNA	18.4082	154.048	-3.06497	2.94112e-09	down	8.12646	0.863302	0	0.347388	0	170	19	0	8	0	XP_004017845.1	C18H15orf26	chr18:25979632-26000170	+		chromosome 18 open reading frame, human C15orf26	8e-111	NM_173528.2	C15orf26	chromosome 15 open reading frame 26
LOC101112822	mRNA	2983.09	565.448	2.39934	2.9518e-09	up	41.5979	195.161	8.9491	51.4022	12.5612	624	3079	222	848	330	XP_004010429.1	LOC101112822	chr7:23458456-23460099	+		brain ribonuclease-like	1e-50	NM_198235.2	RNASE1	Ribonuclease pancreatic
SDSL	mRNA	66.8507	3.62467	4.20502	3.27471e-09	up	0.182972	3.0218	0.0276193	0.249315	0.0782778	4	69	1	6	3	XP_004017440.1	SDSL	chr17:60655725-60667559	-		serine dehydratase-like	1e-135	NM_138432.2	SDSL	Serine dehydratase-like
SQLE	mRNA	280.967	1531.42	-2.4464	3.47154e-09	down	45.4304	7.40994	1.31472	35.2858	1.16538	1690	290	81	1445	76	NM_001104929.1	SQLE	chr9:28005601-28027254	-		Squalene epoxidase	0	NM_003129.3	SQLE	cDNA FLJ51555, highly similar to Squalene monooxygenase (EC 1.14.99.7)
LOC101117112	mRNA	5976.84	1139.05	2.39155	3.47303e-09	up	85.7255	399.96	32.4172	55.6165	17.4571	1257	6169	787	897	448	LOC101117112	LOC101117112	chr18:57604373-57610137	-
EREG	mRNA	2.90655	64.3379	-4.46829	3.56602e-09	down	6.10815	0.245318	0	0	0	71	3	0	0	0	XP_004010140.1	EREG	chr6:88978730-88994874	+		epiregulin	1e-75	NM_001432.2	EREG	Proepiregulin
LOC101113583	mRNA	393.353	2125.87	-2.43415	3.58572e-09	down	45.2502	7.44347	5.54355	29.5233	6.0403	2346	406	476	1685	549	XP_004008244.1	LOC101113583	chr4:9360582-9376707	-		lanosterol 14-alpha demethylase-like	0	NM_001146152.1	CYP51A1	Lanosterol 14-alpha demethylase
SERPINI2	mRNA	0	40.7775	-20	3.93459e-09	down	1.77178	0	0	0.0715319	0	45	0	0	2	0	XP_004003238.1	SERPINI2	chr1:217995491-218028968	+		serpin peptidase inhibitor, clade I (pancpin), member 2	0	NM_006217.4	SERPINI2	cDNA FLJ56490, highly similar to Serpin I2
RPS27	mRNA	28774.9	5402.57	2.41309	3.96179e-09	up	317.705	1504.12	82.5211	465.446	117.469	5962	29700	2565	9616	3865	XP_004002589.1	RPS27	chr1:102938166-102940160	+		ribosomal protein S27	8e-45	NM_001030.4	RPS27	40S ribosomal protein S27
RPL36	mRNA	13444.7	2553.58	2.39645	3.97196e-09	up	357.097	1671.54	172.923	548.406	253.56	2818	13877	2260	4764	3507	XP_004008635.1	RPL36	chr5:16217309-16218622	-		ribosomal protein L36	2e-54	NM_033643.2	RPL36	60S ribosomal protein L36
PRAM1	mRNA	270.309	42.5898	2.66603	4.10777e-09	up	1.40361	7.94809	0.396697	2.27877	0.732504	47	279	22	84	43	XP_004009371.1	PRAM1	chr5:14784618-14791905	-		PML-RARA regulated adaptor molecule 1	1e-173	NM_032152.4	PRAM1	PML-RAR protein
LOC101102471	miscRNA	1568.57	299.035	2.39106	4.31351e-09	up	48.1532	224.432	11.1052	64.8857	25.0626	330	1619	126	490	301	XR_173132.1	LOC101102471	chr3:57354947-57359145	-		60S ribosomal protein L10-like
LOC101116081	mRNA	168.58	22.6542	2.89558	4.39742e-09	up	1.97314	12.9427	2.2176	4.4011	4.05631	25	174	47	62	91	XP_004015599.1	LOC101116081	chr14:16545057-16549367	+		60S ribosomal protein L22-like 1-like	3e-51	NM_001099645.1	RPL22L1	60S ribosomal protein L22-like 1
PLEKHB1	mRNA	61.0376	372.435	-2.60922	4.4138e-09	down	10.8975	1.58775	4.22645	2.98661	3.16099	411	63	264	124	209	XP_004016354.1	PLEKHB1	chr15:51318470-51333834	+		pleckstrin homology domain containing, family B (evectins) member 1	2e-129	NM_021200.2	PLEKHB1	Pleckstrin homology domain-containing family B member 1
LOC101119066	miscRNA	3.8754	69.7749	-4.17029	4.51424e-09	down	5.70951	0.278901	5.32238	2.45441	3.12082	77	4	120	36	74	XR_173281.1	LOC101119066	chr12:12128886-12129652	-		makorin ring finger protein 1 pseudogene
PPM1F	mRNA	163.736	21.748	2.91241	4.51919e-09	up	1.16912	7.82511	0.941207	1.68153	0.555738	24	169	32	38	20	XP_004017725.1	PPM1F	chr17:71212130-71240355	+		protein phosphatase, Mg2+/Mn2+ dependent, 1F	5e-114	NM_014634.3	PPM1F	Phosphatase 2C motif
LOC101104716	ncRNA	92.0408	8.1555	3.49643	4.57937e-09	up	1.34799	12.835	0.254788	3.00268	0.481408	9	95	3	23	6	LOC101104716	LOC101104716	chr2:10036591-10036990	-		ribosomal protein S12 pseudogene
NPL	mRNA	445.671	77.9304	2.51572	4.72302e-09	up	3.34489	16.9167	0.2257	1.55143	0.397038	86	460	9	44	18	XP_004013904.1	NPL	chr12:61956628-61990080	+		N-acetylneuraminate pyruvate lyase (dihydrodipicolinate synthase)	3e-175	NM_030769.2	NPL	cDNA FLJ51988, highly similar to Homo sapiens N-acetylneuraminate pyruvate lyase (dihydrodipicolinate synthase) (NPL), mRNA
ARL11	mRNA	81.3835	6.34317	3.68146	5.13362e-09	up	0.580039	6.616	7.30466	0.376359	6.42823	7	84	146	5	136	XP_004012129.1	ARL11	chr10:19492601-19493279	+		ADP-ribosylation factor-like 11	1e-76	NM_138450.5	ARL11	ADP-ribosylation factor-like protein 11
LOC101114512	ncRNA	81.3835	6.34317	3.68146	5.13362e-09	up	0.304599	3.51565	0	0.158111	0	7	84	0	4	0	LOC101114512	LOC101114512	chr3:76661005-76757722	+		archaemetzincin-2-like
SLC37A2	mRNA	770.236	143.174	2.42753	5.19455e-09	up	3.52905	16.8888	0.460778	2.55987	0.562715	158	795	34	126	44	XP_004019560.1	SLC37A2	chr21:27716090-27744524	+		solute carrier family 37 (glycerol-3-phosphate transporter), member 2	0	NM_198277.2	SLC37A2	Sugar phosphate exchanger 2
FAM81B	mRNA	0	39.8713	-20	5.63339e-09	down	1.62869	0	0	0	0	44	0	0	0	0	XP_004009133.1	FAM81B	chr5:92035436-92089062	+		family with sequence similarity 81, member B	0	NM_152548.2	FAM81B	family with sequence similarity 81, member B
CAPG	mRNA	1934.8	375.153	2.36663	5.85356e-09	up	18.3411	84.1267	1.54076	15.6991	1.40506	414	1997	57	390	55	XP_004005919.1	CAPG	chr3:57099028-57114126	-		capping protein (actin filament), gelsolin-like	0	NM_001747.3	CAPG	cDNA, FLJ94534, highly similar to Homo sapiens capping protein (actin filament), gelsolin-like(CAPG), mRNA
LAPTM5	mRNA	10313.4	1996.29	2.36913	5.95126e-09	up	56.8313	261.021	10.0817	42.9604	9.46556	2203	10645	647	1833	643	XP_004005099.1	LAPTM5	chr2:235651536-235678559	+		lysosomal protein transmembrane 5	8e-124	NM_006762.2	LAPTM5	cDNA FLJ57504, highly similar to Lysosomal-associated multitransmembrane protein
HAP1	mRNA	233.493	36.2467	2.68746	6.56614e-09	up	1.13435	6.49623	0.205474	9.62168	0.372056	40	241	12	373	23	XP_004013437.1	HAP1	chr11:41422517-41429533	-		huntingtin-associated protein 1	1e-160	NM_177977.2	HAP1	Huntingtin-associated protein 1
KCNRG	mRNA	5.81311	79.7427	-3.77797	7.05965e-09	down	3.19227	0.206883	0.0876123	0.263621	0.0620772	88	6	4	8	3	XP_004012134.1	KCNRG	chr10:19777360-19783079	+		potassium channel regulator	1e-129	NM_199464.2	KCNRG	Potassium channel regulatory protein
PKHD1L1	mRNA	187.957	1008.56	-2.42383	7.29731e-09	down	4.84275	0.802334	0.914248	3.20151	1.00022	1113	194	348	809	403	XP_004011829.1	PKHD1L1	chr9:67534820-67716867	-		polycystic kidney and hepatic disease 1 (autosomal recessive)-like 1	0	NM_177531.4	PKHD1L1	Fibrocystin-L
STAR	mRNA	1522.06	296.317	2.36082	7.3234e-09	up	16.1247	73.6805	0.392019	5.87543	0.285967	327	1571	13	131	10	NM_001009243.1	STAR	chr26:31960366-31966356	-		Steroidogenic acute regulatory protein, mitochondrial	2e-148	NM_001007243.1	STAR	Steroidogenic acute regulatory protein, mitochondrial
TGM3	mRNA	3.8754	67.9625	-4.13232	7.40684e-09	down	1.60509	0.0813683	0.361813	0.0194407	0.573759	75	4	28	1	47	XP_004014440.1	TGM3	chr13:52129851-52174024	-		transglutaminase 3 (E polypeptide, protein-glutamine-gamma-glutamyltransferase)	0	NM_003245.3	TGM3	cDNA FLJ56823, highly similar to Protein-glutamine gamma-glutamyltransferase E (EC 2.3.2.13)
LOC101109634	miscRNA	9756.33	1907.48	2.35467	7.57863e-09	up	146.942	668.193	895.71	198.781	1174.62	2105	10070	21251	3134	29499	XR_173291.1	LOC101109634	chr13:53465239-53466208	+		pancreatic progenitor cell differentiation and proliferation factor-like
LOC101122256	ncRNA	63.9442	3.62467	4.14089	7.70945e-09	up	0.212517	3.33299	0.0962371	1.11003	0.0303058	4	66	3	23	1	LOC101122256	LOC101122256	chrx:60234744-60286738	+		sprouty-related, EVH1 domain-containing protein 2-like
C3H12orf63	mRNA	114.324	631.598	-2.46587	7.95518e-09	down	5.33621	0.858696	1.66877	1.15447	0.641965	697	118	361	166	147	XP_004007558.1	C3H12orf63	chr3:165817510-166049061	+		chromosome 3 open reading frame, human C12orf63	0	NM_198520.2	C12orf63	chromosome 12 open reading frame 63
MXRA8	mRNA	22459.9	4361.38	2.36449	8.62952e-09	up	146.933	672.713	5.99067	349.641	7.45317	4813	23182	325	12608	428	XP_004014102.1	MXRA8	chr12:49244059-49248515	+		matrix-remodelling associated 8	1e-103	NM_032348.3	MXRA8	Matrix-remodeling-associated protein 8
SBSPON	mRNA	82.3523	468.488	-2.50813	8.71172e-09	down	23.0677	3.60487	0.808208	15.3612	0.66173	517	85	30	379	26	XP_004012029.1	SBSPON	chr9:49262138-49292363	-		somatomedin B and thrombospondin, type 1 domain containing	2e-128	NM_153225.3	SBSPON	Somatomedin-B and thrombospondin type-1 domain-containing protein
LOC101119517	mRNA	217.023	1145.4	-2.39993	9.30494e-09	down	23.9614	4.03617	3.03032	9.92744	1.75716	1264	224	264	576	162	XP_004002220.1	LOC101119517	chr1:65624157-65638716	-		interferon-induced guanylate-binding protein 1-like	0	NM_002053.2	GBP1	cDNA FLJ51602, highly similar to Interferon-induced guanylate-binding protein 1
CTSS	mRNA	16757.2	3284.86	2.35088	9.80137e-09	up	110.741	502.16	11.3693	56.1861	15.1838	3625	17296	616	2024	871	XP_004002513.1	CTSS	chr1:99626219-99650576	-		Cathepsin S	6e-171	NM_004079.4	CTSS	Cathepsin S
LOC101115154	mRNA	5546.67	1101.9	2.33163	9.928e-09	up	204.262	914.062	55.8011	250.401	63.5637	1216	5725	550	1641	663	XP_004016171.1	LOC101115154	chr15:34964574-34966007	+		60S ribosomal protein L37-like	2e-50	NM_000997.4	RPL37	60S ribosomal protein L37
tRNA-Gln	tRNA	51.3491	1.81233	4.82442	1.059e-08	up	2.20757	40.0909	13.51	1.88111	23.0266	2	53	28	2	51	tRNA-Gln	tRNA-Gln	chrm:3767-3838	-
LRRC56	mRNA	0.968851	47.1207	-5.60394	1.07127e-08	down	1.59875	0.0292237	0	0.0279287	0	52	1	0	1	0	XP_004020030.1	LRRC56	chr21:49514635-49528697	-		leucine rich repeat containing 56	3e-168	NM_198075.3	LRRC56	leucine rich repeat containing 56
LOC101106542	mRNA	223.805	35.3405	2.66284	1.10981e-08	up	1.07405	6.06867	0.282682	0.956896	0.153165	39	231	17	38	9	XP_004015952.1	LOC101106542	chr14:60235445-60243256	+		leukocyte immunoglobulin-like receptor subfamily B member 1-like	6e-74	NM_006840.3	LILRB5	Leukocyte immunoglobulin-like receptor subfamily B member 5
CSTB	mRNA	4053.67	810.113	2.32303	1.11144e-08	up	106.177	472.073	11.1089	114.376	9.73312	894	4184	155	1060	143	XP_004003961.1	CSTB	chr1:261919372-261922708	-		Cystatin-B	5e-37	NM_000100.3	CSTB	Cystatin-B
LOC101115301	miscRNA	1492.03	295.41	2.33648	1.11406e-08	up	38.5505	173.107	9.85327	53.5928	21.1807	326	1540	138	499	314	XR_173304.1	LOC101115301	chr14:22037929-22038404	-		ribosomal protein L10 pseudogene
LOC101119731	mRNA	124.013	669.657	-2.43293	1.16196e-08	down	23.0227	3.81995	0.714797	3.48088	1.43943	739	128	38	123	81	XP_004011283.1	LOC101119731	chr8:30119464-30123407	+		signal transducer CD24-like	1e-10	NM_013230.2	CD24	Signal transducer CD24
CD37	mRNA	621.033	117.802	2.39831	1.21156e-08	up	5.7412	26.9495	0.853292	5.13502	0.730552	130	641	32	128	29	XP_004015854.1	CD37	chr14:54857044-54861345	+		CD37 molecule	2e-110	NM_001774.2	CD37	cDNA FLJ58471, highly similar to Leukocyte antigen CD37
VWA7	mRNA	3.8754	66.1502	-4.09333	1.22312e-08	down	1.51392	0.0788489	3.26819	0.433291	2.81546	73	4	261	23	238	XP_004019310.1	VWA7	chr20:26685600-26693790	+		von Willebrand factor A domain containing 7	0	NM_025258.2	VWA7	von Willebrand factor A domain-containing protein 7
CCNA1	mRNA	2.90655	59.807	-4.36293	1.35568e-08	down	2.87193	0.124082	0.0262735	0.276695	0.0496425	66	3	1	7	2	XP_004012168.1	CCNA1	chr10:25354349-25364646	-		cyclin A1	0	NM_003914.3	CCNA1	cDNA, FLJ95009, highly similar to Homo sapiens cyclin A1 (CCNA1), mRNA
LOC101110634	mRNA	256.745	42.5898	2.59176	1.35778e-08	up	1.43717	7.70218	0.932375	1.6805	0.950607	47	265	50	60	54	XP_004002687.1	LOC101110634	chr1:107325791-107329369	+		T-cell surface glycoprotein CD1e, membrane-associated-like	5e-149	NM_030893.3	CD1E	CD1E protein
LRRC48	mRNA	62.9753	363.373	-2.52859	1.42524e-08	down	10.9897	1.71926	2.73031	0.896222	3.76748	401	65	165	36	241	XP_004012788.1	LRRC48	chr11:34074894-34094386	-		leucine rich repeat containing 48	0	NM_031294.3	LRRC48	Leucine-rich repeat-containing protein 48
PLAUR	mRNA	528.993	99.6784	2.4079	1.47779e-08	up	5.02355	23.7445	0.882381	2.61356	0.573105	110	546	32	63	22	NM_001163606.1	PLAUR	chr14:50941136-50953478	-		Urokinase plasminogen activator receptor	3e-106	NM_002659.3	PLAUR	Urokinase plasminogen activator surface receptor
BFSP2	mRNA	56.1934	2.7185	4.36952	1.51024e-08	up	0.11673	2.14509	0.0234936	0.141382	0	3	58	1	4	0	XP_004003942.1	BFSP2	chr1:253999093-254071481	-		beaded filament structural protein 2, phakinin	0	NM_003571.3	BFSP2	Phakinin
LOC101123578	ncRNA	259.652	43.496	2.57762	1.5429e-08	up	1.41143	7.38786	0.53555	1.36336	0.521112	48	268	30	51	31	LOC101123578	LOC101123578	chr14:59701679-59718782	-		leukocyte immunoglobulin-like receptor subfamily A member 6-like
CCDC60	mRNA	7.75081	86.992	-3.48846	1.64231e-08	down	3.27353	0.259294	0.0411778	0.619509	0.116705	96	8	2	20	6	XP_004017635.1	CCDC60	chr17:55438825-55601902	-		coiled-coil domain containing 60	0	NM_178499.3	CCDC60	coiled-coil domain containing 60
FABP5	mRNA	3422.95	695.03	2.30009	1.64481e-08	up	64.6991	283.272	171.013	27.4827	115.271	767	3533	3357	358	2395	NM_001145180.1	FABP5	chr9:57354014-57359141	+		Fatty acid binding protein 5	3e-68	NM_001444.2	FABP5	Fatty acid binding protein 5 (Psoriasis-associated)
LGI1	mRNA	4.84425	70.681	-3.86698	1.68769e-08	down	1.86272	0.113496	1.71589	1.47515	4.33186	78	5	119	68	318	XP_004020093.1	LGI1	chr22:14761282-14798675	+		leucine-rich, glioma inactivated 1	0	NM_005097.2	LGI1	Leucine-rich glioma-inactivated protein 1
MYBPC2	mRNA	963.038	191.201	2.3325	1.73682e-08	up	3.33849	14.9489	1568.04	5.99344	1377.04	211	994	164135	416	152575	XP_004015439.1	MYBPC2	chr14:55623623-55648776	+		myosin binding protein C, fast type	0	NM_004533.3	MYBPC2	Myosin-binding protein C, fast-type
DUSP26	mRNA	381.727	69.7749	2.45176	1.9017e-08	up	6.81181	33.1303	322.945	24.9119	254.178	77	394	6046	310	5037	XP_004021818.1	DUSP26	chr26:27928794-27932445	-		dual specificity phosphatase 26 (putative)	2e-107	NM_024025.1	DUSP26	Dual-specificity protein phosphatase 26
CREG1	mRNA	3868.62	792.896	2.28662	2.08176e-08	up	32.9523	142.934	12.1425	27.7784	13.2113	875	3993	534	812	615	XP_004002781.1	CREG1	chr1:117799939-117813767	-		cellular repressor of E1A-stimulated genes 1	2e-99	NM_003851.2	CREG1	cDNA PSEC0065 fis, clone NT2RP2000997, highly similar to Protein CREG1
FOSL1	mRNA	6.78196	80.6489	-3.57188	2.10254e-08	down	6.06967	0.453764	1.23533	0.247804	0.46682	89	7	30	4	12	XP_004019731.1	FOSL1	chr21:43314802-43320397	-		FOS-like antigen 1	5e-108	NM_005438.3	FOSL1	cDNA, FLJ94314, highly similar to Homo sapiens FOS-like antigen 1 (FOSL1), mRNA
TSNAXIP1	mRNA	57.1622	328.939	-2.52469	2.12245e-08	down	9.08934	1.40422	0.272136	1.09179	0.299943	363	59	18	48	21	XP_004015642.1	TSNAXIP1	chr14:34664131-34674929	+		translin-associated factor X interacting protein 1	0	NM_018430	TSNAXIP1	Translin-associated factor X-interacting protein 1
KRT222	mRNA	4.84425	69.7749	-3.84836	2.14416e-08	down	6.36169	0.392653	0	1.12576	0	77	5	0	15	0	XP_004013431.1	KRT222	chr11:40439144-40446288	-		keratin 222	6e-96	NM_152349.2	KRT222	Keratin-like protein KRT222
PPDPF	mRNA	34.8786	0	20	2.15098e-08	up	0	3.17699	0.259272	0.0105424	0.139021	0	36	4	0	2	XP_004023738.1	PPDPF	chr13:53462633-53463936	-		pancreatic progenitor cell differentiation and proliferation factor homolog (zebrafish)	3e-22	NM_024299.2	PPDPF	Pancreatic progenitor cell differentiation and proliferation factor
TRNAD-GUC	tRNA	34.8786	0	20	2.15098e-08	up	0	26.3734	0	26.605	0.439642	0	36	0	38	1	TRNAD-GUC	TRNAD-GUC	chrx:117681336-117681407	+		transfer RNA aspartic acid (anticodon GUC)
ZNF787	mRNA	195.708	30.8097	2.66725	2.18812e-08	up	2.99369	16.9058	1.38226	3.03938	1.05473	34	202	26	38	21	ZNF787	ZNF787	chr14:60508525-60516525	-		zinc finger protein 787	1e-98	NM_001002836.2	ZNF787	Zinc finger protein 787
LOC101122148	mRNA	134.67	18.1233	2.89351	2.2804e-08	up	2.28397	14.7465	2.82537	4.04828	3.7337	20	139	42	40	58	XP_004002479.1	LOC101122148	chr1:98883634-98884138	+		histone H2A type 2-A-like	9e-70	NM_001040874.1	HIST2H2AA4	histone cluster 2, H2aa4
MYO1F	mRNA	740.202	146.799	2.33408	2.40029e-08	up	2.4568	11.0274	0.79252	2.69393	0.766015	162	764	86	195	88	XP_004009372.1	MYO1F	chr5:14805144-14842898	-		myosin IF	0	NM_012335.3	MYO1F	MYO1F variant protein
LOC101121387	mRNA	129.826	17.2172	2.91466	2.45191e-08	up	2.1812	14.3267	2.8366	4.06438	3.71664	19	134	42	40	58	XP_004002476.1	LOC101121387	chr1:98869545-98870047	-		histone H2A type 2-A-like	9e-70	NM_001040874.1	HIST2H2AA4	histone cluster 2, H2aa4
BHMT2	mRNA	0	36.2467	-20	2.45706e-08	down	1.89122	0	0	0.257695	0.0269697	40	0	0	6	1	XP_004010912.1	BHMT2	chr7:9894376-9911723	+		betaine--homocysteine S-methyltransferase 2	4e-169	NM_017614.4	BHMT2	cDNA, FLJ96586, highly similar to Homo sapiens betaine-homocysteine methyltransferase 2 (BHMT2), mRNA
LOC101114839	mRNA	729.545	144.987	2.33108	2.57101e-08	up	6.17435	27.62	1.01356	4.32924	1.26571	160	753	43	123	57	XP_004021015.1	LOC101114839	chr24:33092691-33103640	-		linker for activation of T-cells family member 2-like	1e-67	NM_032464.2	LAT2	Linker for activation of T-cells family member 2
RPL37	mRNA	33463.1	6735.54	2.31271	2.59211e-08	up	1069.65	4724.14	416.308	1455.95	547.156	7433	34539	4791	11138	6666	XP_004017070.1	RPL37	chr16:33597634-33600251	+		ribosomal protein L37	2e-50	NM_000997.4	RPL37	60S ribosomal protein L37
LOC101112345	ncRNA	2721.5	562.73	2.27389	2.604e-08	up	56.4226	242.34	2.24081	38.2205	1.85812	621	2809	40	463	35	LOC101112345	LOC101112345	chr15:26978187-26980885	-		apolipoprotein A-I-like
LOC101103644	ncRNA	360.413	1794.21	-2.31563	2.66966e-08	down	4.94909	0.883367	0.013576	2.43962	0.00855039	1980	372	9	1075	6	LOC101103644	LOC101103644	chr5:11113459-11214803	-		uncharacterized LOC101103644
EFEMP1	mRNA	479.581	2376.88	-2.30922	2.73303e-08	down	73.9378	13.2894	15.5221	46.4748	43.1081	2623	495	912	1815	2681	XP_004005984.1	EFEMP1	chr3:68109500-68179470	+		EGF containing fibulin-like extracellular matrix protein 1	0	NM_004105.3	EFEMP1	cDNA FLJ77823, highly similar to Homo sapiens EGF-containing fibulin-like extracellular matrix protein 1, transcript variant 3, mRNA
HK3	mRNA	519.304	100.585	2.36817	2.77812e-08	up	2.00169	9.18747	0.2341	1.43336	0.406317	111	536	21	87	39	XP_004008754.1	HK3	chr5:35821815-35841134	-		hexokinase 3 (white cell)	0	NM_002115.2	HK3	Hexokinase-3
CD84	mRNA	333.285	60.7132	2.45667	2.78575e-08	up	3.71763	18.1429	0.63655	2.06656	0.727968	67	344	19	41	23	XP_004003766.1	CD84	chr1:109915742-109955947	-		CD84 molecule	1e-133	NM_003874.3	CD84	SLAM family member 5
CEBPA	mRNA	548.37	106.928	2.35851	2.84768e-08	up	3.97552	18.1253	2.13594	3.3665	2.26771	118	566	105	110	118	XP_004015672.1	CEBPA	chr14:43016361-43018030	-		CCAAT/enhancer binding protein (C/EBP), alpha	4e-47	NM_004364.4	CEBPA	CCAAT/enhancer-binding protein alpha
TRIL	mRNA	176.331	27.185	2.6974	2.85029e-08	up	0.488825	2.81878	0.245958	1.0213	0.204479	30	182	25	69	22	XP_004008294.1	TRIL	chr4:67170268-67174214	+		TLR4 interactor with leucine-rich repeats	0	NM_014817.3	TRIL	TLR4 interactor with leucine rich repeats
LRGUK	mRNA	0.968851	44.4022	-5.51821	2.85579e-08	down	1.10587	0.0214518	0.0681341	0.0205012	0	49	1	5	1	0	XP_004008124.1	LRGUK	chr4:97783152-97886698	+		leucine-rich repeats and guanylate kinase domain containing	0	NM_144648.1	LRGUK	Leucine-rich repeat and guanylate kinase domain-containing protein
PADI2	mRNA	137.577	19.0295	2.85393	2.86616e-08	up	0.447553	2.87654	25.8133	0.503351	5.90819	21	142	2006	26	486	XP_004005598.1	PADI2	chr2:248284727-248365844	+		peptidyl arginine deiminase, type II	0	NM_007365.2	PADI2	cDNA FLJ61278, highly similar to Protein-arginine deiminase type-2 (EC 3.5.3.15)
SLC1A7	mRNA	48.4425	1.81233	4.74035	2.94431e-08	up	0.0494192	1.17434	0.0149195	0.269352	0.0422844	2	50	1	12	3	XP_004002039.1	SLC1A7	chr1:27356328-27407607	-		solute carrier family 1 (glutamate transporter), member 7	0	NM_006671.5	SLC1A7	cDNA FLJ36602 fis, clone TRACH2014974, highly similar to EXCITATORY AMINO ACID TRANSPORTER 5
LOC101122500	miscRNA	217.991	36.2467	2.58835	3.11855e-08	up	5.3079	28.3793	0.801219	7.11194	0.832625	40	225	10	59	11	XR_173085.1	LOC101122500	chr2:164350745-164351982	-		uncharacterized LOC101122500
CCDC153	mRNA	6.78196	78.8365	-3.53909	3.23489e-08	down	7.46181	0.570663	0.103572	0.701198	0.0489236	87	7	2	9	1	XP_004016617.1	CCDC153	chr15:29255685-29259599	-		coiled-coil domain containing 153	1e-74	NM_001145018.1	CCDC153	coiled-coil domain containing 153
LOC101108705	mRNA	201.521	1009.47	-2.3246	3.41212e-08	down	32.3321	5.75061	101.039	33.1065	78.3602	1114	208	5766	1255	4734	XP_004002345.1	LOC101108705	chr1:86198747-86223014	+		glutathione S-transferase Mu 1-like	1e-107	NM_146421.2	GSTM1	Glutathione S-transferase Mu 1
LOC101110481	mRNA	4.84425	67.9625	-3.81039	3.47611e-08	down	0.939818	0.0595538	0.143755	0.0910637	0.189418	75	5	19	8	26	XP_004004883.1	LOC101110481	chr2:203301380-203433790	+		uncharacterized LOC101110481	0	xp_003846271	xp_003846271
LGR5	mRNA	4.84425	67.9625	-3.81039	3.47611e-08	down	1.25439	0.0794877	0	0.19751	0.0095404	75	5	0	13	1	XP_004007414.1	LGR5	chr3:107359495-107529498	+		leucine-rich repeat containing G protein-coupled receptor 5	0	NM_003667.3	LGR5	cDNA FLJ58118, highly similar to Leucine-rich repeat-containing G-protein coupled receptor 5
RPS21	mRNA	16550.9	3409.91	2.2791	3.48742e-08	up	584.863	2523.78	174.067	792.177	262.412	3763	17083	1854	5610	2959	XP_004014468.1	RPS21	chr13:54178623-54179932	-		ribosomal protein S21	7e-44	NM_001024.3	RPS21	40S ribosomal protein S21
LOC101109129	mRNA	41.6606	0.906167	5.52276	3.52966e-08	up	0.180333	7.37054	0	0.491438	0.20573	1	43	0	3	2	XP_004019118.1	LOC101109129	chr20:30662997-30663308	-		histone H4-like	2e-52	NM_003540.3	HIST1H4F	histone cluster 1, H4f
TSPAN2	mRNA	31.9721	202.075	-2.66001	3.55125e-08	down	11.1726	1.57152	0.756271	6.78123	1.02883	223	33	25	149	36	XP_004003662.1	TSPAN2	chr1:91543731-91566485	-		tetraspanin 2	1e-99	NM_005725.4	TSPAN2	Tetraspanin-2
WDR49	mRNA	0	35.3405	-20	3.58541e-08	down	0.701274	0	0	0	0	39	0	0	0	0	XP_004003893.1	WDR49	chr1:217824473-217987985	+		WD repeat domain 49	0	NM_178824.3	WDR49	Uncharacterized protein
PLA2G10	mRNA	0	35.3405	-20	3.58541e-08	down	4.81203	0	0	0	0	39	0	0	0	0	XP_004021226.1	PLA2G10	chr24:13564231-13583112	-		phospholipase A2, group X	2e-53	NM_003561.1	PLA2G10	HCG1746186, isoform CRA_a
TTC34	mRNA	0	35.3405	-20	3.58541e-08	down	0.690896	0	0	0	0	39	0	0	0	0	XP_004014088.1	TTC34	chr12:48292073-48314457	+		tetratricopeptide repeat domain 34	0	NM_001242672.1	TTC34	tetratricopeptide repeat domain 34
TREM1	mRNA	131.764	18.1233	2.86203	3.62251e-08	up	0.955242	6.17418	0.0288384	0.347094	0.0817332	20	136	1	8	3	XP_004018858.1	TREM1	chr20:15223394-15237353	-		triggering receptor expressed on myeloid cells 1	1e-53	NM_018643.3	TREM1	Triggering receptor expressed on myeloid cells 1
TFEC	mRNA	186.988	29.9035	2.64456	3.66065e-08	up	1.21592	6.75934	0.21135	0.485323	0.17865	33	193	9	14	8	XP_004007922.1	TFEC	chr4:52218310-52442343	+		transcription factor EC	9e-165	NM_012252.3	TFEC	cDNA FLJ55256, highly similar to Homo sapiens transcription factor EC (TFEC), transcript variant 1, mRNA
SERPINB2	mRNA	9.68851	93.3352	-3.26807	3.76052e-08	down	2.74522	0.253336	0	0.266322	0.0152032	103	10	0	11	1	NM_001174115.1	SERPINB2	chr23:62282817-62299515	+		Plasminogen activator inhibitor type 2
IRF7	mRNA	74.6015	401.432	-2.42788	4.06659e-08	down	17.1659	2.83602	0.584912	2.14716	0.397858	443	77	25	61	18	XP_004019786.1	IRF7	chr21:49461057-49463554	+		interferon regulatory factor 7	3e-148	NM_004031.2	IRF7	cDNA FLJ61529, highly similar to Interferon regulatory factor 7
BAX	mRNA	460.204	89.7105	2.35892	4.22007e-08	up	7.85629	35.9043	1.16593	7.52105	0.920417	99	475	24	104	20	XP_004015413.1	BAX	chr14:54569732-54573251	+		BCL2-associated X	6e-95	NM_138764.4	BAX	Apoptosis regulator BAX
CELSR1	mRNA	29.0655	186.67	-2.68311	4.23101e-08	down	1.49669	0.207177	0.026321	0.296995	0.0372992	206	30	6	45	9	XP_004007709.1	CELSR1	chr3:220842484-220986168	-		cadherin, EGF LAG seven-pass G-type receptor 1 (flamingo homolog, Drosophila)	0	NM_014246.1	CELSR1	cDNA FLJ51399, highly similar to Cadherin EGF LAG seven-pass G-type receptor 1
LOC101111751	mRNA	5.81311	72.4934	-3.64047	4.27628e-08	down	1.23385	0.0879594	0.0279372	0.196144	0.079179	80	6	3	14	9	XP_004018750.1	LOC101111751	chr19:58745767-58776471	-		uncharacterized LOC101111751	5e-139	YC006_HUMAN	LOC100132731	uncharacterized LOC100132731
NEURL2	mRNA	248.026	43.496	2.51154	4.35137e-08	up	1.65279	8.37864	7.69249	1.68905	7.16908	48	256	370	54	365	XP_004014657.1	NEURL2	chr13:74185208-74188037	-		neuralized homolog 2 (Drosophila)	2e-146	NM_080749.3	NEURL2	Neuralized-like protein 2
LILRA6	mRNA	117.231	15.4048	2.9279	4.74559e-08	up	1.03862	6.85885	0.304598	1.02435	0.35547	17	121	8	19	10	XP_004015953.1	LILRA6	chr14:60254990-60260897	+		leukocyte immunoglobulin-like receptor, subfamily A (with TM domain), member 6	2e-27	NM_006864	LILRB3	Leukocyte immunoglobulin-like receptor subfamily B member 3
LOC101113219	ncRNA	4578.79	969.599	2.23951	4.74878e-08	up	123.199	516.963	23.1307	87.6562	31.9211	1070	4726	332	838	486	LOC101113219	LOC101113219	chr3:43017587-43018075	-		ribosomal protein S23 pseudogene
LOC101110439	mRNA	62.9753	4.53083	3.79694	4.79087e-08	up	0.715824	8.84518	0.259326	2.0808	0.163328	5	65	3	16	2	XP_004015276.1	LOC101110439	chr14:47305854-47306591	+		uncharacterized LOC101110439
GRIA1	mRNA	14.5328	115.989	-2.99661	4.95442e-08	down	1.22834	0.136822	0.0289712	0.339975	0.0218959	128	15	5	39	4	XP_004009051.1	GRIA1	chr5:62304643-62653616	+		Glutamate receptor subunit AMPA1	0	NM_001258023.1	GRIA1	cDNA FLJ77765, highly similar to Human glutamate receptor subunit (GluH1) mRNA
ZMYND10	mRNA	62.9753	343.437	-2.44719	5.03885e-08	down	14.8289	2.41735	0.472485	3.05662	0.379413	379	65	20	86	17	ZMYND10	ZMYND10	chr19:49953294-49957184	+		zinc finger, MYND-type containing 10	0	NM_015896.2	ZMYND10	Zinc finger MYND domain-containing protein 10
LOC101118400	mRNA	1498.81	316.252	2.24467	5.04082e-08	up	152.217	641.544	26.203	136.292	30.1036	349	1547	99	344	121	XP_004020319.1	LOC101118400	chr22:50457789-50457917	+		thymosin beta-10-like	1e-14	NM_021103.3	TMSB10	Thymosin, beta 10, isoform CRA_a
GPR139	mRNA	40.6917	0.906167	5.48882	5.17456e-08	up	0.0354529	1.41533	0	0	0	1	42	0	0	0	XP_004020857.1	GPR139	chr24:17589778-17633916	-		G protein-coupled receptor 139	0	NM_001002911.2	GPR139	Probable G-protein coupled receptor 139
LRRC10B	mRNA	0	34.4343	-20	5.25317e-08	down	3.22477	0	0	0.385441	0.145221	38	0	0	5	3	XP_004019901.1	LRRC10B	chr21:39377953-39383624	+		leucine rich repeat containing 10B	9e-85	NM_001145077.1	LRRC10B	leucine rich repeat containing 10B
ZNHIT1	mRNA	1571.48	332.563	2.24042	5.27893e-08	up	28.6391	120.31	20.0171	37.0621	23.3174	367	1622	424	522	523	ZNHIT1	ZNHIT1	chr24:35381576-35388242	-		zinc finger, HIT-type containing 1	3e-88	NM_006349.2	ZNHIT1	Zinc finger HIT domain-containing protein 1
PPA1	mRNA	243.182	1185.27	-2.28511	5.46033e-08	down	62.9538	11.5285	18.3372	24.1776	35.306	1308	251	631	553	1286	XP_004021683.1	PPA1	chr25:26222067-26253811	-		pyrophosphatase (inorganic) 1	4e-152	NM_021129.3	PPA1	Inorganic pyrophosphatase
HIGD1B	mRNA	166.642	26.2788	2.66478	5.69643e-08	up	3.12576	17.724	1.17144	3.72062	0.553343	29	172	18	38	9	XP_004013038.1	HIGD1B	chr11:43984829-43987342	+		HIG1 hypoxia inducible domain family, member 1B	2e-45	NM_016438.3	HIGD1B	HIG1 domain family member 1B
LOC101123402	mRNA	57.1622	3.62467	3.97914	6.10137e-08	up	0.438799	5.51476	0.176629	1.72727	0.27811	4	59	3	19	5	XP_004015685.1	LOC101123402	chr14:44972892-44982674	+		uncharacterized LOC101123402	9e-36	NM_022006.1	FXYD7	FXYD domain-containing ion transport regulator 7
LOC101110341	mRNA	6.78196	76.118	-3.48846	6.2278e-08	down	1.63209	0.137691	2.48403	1.47381	4.94134	84	7	213	84	448	XP_004011715.1	LOC101110341	chr9:30930102-30961725	+		hyaluronan synthase 2-like	0	NM_005328.2	HAS2	cDNA FLJ60718, highly similar to Hyaluronan synthase 2 (EC 2.4.1.212)
NOV	mRNA	268.372	1295.82	-2.27156	6.33331e-08	down	74.7049	13.8043	7.80686	43.5878	4.87219	1430	277	247	918	163	XP_004011814.1	NOV	chr9:57701103-57708260	-		nephroblastoma overexpressed	6e-161	NM_002514.3	NOV	CCN3
BTK	mRNA	513.491	103.303	2.31346	6.35039e-08	up	2.46885	10.9305	0.30075	1.53447	0.765905	114	530	23	78	62	XP_004022535.1	BTK	chrx:125573349-125609302	-		Bruton agammaglobulinemia tyrosine kinase	0	NM_001287345.1	BTK	cDNA, FLJ95155, highly similar to Homo sapiens Bruton agammaglobulinemia tyrosine kinase (BTK), mRNA
LOC101114427	ncRNA	62.0065	4.53083	3.77457	6.36321e-08	up	0.597687	6.87305	0.114213	0.705348	0.269572	5	64	1	6	4	LOC101114427	LOC101114427	chr2:160959407-160968644	+		60S ribosomal protein L35a-like
LOC101102007	mRNA	295.5	55.2762	2.41843	7.09536e-08	up	2.95745	13.964	0.878328	2.9013	0.973789	61	305	30	66	35	XP_004015941.1	LOC101102007	chr14:59718433-59721699	-		leukocyte immunoglobulin-like receptor subfamily A member 5-like	2e-41	NM_181986.2	LILRA5	Leukocyte immunoglobulin-like receptor subfamily A member 5
LOC100037695	mRNA	11.6262	99.6784	-3.0999	7.33306e-08	down	2.80173	0.290517	0.215303	2.1286	1.90326	110	12	14	92	131	XP_004011816.1	LOC100037695	chr9:58120144-58149638	+		Osteoprotegerin	0	NM_002546.3	TNFRSF11B	Tumor necrosis factor receptor superfamily member 11B
C3H9orf16	mRNA	947.536	200.263	2.24229	7.36313e-08	up	48.7619	205.319	15.0541	49.3057	6.79635	221	978	113	246	54	XP_004005656.1	C3H9orf16	chr3:8012424-8020411	-		chromosome 3 open reading frame, human C9orf16	9e-37	NM_024112.3	C9orf16	UPF0184 protein C9orf16
LOC101122301	mRNA	39.7229	230.166	-2.53464	7.90624e-08	down	6.18123	0.948379	0.176324	0.486336	0.0694072	254	41	12	22	5	XP_004015937.1	LOC101122301	chr14:59523278-59537762	+		uncharacterized LOC101122301	0	NM_003180.2	SYT5	Synaptotagmin-5
LOC101111747	mRNA	109.48	14.4987	2.91668	8.90148e-08	up	1.09564	7.01714	0.324348	2.99565	0.975197	16	113	8	50	26	XP_004017166.1	LOC101111747	chr16:15411659-15509687	-		40S ribosomal protein S6-like	2e-68	NM_001010.2	RPS6	40S ribosomal protein S6
COMMD9	mRNA	373.008	73.3995	2.34536	8.90662e-08	up	7.35059	33.2952	5.64368	10.4692	3.93409	81	385	103	127	76	XP_004016457.1	COMMD9	chr15:64949356-64962591	-		COMM domain containing 9	8e-103	NM_014186.3	COMMD9	COMM domain containing 9
RPL36A	mRNA	17109.9	3660.01	2.22491	9.08418e-08	up	420.054	1745.77	196.818	516.842	294.441	4039	17660	3134	5470	4963	XP_004022536.1	RPL36A	chrx:125613464-125616853	+		ribosomal protein L36a	4e-71	NM_021029.5	RPL36A	60S ribosomal protein L36a
LOC101106588	mRNA	4.84425	64.3379	-3.73132	9.30184e-08	down	1.42415	0.109628	0.0302778	0.20043	0.102975	71	5	2	11	9	XP_004009376.1	LOC101106588	chr5:15026971-15124861	-		EGF-like module-containing mucin-like hormone receptor-like 1-like	2e-143	NM_152939.1	EMR3	EMR3 protein
FAM3B	mRNA	2.90655	53.4639	-4.20118	9.53798e-08	down	3.17055	0.153236	0.129787	0.488152	0.0613064	59	3	4	10	2	XP_004003950.1	FAM3B	chr1:259629092-259678327	+		family with sequence similarity 3, member B	2e-110	NM_206964.1	FAM3B	Protein FAM3B
CMKLR1	mRNA	92.0408	10.874	3.08139	9.68547e-08	up	0.583044	4.38733	0.176019	0.662041	0.0554299	12	95	6	15	2	XP_004017495.1	CMKLR1	chr17:64230834-64261387	+		chemokine-like receptor 1	9e-175	NM_004072.2	CMKLR1	Chemokine-like receptor 1
LOC101102833	mRNA	222.836	39.8713	2.48256	9.98412e-08	up	2.73246	13.6355	7.08681	5.41558	6.19915	44	230	189	96	175	XP_004014883.1	LOC101102833	chr13:68973528-68976655	-		uncharacterized LOC101102833	9e-66	NM_005461.4	MAFB	Transcription factor MafB
PPIL6	mRNA	10.6574	93.3352	-3.13057	1.01452e-07	down	5.67597	0.576173	0.0665459	1.10128	0.0628676	103	11	2	22	2	XP_004011264.1	PPIL6	chr8:27829054-27867428	+		peptidylprolyl isomerase (cyclophilin)-like 6	1e-144	NM_173672.4	PPIL6	cDNA, FLJ96908, highly similar to Homo sapiens peptidylprolyl isomerase (cyclophilin)-like 6 (PPIL6), mRNA
LOC101103401	mRNA	286.78	54.37	2.39906	1.01619e-07	up	6.48324	30.4528	1.81595	7.44516	3.78697	60	296	27	75	61	XP_004010743.1	LOC101103401	chr7:69340588-69341108	+		60S ribosomal protein L21-like	1e-84	NM_000982.3	RPL21	60S ribosomal protein L21
SCN2B	mRNA	178.269	29.9035	2.57567	1.02881e-07	up	2.19989	11.659	0.325666	3.27555	0.269638	33	184	8	54	7	XP_004016112.1	SCN2B	chr15:28353090-28368165	-		sodium channel, voltage-gated, type II, beta subunit	7e-121	NM_004588.4	SCN2B	Sodium channel subunit beta-2
DPP10	mRNA	78.4769	401.432	-2.35482	1.08832e-07	down	5.1402	0.904373	0	1.96048	0.00661866	443	81	0	186	1	XP_004004793.1	DPP10	chr2:179420063-180188741	+		dipeptidyl-peptidase 10 (non-functional)	0	NM_020868.3	DPP10	cDNA, FLJ96118, highly similar to Homo sapiens dipeptidylpeptidase 10 (DPP10), mRNA
CTLA-4	mRNA	1.9377	47.1207	-4.60394	1.13102e-07	down	4.39297	0.160598	0.153026	0.306964	0.192756	52	2	3	4	4	NM_001009214.1	CTLA-4	chr2:204777523-204782966	+		Cytotoxic T-lymphocyte-associated protein 4	1e-107	NM_005214.4	CTLA4	Cytotoxic T-lymphocyte-associated protein 4
ATP2B2	mRNA	0	32.622	-20	1.14187e-07	down	0.545368	0	0.265261	0.0275226	0.198751	36	0	29	2	23	XP_004018576.1	ATP2B2	chr19:54258120-54376057	-		ATPase, Ca++ transporting, plasma membrane 2	0	NM_001683.3	ATP2B2	PMCA2a
TSPAN33	mRNA	41.6606	234.697	-2.49405	1.16777e-07	down	14.7942	2.33463	3.1385	12.9201	3.1931	259	43	91	249	98	XP_004008102.1	TSPAN33	chr4:93125223-93144240	+		tetraspanin 33	1e-158	NM_178562.3	TSPAN33	Tetraspanin-33
PACRG	mRNA	9.68851	87.8982	-3.18149	1.18224e-07	down	3.96627	0.388658	0.938172	0.185718	2.14581	97	10	38	5	92	XP_004011495.1	PACRG	chr8:84838921-85380567	+		PARK2 co-regulated	4e-159	NM_152410.2	PACRG	Parkin coregulated gene protein
KLF13	mRNA	220.898	39.8713	2.46996	1.20734e-07	up	3.8621	19.0223	1.90793	4.2259	1.65226	44	228	36	53	33	XP_004018126.1	KLF13	chr18:26666681-26703242	+		Kruppel-like factor 13	6e-75	NM_015995.2	KLF13	Krueppel-like factor 13
LOC101114682	mRNA	80.4146	407.775	-2.34224	1.23739e-07	down	5.76079	1.02213	27.1812	3.27938	21.5602	450	83	3516	282	2952	XP_004022611.1	LOC101114682	chrx:29776742-30764358	-		dystrophin-like	0	NM_004023.2	DMD	DMD protein
LOC101111596	ncRNA	144.359	693.218	-2.26365	1.33059e-07	down	38.4034	7.14169	11.339	26.7467	11.2414	765	149	374	587	393	LOC101111596	LOC101111596	chr1:229717779-229718900	+		DEAD (Asp-Glu-Ala-Asp) box helicase 21 pseudogene
PVALB	mRNA	630.722	134.113	2.23356	1.41127e-07	up	14.5578	60.8654	1.39569	11.035	7.37823	148	651	23	123	131	XP_004006772.1	PVALB	chr3:180006099-180025354	-		parvalbumin	4e-51	NM_002854.2	PVALB	Parvalbumin alpha
LOC101122014	mRNA	203.459	36.2467	2.48882	1.41159e-07	up	2.87794	14.4298	2.38931	1.04572	1.19018	40	210	55	16	29	XP_004006937.1	LOC101122014	chr3:205182978-205201249	-		C-type lectin domain family 2 member D11-like	8e-32	NM_013269.5	CLEC2D	C-type lectin domain family 2 member D
LOC101102745	ncRNA	23.2524	149.518	-2.68486	1.49764e-07	down	8.96959	1.2401	4.25056	6.91337	3.13187	165	24	129	140	101	LOC101102745	LOC101102745	chr11:22210909-22212436	-		geranylgeranyl transferase type-2 subunit beta-like
LOC101106237	mRNA	4.84425	62.5255	-3.6901	1.53568e-07	down	0.923673	0.0636204	0	0.0729615	0.0152719	69	5	0	6	2	XP_004022683.1	LOC101106237	chrx:65756223-65814687	-		fibronectin type III domain containing protein 3C1-like	0	NM_014923.4	FNDC3A	Fibronectin type-III domain-containing protein 3A
C3H2orf50	mRNA	0.968851	39.8713	-5.36293	1.55383e-07	down	5.12548	0.110723	0	0	0	44	1	0	0	0	XP_004005736.1	C3H2orf50	chr3:20024210-20029796	+		chromosome 3 open reading frame, human C2orf50	1e-63	NM_182500.2	C2orf50	chromosome 2 open reading frame 50
SAMD14	mRNA	564.84	119.614	2.23946	1.55402e-07	up	4.55075	19.1372	0.228976	7.7823	0.216319	132	583	11	248	11	XP_004012825.1	SAMD14	chr11:36063443-36080169	+		sterile alpha motif domain containing 14	6e-179	NM_174920.3	SAMD14	sterile alpha motif domain containing 14
HERC6	mRNA	79.4458	398.713	-2.32731	1.59933e-07	down	8.31019	1.48105	0.879037	2.60923	0.58266	440	82	77	152	54	XP_004010096.1	HERC6	chr6:36252541-36306667	-		HECT and RLD domain containing E3 ubiquitin protein ligase family member 6	0	NM_017912.3	HERC6	cDNA FLJ39849 fis, clone SPLEN2014711, highly similar to Homo sapiens hect domain and RLD 6 (HERC6), transcript variant 1, mRNA
SH3BP5	mRNA	654.943	140.456	2.22125	1.59962e-07	up	4.37576	18.1395	6.23865	6.38549	4.68606	155	676	366	249	291	XP_004003993.1	SH3BP5	chr1:270318245-270398562	-		SH3-domain binding protein 5 (BTK-associated)	2e-161	NM_004844.4	SH3BP5	cDNA, FLJ93663, Homo sapiens SH3-domain binding protein 5 (BTK-associated)(SH3BP5), mRNA
AAMDC	mRNA	1099.65	241.947	2.18428	1.60213e-07	up	31.7599	128.328	78.421	47.5311	100.548	267	1135	1091	439	1481	XP_004019482.1	AAMDC	chr21:17543486-17572812	-		adipogenesis associated, Mth938 domain containing	8e-60	NM_024684.2	AAMDC	Mth938 domain-containing protein
AGTRAP	mRNA	283.873	55.2762	2.36052	1.7285e-07	up	7.00426	32.0876	1.17861	8.86594	2.09593	61	293	17	85	32	XP_004014057.1	AGTRAP	chr12:40063820-40082157	-		angiotensin II receptor-associated protein	2e-51	NM_020350.4	AGTRAP	Type-1 angiotensin II receptor-associated protein
ROMO1	mRNA	1656.74	369.716	2.16385	1.78092e-07	up	49.1555	195.824	48.6661	61.1782	68.3799	408	1710	669	559	995	XP_004014578.1	ROMO1	chr13:64467531-64469085	+		reactive oxygen species modulator 1	2e-38	NM_080748.2	ROMO1	Reactive oxygen species modulator 1
SCPEP1	mRNA	7990.11	1776.99	2.16878	1.79758e-07	up	56.6975	226.663	17.3073	64.2786	25.3389	1961	8247	991	2447	1536	XP_004012436.1	SCPEP1	chr11:7371736-7394105	+		serine carboxypeptidase 1	0	NM_021626.2	SCPEP1	cDNA FLJ55993, highly similar to Retinoid-inducible serine carboxypeptidase (EC 3.4.16.-)
PET100	mRNA	560.965	119.614	2.22952	1.81758e-07	up	24.5109	102.193	20.7138	24.2475	28.0424	132	579	184	143	264	XP_004008605.1	PET100	chr5:14147388-14149134	+		PET100 homolog (S. cerevisiae)	5e-28	NM_001171155.1	PET100	Protein PET100 homolog, mitochondrial
TLR8	mRNA	271.278	52.5577	2.3678	1.85101e-07	up	1.052	4.82727	0.150584	0.506647	0.297453	58	280	13	30	28	NM_001135929.1	TLR8	chrx:10397405-10400506	+		Toll-like receptor 8	0	NM_138636	TLR8	cDNA FLJ56817, highly similar to Toll-like receptor 8
PTPRT	mRNA	19.377	130.488	-2.7515	1.85994e-07	down	1.87459	0.247475	0.0943221	0.993337	0.0445542	144	20	12	84	6	XP_004014889.1	PTPRT	chr13:70279996-71107683	-		protein tyrosine phosphatase, receptor type, T	0	NM_133170.3	PTPRT	Receptor-type tyrosine-protein phosphatase T
TBX2	mRNA	431.139	89.7105	2.2648	1.87098e-07	up	4.77302	20.3927	0.640426	7.53285	0.550024	99	445	22	172	20	XP_004013234.1	TBX2	chr11:11252669-11260284	-		T-box 2	4e-99	NM_005994.3	TBX2	T-box transcription factor TBX2
LOC101102122	ncRNA	1285.67	286.349	2.16667	1.9081e-07	up	35.8488	142.845	17.9086	42.557	27.4014	316	1327	262	413	424	LOC101102122	LOC101102122	chr26:41151858-41152354	+		ribosomal protein, large, P1 pseudogene
LOC101113893	mRNA	48.4425	2.7185	4.15539	2.01391e-07	up	0.288532	4.57088	0.0580713	0.0873667	0.0548614	3	50	1	1	1	XP_004019136.1	LOC101113893	chr20:30809409-30809993	+		histone H1.2-like	7e-38	NM_005320.2	HIST1H1D	Histone H1.3
LOC101112194	ncRNA	628.784	135.925	2.20975	2.0155e-07	up	20.4655	84.0794	4.30884	27.9159	4.46905	150	649	52	225	57	LOC101112194	LOC101112194	chr26:32002804-32003216	+		ribosomal protein S15a pseudogene
LIPI	mRNA	58.1311	4.53083	3.68146	2.01805e-07	up	0.141651	1.64262	0	0.180144	0	5	60	0	7	0	XP_004003803.1	LIPI	chr1:141376313-141455514	+		lipase, member I	0	NM_198996.2	LIPI	Membrane-associated phospholipase A1 beta fl
LOC101119296	ncRNA	479.581	101.491	2.24043	2.09099e-07	up	16.0954	67.402	3.74407	24.2901	4.13679	112	495	43	186	50	LOC101119296	LOC101119296	chr3:165532313-165532705	-		ribosomal protein S15a pseudogene
NREP	mRNA	6224.87	1397.31	2.15539	2.095e-07	up	37.5254	148.629	70.8111	58.1872	52.1688	1542	6425	4819	2632	3758	XP_004010226.1	NREP	chr7:1933964-1965282	+		neuronal regeneration related protein homolog (rat)	6e-26	NM_004772.2	NREP	Neuronal regeneration-related protein
SV2B	mRNA	13.5639	103.303	-2.92904	2.09742e-07	down	1.1845	0.138266	0.0188209	0.292594	0.0651953	114	14	3	31	11	XP_004017780.1	SV2B	chr18:15006087-15253539	-		synaptic vesicle glycoprotein 2B	0	NM_014848.4	SV2B	Synaptic vesicle glycoprotein 2B
LOC101112377	mRNA	1.9377	45.3083	-4.54736	2.12009e-07	down	1.11768	0.0424945	0	0.0609172	0	50	2	0	3	0	XP_004004802.1	LOC101112377	chr2:183818977-183943048	+		primary ciliary dyskinesia protein 1-like	0	np_001025167	np_001025167
LOC101103419	mRNA	3.8754	56.1824	-3.8577	2.17813e-07	down	4.89937	0.300446	0	0.143566	0	62	4	0	2	0	XP_004016039.1	LOC101103419	chr15:15482779-15507398	-		uncharacterized LOC101103419	5e-48	NM_001190462.1	RP11-867G2.2	uncharacterized LOC643037
CAPS2	mRNA	5.81311	66.1502	-3.50836	2.2161e-07	down	1.8746	0.146452	0.0155051	0.0933081	0.0146481	73	6	1	4	1	XP_004007420.1	CAPS2	chr3:111129945-111181108	-		calcyphosine 2	0	NM_032606.3	CAPS2	CAPS2 protein
TMEM200A	mRNA	409.824	1856.74	-2.17969	2.2664e-07	down	38.7511	7.60395	0.228381	8.50394	0.60412	2049	423	20	495	56	XP_004011363.1	TMEM200A	chr8:55741744-55744718	+		transmembrane protein 200A	0	NM_052913.2	TMEM200A	Transmembrane protein 200A
GPSM2	mRNA	156.954	729.464	-2.2165	2.46328e-07	down	22.137	4.23443	10.2612	17.2114	10.0078	805	162	618	689	638	XP_004002312.1	GPSM2	chr1:85404486-85438161	+		G-protein signaling modulator 2	0	NM_013296.4	GPSM2	G-protein-signaling modulator 2
PLCB2	mRNA	495.083	106.022	2.22331	2.50197e-07	up	1.44837	6.0232	0.210117	1.12577	0.18438	117	511	28	100	26	XP_004011026.1	PLCB2	chr7:32922112-32943995	-		phospholipase C, beta 2	0	NM_004573.2	PLCB2	PLCB2 protein
SCGN	mRNA	0	30.8097	-20	2.52535e-07	down	1.34621	0	0	0	0	34	0	0	0	0	XP_004019143.1	SCGN	chr20:31111473-31162164	-		secretagogin, EF-hand calcium binding protein	3e-142	NM_006998.3	SCGN	Secretagogin
ERBB4	mRNA	0	30.8097	-20	2.52535e-07	down	0.477884	0	0.925035	0.255356	0.897956	34	0	109	20	112	XP_004004947.1	ERBB4	chr2:212081260-213378781	-		v-erb-a erythroblastic leukemia viral oncogene homolog 4 (avian)	0	NM_005235.2	ERBB4	ERBB4 intracellular domain
PLXDC1	mRNA	90.1031	435.866	-2.27424	2.63587e-07	down	10.083	1.87297	3.68322	5.29376	3.73074	481	93	291	278	312	XP_004012882.1	PLXDC1	chr11:39166709-39231793	-		plexin domain containing 1	0	NM_020405.4	PLXDC1	cDNA FLJ58221, highly similar to Plexin domain-containing protein 1
C1QB	mRNA	3984.88	907.073	2.13525	2.67002e-07	up	47.4074	185.152	6.83437	23.9199	11.5084	1001	4113	239	556	426	XP_004005188.1	C1QB	chr2:243051447-243058411	-		complement component 1, q subcomponent, B chain	6e-85	NM_000491.3	C1QB	Complement C1q subcomponent subunit B
LOC101121202	ncRNA	397.229	83.3674	2.25242	2.6959e-07	up	7.11138	30.0017	1.67788	5.75065	1.9406	92	410	36	82	44	LOC101121202	LOC101121202	chr16:10645544-10646274	+		ribosomal protein L7 pseudogene
EXD3	mRNA	435.014	92.429	2.23464	2.79026e-07	up	2.50061	10.4628	1.36183	7.57178	1.16069	102	449	92	340	83	XP_004007122.1	EXD3	chr3:722457-781557	+		exonuclease 3'-5' domain containing 3	0	NM_017820.4	EXD3	Probable exonuclease mut-7 homolog, isoform 5
LYL1	mRNA	123.044	19.0295	2.69286	2.8769e-07	up	1.53248	8.80917	0.264371	1.12693	0.374637	21	127	6	17	9	XP_004009308.1	LYL1	chr5:10557786-10559460	+		lymphoblastic leukemia derived sequence 1	2e-78	NM_005583.4	LYL1	Protein lyl-1
VWCE	mRNA	185.051	33.5282	2.46447	2.93043e-07	up	0.812552	3.98694	0.0662992	1.79542	0.0751613	37	191	5	90	6	XP_004019900.1	VWCE	chr21:39191066-39220324	-		von Willebrand factor C and EGF domains	0	NM_152718.2	VWCE	von Willebrand factor C and EGF domain-containing protein
LOC101122343	ncRNA	154.047	26.2788	2.5514	2.97104e-07	up	4.50732	23.4895	0.991232	4.38561	1.11376	29	159	10	31	12	LOC101122343	LOC101122343	chr3:56147841-56148202	+		uncharacterized LOC101122343
ADAMTS16	mRNA	6.78196	69.7749	-3.36293	2.99493e-07	down	1.22694	0.10602	0.173178	0.130271	0.290854	77	7	18	9	32	XP_004017206.1	ADAMTS16	chr16:67708850-67884104	-		ADAM metallopeptidase with thrombospondin type 1 motif, 16	0	NM_139056.2	ADAMTS16	cDNA FLJ16731 fis, clone BNGH42000994, highly similar to ADAMTS-16
GPR35	mRNA	98.8228	13.5925	2.86203	3.0855e-07	up	1.01194	6.54063	0.285134	0.919236	0.230891	15	102	7	15	6	XP_004003490.1	GPR35	chr1:920671-921504	-		G protein-coupled receptor 35	3e-81	NM_005301.3	GPR35	cDNA FLJ77971
SPOCK1	mRNA	10.6574	87.8982	-3.04398	3.12009e-07	down	4.6408	0.500232	0.491087	2.82493	0.300198	97	11	17	65	11	XP_004009549.1	SPOCK1	chr5:45738538-45942158	-		sparc/osteonectin, cwcv and kazal-like domains proteoglycan (testican) 1	0	NM_004598.3	SPOCK1	Sparc/osteonectin, cwcv and kazal-like domains proteoglycan (Testican) 1, isoform CRA_a
LOC101106288	mRNA	3280.53	753.025	2.12316	3.18617e-07	up	52.4161	203.006	26.9641	99.1823	27.1287	831	3386	708	1731	754	XP_004018603.1	LOC101106288	chr19:58969006-58969897	-		histone H1x-like	7e-69	NM_006026.3	H1FX	Histone H1x
EM4e	mRNA	1711.96	392.37	2.12536	3.25476e-07	up	1.55991	6.04121	0.306525	1.06041	0.61201	433	1767	141	324	298	XP_004007623.1	EM4e	chr3:206526563-206816490	+		EM4e protein	0	NM_203416.3	CD163	Scavenger receptor cysteine-rich type 1 protein M130
AOAH	mRNA	424.357	90.6167	2.22743	3.25801e-07	up	3.26735	13.6027	0.295921	2.04794	0.279564	100	438	15	69	15	XP_004007943.1	AOAH	chr4:60565482-60759733	+		acyloxyacyl hydrolase (neutrophil)	0	NM_001637.3	AOAH	Acyloxyacyl hydrolase small subunit
AVIL	mRNA	22.2836	139.55	-2.64673	3.26812e-07	down	2.9312	0.416111	0.206864	0.657024	0.304002	154	23	18	38	28	XP_004006562.1	AVIL	chr3:161563254-161579523	+		advillin	0	NM_006576.3	AVIL	Advillin
ITGA11	mRNA	1493	341.625	2.12773	3.28204e-07	up	4.91802	19.1201	0.609122	4.38849	0.776365	377	1541	77	370	104	XP_004010313.1	ITGA11	chr7:14898333-15033433	-		integrin, alpha 11	0	NM_012211.3	ITGA11	cDNA FLJ78760, highly similar to Homo sapiens integrin, alpha 11 (ITGA11), transcript variant 1, mRNA
LOC101102537	ncRNA	2473.48	569.073	2.11985	3.3489e-07	up	106.111	410.017	12.9101	132.899	15.1005	628	2553	126	865	156	LOC101102537	LOC101102537	chrx:60351099-60351431	+		ribosomal protein L35a pseudogene
LOC101101943	ncRNA	145.328	24.4665	2.57043	3.39742e-07	up	2.66604	14.0423	0.47709	3.28693	0.839068	27	150	8	36	15	LOC101101943	LOC101101943	chr23:35244547-35245120	-		ribosomal protein L9 pseudogene
DUOX1	mRNA	0	29.9035	-20	3.78094e-07	down	0.443022	0	0.121588	0.0365852	0.222077	33	0	15	3	29	XP_004011078.1	DUOX1	chr7:62233421-62264015	-		dual oxidase 1	0	NM_175940.2	DUOX1	cDNA FLJ76088, highly similar to Homo sapiens dual oxidase 1 (DUOX1), transcript variant 1, mRNA
MFSD6L	mRNA	0	29.9035	-20	3.78094e-07	down	1.21592	0	0.0222473	0.200823	0	33	0	1	6	0	XP_004013353.1	MFSD6L	chr11:27857073-27858771	-		major facilitator superfamily domain containing 6-like	2e-163	NM_152599.3	MFSD6L	Major facilitator superfamily domain-containing protein 6-like
NTNG1	mRNA	73.6327	357.936	-2.28128	3.85899e-07	down	7.08454	1.29564	0.357369	6.01193	0.705922	395	76	33	369	69	XP_004002303.1	NTNG1	chr1:83661629-84023488	+		netrin G1	0	NM_014917.2	NTNG1	Netrin G1 isoform G1a
KCNT1	mRNA	128.857	20.8418	2.62822	3.94558e-07	up	0.313409	1.72263	1.56324	0.235186	1.53124	23	133	190	19	197	XP_004007171.1	KCNT1	chr3:3448675-3522376	-		potassium channel, subfamily T, member 1	0	NM_020822.2	KCNT1	cDNA FLJ45339 fis, clone BRHIP3008320, highly similar to Potassium channel subfamily T member 1
HOXB6	mRNA	23.2524	142.268	-2.61316	4.02753e-07	down	11.8729	1.72514	0.50227	10.1669	0.215685	157	24	11	148	5	XP_004013409.1	HOXB6	chr11:37438557-37442516	+		homeobox B6	5e-120	NM_156037.1	HOXB6	Homeobox protein Hox-B6
LIPA	mRNA	2648.84	614.381	2.10815	4.03455e-07	up	31.789	121.86	3.39668	24.7448	4.46593	678	2734	119	580	166	NM_001126346.1	LIPA	chr22:10698952-10736312	-		Lipase	0	NM_001288979.1	LIPA	cDNA FLJ39087 fis, clone NT2RP7019273, highly similar to Lysosomal acid lipase/cholesteryl esterhydrolase (EC 3.1.1.13)
ACRBP	mRNA	135.639	22.6542	2.58192	4.52877e-07	up	0.878024	4.70698	0.127235	0.733782	0.120202	25	140	6	23	6	XP_004006983.1	ACRBP	chr3:207732187-207740032	+		acrosin binding protein	0	NM_032489.2	ACRBP	Acrosin-binding protein
LOC101117894	ncRNA	77.5081	369.716	-2.254	5.05759e-07	down	12.3161	2.3207	84.0687	5.35177	74.1845	408	80	4615	195	4310	LOC101117894	LOC101117894	chr1:200179464-200181328	-		cytochrome c-like
NME5	mRNA	2.90655	48.0269	-4.04646	5.50674e-07	down	4.7333	0.254663	0.16177	0.486757	0.101885	53	3	3	6	2	XP_004008873.1	NME5	chr5:46938899-46961998	-		NME/NM23 family member 5	7e-113	NM_003551.2	NME5	Nucleoside diphosphate kinase homolog 5
TRDN	mRNA	328.44	69.7749	2.23485	5.57761e-07	up	3.17153	13.285	496.08	1.9456	429.846	77	339	19947	52	18295	XP_004011198.1	TRDN	chr8:14792985-14929734	+		triadin	2e-94	NM_006073.3	TRDN	cDNA FLJ75524, highly similar to Homo sapiens triadin (TRDN), mRNA
TACR1	mRNA	0	28.9973	-20	5.68705e-07	down	1.12107	0	0.0846119	0.190945	0.299756	32	0	4	6	15	XP_004006163.1	TACR1	chr3:96753377-96922417	-		tachykinin receptor 1	0	NM_015727.2	TACR1	Substance-P receptor
LOC101106789	mRNA	0	28.9973	-20	5.68705e-07	down	3.53705	0	0	0	0.0312806	32	0	0	0	0	XP_004015768.1	LOC101106789	chr14:50880472-50884386	+		phospholipase A2 inhibitor and Ly6/PLAUR domain-containing protein-like	2e-24	NM_001193622.1	PINLYP	phospholipase A2 inhibitor and Ly6/PLAUR domain-containing protein
IGSF5	mRNA	0	28.9973	-20	5.68705e-07	down	1.61765	0	0	0.183682	0.115342	32	0	0	4	4	XP_004003402.1	IGSF5	chr1:257941270-257990571	+		immunoglobulin superfamily, member 5	7e-103	NM_001080444.1	IGSF5	Immunoglobulin superfamily member 5
NXPH3	mRNA	175.362	32.622	2.42642	5.77379e-07	up	1.09074	5.21258	0.182939	1.59631	0.0691306	36	181	10	58	4	XP_004012838.1	NXPH3	chr11:36578329-36582480	-		neurexophilin 3	1e-140	NM_007225.2	NXPH3	Neurexophilin-3
CNTN4	mRNA	89.1343	415.931	-2.22229	5.83334e-07	down	5.23198	1.00761	0.330357	2.12266	0.286088	459	92	48	205	44	XP_004018367.1	CNTN4	chr19:23124761-23677471	-		contactin 4	0	NM_175613.2	CNTN4	Contactin-4
SLC26A3	mRNA	5.81311	62.5255	-3.42706	5.84946e-07	down	1.70048	0.14055	0.327366	0.313418	0.407675	69	6	22	14	29	NM_001184899.1	SLC26A3	chr4:48795383-48821011	-		Solute carrier family 26 member 3	0	NM_000111.2	SLC26A3	cDNA FLJ60162, highly similar to Chloride anion exchanger
CCDC42B	mRNA	6.78196	67.0564	-3.3056	5.98085e-07	down	4.5955	0.413195	0.937409	1.69237	0.814746	74	7	25	30	23	XP_004017442.1	CCDC42B	chr17:60823493-60832976	+		coiled-coil domain containing 42B	5e-107	NM_001144872.1	CCDC42B	coiled-coil domain containing 42B
SLC46A2	mRNA	163.736	29.9035	2.45298	6.06147e-07	up	0.701172	3.41314	0.801824	0.607987	0.212101	33	169	62	31	17	XP_004005253.1	SLC46A2	chr2:10756900-10769114	+		solute carrier family 46, member 2	0	NM_033051.3	SLC46A2	Thymic stromal cotransporter homolog
HMGB3	mRNA	245.119	49.8392	2.29813	6.31403e-07	up	4.14258	18.1128	0.227387	4.65254	0.171855	55	253	5	68	4	XP_004022724.1	HMGB3	chrx:79762786-79875569	-		high mobility group box 3	2e-84	NM_005342.2	HMGB3	High mobility group protein B3
LOC101114479	ncRNA	938.817	219.292	2.09799	6.77823e-07	up	9.86693	37.5293	0.734872	10.9274	0.769723	242	969	29	295	33	LOC101114479	LOC101114479	chr1:100065159-100066539	-		elongation factor-1 alpha pseudogene
LOC101117971	mRNA	373.008	81.555	2.19336	6.9628e-07	up	1.92611	7.8317	0.245516	0.933152	0.46389	90	385	19	48	38	XP_004018563.1	LOC101117971	chr19:53148759-53154795	+		c-C chemokine receptor type 1-like	6e-179	NM_001295.2	CCR1	C-C chemokine receptor type 1
LY75	mRNA	505.74	114.177	2.14712	7.05079e-07	up	1.20956	4.76304	0.133313	0.505776	0.120468	126	522	23	58	22	XP_004004717.1	LY75	chr2:148683730-148769117	+		lymphocyte antigen 75	0	NM_002349.3	LY75	Lymphocyte antigen 75 variant
FANK1	mRNA	8.71966	75.2119	-3.10862	7.26195e-07	down	3.67998	0.379286	0	0.402754	0.0252907	83	9	0	10	1	XP_004020311.1	FANK1	chr22:44315531-44429413	+		fibronectin type III and ankyrin repeat domains 1	0	NM_145235.3	FANK1	Fibronectin type III and ankyrin repeat domains 1, isoform CRA_d
LOC101107153	mRNA	1167.47	275.475	2.08339	7.31556e-07	up	45.6112	171.918	159.984	41.8417	208.739	304	1205	1766	307	2439	XP_004002998.1	LOC101107153	chr1:182737148-182745476	-		cytochrome c oxidase copper chaperone-like	5e-27	NM_005694.1	COX17	Cytochrome c oxidase copper chaperone
CLGN	mRNA	66.8507	318.971	-2.25441	7.39128e-07	down	10.8913	2.0264	0.729897	4.26965	1.46502	352	69	39	152	83	XP_004017287.1	CLGN	chr17:16966534-16999276	+		calmegin	0	NM_004362.2	CLGN	cDNA FLJ78187, highly similar to Homo sapiens calmegin, mRNA
LSP1	mRNA	1124.84	265.507	2.08289	7.52736e-07	up	13.3268	50.2368	6.28902	19.006	6.59001	293	1161	229	460	254	XP_004020013.1	LSP1	chr21:48762653-48794473	-		lymphocyte-specific protein 1	4e-76	NM_002339.2	LSP1	cDNA FLJ76079, highly similar to Homo sapiens lymphocyte-specific protein 1 (LSP1), mRNA
COTL1	mRNA	2730.22	651.534	2.06711	7.78251e-07	up	23.0637	85.9206	3.99952	24.5495	4.47375	719	2818	206	842	244	XP_004014993.1	COTL1	chr14:10251320-10296240	-		coactosin-like 1 (Dictyostelium)	3e-77	NM_021149.3	COTL1	Coactosin-like protein
TMEM18	mRNA	157.923	28.9973	2.44523	7.88739e-07	up	3.70461	18.0465	1.84609	11.1905	2.86668	32	163	26	106	43	XP_004005230.1	TMEM18	chr2:481357-485096	-		transmembrane protein 18	5e-55	NM_152834.2	TMEM18	Transmembrane protein 18
PTAFR	mRNA	154.047	28.0912	2.45518	8.06633e-07	up	1.58417	7.72317	0.277698	0.974841	0.291498	31	159	9	21	10	UPI0000086D63	PTAFR	chr2:238089348-238090448	+		Platelet activating factor receptor
LOC101108165	mRNA	218.96	948.757	-2.11537	8.24286e-07	down	19.8678	4.07633	0.0572878	13.9969	0.0649455	1047	226	5	812	6	XP_004017578.1	LOC101108165	chr17:24845327-24865850	-		protocadherin-10-like	0	NM_032961.1	PCDH10	Protocadherin 10
LOC101108129	ncRNA	201.521	39.8713	2.33751	8.41885e-07	up	5.02998	22.2728	1.63404	6.48568	2.57783	44	208	24	63	40	LOC101108129	LOC101108129	chr5:90949863-90950362	-		ribosomal protein S25 pseudogene
RASGRP4	mRNA	146.296	26.2788	2.47692	8.44876e-07	up	0.814196	4.02963	0.288183	0.918135	0.368343	29	151	17	36	23	XP_004015718.1	RASGRP4	chr14:47405359-47419007	-		RAS guanyl releasing protein 4	0	NM_170604.2	RASGRP4	RAS guanyl releasing protein 4 variant 9
HOXA2	mRNA	0	28.0912	-20	8.59472e-07	down	1.56288	0	0.182643	0.366377	0.402612	31	0	6	8	14	XP_004007992.1	HOXA2	chr4:68930059-68931809	+		homeobox A2	0	NM_006735.3	HOXA2	cDNA FLJ39423 fis, clone PROST1000322, highly similar to HOMEOBOX PROTEIN HOX-A2
SYNM	mRNA	250.932	1079.24	-2.10465	8.83001e-07	down	20.7205	4.28297	187.716	12.6114	139.113	1191	259	17870	798	14018	XP_004018071.1	SYNM	chr18:6726371-6750147	-		synemin, intermediate filament protein	0	NM_145728.2	SYNM	Synemin
LOC101123490	miscRNA	394.322	87.8982	2.16547	8.90662e-07	up	3.9953	15.9733	1.89008	8.00691	2.13803	97	407	76	214	91	XR_173322.1	LOC101123490	chr14:53298213-53313601	-		uncharacterized LOC101123490
PGFS	mRNA	419.512	94.2414	2.15428	9.08238e-07	up	4.6625	18.494	73.2557	3.18671	111.99	104	433	2706	78	4379	XP_004014372.1	PGFS	chr13:42883133-42913493	-		Prostaglandin F synthase	2e-152	NM_001353.5	AKR1C1	Aldo-keto reductase family 1 member C1
NSUN7	mRNA	18.4082	115.989	-2.65557	9.27394e-07	down	2.98704	0.443628	0.0294615	0.871065	0.027833	128	19	2	41	2	XP_004009834.1	NSUN7	chr6:59619112-59665648	+		NOP2/Sun domain family, member 7	0	NM_024677.4	NSUN7	Putative methyltransferase NSUN7
LOC101109590	ncRNA	1028.92	244.665	2.07225	9.34107e-07	up	19.173	71.5069	3.47391	30.9449	5.83868	270	1062	81	481	144	LOC101109590	LOC101109590	chr2:117027305-117028099	-		ribosomal protein S3A pseudogene
LOC101123533	mRNA	18841.2	4432.06	2.08784	9.59843e-07	up	770.972	2913.22	391.052	939.315	449.347	4891	19447	4109	6561	4998	XP_004005108.1	LOC101123533	chr2:237678997-237679353	+		60S ribosomal protein L37a-like	1e-47	NM_000998.4	RPL37A	60S ribosomal protein L37a
DSP	mRNA	229.618	985.91	-2.10222	9.70315e-07	down	7.09163	1.46833	0.0511622	2.97231	0.0929503	1088	237	13	502	25	XP_004019411.1	DSP	chr20:46781754-46848906	-		desmoplakin	0	NM_004415.2	DSP	cDNA FLJ53584, highly similar to Desmoplakin
LOC101117120	mRNA	931.066	221.105	2.07415	9.7427e-07	up	30.6511	114.829	6.79565	42.4972	7.32426	244	961	89	372	102	XP_004019590.1	LOC101117120	chr21:32201411-32201858	-		40S ribosomal protein S15a-like	1e-72	NM_001030009.1	RPS15A	cDNA FLJ77670, highly similar to Homo sapiens ribosomal protein S15a (RPS15A), mRNA
SLC13A5	mRNA	77.5081	9.96784	2.95899	9.85384e-07	up	0.385368	2.66398	0	0.222769	0.0199837	11	80	0	7	1	XP_004012630.1	SLC13A5	chr11:24800475-24824520	+		solute carrier family 13 (sodium-dependent citrate transporter), member 5	0	NM_177550.4	SLC13A5	Solute carrier family 13 (Sodium-dependent citrate transporter), member 5, isoform CRA_a
EFCAB12	mRNA	2.90655	46.2145	-3.99097	1.00538e-06	down	1.66635	0.0931695	0.019728	0.089041	0	51	3	1	3	0	XP_004018736.1	EFCAB12	chr19:56179233-56200254	+		EF-hand calcium binding domain 12	0	NM_207307.1	EFCAB12	cDNA FLJ38780 fis, clone LIVER1000479
FERMT3	mRNA	777.987	183.952	2.08042	1.0373e-06	up	4.5925	17.2673	1.00399	3.85325	0.935588	203	803	73	187	72	XP_004019919.1	FERMT3	chr21:41820144-41837913	+		fermitin family member 3	0	NM_178443.2	FERMT3	Fermitin family homolog 3
CCDC147	mRNA	1.9377	40.7775	-4.39536	1.0679e-06	down	0.957228	0.040438	0.0256875	0.193231	0.0242676	45	2	2	10	2	XP_004020379.1	CCDC147	chr22:23994573-24107806	+		coiled-coil domain containing 147	0	NM_001008723.1	CCDC147	coiled-coil domain containing 147
LOC101122648	ncRNA	1850.51	447.646	2.04749	1.08595e-06	up	76.0229	279.092	7.67435	93.1764	9.32329	494	1910	82	667	106	LOC101122648	LOC101122648	chr1:104629193-104629558	+		ribosomal protein L35a pseudogene
GILT	mRNA	2961.78	717.684	2.04504	1.10896e-06	up	68.8102	252.376	4.06297	36.4786	4.28414	792	3057	77	462	86	NM_001205150.1	GILT	chr5:4784902-4810793	-		interferon-gamma-inducible lysosomal thiol reductase	2e-80	NM_006332.4	IFI30	Gamma-interferon-inducible lysosomal thiol reductase
RPLP2	mRNA	18637.8	4419.38	2.07632	1.15552e-06	up	607.076	2276.12	158.322	779.816	198.208	4877	19237	2106	6896	2791	XP_004023398.1	RPLP2	chr21:49324486-49326651	-		ribosomal protein, large, P2	5e-31	NM_001004.3	RPLP2	60S acidic ribosomal protein P2
STAC2	mRNA	15.5016	102.397	-2.72368	1.16548e-06	down	3.99862	0.538156	0.555512	2.66798	0.423882	113	16	26	83	21	XP_004013423.1	STAC2	chr11:39278217-39290852	-		SH3 and cysteine rich domain 2	3e-180	NM_198993.3	STAC2	SH3 and cysteine-rich domain-containing protein 2
LOC101122834	ncRNA	766.361	182.14	2.07298	1.17347e-06	up	16.4877	61.4969	2.04615	16.154	3.60979	201	791	41	217	77	LOC101122834	LOC101122834	chrx:12516206-12516893	+		40S ribosomal protein S4-like
BAD	mRNA	901.031	215.668	2.06277	1.18312e-06	up	14.4297	53.5946	3.4411	19.3221	4.01174	238	930	94	350	116	XP_004019699.1	BAD	chr21:41882286-41895378	-		BCL2-associated agonist of cell death	7e-66	NM_032989.2	BAD	Bcl2 antagonist of cell death
LOC101102557	ncRNA	52.3179	4.53083	3.52946	1.20829e-06	up	0.34058	3.49623	0.616919	0.247504	0.388546	5	54	15	4	10	LOC101102557	LOC101102557	chr3:172969631-172994112	+		60S ribosomal protein L9-like
LOC101108834	ncRNA	92.0408	412.306	-2.16337	1.28604e-06	down	23.6462	4.73526	3.36685	18.8069	2.82069	455	95	107	398	95	LOC101108834	LOC101108834	chr6:96786236-96787318	-		nucleosome assembly protein 1-like 1 pseudogene
LOC101118024	mRNA	549.338	128.676	2.09396	1.3023e-06	up	10.4986	39.8459	0.312486	1.2089	0.295213	142	567	7	18	7	XP_004010011.1	LOC101118024	chr6:97554623-97588204	-		placenta-specific gene 8 protein-like	3e-34	NM_016619.2	PLAC8	Placenta-specific gene 8 protein
FCER1A	mRNA	0	27.185	-20	1.30522e-06	down	1.56144	0	0.502819	2.97863	0.296891	30	0	16	63	10	NM_001123004.1	FCER1A	chr1:108571159-108577105	+		Fc fragment of IgE, high affinity I, receptor for; alpha polypeptide	1e-85	NM_002001.3	FCER1A	High affinity immunoglobulin epsilon receptor subunit alpha
LOC101117224	mRNA	0	27.185	-20	1.30522e-06	down	0.538409	0	0	0	0	30	0	0	0	0	XP_004022616.1	LOC101117224	chrx:33468209-33662889	+		uncharacterized LOC101117224	9e-164	NM_173695.2	CHDC2	Calponin homology domain-containing protein 2
CXHXorf22	mRNA	0	27.185	-20	1.30522e-06	down	0.488825	0	0	0.029603	0	30	0	0	2	0	XP_004022615.1	CXHXorf22	chrx:33368126-33441934	+		chromosome X open reading frame, human CXorf22	0	NM_152632.3	CXorf22	chromosome X open reading frame 22
CECR1	mRNA	297.437	65.244	2.18867	1.32737e-06	up	2.63222	10.6681	0.28696	1.29517	0.250245	72	307	13	39	12	XP_004007020.1	CECR1	chr3:212846543-212865957	-		cat eye syndrome chromosome region, candidate 1	0	NM_177405.2	CECR1	cDNA, FLJ95079, highly similar to Homo sapiens cat eye syndrome chromosome region, candidate 1 (CECR1), mRNA
LOC101116885	ncRNA	1088.99	263.695	2.04605	1.33696e-06	up	47.1245	172.836	11.6766	49.2658	19.2084	291	1124	119	335	208	LOC101116885	LOC101116885	chrx:25329031-25329378	-		ribosomal protein S26 pseudogene
CSF2RA	mRNA	642.348	152.236	2.07705	1.34206e-06	up	5.3798	20.2107	0.560716	5.67237	0.712386	168	663	29	195	39	XP_004021939.1	CSF2RA	chrx:526284-550141	+		colony stimulating factor 2 receptor, alpha, low-affinity (granulocyte-macrophage)	6e-134	NM_172249.2	CSF2RA	Granulocyte-macrophage colony-stimulating factor receptor subunit alpha
TTC29	mRNA	2.90655	45.3083	-3.9624	1.36308e-06	down	1.6896	0.0963591	0.0204034	0.337661	0	50	3	1	11	0	XP_004017262.1	TTC29	chr17:11103253-11361845	+		tetratricopeptide repeat domain 29	0	NM_031956.2	TTC29	tetratricopeptide repeat domain 29
VHNF1	mRNA	2.90655	45.3083	-3.9624	1.36308e-06	down	0.996524	0.0568324	0.0120339	0.0362094	0.0568436	50	3	1	2	5	XP_004012490.1	VHNF1	chr11:13557602-13620653	-		HNF-1 beta	0	NM_006481.1	HNF1B	cDNA FLJ53849, highly similar to Hepatocyte nuclear factor 1-beta
DNAH3	mRNA	55.2245	262.788	-2.25052	1.36757e-06	down	1.33306	0.248619	0.0443314	0.0958747	0.0261756	290	57	16	23	10	XP_004021236.1	DNAH3	chr24:18706424-18933350	-		dynein, axonemal, heavy chain 3	0	NM_017539.1	DNAH3	cDNA FLJ53270, moderately similar to Homo sapiens dynein, axonemal, heavy polypeptide 3 (DNAH3), mRNA
C15H11orf16	mRNA	13.5639	93.3352	-2.78265	1.37384e-06	down	2.97188	0.383954	0	0.41936	0	103	14	0	16	0	XP_004016222.1	C15H11orf16	chr15:43214771-43223834	+		chromosome 15 open reading frame, human C11orf16	9e-170	NM_020643.2	C11orf16	chromosome 11 open reading frame 16
CDO1	mRNA	642.348	2677.72	-2.05958	1.39387e-06	down	137.065	29.2747	1.90443	71.8399	2.61937	2955	663	68	1705	99	XP_004010897.1	CDO1	chr7:4438656-4448558	-		cysteine dioxygenase, type I	3e-81	NM_001801.2	CDO1	Cysteine dioxygenase type 1
LOC101110922	mRNA	182.144	36.2467	2.32916	1.41284e-06	up	1.36149	6.08234	0.369928	0.896658	0.427142	40	188	18	29	22	XP_004006116.1	LOC101110922	chr3:94008567-94024007	-		cytochrome P450 26B1-like	0	NM_019885.3	CYP26B1	Cytochrome P450 26B1
CXCL10	mRNA	751.828	3126.28	-2.05597	1.48962e-06	down	165.623	35.4095	3.76819	31.7036	1.64303	3450	776	130	727	60	NM_001009191.1	CXCL10	chr6:90550571-90552924	-		C-X-C motif chemokine ligand 10	1e-36	NM_001565.3	CXCL10	C-X-C motif chemokine 10
FLNC	mRNA	727.607	3023.88	-2.05517	1.50303e-06	down	24.248	5.187	349.157	7.58189	227.963	3337	751	79581	1148	54998	XP_004008328.1	FLNC	chr4:92858803-92886819	+		filamin C, gamma	0	NM_001458.4	FLNC	cDNA FLJ10186 fis, clone HEMBA1004534, highly similar to Filamin-C
C2CD4A	mRNA	37.7852	1.81233	4.3819	1.57967e-06	up	0.29864	4.48499	0.0721267	0.108513	0.0340699	2	39	1	1	0	XP_004011053.1	C2CD4A	chr7:45065275-45066180	-		C2 calcium-dependent domain containing 4A	4e-30	NM_207322.2	C2CD4A	C2 calcium-dependent domain-containing protein 4A
LOC101120874	mRNA	397.229	91.5229	2.11777	1.65824e-06	up	7.61748	29.4638	3.34708	14.4559	2.79638	101	410	73	211	65	XP_004019772.1	LOC101120874	chr21:44693031-44695038	+		glutathione S-transferase P 1-like	3e-39	NM_000852.3	GSTP1	Glutathione S-transferase pi
NUPR1	mRNA	6081.48	1490.64	2.02849	1.66077e-06	up	111.511	404.51	7.44239	153.811	8.73237	1645	6277	181	2497	225	XP_004020918.1	NUPR1	chr24:26090457-26092027	-		nuclear protein, transcriptional regulator, 1	8e-26	NM_012385.2	NUPR1	Nuclear protein 1
PIN1	mRNA	2467.66	608.944	2.01876	1.66262e-06	up	33.7182	121.293	38.7327	50.6719	38.5065	672	2547	1280	1113	1347	XP_004008556.1	PIN1	chr5:12110894-12123098	+		peptidylprolyl cis/trans isomerase, NIMA-interacting 1	1e-91	NM_006221.3	PIN1	cDNA FLJ40239 fis, clone TESTI2023436, highly similar to Peptidyl-prolyl cis-trans isomerase NIMA-interacting 1 (EC 5.2.1.8)
HKDC1	mRNA	18.4082	112.365	-2.60977	1.67304e-06	down	1.79396	0.261277	0.00873533	0.69653	0	124	19	1	53	0	XP_004021473.1	HKDC1	chr25:25385629-25426929	+		hexokinase domain containing 1	0	NM_025130.3	HKDC1	cDNA FLJ77931
RXFP1	mRNA	570.653	2356.94	-2.04623	1.70334e-06	down	60.3224	12.9841	0.0728165	37.9658	0.0687915	2601	589	5	1802	5	XP_004017333.1	RXFP1	chr17:40111346-40228006	-		relaxin/insulin-like family peptide receptor 1	0	NM_021634.3	RXFP1	cDNA FLJ16077 fis, clone MESAN2007440, highly similar to Relaxin receptor 1
IL17RB	mRNA	122.075	526.483	-2.10862	1.73309e-06	down	16.9991	3.53191	0.565311	9.32888	1.25171	581	126	32	351	75	XP_004018427.1	IL17RB	chr19:47043976-47059333	-		interleukin 17 receptor B	0	NM_172234.1	IL17RB	Interleukin-17 receptor B
IL1RN	mRNA	282.904	62.5255	2.1778	1.75145e-06	up	3.16862	12.6058	0.452043	1.12661	0.325684	69	292	16	27	12	XP_004005952.1	IL1RN	chr3:59708405-59714753	-		Interleukin-1 receptor antagonist protein	2e-78	NM_173843.2	IL1RN	Interleukin-1 receptor antagonist protein
VAT1	mRNA	6977.66	1712.66	2.02651	1.78752e-06	up	43.4035	157.229	6.37212	81.4529	4.4283	1890	7202	459	3904	338	XP_004013453.1	VAT1	chr11:42514987-42522781	-		vesicle amine transport protein 1 homolog (T. californica)	9e-160	NM_006373.3	VAT1	Synaptic vesicle membrane protein VAT-1 homolog
SDR16C5	mRNA	36.8163	185.764	-2.33505	1.84093e-06	down	12.4022	2.18518	0.109586	3.35235	0.172548	205	38	3	61	5	NM_001163052.1	SDR16C5	chr9:36264636-36276472	-		Short chain dehydrogenase/reductase family 16C member 5	1e-145	NM_138969.2	SDR16C5	cDNA FLJ37840 fis, clone BRSSN2011799, highly similar to Homo sapiens epidermal retinal dehydrogenase 2 (RDHE2), mRNA
DNASE1	mRNA	23.2524	131.394	-2.49845	1.85288e-06	down	6.73123	1.059	1.06512	5.52421	0.873844	145	24	38	131	33	XP_004020789.1	DNASE1	chr24:3019078-3021668	+		Deoxyribonuclease-1	3e-121	NM_005223.3	DNASE1	cDNA FLJ54280, moderately similar to Deoxyribonuclease-1 (EC 3.1.21.1)
NCF2	mRNA	342.004	77.9304	2.13376	1.86902e-06	up	2.73681	10.6777	0.422725	1.56104	0.381206	86	353	22	54	21	XP_004013911.1	NCF2	chr12:62700390-62737194	-		neutrophil cytosolic factor 2	0	NM_001190794.1	NCF2	Neutrophil cytosol factor 2 variant
LOC101106362	ncRNA	140.483	26.2788	2.41843	1.87713e-06	up	2.22311	10.433	0.411554	1.57786	0.18599	29	145	9	23	4	LOC101106362	LOC101106362	chr16:2508732-2509478	+		ribosomal protein L7 pseudogene
TSPAN19	mRNA	0.968851	33.5282	-5.11296	1.90801e-06	down	2.17076	0.0557657	0	0.159884	0	37	1	0	3	0	XP_004006282.1	TSPAN19	chr3:121115314-121146008	-		tetraspanin 19	2e-108	NM_001100917.1	TSPAN19	Putative tetraspanin-19
CLVS2	mRNA	0.968851	33.5282	-5.11296	1.90801e-06	down	0.960664	0.024679	0.0156768	0.0707562	0	37	1	1	3	0	XP_004011199.1	CLVS2	chr8:15326915-15402585	-		clavesin 2	0	NM_001010852.3	CLVS2	Clavesin-2
MAPK15	mRNA	24.2213	135.019	-2.47881	1.92711e-06	down	8.09981	1.29177	0	0.888861	0	149	25	0	18	0	XP_004011956.1	MAPK15	chr9:13982910-13987309	-		mitogen-activated protein kinase 15	1e-145	NM_139021.2	MAPK15	Mitogen-activated protein kinase 15
LOC101114077	ncRNA	74.6015	9.96784	2.90385	1.9477e-06	up	0.409597	2.72529	0.0706606	0.343082	0.109235	11	77	3	10	5	LOC101114077	LOC101114077	chr1:65833726-65877286	-		guanylate-binding protein 6-like
TMA7	mRNA	3130.36	777.491	2.00943	1.95278e-06	up	125.388	448.925	31.6922	143.726	38.0264	858	3231	359	1082	456	XP_004018538.1	TMA7	chr19:51354494-51356461	-		translational machinery associated 7 homolog (S. cerevisiae)	2e-26	NM_015933	TMA7	translation machinery associated 7 homolog (S. cerevisiae)
FCRLB	mRNA	46.5048	3.62467	3.68146	1.95299e-06	up	0.181058	2.06517	0.0273304	0.287825	0.180738	4	48	1	7	7	XP_004002752.1	FCRLB	chr1:111170376-111175113	+		Fc receptor-like B	0	NM_001288832.1	FCRLB	Fc receptor-like B
LOC101111104	ncRNA	147.265	28.0912	2.39023	1.96719e-06	up	1.28145	5.82372	0	2.43725	0	31	152	0	66	0	LOC101111104	LOC101111104	chr8:3879109-3880827	+		cerebellar degeneration-related protein 2-like
PFKFB3	mRNA	284.842	63.4317	2.16689	1.96728e-06	up	2.60998	10.4194	69.069	1.7951	39.8143	70	294	3068	53	1872	XP_004014700.1	PFKFB3	chr13:10675195-10691395	+		6-phosphofructo-2-kinase/fructose-2,6-biphosphatase 3	0	NM_004566.3	PFKFB3	cDNA FLJ54727, highly similar to 6-phosphofructo-2-kinase/fructose-2,6-biphosphatase 3
DPY19L2	mRNA	0	26.2788	-20	1.99201e-06	down	0.642129	0	0	0.0402279	0.0126304	29	0	0	2	1	XP_004007952.1	DPY19L2	chr4:61868854-61966053	+		dpy-19-like 2 (C. elegans)	0	NM_173812.4	DPY19L2	cDNA FLJ59600, moderately similar to Mus musculus dpy-19-like 1 (C. elegans) (Dpy19l1), mRNA
LOC101109564	miscRNA	2190.57	9100.64	-2.05466	1.99267e-06	down	295.556	63.2409	2.76286	63.1518	6.07635	10043	2261	155	2362	362	XR_173375.1	LOC101109564	chr17:70387677-70429767	+		uncharacterized LOC101109564
LOC101106730	mRNA	122.075	21.748	2.48882	2.02496e-06	up	1.6191	8.11167	0.1833	1.53206	0.493851	24	126	4	25	12	XP_004002751.1	LOC101106730	chr1:111004333-111011120	+		low affinity immunoglobulin gamma Fc region receptor II-like	4e-73	NM_004001.4	FCGR2B	Low affinity immunoglobulin gamma Fc region receptor II-b
F5	mRNA	569.684	136.831	2.05777	2.05287e-06	up	1.34428	4.97561	0.0268763	0.857217	0.116797	151	588	5	106	23	XP_004013725.1	F5	chr12:35311086-35387084	-		coagulation factor V (proaccelerin, labile factor)	0	NM_000130.4	F5	Mutant coagulation factor V
PLEKHD1	mRNA	4.84425	53.4639	-3.46422	2.07362e-06	down	1.6401	0.132113	0	0.0505035	0.0158567	59	5	0	2	1	XP_004010801.1	PLEKHD1	chr7:78180682-78210754	+		pleckstrin homology domain containing, family D (with coiled-coil domains) member 1	0	NM_001161498.1	PLEKHD1	pleckstrin homology domain containing, family D (with coiled-coil domains) member 1
FRMPD2	mRNA	1.9377	38.9652	-4.32977	2.07824e-06	down	0.620344	0.0274253	0	0.02621	0	43	2	0	2	0	XP_004021601.1	FRMPD2	chr25:42165195-42230886	-		FERM and PDZ domain containing 2	0	NM_152428.4	FRMPD2	cDNA FLJ53430, highly similar to Homo sapiens FERM and PDZ domain containing 2 (FRMPD2), transcript variant 3, mRNA
LOC101112009	mRNA	357.506	1467.08	-2.03691	2.08796e-06	down	39.4163	8.5391	52.4643	20.3244	44.3704	1619	369	3569	919	3195	XP_004019204.1	LOC101112009	chr20:3122152-3132610	-		uncharacterized LOC101112009	9e-95	NM_004282.3	BAG2	cDNA FLJ10153 fis, clone HEMBA1003417, highly similar to BAG family molecular chaperone regulator 2
SMIM4	mRNA	210.241	44.4022	2.24334	2.09899e-06	up	5.47009	23.1319	5.72935	8.51825	8.08715	49	217	85	84	127	XP_004018448.1	SMIM4	chr19:48257724-48260926	-		small integral membrane protein 4	2e-32	NM_001124767.1	SMIM4	Small integral membrane protein 4
LOC101105336	mRNA	887.467	218.386	2.02281	2.1526e-06	up	19.2528	69.5196	4.85145	28.033	8.27983	241	916	100	386	181	XP_004011695.1	LOC101105336	chr9:28105539-28106243	+		60S ribosomal protein L9-like	2e-109	NM_001024921.2	RPL9	Ribosomal protein L9, isoform CRA_d
LOC101111401	ncRNA	41.6606	2.7185	3.9378	2.22724e-06	up	0.326531	4.10645	0.303319	0.730136	0	3	43	5	8	0	LOC101111401	LOC101111401	chr20:30730034-30730593	-		histone H1.4-like
LOC101113981	mRNA	41.6606	2.7185	3.9378	2.22724e-06	up	0.645538	6.70663	0.131292	1.07686	0.0930258	3	43	1	7	1	XP_004003672.1	LOC101113981	chr1:97609352-97609796	-		ferritin light chain-like	1e-33	NM_000146.3	FTL	Ferritin L-chain
CDKN1C	mRNA	2044.28	511.078	1.99997	2.23599e-06	up	41.9191	149.134	26.5221	61.8446	32.8146	564	2110	591	916	774	NM_001142510.1	CDKN1C	chr21:47961485-47964138	+		Cyclin-dependent kinase inhibitor 1C	7e-55	NM_001122631.1	CDKN1C	Cyclin-dependent kinase inhibitor 1C transcript variant 3
LOC101113817	ncRNA	11.6262	82.4612	-2.82633	2.38578e-06	down	3.57043	0.447526	0.408655	1.33655	0.212616	91	12	17	37	9	LOC101113817	LOC101113817	chr1:65728504-65743595	+		interferon-induced guanylate-binding protein 1-like
C15H11orf71	mRNA	159.86	31.7158	2.33354	2.39423e-06	up	2.38984	10.7737	2.36373	2.25362	2.34343	35	165	57	36	60	XP_004016086.1	C15H11orf71	chr15:24399500-24400323	-		chromosome 15 open reading frame, human C11orf71	5e-34	NM_019021.3	C11orf71	chromosome 11 open reading frame 71
LOC101105321	mRNA	27.1278	144.987	-2.41808	2.40177e-06	down	7.24123	1.22422	2.83325	4.63886	1.88611	160	28	103	113	73	XP_004007574.1	LOC101105321	chr3:179341481-179346347	+		apolipoprotein L3-like	1e-49	NM_145642.2	APOL3	Apolipoprotein L3
ADAM22	mRNA	20.3459	117.802	-2.53355	2.46128e-06	down	2.05515	0.315556	0.467719	3.44655	0.514007	130	21	49	240	57	XP_004008305.1	ADAM22	chr4:72068392-72302076	+		ADAM metallopeptidase domain 22	0	NM_021723.3	ADAM22	cDNA FLJ43443 fis, clone OCBBF2031167, highly similar to ADAM 22 (A disintegrin and metalloproteinase domain 22)
KRTDAP	mRNA	65.8819	8.1555	3.01404	2.54176e-06	up	1.18312	8.49671	0	1.91064	0	9	68	0	16	0	XP_004015266.1	KRTDAP	chr14:45254837-45258258	-		keratinocyte differentiation-associated protein	1e-37	NM_207392.2	KRTDAP	Keratinocyte differentiation-associated protein
LOC101103857	ncRNA	62.0065	7.24934	3.0965	2.54657e-06	up	1.11478	8.00508	0.46457	1.49701	0.594302	8	64	5	12	7	LOC101103857	LOC101103857	chr22:14211023-14211451	-		ribosomal protein S25 pseudogene
HOXD10	mRNA	232.524	50.7454	2.19603	2.56357e-06	up	1.78211	7.28988	0.076859	3.15098	0.108916	56	240	4	109	6	XP_004004614.1	HOXD10	chr2:132887499-132890613	-		homeobox D10	0	NM_002148.3	HOXD10	Homeobox protein Hox-D10
OLFM2	mRNA	98.8228	424.992	-2.10452	2.60427e-06	down	20.2671	4.2307	0.497051	6.55749	0.124481	469	102	19	167	5	XP_004009337.1	OLFM2	chr5:12128122-12137984	-		olfactomedin 2	0	NM_058164.2	OLFM2	Noelin-2
LOC101102285	ncRNA	468.924	112.365	2.06116	2.61406e-06	up	8.77662	32.5719	1.42991	26.3557	5.75503	124	484	33	409	142	LOC101102285	LOC101102285	chr25:24054269-24055063	+		ribosomal protein S3A pseudogene
MYO5C	mRNA	46.5048	220.199	-2.24335	2.64932e-06	down	2.21662	0.416181	0.126678	1.02749	0.104066	243	48	23	124	20	XP_004011063.1	MYO5C	chr7:55055999-55164532	+		myosin VC	0	NM_018728.3	MYO5C	cDNA FLJ57610, highly similar to Myosin-5C
MEF2B	mRNA	98.8228	16.311	2.599	2.71101e-06	up	1.49373	8.085	0.70148	3.9199	0.520697	18	102	14	52	11	XP_004009193.1	MEF2B	chr5:3860376-3864325	+		myocyte enhancer factor 2B	2e-68	NM_005919.3	MEF2BNB-MEF2B	Myocyte-specific enhancer factor 2B
MMP11	mRNA	1797.22	453.083	1.98792	2.72371e-06	up	16.7952	59.2583	0.943095	28.0568	0.584396	500	1855	46	919	30	XP_004017711.1	MMP11	chr17:70499136-70503700	+		matrix metallopeptidase 11 (stromelysin 3)	6e-167	NM_005940.3	MMP11	cDNA PSEC0140 fis, clone PLACE1005783, highly similar to STROMELYSIN-3 (EC 3.4.24.-)
MMP1	mRNA	0.968851	32.622	-5.07343	2.7684e-06	down	1.34228	0.0354402	0.0225127	0	0.0425366	36	1	1	0	2	XP_004016574.1	MMP1	chr15:5406066-5414592	+		matrix metallopeptidase 1 (interstitial collagenase)	0	NM_002421.3	MMP1	Matrix metalloproteinase 1
RP1	mRNA	0.968851	32.622	-5.07343	2.7684e-06	down	0.324736	0.00845656	0	0.048491	0	36	1	0	6	0	XP_004011731.1	RP1	chr9:35170933-35180109	+		retinitis pigmentosa 1 (autosomal dominant)	0	NM_006269.1	RP1	Retinitis pigmentosa 1
LOC101122496	mRNA	196.677	41.6837	2.23827	2.84712e-06	up	0.671196	2.81543	0.0440504	0.795273	0.0749079	46	203	5	60	9	XP_004003802.1	LOC101122496	chr1:141218740-141299108	-		multidrug resistance-associated protein 1-like	0	NM_019902.1	ABCC1	ATP-binding cassette transporter variant ABCC1delta-ex13&14
LOC101122661	mRNA	211.209	864.483	-2.03316	2.85823e-06	down	72.4367	15.7335	0.779377	69.5945	1.47259	954	218	17	1009	34	XP_004021629.1	LOC101122661	chr25:38700-62807	+		rho-related GTP-binding protein RhoU-like	4e-95	NM_021205.5	RHOU	Rho-related GTP-binding protein RhoU
LRRC46	mRNA	11.6262	81.555	-2.81039	2.88817e-06	down	3.6456	0.462024	0	0.735918	0.0231058	90	12	0	20	1	XP_004012864.1	LRRC46	chr11:38179567-38184025	-		leucine rich repeat containing 46	2e-139	NM_033413.3	LRRC46	leucine rich repeat containing 46
MEF2BNB	mRNA	307.126	70.681	2.11943	2.91306e-06	up	6.27836	24.2914	7.77607	12.357	6.19839	78	317	160	169	135	XP_004008457.1	MEF2BNB	chr5:3831660-3843052	+		MEF2B neighbor	7e-60	NM_001145784.1	MEF2BNB	Protein MEF2BNB
LOC101110028	mRNA	31.0032	0.906167	5.0965	2.94193e-06	up	0.0398751	1.21285	0	0	0.090982	1	32	0	0	4	XP_004004391.1	LOC101110028	chr2:68630812-68722820	+		doublesex and mab-3 related transcription factor 1-like	2e-160	NM_021951.2	DMRT1	Doublesex- and mab-3-related transcription factor 1
EPHA3	mRNA	37.7852	184.858	-2.29053	3.01436e-06	down	1.97825	0.359478	0.392296	2.89814	0.304234	204	39	67	329	55	XP_004002895.1	EPHA3	chr1:155656947-156064253	+		EPH receptor A3	0	NM_182644.2	EPHA3	cDNA FLJ77258, highly similar to Homo sapiens EPH receptor A3 (EPHA3), transcript variant 1, mRNA
SCARA5	mRNA	310.032	1253.23	-2.01516	3.01757e-06	down	20.6236	4.54992	9.09393	15.5645	13.4653	1383	320	1010	1149	1583	XP_004004485.1	SCARA5	chr2:101068755-101202764	-		scavenger receptor class A, member 5 (putative)	0	NM_173833.5	SCARA5	cDNA FLJ57441, highly similar to Homo sapiens scavenger receptor class A, member 5 (SCARA5), mRNA
SEMA3C	mRNA	208.303	849.078	-2.02721	3.14838e-06	down	20.0225	4.3669	17.3794	18.7706	20.0754	937	215	1347	967	1647	XP_004007856.1	SEMA3C	chr4:39950422-40156540	+		sema domain, immunoglobulin domain (Ig), short basic domain, secreted, (semaphorin) 3C	0	NM_006379.3	SEMA3C	cDNA FLJ55486, highly similar to Semaphorin-3C
LOC101120612	ncRNA	24.2213	0	20	3.20858e-06	up	0	1.34101	0	0.205053	0.0643809	0	25	0	4	2	LOC101120612	LOC101120612	chr20:25717759-25732806	+		DLA class II histocompatibility antigen, DR-1 beta chain-like
DNAH9	mRNA	150.172	619.818	-2.04523	3.29372e-06	down	2.84477	0.614273	0.00752807	0.42283	0.0118533	684	155	3	112	5	XP_004012760.1	DNAH9	chr11:29871238-30211186	+		dynein, axonemal, heavy chain 9	0	NM_004662.2	DNAH9	Dynein, axonemal, heavy polypeptide 9, isoform CRA_a
CTF1	mRNA	61.0376	7.24934	3.07378	3.3143e-06	up	1.13664	8.57559	1.28681	4.38819	1.37777	8	63	15	34	17	XP_004021275.1	CTF1	chr24:26987973-26996743	+		cardiotrophin 1	2e-32	NM_001330.3	CTF1	Cardiotrophin-1
LOC101122349	ncRNA	629.753	155.861	2.01453	3.32149e-06	up	28.3506	101.395	4.86548	22.9616	13.7818	172	650	49	154	147	LOC101122349	LOC101122349	chr4:18991898-18992337	+		40S ribosomal protein S24-like
CCT6A	mRNA	1462.96	5899.15	-2.01161	3.35891e-06	down	171.719	37.8843	69.9342	99.1999	83.2967	6510	1510	4391	4140	5536	XP_004020988.1	CCT6A	chr24:27708571-27718382	+		chaperonin containing TCP1, subunit 6A (zeta 1)	0	NM_001762.3	CCT6A	Chaperonin subunit 6A
LOC101104777	ncRNA	104.636	18.1233	2.52946	3.43846e-06	up	0.460801	2.38343	0.104336	0.376729	0.183994	20	108	7	18	14	LOC101104777	LOC101104777	chr14:60015955-60079776	-		leukocyte immunoglobulin-like receptor subfamily A member 6-like
MLIP	mRNA	2.90655	42.5898	-3.87313	3.44433e-06	down	2.05151	0.124467	103.38	1.11021	108.629	47	3	3922	28	4362	XP_004018785.1	MLIP	chr20:6319327-6616506	-		muscular LMNA-interacting protein	1e-112	NM_138569.2	MLIP	Muscular LMNA-interacting protein
AKAP6	mRNA	49.4114	228.354	-2.20836	3.47884e-06	down	2.03714	0.391874	27.5874	2.23237	15.5835	252	51	5652	304	3379	XP_004017933.1	AKAP6	chr18:41736002-42119014	+		A kinase (PRKA) anchor protein 6	0	NM_004274.4	AKAP6	A kinase (PRKA) anchor protein 6, isoform CRA_b
LOC101123437	mRNA	4.84425	51.6515	-3.41446	3.56e-06	down	3.12576	0.26062	0.0662216	0.0996287	0.406648	57	5	2	2	13	XP_004021335.1	LOC101123437	chr24:36368041-36389683	-		zinc-alpha-2-glycoprotein-like	4e-118	NM_001185.3	AZGP1	AZGP1 protein
NEFH	mRNA	90.1031	14.4987	2.63566	3.64954e-06	up	0.312035	1.72394	0.0235506	0.141725	0.0111244	16	93	2	8	1	XP_004017510.1	NEFH	chr17:68219417-68226165	+		neurofilament, heavy polypeptide	0	NM_021076.3	NEFH	Neurofilament heavy polypeptide
LOC101117060	mRNA	461.173	112.365	2.03712	3.71226e-06	up	16.46	60.0654	27.849	24.5191	11.3426	124	476	347	203	149	XP_004005553.1	LOC101117060	chr2:239919802-239920225	+		60S ribosomal protein L34-like	9e-62	NM_033625.2	RPL34	60S ribosomal protein L34
ESRP1	mRNA	25.1901	134.113	-2.41252	3.71455e-06	down	3.43525	0.573623	0	1.68678	0	148	26	0	80	0	XP_004012064.1	ESRP1	chr9:82230157-82291558	-		epithelial splicing regulatory protein 1	0	NM_017697.3	ESRP1	Epithelial-splicing regulatory protein 1
LOC101118175	mRNA	481.519	117.802	2.03123	3.75636e-06	up	10.2441	37.3007	0.915903	15.9091	0.730428	130	497	19	222	16	XP_004007004.1	LOC101118175	chr3:210506064-210543937	+		tetraspanin-11-like	5e-116	NM_001080509.2	TSPAN11	Tetraspanin-11
CHODL	mRNA	107.542	450.365	-2.06619	3.87083e-06	down	16.8656	3.61259	1.55721	13.5018	1.50985	497	111	76	438	78	XP_004002865.1	CHODL	chr1:137110044-137133246	-		chondrolectin	9e-144	NM_024944.2	CHODL	Chondrolectin
UBE2U	mRNA	6.78196	59.807	-3.14054	4.0019e-06	down	3.90474	0.393644	0	0.859887	0	66	7	0	16	0	XP_004002093.1	UBE2U	chr1:39272369-39349979	+		ubiquitin-conjugating enzyme E2U (putative)	3e-95	NM_152489.1	UBE2U	Ubiquitin-conjugating enzyme E2 U
PILRA	mRNA	617.158	154.048	2.00226	4.031e-06	up	3.85213	13.7306	0.314679	2.88173	0.413614	170	637	23	140	32	XP_004021330.1	PILRA	chr24:36024933-36046142	-		paired immunoglobin-like type 2 receptor alpha	1e-58	NM_178273.1	PILRA	Paired immunoglobulin-like type 2 receptor alpha
SYK	mRNA	598.75	149.518	2.00164	4.20819e-06	up	2.20721	7.85787	0.417738	1.43048	0.531997	165	618	51	117	69	XP_004004114.1	SYK	chr2:25701110-25757965	+		spleen tyrosine kinase	0	NM_003177.5	SYK	cDNA FLJ90539 fis, clone OVARC1000255, highly similar to Tyrosine-protein kinase SYK (EC 2.7.10.2)
LOC101109919	mRNA	117.231	21.748	2.4304	4.33842e-06	up	1.69427	8.18629	0.0852489	1.60318	0.201342	24	121	2	25	5	XP_004019121.1	LOC101109919	chr20:30707430-30708226	+		histone H4-like	2e-52	NM_003540.3	HIST1H4F	histone cluster 1, H4f
RIPK4	mRNA	27.1278	140.456	-2.37227	4.34459e-06	down	2.49882	0.42906	0.019468	0.600427	0	155	28	2	41	0	XP_004003407.1	RIPK4	chr1:260078564-260095653	-		receptor-interacting serine-threonine kinase 4	0	NM_020639.2	RIPK4	cDNA FLJ50981, highly similar to Receptor-interacting serine/threonine-protein kinase 4 (EC 2.7.11.1)
VPS37B	mRNA	188.926	40.7775	2.21197	4.43191e-06	up	2.96125	12.2596	1.66878	3.10842	0.825808	45	195	42	52	22	XP_004017620.1	VPS37B	chr17:52225017-52255129	+		vacuolar protein sorting 37 homolog B (S. cerevisiae)	3e-104	NM_024667.2	VPS37B	Vacuolar protein sorting-associated protein 37B
LOC101110258	mRNA	672.383	169.453	1.9884	4.46828e-06	up	4.81305	16.9906	1.21993	4.87481	1.97467	187	694	78	208	134	XP_004014708.1	LOC101110258	chr13:17000819-17079042	-		amyloid beta A4 precursor protein-binding family B member 1-interacting protein-like	0	NM_019043.3	APBB1IP	cDNA FLJ61520, highly similar to Amyloid beta A4 protein-bindingfamily B member 1- interacting protein
LOC101103965	mRNA	124.013	510.172	-2.04049	4.48529e-06	down	15.7048	3.39383	2.18955	8.74209	7.81264	563	128	130	345	491	XP_004006785.1	LOC101103965	chr3:180794516-180834786	+		ubl carboxyl-terminal hydrolase 18-like	2e-117	NM_017414.3	USP18	Ubiquitin carboxyl-terminal hydrolase
LOC101112339	ncRNA	985.321	251.914	1.96766	4.48653e-06	up	33.4035	116.08	6.95695	43.2292	7.77033	278	1017	96	396	113	LOC101112339	LOC101112339	chr13:20917601-20918069	+		ribosomal protein S15a pseudogene
GLB1L3	mRNA	70.7261	306.284	-2.11456	4.568e-06	down	7.83566	1.60857	0.223958	1.77946	0.0132237	338	73	16	84	1	XP_004016897.1	GLB1L3	chr15:80587584-80622703	+		galactosidase, beta 1-like 3	0	NM_138416.1	GLB1L3	Beta-galactosidase-1-like protein 3
PTGS2	mRNA	190.864	766.617	-2.00596	4.57933e-06	down	13.6897	3.03003	0.947729	6.71759	2.66757	846	197	97	457	289	NM_001009432.1	PTGS2	chr12:65833689-65841361	-		Prostaglandin G/H synthase 2	0	NM_000963	PTGS2	Prostaglandin-endoperoxidase synthase 2
KIAA1324L	mRNA	31.9721	158.579	-2.31032	4.61225e-06	down	1.69091	0.303077	0.0408384	0.56174	0.0551157	175	33	7	64	10	XP_004007850.1	KIAA1324L	chr4:33294021-33515684	+		KIAA1324-like ortholog	0	NM_152748.3	KIAA1324L	UPF0577 protein KIAA1324-like
CXHXorf30	mRNA	4.84425	50.7454	-3.38893	4.67647e-06	down	1.66972	0.141705	0	0.10834	0	56	5	0	4	0	XP_004022617.1	CXHXorf30	chrx:33747003-33876644	+		chromosome X open reading frame, human CXorf30	0	NM_001098843.4	CXorf30	chromosome X open reading frame 30
LOC101123057	ncRNA	0	24.4665	-20	4.71184e-06	down	2.10114	0	0	0	0	27	0	0	0	0	LOC101123057	LOC101123057	chr12:48860911-48876072	+		uncharacterized LOC101123057
LOC101105197	mRNA	0	24.4665	-20	4.71184e-06	down	0.925729	0	0.0207018	0.0622907	0	27	0	1	2	0	XP_004002074.1	LOC101105197	chr1:34768542-34852035	-		uncharacterized LOC101105197	0	NM_152377.2	C1orf87	cDNA FLJ42838 fis, clone BRCAN2021028
LOC101118819	mRNA	0	24.4665	-20	4.71184e-06	down	1.07283	0	4.84624	0	3.10513	27	0	202	0	137	XP_004017737.1	LOC101118819	chr17:71609122-71618648	+		P2X purinoceptor 6-like	1e-171	NM_005446.3	P2RX6	P2X purinoceptor 6
RASEF	mRNA	18.4082	106.022	-2.52594	4.78524e-06	down	2.86585	0.465645	0.0295792	0.712018	0.0558884	117	19	2	32	4	XP_004004167.1	RASEF	chr2:36457731-36541875	+		RAS and EF-hand domain containing	0	NM_152573.3	RASEF	cDNA FLJ75033, highly similar to Homo sapiens RAS and EF-hand domain containing (RASEF), mRNA
SPRY-2	mRNA	143.39	582.665	-2.02272	4.78819e-06	down	48.7569	10.667	10.6219	27.7589	11.3323	643	148	232	403	262	XP_004012245.1	SPRY-2	chr10:55821638-55822379	-		Sprouty 2	4e-110	NM_005842.2	SPRY2	Protein sprouty homolog 2
LOC101116302	mRNA	717.919	182.14	1.97878	4.80768e-06	up	25.0036	87.5815	6.19448	31.3555	7.27277	201	741	82	277	102	XP_004006747.1	LOC101116302	chr3:175055162-175055614	-		40S ribosomal protein S15a-like	1e-72	NM_001030009.1	RPS15A	cDNA FLJ77670, highly similar to Homo sapiens ribosomal protein S15a (RPS15A), mRNA
FCGRT	mRNA	8052.12	2059.72	1.96692	4.82909e-06	up	88.3812	307.201	29.0649	97.2388	30.1421	2273	8311	1237	2752	1359	NM_001123403.1	FCGRT	chr14:54992985-54998658	+		Neonatal Fc receptor alpha chain	2e-145	NM_004107.4	FCGRT	IgG receptor FcRn large subunit p51
RPL28	mRNA	16582.9	4193.74	1.98338	4.94784e-06	up	353.373	1242.06	118.087	395.608	170.209	4628	17116	2561	5704	3908	XP_004015471.1	RPL28	chr14:59371717-59375311	-		ribosomal protein L28	8e-74	NM_001136137.1	RPL28	60S ribosomal protein L28
LOC101123112	mRNA	2996.66	776.585	1.94814	5.01588e-06	up	89.963	308.611	12.7244	108.978	20.7251	857	3093	200	1142	346	XP_004007804.1	LOC101123112	chr4:20507593-20508128	-		60S ribosomal protein L23a-like	7e-84	NM_000984.5	RPL23A	Ribosomal protein L23a, isoform CRA_a
DNAJB5	mRNA	30.0344	150.424	-2.32435	5.04929e-06	down	6.26411	1.11191	48.2803	3.39359	22.0202	166	31	2119	99	1023	XP_004004342.1	DNAJB5	chr2:53140215-53147802	-		DnaJ (Hsp40) homolog, subfamily B, member 5	0	NM_012266.5	DNAJB5	DnaJ homolog subfamily B member 5
NEFM	mRNA	211.209	47.1207	2.16424	5.09288e-06	up	0.919458	3.66389	0.0320286	0.449738	0.0100861	52	218	3	28	1	XP_004004229.1	NEFM	chr2:40553325-40558492	-		neurofilament, medium polypeptide	0	NM_005382.2	NEFM	NEFM protein
C11H17orf72	mRNA	6.78196	58.9009	-3.11852	5.10509e-06	down	8.77013	0.897734	0.814669	0.857954	0.384819	65	7	10	7	5	XP_004013483.1	C11H17orf72	chr11:47595802-47624956	+		chromosome 11 open reading frame, human C17orf72	2e-31	NM_001191031.1	C17orf72	chromosome 17 open reading frame 72
LOC101107516	ncRNA	281.936	66.1502	2.09155	5.11122e-06	up	1.40421	5.2871	0.054793	0.351432	0.111702	73	291	4	20	10	LOC101107516	LOC101107516	chr3:207272304-207298290	+		uncharacterized LOC101107516
TUBB4B	mRNA	429.201	1683.66	-1.97187	5.24408e-06	down	182.816	41.4729	99.419	89.3076	86.4752	1858	443	1673	999	1541	XP_004005609.1	TUBB4B	chr3:655274-655845	-		tubulin, beta 4B class IVb	2e-70	NM_006088.5	TUBB4B	cDNA FLJ11352 fis, clone HEMBA1000020, highly similar to Tubulin beta-2C chain
NNOS	mRNA	35.8475	172.172	-2.2639	5.26874e-06	down	2.43955	0.45156	9.44261	1.93614	4.95837	190	37	1218	166	677	XP_004017638.1	NNOS	chr17:57393202-57479373	+		Nitric oxide synthase, brain	0	NM_001204218.1	NOS1	NOS1 protein
NPY1R	mRNA	99.7916	414.118	-2.05305	5.27401e-06	down	16.1308	3.48924	1.70498	15.4868	1.91275	457	103	80	483	95	XP_004009627.1	NPY1R	chr6:2595599-2597299	+		Neuropeptide Y receptor type 1	0	NM_000909.5	NPY1R	cDNA FLJ51985, highly similar to Neuropeptide Y receptor type 1
HOXD11	mRNA	62.9753	8.1555	2.94894	5.42298e-06	up	0.525284	3.60597	0	1.11338	0.0332924	9	65	0	21	1	XP_004005414.1	HOXD11	chr2:132897502-132903731	-		Homeobox D11	8e-44	NM_021192.2	HOXD11	Homeobox protein Hox-D11
SPATA18	mRNA	9.68851	70.681	-2.86698	5.52361e-06	down	2.4381	0.297107	0	0.255548	0	78	10	0	9	0	XP_004010115.1	SPATA18	chr6:67868633-67928957	+		spermatogenesis associated 18	0	NM_145263.2	SPATA18	Mitochondria-eating protein
FAU	mRNA	24780.3	6261.61	1.98459	5.79054e-06	up	691.864	2433.97	259.533	1024.69	368.312	6910	25577	4293	11267	6449	XP_004019714.1	FAU	chr21:42643832-42645467	-		Finkel-Biskis-Reilly murine sarcoma virus (FBR-MuSV) ubiquitously expressed	4e-64	NM_001997.4	FAU	40S ribosomal protein S30
CD300A	mRNA	73.6327	10.874	2.75946	5.79547e-06	up	0.581037	3.49779	0.116942	0.659762	0.0828586	12	76	4	15	3	XP_004013188.1	CD300A	chr11:55921512-55940525	-		CD300a molecule	9e-58	NM_007261.3	CD300A	CMRF35-like molecule 8
LOC101102907	mRNA	35.8475	171.266	-2.25629	5.81751e-06	down	7.16567	1.33338	0.0457839	2.37639	0.151386	189	37	2	69	7	XP_004010741.1	LOC101102907	chr7:68766195-68798801	-		reticulon-1-A-like	7e-118	NM_206857.1	RTN1	Reticulon-1
DENND2D	mRNA	286.78	67.9625	2.07713	5.83716e-06	up	2.05743	7.7442	0.273297	1.85649	0.320782	75	296	16	74	20	XP_004002362.1	DENND2D	chr1:87658519-87674283	-		DENN/MADD domain containing 2D	0	NM_024901.4	DENND2D	DENN domain-containing protein 2D
LOC101114083	ncRNA	316.814	76.118	2.05733	5.88176e-06	up	3.72215	13.6776	0.919514	4.84849	1.56547	84	327	34	121	62	LOC101114083	LOC101114083	chr25:39180094-39181451	-		60S ribosomal protein L4-like
IER5L	mRNA	487.332	122.333	1.9941	6.07654e-06	up	7.96629	28.1088	3.05284	14.6866	1.37497	135	503	86	275	41	XP_004007201.1	IER5L	chr3:7243429-7244826	+		immediate early response 5-like	8e-90	NM_203434.2	IER5L	immediate early response 5-like
ZNF865	mRNA	306.157	73.3995	2.06043	6.12202e-06	up	3.63716	13.4872	3.41615	8.3211	2.74066	81	316	126	204	107	ZNF865	ZNF865	chr14:59193958-59197635	-		zinc finger protein 865	2e-88	NM_001195605.1	ZNF865	Zinc finger protein 865
ATP5I	mRNA	1407.74	367.904	1.93598	6.1984e-06	up	83.3689	283.792	193.043	101.286	205.799	406	1453	1557	543	1756	XP_004010071.1	ATP5I	chr6:116898164-116899507	+		ATP synthase, H+ transporting, mitochondrial Fo complex, subunit E	6e-13	NM_007100.3	ATP5I	ATP synthase subunit e, mitochondrial
SYDE2	mRNA	16.4705	96.9599	-2.55751	6.23029e-06	down	1.48501	0.22426	0.729042	2.13061	0.585828	107	17	87	169	74	XP_004002195.1	SYDE2	chr1:61571996-61610689	-		synapse defective 1, Rho GTPase, homolog 2 (C. elegans)	0	NM_032184.1	SYDE2	Rho GTPase-activating protein SYDE2
WFDC2	mRNA	11.6262	77.9304	-2.7448	6.25247e-06	down	6.65569	0.882739	0	0.281208	0	86	12	0	4	0	XP_004014910.1	WFDC2	chr13:73882096-73889361	+		WAP four-disulfide core domain 2	5e-36	NM_080736.1	WFDC2	WAP four-disulfide core domain 2, isoform CRA_c
PLEK2	mRNA	2.90655	40.7775	-3.81039	6.4652e-06	down	1.35539	0.0858875	0.0545584	0.49249	0.0171809	45	3	3	18	1	XP_004010782.1	PLEK2	chr7:76158567-76178981	-		pleckstrin 2	0	NM_016445.1	PLEK2	Pleckstrin-2
MATN4	mRNA	2.90655	40.7775	-3.81039	6.4652e-06	down	1.39805	0.0885908	0.0937926	0.592656	0.0708866	45	3	5	21	4	XP_004014902.1	MATN4	chr13:73137854-73150151	-		matrilin 4	0	NM_030592.3	MATN4	Matrilin-4
RASD1	mRNA	365.257	89.7105	2.02556	6.51788e-06	up	6.73532	24.3793	87.2296	7.69424	31.6864	99	377	2123	124	816	NM_001161872.1	RASD1	chr11:34358283-34363966	+		RASD1	1e-134	NM_016084.4	RASD1	Putative uncharacterized protein
LOC101110973	miscRNA	321.658	77.9304	2.04527	6.60828e-06	up	5.36584	19.5757	0.412005	6.59296	0.159231	86	332	11	117	4	XR_173401.1	LOC101110973	chr20:27803500-27804406	+		brain acid soluble protein 1-like
SLC7A7	mRNA	2438.6	640.66	1.92842	6.6383e-06	up	17.2398	58.3084	4.8601	20.1944	4.02158	707	2517	330	912	289	XP_004010402.1	SLC7A7	chr7:21620994-21649075	+		solute carrier family 7 (amino acid transporter light chain, y+L system), member 7	0	NM_003982.3	SLC7A7	cDNA FLJ53460, highly similar to Y+L amino acid transporter 1
KLF5	mRNA	134.67	540.076	-2.00373	6.7471e-06	down	11.4643	2.55969	5.4587	5.67884	10.698	596	139	470	325	975	XP_004012235.1	KLF5	chr10:48247059-48265731	+		Kruppel-like factor 5 (intestinal)	0	NM_001730.4	KLF5	Kruppel-like factor 5 (Intestinal), isoform CRA_b
GJA4	mRNA	1466.84	385.121	1.92933	6.77273e-06	up	27.0193	91.5493	6.11527	23.3492	4.3992	425	1514	159	404	121	UPI000044ED89	GJA4	chr1:9601023-9601907	+		Gap junction protein
SOSTDC1	mRNA	13.5639	85.1797	-2.65074	6.79179e-06	down	2.8869	0.408685	0	1.14383	0	94	14	0	41	0	XP_004007816.1	SOSTDC1	chr4:25042298-25046646	-		sclerostin domain containing 1	1e-117	NM_015464.2	SOSTDC1	cDNA, FLJ96776, Homo sapiens sclerostin domain containing 1 (SOSTDC1), mRNA
DNAH10	mRNA	62.0065	267.319	-2.10807	6.93402e-06	down	1.20352	0.248182	0.00492665	0.329835	0	295	64	2	89	0	XP_004017613.1	DNAH10	chr17:51377224-51540352	-		dynein, axonemal, heavy chain 10	0	NM_207437.3	DNAH10	DNAH10 variant protein
FAM47E	mRNA	27.1278	136.831	-2.33455	7.01719e-06	down	7.20596	1.27008	2.8814	4.07489	2.39547	151	28	100	94	88	XP_004010146.1	FAM47E	chr6:90822443-90847927	+		family with sequence similarity 47, member E	3e-130	NM_001242936.1	FAM47E	family with sequence similarity 47, member E
NPY5R	mRNA	36.8163	173.078	-2.233	7.09514e-06	down	6.27709	1.18704	0.0793731	5.25425	0.318689	191	38	4	176	17	XP_004009625.1	NPY5R	chr6:2564281-2565992	-		neuropeptide Y receptor Y5	0	NM_006174.2	NPY5R	Neuropeptide Y receptor type 5
C1H1orf85	mRNA	1065.74	279.099	1.933	7.11603e-06	up	10.9126	37.0785	0.984066	13.1958	1.31367	308	1100	46	410	65	XP_004002662.1	C1H1orf85	chr1:104869374-104872221	-		chromosome 1 open reading frame, human C1orf85	3e-178	NM_144580.2	C1orf85	Lysosomal protein NCU-G1
SASH3	mRNA	376.883	93.3352	2.01362	7.15604e-06	up	2.21443	7.94935	0.415397	1.8358	0.355645	103	389	32	94	29	XP_004022425.1	SASH3	chrx:108028988-108043074	+		SAM and SH3 domain containing 3	0	NM_018990.3	SASH3	SAM and SH3 domain-containing protein 3
SORCS1	mRNA	7.75081	61.6194	-2.99097	7.2724e-06	down	0.851912	0.0952648	0.0832083	0.955956	0.11434	68	8	11	84	16	XP_004020230.1	SORCS1	chr22:26358613-26938523	-		sortilin-related VPS10 domain containing receptor 1	0	NM_052918.4	SORCS1	cDNA FLJ78135
SPATA17	mRNA	0	23.5603	-20	7.30456e-06	down	1.31434	0	0	0.0459205	0	26	0	0	1	0	XP_004014027.1	SPATA17	chr12:19256439-19475267	+		spermatogenesis associated 17	6e-172	NM_138796.2	SPATA17	Spermatogenesis-associated protein 17
UPK3BL	mRNA	0	23.5603	-20	7.30456e-06	down	1.92735	0	0	0	0	26	0	0	0	0	XP_004021314.1	UPK3BL	chr24:34417919-34426790	+		uroplakin 3B-like	4e-69	NM_001114403.2	UPK3BL	Uroplakin-3b-like protein
LYPD6	mRNA	5.81311	53.4639	-3.20118	7.32781e-06	down	4.39677	0.425001	0.269974	1.96315	0.382576	59	6	6	29	9	XP_004004760.1	LYPD6	chr2:158776808-158810499	-		LY6/PLAUR domain containing 6	3e-86	NM_194317.3	LYPD6	Ly6/PLAUR domain-containing protein 6
CLEC4D	mRNA	42.6294	3.62467	3.55593	7.38301e-06	up	0.269205	2.8147	0.040636	0.122272	0.0767796	4	44	1	2	2	XP_004006954.1	CLEC4D	chr3:206434780-206442939	+		C-type lectin domain family 4, member D	1e-80	NM_080387.4	CLEC4D	C-type lectin domain family 4 member D
LOC101118216	mRNA	42.6294	3.62467	3.55593	7.38301e-06	up	0.307452	3.26331	4.11497	1.04733	4.78632	4	44	88	15	109	XP_004016326.1	LOC101118216	chr15:49714419-49717302	+		ecto-ADP-ribosyltransferase 5-like	1e-75	NM_053017.3	ART5	Ecto-ADP-ribosyltransferase 5
RHO	mRNA	33.9098	1.81233	4.22578	7.41608e-06	up	0.0456316	0.759033	0	1.20209	0.0520582	2	35	0	58	4	XP_004018583.1	RHO	chr19:56085881-56092120	-		Rhodopsin	0	NM_000539.3	RHO	Rhodopsin
HSPA6	mRNA	92.0408	377.872	-2.03755	7.54266e-06	down	11.2798	2.46828	57.9533	7.65005	1.91843	417	95	3548	311	124	XP_004003771.1	HSPA6	chr1:111012222-111017048	+		heat shock 70kDa protein 6 (HSP70B')	0	NM_002155.3	HSPA6	cDNA, FLJ93166, highly similar to Homo sapiens heat shock 70kDa protein 6 (HSP70B') (HSPA6), mRNA
ADAMTS4	mRNA	276.123	1069.28	-1.95326	7.75222e-06	down	23.2381	5.33483	0.903692	3.45262	0.539204	1180	285	76	193	48	XP_004003769.1	ADAMTS4	chr1:110736206-110743412	-		ADAM metallopeptidase with thrombospondin type 1 motif, 4	0	NM_005099.4	ADAMTS4	cDNA FLJ76304, highly similar to Homo sapiens ADAM metallopeptidase with thrombospondin type 1 motif, 4 (ADAMTS4), mRNA
LOC101120089	mRNA	39.7229	183.046	-2.20416	7.77155e-06	down	7.63796	1.47356	0.639252	3.22869	0.452938	202	41	28	94	21	XP_004011516.1	LOC101120089	chr8:6479283-6511622	+		SH3 domain-binding glutamic acid-rich protein-like	4e-47	NM_031469.2	SH3BGRL2	SH3 domain-binding glutamic acid-rich-like protein 2
NFAT5	mRNA	351.693	1355.63	-1.94657	7.85921e-06	down	18.148	4.18564	7.90329	9.19597	6.67758	1496	363	1079	834	965	UPI00005E25B8	NFAT5	chr14:36048131-36106119	+		Nuclear factor of activated T-cells 5
LOC101120158	ncRNA	590.999	152.236	1.95685	7.89591e-06	up	26.4642	91.1381	8.4323	37.0909	8.06083	168	610	88	259	89	LOC101120158	LOC101120158	chr3:162027245-162030551	-		40S ribosomal protein S24-like
MAOB	mRNA	1070.58	4127.59	-1.94691	8.09581e-06	down	107.422	24.7896	7.7815	53.6379	20.5871	4555	1105	546	2504	1530	XP_004022066.1	MAOB	chrx:40780902-40860518	-		monoamine oxidase B	0	NM_000898.4	MAOB	cDNA FLJ51821, highly similar to Amine oxidase (flavin-containing) B (EC 1.4.3.4)
LOC101118372	mRNA	143.39	29.9035	2.26156	8.09667e-06	up	1.79392	7.64728	1.77244	0.83948	0.961266	33	148	54	17	31	XP_004014141.1	LOC101118372	chr12:57520147-57534649	-		quinone oxidoreductase-like protein 2-like	4e-31	NM_001889.3	CRYZ	Quinone oxidoreductase
EFCAB1	mRNA	4.84425	48.933	-3.33646	8.11119e-06	down	3.92538	0.345474	0.0877821	0.858429	0.041465	54	5	2	13	1	XP_004011720.1	EFCAB1	chr9:32661951-32670072	-		EF-hand calcium binding domain 1	7e-110	NM_024593.3	EFCAB1	cDNA, FLJ78936
CACNA2D3	mRNA	4.84425	48.933	-3.33646	8.11119e-06	down	0.861913	0.0758572	1.47452	0.420476	1.25644	54	5	153	29	138	XP_004018426.1	CACNA2D3	chr19:45950775-46821112	-		calcium channel, voltage-dependent, alpha 2/delta subunit 3	0	NM_018398.2	CACNA2D3	Voltage-dependent calcium channel subunit alpha-2-3
FAM20A	mRNA	199.583	45.3083	2.13914	8.16011e-06	up	1.62518	6.36438	1.49154	1.68298	1.14952	50	206	76	57	62	XP_004013579.1	FAM20A	chr11:60539624-60594785	+		family with sequence similarity 20, member A	0	NM_017565.3	FAM20A	Family with sequence similarity 20, member A
PCSK1N	mRNA	192.801	43.496	2.14816	8.30889e-06	up	2.92913	11.5427	0.313188	2.57765	0.295876	48	199	8	46	8	XP_004022657.1	PCSK1N	chrx:52964877-52969079	+		proprotein convertase subtilisin/kexin type 1 inhibitor	1e-81	NM_013271.4	PCSK1N	ProSAAS
POLR2I	mRNA	725.669	189.389	1.93796	8.42718e-06	up	27.3468	93.1535	19.514	36.9653	22.0179	209	749	247	311	295	XP_004015228.1	POLR2I	chr14:45894783-45896004	-		polymerase (RNA) II (DNA directed) polypeptide I, 14.5kDa	3e-72	NM_006233.4	POLR2I	DNA-directed RNA polymerase II subunit RPB9
DPM3	mRNA	661.725	172.172	1.94238	8.59037e-06	up	14.7858	50.5206	4.22884	15.552	4.35021	190	683	90	220	98	XP_004002624.1	DPM3	chr1:103923245-103923624	-		dolichyl-phosphate mannosyltransferase polypeptide 3	2e-44	NM_153741.1	DPM3	cDNA FLJ60436, highly similar to Homo sapiens dolichyl-phosphate mannosyltransferase polypeptide 3, transcript variant 1, mRNA
PLTP	mRNA	7697.52	2021.66	1.92885	8.60493e-06	up	65.1398	220.522	5.42101	64.0394	5.50443	2231	7945	307	2414	330	XP_004014661.1	PLTP	chr13:74194348-74204408	-		phospholipid transfer protein	0	NM_182676.2	PLTP	cDNA FLJ39690 fis, clone SMINT2010639, highly similar to PHOSPHOLIPID TRANSFER PROTEIN
ZFP36L1	mRNA	7577.38	1990.85	1.92832	8.6289e-06	up	100.93	341.46	19.0902	148.338	17.5896	2197	7821	688	3555	671	ZFP36L1	ZFP36L1	chr7:77522152-77530430	-		zinc finger protein 36, C3H type-like 1	4e-160	NM_004926.3	ZFP36L1	cDNA FLJ14140 fis, clone MAMMA1002858, highly similar to Butyrate response factor 1
LENG1	mRNA	313.908	77.0242	2.02696	8.75086e-06	up	6.0537	21.9333	4.94525	10.416	6.74378	85	324	115	161	166	XP_004015484.1	LENG1	chr14:60303653-60306901	+		leukocyte receptor cluster (LRC) member 1	4e-97	NM_024316.1	LENG1	Leukocyte receptor cluster member 1
LRP1B	mRNA	110.449	443.116	-2.0043	8.78499e-06	down	1.66776	0.369561	0.0205926	0.709467	0.0330724	489	114	10	229	17	XP_004004771.1	LRP1B	chr2:166916773-169103901	+		low density lipoprotein receptor-related protein 1B	0	NM_018557.2	LRP1B	Low-density lipoprotein receptor-related protein 1B
LOC101113275	ncRNA	215.085	49.8392	2.10955	8.92536e-06	up	6.84789	26.1239	2.15179	6.92669	3.90968	55	222	28	61	55	LOC101113275	LOC101113275	chr17:16015201-16015656	+		uncharacterized LOC101113275
PLXNC1	mRNA	1201.38	318.971	1.91319	9.03971e-06	up	2.71634	9.09537	0.481083	1.76826	0.494108	352	1240	103	252	112	XP_004007429.1	PLXNC1	chr3:130251989-130426765	+		plexin C1	0	NM_005761.2	PLXNC1	cDNA FLJ58722, highly similar to Plexin-C1
LOC101110438	mRNA	119.169	23.5603	2.33857	9.23442e-06	up	3.10586	13.9659	1.95773	5.54965	1.88358	26	123	27	51	27	XP_004014768.1	LOC101110438	chr13:49771680-49776695	-		ubiquitin-60S ribosomal protein L40-like	6e-64	NM_003333.3	UBA52	Ubiquitin-60S ribosomal protein L40
S100A5	mRNA	37.7852	2.7185	3.79694	9.34625e-06	up	0.264978	3.27424	0.159992	0.882582	0	3	39	3	11	0	XP_004002574.1	S100A5	chr1:102569028-102571382	-		S100 calcium binding protein A5	9e-45	NM_002962.1	S100A5	Protein S100-A5
NRN1	mRNA	13.5639	83.3674	-2.61971	9.75992e-06	down	3.21308	0.464749	0.0210873	4.53672	0.0597652	92	14	1	143	3	XP_004019194.1	NRN1	chr20:47940392-47949178	+		neuritin 1	5e-77	NM_016588.2	NRN1	Neuritin
CD14	mRNA	778.956	205.7	1.921	1.01053e-05	up	11.4136	38.4646	4.20472	10.3452	5.2486	227	804	138	226	183	NM_001077209.1	CD14	chr5:49150405-49151523	-		Monocyte differentiation antigen CD14	4e-148	NM_001174105.1	CD14	Monocyte differentiation antigen CD14, urinary form
LOC101103150	mRNA	851.62	225.636	1.91622	1.01788e-05	up	21.0183	70.2805	3.70185	28.4311	6.57149	249	879	72	372	136	XP_004008323.1	LOC101103150	chr4:90364868-90379486	+		60S ribosomal protein L23-like	1e-74	NM_000978.3	RPL23	60S ribosomal protein L23
CDH12	mRNA	4.84425	48.0269	-3.30949	1.07099e-05	down	1.18709	0.106448	0.0135238	0.366231	0	53	5	1	18	0	XP_004017125.1	CDH12	chr16:51093625-51428591	+		cadherin 12, type 2 (N-cadherin 2)	0	NM_004061.3	CDH12	cDNA FLJ34857 fis, clone NT2NE2012533, highly similar to Cadherin-12
SIX2	mRNA	28.0967	0.906167	4.95448	1.07362e-05	up	0.0375092	1.03393	1.47211	0.204438	3.42335	1	29	65	6	160	XP_004006029.1	SIX2	chr3:79242176-79245765	+		SIX homeobox 2	2e-138	NM_016932.4	SIX2	SIX homeobox 2
TSPAN32	mRNA	63.9442	9.06167	2.81896	1.07813e-05	up	0.732601	4.59588	0	0.865135	0.0835778	10	66	0	13	2	XP_004020011.1	TSPAN32	chr21:48486252-48504223	-		tetraspanin 32	6e-37	NM_139024.3	TSPAN32	cDNA FLJ52720, highly similar to Tetraspanin-32
tRNA-Ile	tRNA	32.9409	1.81233	4.18396	1.10116e-05	up	2.03854	26.4296	17.7818	2.86411	32.4117	2	34	36	3	69	tRNA-Ile	tRNA-Ile	chrm:3701-3769	+
LOC101120614	mRNA	199.583	46.2145	2.11057	1.11948e-05	up	2.28278	8.80685	0.40539	0.975838	0.765964	51	206	15	24	30	XP_004019604.1	LOC101120614	chr21:36240013-36258293	+		membrane-spanning 4-domains subfamily A member 8A-like	5e-74	NM_031457.1	MS4A8	cDNA, FLJ79550, moderately similar to Membrane-spanning 4-domains subfamily Amember 8B
MC4R	mRNA	0	22.6542	-20	1.13861e-05	down	0.787126	0	0	0.257407	0	25	0	0	9	0	NM_001126370.2	MC4R	chr23:59385001-59386787	-		Melanocortin 4 receptor	4e-179	NM_005912.2	MC4R	Truncated melanocortin 4 receptor variant
CAPN8	mRNA	0	22.6542	-20	1.13861e-05	down	0.629067	0	0.0151931	0.411436	0	25	0	1	18	0	XP_004014037.1	CAPN8	chr12:25081099-25156543	-		calpain 8	0	NM_001143962.1	CAPN8	Calpain-8
KATNAL2	mRNA	0	22.6542	-20	1.13861e-05	down	0.761969	0	0	0.138433	0	25	0	0	5	0	XP_004020578.1	KATNAL2	chr23:46919095-46976616	+		katanin p60 subunit A-like 2	0	NM_031303.2	KATNAL2	Katanin p60 ATPase-containing subunit A-like 2
CRLF1	mRNA	0	22.6542	-20	1.13861e-05	down	1.2382	0	0.777521	1.61967	0.452027	25	0	26	36	16	XP_004009202.1	CRLF1	chr5:4359421-4371365	+		cytokine receptor-like factor 1	0	NM_004750.4	CRLF1	Cytokine receptor-like factor 1
PNOC	mRNA	12.5951	78.8365	-2.64601	1.1517e-05	down	4.04876	0.575046	0	1.39505	0.106183	87	13	0	33	4	PNOC	PNOC	chr2:101577663-101606694	+		prepronociceptin
DNAJB13	mRNA	7.75081	59.807	-2.9479	1.16301e-05	down	3.16304	0.364425	0.0289367	0.087069	0	66	8	1	2	0	XP_004016361.1	DNAJB13	chr15:51580058-51592617	+		DnaJ (Hsp40) homolog, subfamily B, member 13	3e-172	NM_153614.2	DNAJB13	DnaJ homolog subfamily B member 13
LOC101116267	ncRNA	60.0688	8.1555	2.88077	1.1703e-05	up	0.186304	1.22975	0.0374963	0.150433	0.0354237	9	62	3	8	3	LOC101116267	LOC101116267	chr1:63171493-63201613	+		epithelial chloride channel protein-like
LOC101102230	mRNA	403.042	103.303	1.96405	1.20228e-05	up	3.6799	12.7945	1.60795	1.34885	2.31544	114	416	82	46	125	XP_004008271.1	LOC101102230	chr4:40237530-40311238	-		platelet glycoprotein 4-like	0	NM_001127444.1	CD36	CD36 antigen (Collagen type I receptor, thrombospondin receptor), isoform CRA_a
PRND	mRNA	169.549	38.059	2.15539	1.21675e-05	up	0.826829	3.27462	0.0475461	0.393425	0.067377	42	175	4	22	6	NM_001009261.1	PRND	chr13:46249694-46254242	+		Prion-like protein doppel	2e-74	NM_012409.3	PRND	Prion protein 2 (Dublet)
TRPM6	mRNA	133.701	28.0912	2.25083	1.22512e-05	up	0.254662	1.07755	0.00992019	0.268644	0.0187437	31	138	2	36	4	XP_004005346.1	TRPM6	chr2:61396498-61549304	+		transient receptor potential cation channel, subfamily M, member 6	0	NM_017662.4	TRPM6	Transient receptor potential cation channel subfamily M member 6
DNALI1	mRNA	8.71966	63.4317	-2.86286	1.23802e-05	down	2.75225	0.336348	0.166179	0.464307	0.134566	70	9	7	13	6	XP_004001858.1	DNALI1	chr1:12147968-12155463	+		dynein, axonemal, light intermediate chain 1	3e-145	NM_003462.3	DNALI1	Axonemal dynein light intermediate polypeptide 1
C12H1orf95	mRNA	93.9785	375.153	-1.99708	1.26014e-05	down	14.613	3.25439	0.511493	9.06761	0.523489	414	97	23	282	25	XP_004014044.1	C12H1orf95	chr12:27659826-27780076	+		chromosome 12 open reading frame, human C1orf95	1e-59	NM_001003665.3	C1orf95	Uncharacterized membrane protein C1orf95
LRRC25	mRNA	191.832	44.4022	2.11114	1.26695e-05	up	3.46347	13.3026	0.128034	2.24728	0.241914	49	198	3	35	6	XP_004008467.1	LRRC25	chr5:4541284-4544081	+		leucine rich repeat containing 25	4e-72	NM_145256.2	LRRC25	Leucine-rich repeat-containing protein 25
APOBEC4	mRNA	0.968851	28.9973	-4.9035	1.27329e-05	down	1.63528	0.0485734	0	0.046421	0	32	1	0	1	0	XP_004014153.1	APOBEC4	chr12:62795692-62796792	-		apolipoprotein B mRNA editing enzyme, catalytic polypeptide-like 4 (putative)	3e-169	NM_203454.2	APOBEC4	Putative C->U-editing enzyme APOBEC-4
MNF1	mRNA	539.65	142.268	1.92341	1.36989e-05	up	17.4919	59.092	30.9317	20.7282	44.7922	157	557	459	204	704	XP_004019225.1	MNF1	chr20:7918875-7944684	-		mitochondrial nucleoid factor 1	1e-62	NM_032340.3	UQCC2	Protein UQCC2
NETO2	mRNA	11.6262	74.3057	-2.67609	1.3709e-05	down	2.83218	0.393954	1.12613	1.03537	2.443	82	12	54	33	124	XP_004015595.1	NETO2	chr14:15011173-15076179	-		neuropilin (NRP) and tolloid (TLL)-like 2	0	NM_018092.4	NETO2	Neuropilin and tolloid-like protein 2
VIPR1	mRNA	90.1031	16.311	2.46573	1.40279e-05	up	0.664533	3.2635	0.356658	0.570119	0.484357	18	93	16	17	23	XP_004018642.1	VIPR1	chr19:14585909-14616320	+		Vasoactive intestinal peptide/pituitary adenylate cyclase activating polypeptide receptor 1	0	NM_004624.3	VIPR1	cDNA FLJ55554, highly similar to Vasoactive intestinal polypeptide receptor 1
SERPINA14	mRNA	106.574	418.649	-1.97389	1.40444e-05	down	18.567	4.20194	0	1.02219	0.0916968	462	110	0	28	4	NM_001009304.1	SERPINA14	chr18:58006563-58017544	-		Uterine milk protein	3e-40	NM_173850.2	SERPINA12	Serpin A12
MGMT	mRNA	142.421	30.8097	2.20871	1.40563e-05	up	3.02207	12.4194	3.59574	6.29786	2.12945	34	147	67	78	42	XP_004020417.1	MGMT	chr22:47827459-48056522	+		O-6-methylguanine-DNA methyltransferase	9e-75	NM_002412.3	MGMT	cDNA FLJ56323, highly similar to Methylated-DNA--protein-cysteinemethyltransferase (EC 2.1.1.63)
LOC101120305	mRNA	14.5328	85.1797	-2.5512	1.41358e-05	down	2.32372	0.352456	1.04482	0.785955	1.53701	94	15	70	35	109	XP_004022621.1	LOC101120305	chrx:34962809-34966826	-		uncharacterized LOC101120305
CRYBB1	mRNA	106.574	20.8418	2.3543	1.41401e-05	up	2.0063	9.1205	0.368685	2.06023	0.49758	23	110	7	26	10	XP_004017680.1	CRYBB1	chr17:65956703-65967094	-		crystallin, beta B1	3e-102	NM_001887.3	CRYBB1	Beta-crystallin B1
C25H10orf10	mRNA	687.884	183.952	1.90284	1.4278e-05	up	9.28581	30.9136	5.66195	15.6653	6.15785	203	710	205	377	236	XP_004021621.1	C25H10orf10	chr25:44115043-44116925	+		chromosome 25 open reading frame, human C10orf10	1e-68	NM_007021.3	C10orf10	Protein DEPP
IGSF6	mRNA	125.951	26.2788	2.26088	1.45762e-05	up	2.27566	9.69639	0.379043	1.71078	0.358091	29	130	8	24	8	XP_004020885.1	IGSF6	chr24:20164552-20173772	-		immunoglobulin superfamily, member 6	2e-86	NM_005849.3	IGSF6	Immunoglobulin superfamily member 6
DGCR14	mRNA	148.234	32.622	2.18396	1.52484e-05	up	1.53447	6.19874	1.80153	2.47804	1.14274	36	153	70	64	47	XP_004017742.1	DGCR14	chr17:71778312-71784362	-		DiGeorge syndrome critical region gene 14	9e-166	NM_022719.2	DGCR14	Protein DGCR14
ARHGDIA	mRNA	2375.62	648.816	1.87243	1.52688e-05	up	55.4125	180.447	18.5123	60.6823	11.5735	716	2452	396	863	262	XP_004013115.1	ARHGDIA	chr11:50187594-50190500	+		Rho GDP dissociation inhibitor (GDI) alpha	3e-115	NM_004309.4	ARHGDIA	cDNA FLJ50748, highly similar to Rho GDP-dissociation inhibitor 1
TLL1	mRNA	56.1934	235.603	-2.06789	1.5322e-05	down	2.98421	0.632762	0.311858	2.11653	0.464844	260	58	45	203	71	XP_004017226.1	TLL1	chr17:1297129-1630121	+		tolloid-like 1	0	NM_012464.4	TLL1	TLL1 protein
SNIP1	mRNA	189.895	44.4022	2.0965	1.53602e-05	up	1.61507	6.14056	0.736352	1.58688	0.658047	49	196	37	53	35	XP_004001857.1	SNIP1	chr1:12130770-12146817	-		Smad nuclear interacting protein 1	2e-179	NM_024700.3	SNIP1	Smad nuclear interacting protein 1
LOC101103639	mRNA	61696.4	15973	1.94955	1.54707e-05	up	1860.72	6389.5	430.443	2318.29	585.906	17627	63680	6753	24176	9730	XP_004007517.1	LOC101103639	chr3:163139374-163141166	-		uncharacterized LOC101103639
ADRA2A	mRNA	1.9377	33.5282	-4.11296	1.64089e-05	down	1.56054	0.0801789	0.280126	0.536382	0.192467	37	2	11	14	8	UPI000176A392	ADRA2A	chr22:30516621-30518085	+		Adrenergic receptor alpha-2A
ATP6V1C2	mRNA	17.4393	95.1475	-2.44782	1.65352e-05	down	4.13704	0.674109	0.142738	0.71582	0.247222	105	18	6	20	11	XP_004007256.1	ATP6V1C2	chr3:19737481-19796143	+		ATPase, H+ transporting, lysosomal 42kDa, V1 subunit C2	0	NM_144583.3	ATP6V1C2	cDNA FLJ77341, highly similar to Homo sapiens ATPase, H+ transporting, lysosomal 42kDa, V1 subunit C isoform 2 (ATP6V1C2), mRNA
HOXD9	mRNA	403.042	105.115	1.93896	1.65626e-05	up	6.86288	23.3937	6.78974	14.0307	5.90823	116	416	190	261	175	XP_004005413.1	HOXD9	chr2:132883597-132887461	-		homeobox D9	7e-52	NM_014213.3	HOXD9	Homeobox protein Hox-D9
LOC101113867	ncRNA	27.1278	0.906167	4.90385	1.66803e-05	up	0.0344331	0.916414	0.103953	0.375345	0.0392826	1	28	5	12	2	LOC101113867	LOC101113867	chr11:42716335-42722396	+		uncharacterized LOC101113867
WDR78	mRNA	14.5328	84.2735	-2.53577	1.68754e-05	down	3.21014	0.492141	0	0.156778	0.0196895	93	15	0	5	1	XP_004023266.1	WDR78	chr1:42130273-42211468	-		WD repeat domain 78	0	NM_207014.2	WDR78	WD repeat domain 78
41699	mRNA	89.1343	16.311	2.45013	1.68902e-05	up	1.20997	5.94214	0	0.427439	0.038344	18	92	0	7	1	XP_004009622.1	41699	chr6:2135372-2268654	+		guanine deaminase	0	NM_004293.4	GDA	cDNA FLJ40221 fis, clone TESTI2021736, highly similar to Guanine deaminase (EC 3.5.4.3)
STEAP4	mRNA	13.5639	80.6489	-2.57188	1.68977e-05	down	3.56377	0.529873	0.769352	1.15747	1.23787	89	14	32	32	54	XP_004008012.1	STEAP4	chr4:72390474-72395826	-		STEAP family member 4	0	NM_024636.3	STEAP4	Metalloreductase STEAP4
LOC101123653	mRNA	13.5639	80.6489	-2.57188	1.68977e-05	down	11.838	1.77	1.28498	5.92049	0.758721	89	14	16	49	10	XP_004014881.1	LOC101123653	chr13:66913622-66914044	-		pyrin domain-containing protein 3-like
ADAMTS20	mRNA	2.90655	38.059	-3.71086	1.6927e-05	down	0.411113	0.027912	2.41726	0.266751	1.36795	42	3	409	30	245	XP_004006484.1	ADAMTS20	chr3:142961441-143166195	+		ADAM metallopeptidase with thrombospondin type 1 motif, 20	0	NM_175851.1	ADAMTS20	ADAM metallopeptidase with thrombospondin type 1 motif, 20, isoform CRA_c
CCDC13	mRNA	2.90655	38.059	-3.71086	1.6927e-05	down	1.10579	0.0750762	1.2638	0.0956659	1.03626	42	3	79	4	69	XP_004018303.1	CCDC13	chr19:14753885-14786086	-		coiled-coil domain containing 13	0	NM_144719.3	CCDC13	coiled-coil domain containing 13
LOC101105391	mRNA	137.577	29.9035	2.20185	1.73767e-05	up	2.85208	11.7063	0.782758	3.21888	1.33108	33	142	15	41	27	XP_004022597.1	LOC101105391	chrx:18341596-18368877	+		60S acidic ribosomal protein P2-like	3e-25	NM_001004.3	RPLP2	60S acidic ribosomal protein P2
CST6	mRNA	315.845	80.6489	1.96949	1.74839e-05	up	8.33191	29.0087	8.42226	5.78278	4.21866	89	326	149	68	79	XP_004019737.1	CST6	chr21:43406675-43408140	+		cystatin E/M	2e-57	NM_001323.3	CST6	Cystatin-M
AMICA1	mRNA	674.32	182.14	1.88839	1.76609e-05	up	6.50317	21.4348	1.03714	4.94022	1.40429	201	696	53	168	76	XP_004016115.1	AMICA1	chr15:28378556-28408347	-		adhesion molecule, interacts with CXADR antigen 1	6e-133	NM_153206.2	AMICA1	Junctional adhesion molecule-like
CWH43	mRNA	0	21.748	-20	1.78484e-05	down	0.524604	0	0.013198	0.0198561	0	24	0	1	1	0	XP_004009873.1	CWH43	chr6:67594900-67647918	+		cell wall biogenesis 43 C-terminal homolog (S. cerevisiae)	0	NM_025087.2	CWH43	cDNA FLJ50220, weakly similar to Calcofluor white hypersensitive protein
LOC101113545	mRNA	0	21.748	-20	1.78484e-05	down	2.33218	0	0	0	0	24	0	0	0	0	XP_004002364.1	LOC101113545	chr1:87826459-87831514	+		protein pitchfork-like	8e-78	NM_181643.4	PIFO	Protein pitchfork
LOC101113751	mRNA	0	21.748	-20	1.78484e-05	down	1.77209	0	0	0	0	24	0	0	0	0	XP_004007646.1	LOC101113751	chr3:210895188-210898133	+		uncharacterized LOC101113751	4e-46	xp_003846603	xp_003846603
NFE2L3	mRNA	120.138	461.239	-1.94083	1.85264e-05	down	16.5731	3.83763	1.02885	9.00135	0.656241	509	124	52	304	35	XP_004008303.1	NFE2L3	chr4:69731701-69757161	-		nuclear factor (erythroid-derived 2)-like 3	0	NM_004289.6	NFE2L3	Nuclear factor (Erythroid-derived 2)-like 3
PLBD2	mRNA	2290.36	631.598	1.8585	1.86838e-05	up	20.5642	66.2953	2.76672	22.5211	2.24354	697	2364	155	840	133	XP_004017644.1	PLBD2	chr17:60693555-60714961	-		phospholipase B domain containing 2	0	NM_173542.3	PLBD2	Putative phospholipase B-like 2
PLD5	mRNA	4.84425	46.2145	-3.254	1.87688e-05	down	1.15471	0.107604	0.0546828	0.0822689	0.012915	51	5	4	4	1	XP_004013710.1	PLD5	chr12:32592964-33004285	+		phospholipase D family, member 5	0	NM_152666.2	PLD5	Inactive phospholipase D5
LOC101109850	ncRNA	2732.16	753.025	1.85927	1.88173e-05	up	107.342	345.915	32.9198	135.012	36.4839	831	2820	422	1151	495	LOC101109850	LOC101109850	chr1:262834514-262834949	-		40S ribosomal protein S24-like
LRRC43	mRNA	0.968851	28.0912	-4.8577	1.88256e-05	down	0.888979	0.0272575	0	0	0	31	1	0	0	0	XP_004017624.1	LRRC43	chr17:52766923-52782340	-		leucine rich repeat containing 43	0	NM_152759.4	LRRC43	leucine rich repeat containing 43
LYZ	mRNA	755.704	205.7	1.87728	1.88671e-05	up	28.3819	92.6975	3.96336	6.98497	3.81561	227	780	52	61	53	NM_001097647.1	LYZ	chr3:150434366-150439510	-		Lysozyme	3e-72	NM_000239.2	LYZ	cDNA, FLJ92040, Homo sapiens lysozyme (renal amyloidosis) (LYZ), mRNA
ORMDL3	mRNA	498.958	133.207	1.90525	1.90696e-05	up	9.26178	30.8419	13.1322	10.5424	10.789	147	515	345	184	300	XP_004012901.1	ORMDL3	chr11:39833284-39838407	-		ORM1-like 3 (S. cerevisiae)	2e-85	NM_139280.2	ORMDL3	ORM1-like protein 3
ASRGL1	mRNA	3875.4	1066.56	1.86138	1.94953e-05	up	30.7297	99.2779	10.9876	32.6816	6.62728	1177	4000	697	1377	445	XP_004019647.1	ASRGL1	chr21:40134681-40157486	+		Asparaginase-like 1 protein	7e-148	NM_025080.3	ASRGL1	cDNA FLJ33589 fis, clone BRAMY2012536, highly similar to Homo sapiens asparaginase like 1 (ASRGL1), mRNA
MMP9	mRNA	193.77	46.2145	2.06793	1.96218e-05	up	1.35607	5.05475	0.176601	2.198	0.0303345	51	200	11	91	2	XP_004014663.1	MMP9	chr13:74286364-74293399	+		Matrix metallopeptidase 9	0	NM_004994.2	MMP9	cDNA FLJ51036, highly similar to Matrix metalloproteinase-9 (EC3.4.24.35)
ALKBH6	mRNA	902	247.384	1.86638	1.9747e-05	up	14.1047	45.7447	2.09788	21.6711	2.43872	273	931	67	461	82	XP_004015698.1	ALKBH6	chr14:45801594-45808277	-		alkB, alkylation repair homolog 6 (E. coli)	4e-96	NM_198867.1	ALKBH6	cDNA, FLJ94854
KIAA1755	mRNA	408.855	107.834	1.92278	1.9901e-05	up	1.94294	6.54912	0.325324	3.41126	0.372535	119	422	33	230	40	XP_004014880.1	KIAA1755	chr13:66672968-66699123	-		KIAA1755 ortholog	0	NM_001029864.1	KIAA1755	KIAA1755
OVUBQ-L40	mRNA	20558	5506.78	1.90042	1.99346e-05	up	703.529	2335	427.958	990.051	549.419	6077	21219	6122	9414	8319	NM_001009286.1	OVUBQ-L40	chr5:4381360-4382808	-		Ubiquitin-60S ribosomal protein L40	2e-71	NM_003333.3	UBA52	Ubiquitin-60S ribosomal protein L40
CXCL14	mRNA	14.5328	83.3674	-2.52017	2.01584e-05	down	3.35468	0.519889	1.78335	1.32494	1.80957	92	15	81	40	87	XP_004008860.1	CXCL14	chr5:44432648-44440899	-		chemokine (C-X-C motif) ligand 14	5e-44	NM_004887.4	CXCL14	C-X-C motif chemokine 14
TMEM150B	mRNA	64.913	9.96784	2.70316	2.02072e-05	up	0.875391	5.06805	0.0480505	0.650616	0.0907889	11	67	1	9	2	XP_004015472.1	TMEM150B	chr14:59426809-59432848	+		transmembrane protein 150B	7e-87	NM_001282011.1	TMEM150B	Transmembrane protein 150B
LOC101122567	ncRNA	294.531	75.2119	1.96939	2.02262e-05	up	3.43082	11.8774	1.09277	5.53997	1.96805	83	304	44	148	84	LOC101122567	LOC101122567	chr1:35142436-35145032	-		60S ribosomal protein L4-like
PEX14	mRNA	307.126	78.8365	1.96189	2.02903e-05	up	4.29381	14.8945	5.24475	5.22304	3.51907	87	317	176	116	125	XP_004013778.1	PEX14	chr12:41107195-41246858	-		peroxisomal biogenesis factor 14	0	NM_004565.2	PEX14	cDNA FLJ51918, highly similar to Peroxisomal membrane protein PEX14
LOC101117474	ncRNA	107.542	21.748	2.30595	2.05713e-05	up	1.07339	4.71876	1.24221	0.975063	1.22457	24	111	46	24	48	LOC101117474	LOC101117474	chr26:31619365-31646254	+		elongation factor 1-beta-like
LOC101105937	mRNA	152.11	34.4343	2.14319	2.0732e-05	up	1.92742	7.5392	0.516102	1.61382	0.152965	38	157	17	35	5	XP_004014443.1	LOC101105937	chr13:52835171-52854366	+		tyrosine-protein phosphatase non-receptor type substrate 1-like	5e-149	NM_006065.3	SIRPB1	Signal-regulatory protein beta-1 isoform 3
FBXL19	mRNA	233.493	57.9947	2.00939	2.19815e-05	up	1.8852	6.70922	0.388248	2.77452	0.158385	64	241	22	104	9	XP_004021278.1	FBXL19	chr24:27048949-27071677	+		F-box and leucine-rich repeat protein 19	0	NM_019085.1	FBXL19	cDNA FLJ56421, highly similar to F-box/LRR-repeat protein 19
LOC101117816	ncRNA	495.083	133.207	1.894	2.22866e-05	up	5.75699	19.004	0.574601	5.20224	0.39433	147	511	24	146	17	LOC101117816	LOC101117816	chr1:182324514-182326043	+		elongation factor 1-alpha 1-like
ARL4D	mRNA	67.8196	271.85	-2.00304	2.23421e-05	down	12.4111	2.75261	0.774355	11.9882	1.01473	300	70	31	319	43	XP_004013011.1	ARL4D	chr11:42762748-42764682	+		ADP-ribosylation factor-like 4D	4e-104	NM_001661.3	ARL4D	ADP-ribosylation factor-like protein 4D
AMIGO2	mRNA	344.911	1263.2	-1.87278	2.24187e-05	down	36.8743	8.97607	1.62911	25.5428	2.92723	1394	356	102	1063	194	XP_004006467.1	AMIGO2	chr3:139261053-139263179	+		adhesion molecule with Ig-like domain 2	0	NM_181847.4	AMIGO2	cDNA FLJ35792 fis, clone TESTI2005759, highly similar to Amphoterin-induced protein 2
CLEC4E	mRNA	67.8196	10.874	2.64082	2.26695e-05	up	1.0566	5.85845	0	0.719853	0.0502252	12	70	0	9	1	XP_004007622.1	CLEC4E	chr3:206449148-206459013	-		Macrophage C-type lectin Mincle-like protein	8e-96	NM_014358.2	CLEC4E	C-type lectin domain family 4 member E
SERPINF2	mRNA	1110.3	308.097	1.8495	2.29485e-05	up	11.956	38.3045	0.615737	16.1314	0.641878	340	1146	29	505	32	XP_004012598.1	SERPINF2	chr11:22452918-22458842	+		serpin peptidase inhibitor, clade F (alpha-2 antiplasmin, pigment epithelium derived factor), member 2	0	NM_001165921.1	SERPINF2	Alpha-2-antiplasmin
CACNA1G	mRNA	213.147	787.459	-1.88535	2.29556e-05	down	6.58228	1.58393	0.205806	4.34858	0.168506	869	220	45	632	39	XP_004013397.1	CACNA1G	chr11:35635981-35699334	-		calcium channel, voltage-dependent, T type, alpha 1G subunit	0	NM_198397.1	CACNA1G	cDNA FLJ51880, highly similar to Homo sapiens calcium channel, voltage-dependent, alpha 1G subunit, transcript variant 11, mRNA
LOC101120133	mRNA	103.667	20.8418	2.3144	2.29571e-05	up	0.728016	3.20245	0.0908549	3.33748	0.0827358	23	107	4	117	4	XP_004003690.1	LOC101120133	chr1:100813227-100815023	+		envelope glycoprotein-like	1e-29	NM_014590.3	ERVW-1	HERV-E envelope glycoprotein
CORO2A	mRNA	23.2524	114.177	-2.29582	2.30601e-05	down	1.62188	0.293641	0.0155441	0.362479	0.0440548	126	24	2	31	6	XP_004004278.1	CORO2A	chr2:49286439-49312187	+		coronin, actin binding protein, 2A	0	NM_052820.3	CORO2A	Coronin, actin binding protein, 2A variant
ROPN1L	mRNA	28.0967	131.394	-2.22543	2.31521e-05	down	10.2106	1.94105	0	0.959503	0.0401676	145	29	0	15	1	XP_004017133.1	ROPN1L	chr16:62619238-62638740	-		rhophilin associated tail protein 1-like	2e-112	NM_031916.4	ROPN1L	Ropporin-1-like protein
EVI2B	mRNA	952.38	263.695	1.85267	2.3273e-05	up	7.51733	24.1614	1.96608	5.30455	2.07844	291	983	126	226	141	XP_004012533.1	EVI2B	chr11:18299861-18308867	+		ecotropic viral integration site 2B	3e-156	NM_006495.3	EVI2B	Protein EVI2B
LOC101122504	mRNA	1.9377	32.622	-4.07343	2.33955e-05	down	1.13664	0.0600217	0	0.028681	0	36	2	0	1	0	XP_004022796.1	LOC101122504	chrx:126398826-126413203	-		T-complex protein 11 homolog	0	XP_003960120.1	TCP11X1	t-complex 11 family, X-linked 1
LOC101112771	mRNA	1.9377	32.622	-4.07343	2.33955e-05	down	2.44625	0.129177	0	0	0.0775215	36	2	0	0	2	XP_004019394.1	LOC101112771	chr20:39052819-39074909	-		uncharacterized LOC101112771	1e-94	NM_001190766.1	STMND1	Stathmin domain-containing protein 1
HEPACAM	mRNA	1.9377	32.622	-4.07343	2.33955e-05	down	1.53141	0.0797603	0.0759993	1.10528	0.0717984	36	2	3	29	3	XP_004019559.1	HEPACAM	chr21:27602178-27619108	-		hepatic and glial cell adhesion molecule	0	NM_152722.4	HEPACAM	Hepatocyte cell adhesion molecule
ZC3H4	mRNA	604.563	164.922	1.87411	2.3503e-05	up	3.1229	10.1854	2.59009	4.30199	1.81073	182	624	250	276	185	ZC3H4	ZC3H4	chr14:53181577-53201678	-		zinc finger CCCH-type containing 4	0	NM_015168.1	ZC3H4	Zinc finger CCCH domain-containing protein 4
SCAND1	mRNA	1547.25	431.335	1.84283	2.35451e-05	up	22.7155	72.4851	8.47851	29.9656	7.90098	476	1597	294	691	290	XP_004014873.1	SCAND1	chr13:64660288-64664945	-		SCAN domain containing 1	2e-62	NM_033630.2	SCAND1	SCAN domain containing 1, isoform CRA_b
LOC101109545	mRNA	8134.47	2234.61	1.86403	2.36463e-05	up	206.489	668.186	123.741	247.351	143.395	2466	8396	2447	3252	3002	XP_004011713.1	LOC101109545	chr9:29612506-29613177	-		60S ribosomal protein L13a-like	9e-110	NM_012423.3	RPL13A	cDNA FLJ51256, highly similar to 60S ribosomal protein L13a
ARHGAP30	mRNA	836.118	231.073	1.85536	2.39267e-05	up	3.57876	11.5123	1.09313	2.83021	0.86459	255	863	129	222	108	XP_004002728.1	ARHGAP30	chr1:110618319-110632443	-		Rho GTPase activating protein 30	0	NM_181720.2	ARHGAP30	Rho GTPase-activating protein 30
RPL35	mRNA	20429.2	5529.43	1.88543	2.50321e-05	up	961.842	3158.81	405.835	1224.81	667.348	6102	21086	4264	8555	7423	XP_004007224.1	RPL35	chr3:10975614-10983233	+		ribosomal protein L35	4e-44	NM_007209.3	RPL35	60S ribosomal protein L35
C1QA	mRNA	2818.39	787.459	1.83959	2.52367e-05	up	36.0304	114.683	5.00688	16.0447	8.18311	869	2909	200	426	346	XP_004005191.1	C1QA	chr2:243075637-243096910	-		complement component 1, q subcomponent, A chain	1e-94	NM_015991.2	C1QA	Complement C1q subcomponent subunit A
CIDEA	mRNA	57.1622	8.1555	2.80922	2.55425e-05	up	0.767233	4.78073	0.669139	1.3939	0.923915	9	59	13	18	19	XP_004020560.1	CIDEA	chr23:43145365-43155613	+		cell death-inducing DFFA-like effector a	3e-91	NM_001279.3	CIDEA	Cell death activator CIDE-A variant 2
TTC21A	mRNA	74.6015	293.598	-1.97657	2.56526e-05	down	4.64208	1.04861	0.0778572	0.520596	0.0245179	324	77	9	40	3	XP_004018282.1	TTC21A	chr19:12358427-12391833	+		tetratricopeptide repeat domain 21A	0	NM_145755.2	TTC21A	tetratricopeptide repeat domain 21A
SLC43A2	mRNA	858.402	238.322	1.84874	2.58295e-05	up	8.48473	27.1996	8.72765	7.94337	7.49072	263	886	448	271	407	XP_004013291.1	SLC43A2	chr11:22314634-22352979	-		solute carrier family 43, member 2	0	NM_152346.2	SLC43A2	cDNA FLJ55865, highly similar to Homo sapiens solute carrier family 43, member 2 (SLC43A2), mRNA
LOC101106041	mRNA	26.159	0.906167	4.85139	2.60362e-05	up	0.0843535	2.16483	0	0.459756	0	1	27	0	6	0	XP_004019108.1	LOC101106041	chr20:30305819-30306485	+		histone H2B type 1-K-like	1e-68	NM_080593.2	HIST1H2BK	Histone H2B type 1-K
RSPO1	mRNA	18.4082	96.0537	-2.3835	2.61542e-05	down	7.39028	1.25912	0.0420963	3.92663	0.0795388	106	19	1	62	2	XP_004003535.1	RSPO1	chr1:12198282-12212782	-		R-spondin 1	7e-127	NM_173640.1	RSPO1	R-spondin-1
SULT1E1	mRNA	46.5048	5.437	3.0965	2.62159e-05	up	0.18518	1.40812	0	0.168216	0	6	48	0	6	0	XP_004009932.1	SULT1E1	chr6:84986555-85044349	-		sulfotransferase family 1E, estrogen-preferring, member 1	3e-130	NM_005420.2	SULT1E1	Estrogen sulfotransferase
LOC101105823	ncRNA	582.279	159.485	1.86829	2.62835e-05	up	7.53527	24.3977	5.29078	9.9957	5.31692	176	601	205	257	218	LOC101105823	LOC101105823	chr7:70720846-70722163	+		eukaryotic translation elongation factor 1 gamma pseudogene
LOC101109380	mRNA	17872.4	4867.02	1.87662	2.69907e-05	up	460.695	1503.9	182.917	521.779	214.718	5371	18447	3532	6697	4388	XP_004015272.1	LOC101109380	chr14:46881845-46899597	+		60S ribosomal protein L12-like	5e-93	NM_000976.3	RPL12	60S ribosomal protein L12
TCTEX1D1	mRNA	0	20.8418	-20	2.81401e-05	down	2.235	0	0	0.0882721	0	23	0	0	1	0	XP_004002104.1	TCTEX1D1	chr1:42037601-42065737	+		Tctex1 domain containing 1	2e-84	NM_152665.2	TCTEX1D1	Tctex1 domain containing 1
EGFL6	mRNA	0	20.8418	-20	2.81401e-05	down	0.756764	0	0	0.149443	0.0563051	23	0	0	5	3	XP_004022587.1	EGFL6	chrx:10820893-10880528	-		EGF-like-domain, multiple 6	0	NM_015507.3	EGFL6	cDNA FLJ51300, highly similar to Homo sapiens EGF-like-domain, multiple 6 (EGFL6), mRNA
ANKFN1	mRNA	0	20.8418	-20	2.81401e-05	down	0.531226	0	0	0	0.0526993	23	0	0	0	4	XP_004013214.1	ANKFN1	chr11:6672747-6837638	+		ankyrin-repeat and fibronectin type III domain containing 1	0	NM_153228.2	ANKFN1	ankyrin-repeat and fibronectin type III domain containing 1
WBSCR17	mRNA	0	20.8418	-20	2.81401e-05	down	0.692755	0	0.345536	0.136803	0.377979	23	0	19	5	22	XP_004021292.1	WBSCR17	chr24:29060785-29489448	-		Williams-Beuren syndrome chromosome region 17	0	NM_022479.2	WBSCR17	cDNA FLJ34060 fis, clone FCBBF3000434, highly similar to polypeptide N-acetylgalactosaminyltransferase-like protein 3 (EC 2.4.1.41)
LRRC7	mRNA	0	20.8418	-20	2.81401e-05	down	0.207183	0	0.282825	0.0409138	0.123319	23	0	52	5	24	XP_004002122.1	LRRC7	chr1:45162791-45553188	+		leucine rich repeat containing 7	0	NM_020794.2	LRRC7	Leucine-rich repeat-containing protein 7
ZSWIM2	mRNA	0	20.8418	-20	2.81401e-05	down	0.678232	0	0.0178049	0.0535739	0.0168207	23	0	1	2	1	ZSWIM2	ZSWIM2	chr2:121428777-121448573	+		zinc finger, SWIM-type containing 2	0	NM_182521.2	ZSWIM2	E3 ubiquitin-protein ligase ZSWIM2
SORBS1	mRNA	259.652	944.226	-1.86255	2.83216e-05	down	18.298	4.4733	49.7435	13.5989	40.9271	1042	268	4691	852	4085	XP_004020108.1	SORBS1	chr22:16097084-16194186	-		sorbin and SH3 domain containing 1	0	NM_024991.1	SORBS1	cDNA FLJ53322, highly similar to Homo sapiens sorbin and SH3 domain containing 1 (SORBS1), transcript variant 5, mRNA
MS4A7	mRNA	146.296	33.5282	2.12545	2.86928e-05	up	1.81023	7.02206	0.118162	1.55551	0.279077	37	151	4	35	10	XP_004016560.1	MS4A7	chr15:80143289-80161326	+		membrane-spanning 4-domains, subfamily A, member 7	2e-75	NM_206940.1	MS4A7	Membrane-spanning 4-domains subfamily A member 7
LOC101121081	ncRNA	6.78196	52.5577	-2.95413	2.91198e-05	down	3.78117	0.492897	0.345718	1.85478	0.566943	58	7	8	31	15	LOC101121081	LOC101121081	chr3:21021477-21022344	+		mitochondrial bifunctional methylenetetrahydrofolate dehydrogenase/cyclohydrolase pseudogene
RPS26	mRNA	25197.9	6839.75	1.88129	2.9329e-05	up	1154.17	3779.6	236.293	1245.05	310.778	7548	26008	2559	8964	3563	NM_001009435.1	RPS26	chr3:163213446-163215314	-		40S ribosomal protein S26	7e-61	NM_001029.3	RPS26	Similar to 40S ribosomal protein S26
WDR93	mRNA	12.5951	74.3057	-2.56061	2.9984e-05	down	2.22881	0.33586	0.0164114	0.197525	0.0310086	82	13	1	8	2	XP_004017799.1	WDR93	chr18:20229503-20268452	+		WD repeat domain 93	0	NM_020212.1	WDR93	cDNA FLJ51374
PDE6C	mRNA	12.5951	74.3057	-2.56061	2.9984e-05	down	1.58109	0.238256	0.0349263	0.472912	0.0659916	82	13	3	27	6	XP_004020090.1	PDE6C	chr22:14615650-14676192	+		phosphodiesterase 6C, cGMP-specific, cone, alpha prime	0	NM_006204.3	PDE6C	Cone cGMP-specific 3',5'-cyclic phosphodiesterase subunit alpha'
LOC101109220	mRNA	512.522	140.456	1.8675	3.02257e-05	up	7.56338	24.4382	1.28103	7.54358	2.54285	155	529	43	170	91	XP_004018957.1	LOC101109220	chr20:25501956-25508972	+		SLA class II histocompatibility antigen, DQ haplotype D alpha chain-like	1e-122	NM_002122.3	HLA-DQA1	cDNA FLJ51239, moderately similar to HLA class II histocompatibility antigen, DQ(W3) alpha chain
LOC101109132	miscRNA	21668.3	5910.93	1.87413	3.05501e-05	up	383.948	1251.11	209.008	424.202	245.246	6523	22365	5881	7934	7305	XR_173041.1	LOC101109132	chr1:9976326-9977281	+		ribosomal protein S2 pseudogene
PTPN3	mRNA	84.29	323.502	-1.94034	3.24279e-05	down	5.21284	1.20411	3.67817	2.57083	5.44335	357	87	418	194	655	XP_004004074.1	PTPN3	chr2:13820864-13899384	+		protein tyrosine phosphatase, non-receptor type 3	0	NM_002829.3	PTPN3	cDNA FLJ50545, highly similar to Tyrosine-protein phosphatase non-receptor type3 (EC 3.1.3.48)
LOC443535	mRNA	610.376	2190.21	-1.8433	3.26207e-05	down	31.3774	7.77387	1.68526	23.7741	0.992289	2417	630	215	2016	134	XP_004008580.1	LOC443535	chr5:13205284-13239827	+		low density protein receptor	0	NM_001195803.1	LDLR	Low density lipoprotein
VWA3B	mRNA	48.4425	199.357	-2.04101	3.2695e-05	down	2.58522	0.564057	0.688232	0.266863	0.4491	220	50	97	25	67	XP_004007387.1	VWA3B	chr3:102786142-102992692	-		von Willebrand factor A domain containing 3B	0	NM_144992.4	VWA3B	von Willebrand factor A domain containing 3B
LOC101120455	mRNA	104.636	21.748	2.26642	3.30833e-05	up	2.38574	10.299	9.54328	1.71569	12.2478	24	108	159	19	216	XP_004002473.1	LOC101120455	chr1:98848181-98848664	-		histone H2B type 2-F-like	1e-68	NM_001161334.1	HIST2H2BF	Histone H2B type 2-F
ATP6V1B1	mRNA	20.3459	101.491	-2.31854	3.34363e-05	down	2.22984	0.397405	0.0120211	1.62769	0.0454266	112	21	1	90	4	XP_004006102.1	ATP6V1B1	chr3:92922972-92949005	+		ATPase, H+ transporting, lysosomal 56/58kDa, V1 subunit B1	0	NM_001692.3	ATP6V1B1	cDNA FLJ57632, highly similar to Vacuolar ATP synthase subunit B, kidney isoform (EC 3.6.3.14)
CRISP3	mRNA	1.9377	31.7158	-4.03279	3.34577e-05	down	1.9653	0.106745	0	0.765113	0	35	2	0	15	0	NM_001185121.1	CRISP3	chr20:22225406-22247506	-		Cysteine-rich secretory protein 3	6e-88	NM_003296.3	CRISP2	cDNA FLJ76061, highly similar to Homo sapiens cysteine-rich secretory protein 2 (CRISP2), mRNA
PPARGC1A	mRNA	15.5016	84.2735	-2.44266	3.34998e-05	down	0.827408	0.135305	24.7482	0.339437	3.9483	93	16	4607	42	778	XP_004009787.1	PPARGC1A	chr6:43223787-43331442	-		Peroxisome proliferator activated receptor gamma coactivator-1	0	NM_013261.3	PPARGC1A	L-PGC-1alpha
LOC101102085	mRNA	367.194	98.7722	1.89437	3.35262e-05	up	1.6566	5.4895	0.266121	0.966415	0.199395	109	379	29	70	23	XP_004015890.1	LOC101102085	chr14:56516001-56549222	-		uncharacterized LOC101102085	3e-163	NM_003830.3	SIGLEC5	Sialic acid-binding Ig-like lectin 5
LOC101109746	mRNA	1960.95	557.293	1.81505	3.47469e-05	up	22.1091	69.1486	2.58873	11.8907	3.10848	615	2024	119	364	151	XP_004018789.1	LOC101109746	chr20:7351162-7357538	-		HLA class II histocompatibility antigen, DM beta chain-like	2e-104	NM_002118.4	HLA-DMB	cDNA FLJ56696, highly similar to HLA class II histocompatibility antigen, DMbeta chain
EFHC2	mRNA	39.7229	168.547	-2.08511	3.49668e-05	down	4.30661	0.902326	0.0419404	3.00768	0.0264147	186	41	3	143	2	XP_004022631.1	EFHC2	chrx:41204932-41442748	-		EF-hand domain (C-terminal) containing 2	0	NM_025184.3	EFHC2	cDNA FLJ78473, highly similar to Homo sapiens EF-hand domain (C-terminal) containing 2 (EFHC2), mRNA
MYO5B	mRNA	75.5704	291.786	-1.94902	3.56909e-05	down	3.26079	0.750789	0.177318	1.74781	0.173293	322	78	29	190	30	XP_004020713.1	MYO5B	chr23:49651778-49847777	-		myosin VB	0	NM_001080467.2	MYO5B	cDNA FLJ35830 fis, clone TESTI2006465, highly similar to Myosin-5B
WDFY4	mRNA	582.279	162.204	1.8439	3.62139e-05	up	1.01005	3.22882	0.29982	0.481827	0.289685	179	601	88	94	90	XP_004021606.1	WDFY4	chr25:42618992-42860619	+		WDFY family member 4	0	NM_020945.1	WDFY4	WD repeat- and FYVE domain-containing protein 4
NUDT2	mRNA	1280.82	364.279	1.81395	3.63921e-05	up	24.2683	75.858	4.61096	39.8402	7.24867	402	1322	126	726	210	XP_004004182.1	NUDT2	chr2:36980971-36991796	-		nudix (nucleoside diphosphate linked moiety X)-type motif 2	3e-74	NM_147173.2	NUDT2	Bis(5'-nucleosyl)-tetraphosphatase [asymmetrical]
ADAM28	mRNA	420.481	115.083	1.86936	3.75299e-05	up	3.26222	10.5682	0.0154487	0.185937	0.0145948	127	434	1	8	1	XP_004005302.1	ADAM28	chr2:41145979-41220236	-		ADAM metallopeptidase domain 28	0	NM_021777.3	ADAM28	Disintegrin and metalloproteinase domain-containing protein 28
HSPH1	mRNA	1433.9	5149.75	-1.84456	3.83426e-05	down	110.277	27.3021	54.466	69.8526	21.6689	5683	1480	4649	3963	1958	XP_004012187.1	HSPH1	chr10:30042003-30065425	+		heat shock 105kDa/110kDa protein 1	0	NM_006644.3	HSPH1	cDNA FLJ55325, highly similar to Heat-shock protein 105 kDa
LOC101108831	ncRNA	211.209	53.4639	1.98204	3.89665e-05	up	2.47686	8.6973	0.306007	2.57268	0.253759	59	218	12	67	10	LOC101108831	LOC101108831	chr5:37308454-37309798	-		elongation factor-1 alpha pseudogene
GSDMD	mRNA	435.014	119.614	1.86268	3.90416e-05	up	4.65339	15.0452	0.790225	5.57609	0.706327	132	449	37	174	35	XP_004011659.1	GSDMD	chr9:14086277-14091378	-		gasdermin D	1e-135	NM_024736.6	GSDMD	Gasdermin domain containing 1, isoform CRA_c
CTSH	mRNA	3531.46	1005.85	1.81186	3.95452e-05	up	34.4852	107.638	5.29258	45.8361	5.10636	1110	3645	282	1624	288	XP_004018122.1	CTSH	chr18:24204235-24226735	-		cathepsin H	4e-172	NM_148979.2	CTSH	Pro-cathepsin H
LY96	mRNA	930.097	264.601	1.81356	4.02349e-05	up	24.8925	77.8691	1.69858	24.9353	2.04234	292	960	33	322	42	XP_004011794.1	LY96	chr9:50066684-50101520	+		lymphocyte antigen 96	4e-63	NM_015364.4	LY96	Lymphocyte antigen 96
FGF7	mRNA	63.9442	250.102	-1.96763	4.0237e-05	down	26.545	6.03356	1.68407	24.8121	3.84029	276	66	29	284	70	NM_001009235.2	FGF7	chr7:57780503-57841474	-		Fibroblast growth factor 7	6e-107	NM_002009.3	FGF7	Fibroblast growth factor
PLA2G4A	mRNA	253.839	907.073	-1.83731	4.03368e-05	down	19.6786	4.89573	0.973333	11.947	1.49144	1001	262	82	669	133	XP_004013929.1	PLA2G4A	chr12:66021572-66185360	+		phospholipase A2, group IVA (cytosolic, calcium-dependent)	0	NM_024420.2	PLA2G4A	cDNA FLJ75258, highly similar to Homo sapiens phospholipase A2, group IVA (cytosolic, calcium-dependent) (PLA2G4A), mRNA
LOC101106280	ncRNA	37.7852	3.62467	3.3819	4.10699e-05	up	0.0984493	0.912376	0	0.0447152	0.0280786	4	39	0	2	2	LOC101106280	LOC101106280	chr14:60212070-60224594	+		sentrin-specific protease 3-like
LOC101110112	ncRNA	988.228	281.818	1.81008	4.12138e-05	up	21.5744	67.1353	6.23229	22.7403	6.05056	311	1020	149	361	153	LOC101110112	LOC101110112	chr1:92272459-92274411	+		60S ribosomal protein L7-like
C1QC	mRNA	2315.55	663.314	1.80359	4.14143e-05	up	37.373	116.009	5.93426	17.9254	8.31471	732	2390	192	386	285	XP_004005189.1	C1QC	chr2:243066386-243070941	-		complement component 1, q subcomponent, C chain	4e-87	NM_172369.3	C1QC	Complement C1q subcomponent subunit C
FIGF	mRNA	0.968851	26.2788	-4.76148	4.16418e-05	down	0.806549	0.0264356	2.38457	0.682134	5.48912	29	1	142	27	346	XP_004021978.1	FIGF	chrx:12805796-12847358	-		c-fos induced growth factor (vascular endothelial growth factor D)	0	NM_004469.4	FIGF	Vascular endothelial growth factor D preproprotein variant
FFAR4	mRNA	0.968851	26.2788	-4.76148	4.16418e-05	down	1.32654	0.0434791	0.193335	0.373972	0.130463	29	1	7	9	5	XP_004020340.1	FFAR4	chr22:14564674-14594882	+		free fatty acid receptor 4	1e-131	NM_181745.3	FFAR4	cDNA FLJ52634, highly similar to G-protein coupled receptor 120
KIF12	mRNA	31.0032	136.831	-2.14191	4.25391e-05	down	4.34792	0.875812	0	0.601596	0.0656989	151	32	0	23	4	XP_004005252.1	KIF12	chr2:9574239-9581968	+		kinesin family member 12	0	NM_138424.1	KIF12	Kinesin-like protein KIF12
LOC101118607	ncRNA	592.937	166.735	1.83032	4.25664e-05	up	13.0593	41.2602	2.51888	16.0126	4.21984	184	612	58	248	104	LOC101118607	LOC101118607	chr4:94486037-94486830	+		ribosomal protein S3A pseudogene
ARHGDIB	mRNA	2280.67	654.253	1.80154	4.25812e-05	up	34.0005	105.304	7.12951	36.1527	7.54045	722	2354	251	846	281	XP_004006879.1	ARHGDIB	chr3:199781411-199800708	+		Rho GDP dissociation inhibitor (GDI) beta	7e-102	NM_001175	ARHGDIB	cDNA, FLJ92068, highly similar to Homo sapiens Rho GDP dissociation inhibitor (GDI) beta (ARHGDIB),mRNA
LOC101114987	mRNA	3387.1	12284	-1.85866	4.32458e-05	down	802.054	196.618	497.301	486.202	451.693	13556	3496	13921	9046	13384	XP_004019818.1	LOC101114987	chr21:14540178-14542056	+		heat shock cognate 71 kDa protein-like	2e-158	NM_153201.3	HSPA8	cDNA FLJ38781 fis, clone LIVER2000216, highly similar to HEAT SHOCK COGNATE 71 kDa PROTEIN
HDC	mRNA	0	19.9357	-20	4.46295e-05	down	0.528073	0	0.0724652	0.763154	0.0821516	22	0	5	35	6	XP_004010671.1	HDC	chr7:56989165-57011623	+		histidine decarboxylase	0	NM_002112.3	HDC	HDC protein
CCDC129	mRNA	0	19.9357	-20	4.46295e-05	down	0.395212	0	0.0650799	0	0.0204942	22	0	6	0	2	XP_004008289.1	CCDC129	chr4:64778935-64871030	-		coiled-coil domain containing 129	0	NM_194300.3	CCDC129	coiled-coil domain containing 129
ANKRD65	mRNA	0	19.9357	-20	4.46295e-05	down	0.638701	0	0	0.0527446	0	22	0	0	2	0	XP_004013828.1	ANKRD65	chr12:49193938-49196875	+		ankyrin repeat domain 65	3e-117	NM_001243536.1	ANKRD65	ankyrin repeat domain 65
LOC101103208	mRNA	87.1966	17.2172	2.34042	4.51029e-05	up	1.34129	6.07262	0.447557	1.25048	0.38255	19	90	10	19	9	XP_004021272.1	LOC101103208	chr24:26560920-26562331	+		sesquipedalian-1-like	2e-21	NM_144671.4	FAM109A	Sesquipedalian-1
LOC101102057	mRNA	87.1966	17.2172	2.34042	4.51029e-05	up	1.36354	6.13921	0.736631	2.8032	3.35676	19	90	17	43	82	XP_004008610.1	LOC101102057	chr5:14261602-14264508	-		CD209 antigen-like protein 2-like	1e-43	NM_021155.3	CD209	cDNA, FLJ94149, highly similar to Homo sapiens CD209 antigen (CD209), mRNA
TFAP4	mRNA	227.68	58.9009	1.95065	4.54048e-05	up	3.05016	10.4818	0.991667	5.32835	0.936853	65	235	35	125	35	XP_004020791.1	TFAP4	chr24:3469183-3480748	-		transcription factor AP-4 (activating enhancer binding protein 4)	4e-152	NM_003223.2	TFAP4	Transcription factor AP-4 (Activating enhancer binding protein 4) variant
PLD4	mRNA	297.437	79.7427	1.89916	4.57045e-05	up	2.37127	7.88871	0.244049	1.61553	0.215189	88	307	15	66	14	XP_004018221.1	PLD4	chr18:68056948-68077412	+		phospholipase D family, member 4	0	NM_138790.2	PLD4	cDNA FLJ50089, highly similar to Homo sapiens phospholipase D family, member 4 (PLD4), mRNA
GIMAP6	mRNA	90.1031	18.1233	2.31373	4.69691e-05	up	1.07992	4.79877	0.0978072	1.07909	0.184802	20	93	3	22	6	XP_004008402.1	GIMAP6	chr4:112353169-112358543	+		GTPase, IMAP family member 6	1e-80	NM_024711.5	GIMAP6	cDNA, FLJ95514, highly similar to Homo sapiens human immune associated nucleotide 2 (hIAN2), mRNA
SMOC2	mRNA	651.068	2293.51	-1.81668	4.74909e-05	down	50.804	12.8404	1.18774	22.5188	0.915987	2531	672	98	1235	80	XP_004011614.1	SMOC2	chr8:89279955-89400107	+		SPARC related modular calcium binding 2	0	NM_022138.2	SMOC2	cDNA FLJ52001, highly similar to SPARC-related modular calcium-binding protein 2
C1H1orf212	mRNA	269.341	71.5872	1.91166	4.81683e-05	up	11.31	37.8982	12.7934	10.9892	9.14635	79	278	148	84	112	XP_004001835.1	C1H1orf212	chr1:9651885-9655550	-		chromosome 1 open reading frame, human C1orf212	7e-48	NM_138428.5	SMIM12	Small integral membrane protein 12
LOC101108679	mRNA	6.78196	50.7454	-2.9035	4.84587e-05	down	4.13091	0.494014	0	0.167025	0.0978899	56	7	0	2	2	XP_004015353.1	LOC101108679	chr14:50832491-50836531	+		phospholipase A2 inhibitor and Ly6/PLAUR domain-containing protein-like	4e-40	NM_001193622.1	PINLYP	phospholipase A2 inhibitor and Ly6/PLAUR domain-containing protein
RPL29	mRNA	20951.4	5843.87	1.84205	4.89349e-05	up	556.597	1773.84	234.223	804.451	287.581	6449	21625	4495	10262	5842	XP_004018459.1	RPL29	chr19:48911829-48914054	+		ribosomal protein L29	3e-59	NM_000992.2	RPL29	60S ribosomal protein L29
PIK3R5	mRNA	202.49	51.6515	1.97097	4.92791e-05	up	0.885676	3.08676	0.187637	0.818656	0.186129	57	209	20	58	21	XP_004012743.1	PIK3R5	chr11:27922343-27995050	-		phosphoinositide-3-kinase, regulatory subunit 5	0	NM_014308.3	PIK3R5	Phosphoinositide 3-kinase regulatory subunit 5
ACSBG1	mRNA	14.5328	78.8365	-2.43956	4.94812e-05	down	1.76649	0.289495	0.0122597	1.91822	0.0231641	87	15	1	104	2	XP_004017862.1	ACSBG1	chr18:29612156-29672206	-		acyl-CoA synthetase bubblegum family member 1	0	NM_015162.4	ACSBG1	cDNA FLJ30320 fis, clone BRACE2006167, highly similar to Homo sapiens acyl-CoA synthetase bubblegum family member 1 (ACSBG1), mRNA
SH3BGRL3	mRNA	6995.1	1994.47	1.81034	4.98084e-05	up	158.157	493.198	20.6086	180.809	23.9782	2201	7220	475	2770	585	XP_004005144.1	SH3BGRL3	chr2:239709700-239711172	-		SH3 domain binding glutamic acid-rich protein like 3	6e-50	NM_031286.3	SH3BGRL3	SH3 domain binding glutamic acid-rich protein like 3, isoform CRA_a
VSTM1	mRNA	51.3491	7.24934	2.82442	4.99173e-05	up	0.319454	2.01164	0.361657	0.362736	0.0455556	8	53	15	10	2	XP_004015464.1	VSTM1	chr14:58956129-58976527	-		V-set and transmembrane domain containing 1	2e-25	NM_198481.3	VSTM1	V-set and transmembrane domain containing 1 isoform a
MFI2	mRNA	45.536	184.858	-2.02134	4.99502e-05	down	4.88002	1.06868	0.0288875	1.4342	0.0818722	204	47	2	66	6	XP_004003067.1	MFI2	chr1:189724317-189750230	-		antigen p97 (melanoma associated) identified by monoclonal antibodies 133.2 and 96.5	0	NM_033316.3	MFI2	Melanotransferrin
RPS14	mRNA	32326.7	8955.65	1.85186	5.15274e-05	up	689.894	2213.92	199.965	1025.51	271.855	9883	33366	4744	16172	6827	XP_004009024.1	RPS14	chr5:59280992-59284976	-		ribosomal protein S14	1e-84	NM_005617.3	RPS14	40S ribosomal protein S14
LOC101108138	mRNA	13.5639	75.2119	-2.47119	5.1567e-05	down	2.44753	0.40642	2.10097	0.642887	2.30444	83	14	118	24	137	XP_004011538.1	LOC101108138	chr8:27897405-27940104	-		coiled-coil domain-containing protein 162-like	1e-111	xp_003846392	xp_003846392
FYB	mRNA	1227.53	355.217	1.78899	5.1872e-05	up	6.97956	21.4425	0.604717	4.79152	0.754105	392	1267	56	296	74	XP_004017076.1	FYB	chr16:35170129-35269959	+		FYN binding protein	0	NM_199335.3	FYB	FYN-binding protein
NEBL	mRNA	248.026	875.357	-1.81938	5.18775e-05	down	5.99766	1.51078	0.820989	4.00439	0.871231	966	256	219	710	246	XP_004014263.1	NEBL	chr13:21173652-21549609	-		nebulette	0	NM_213569.2	NEBL	Nebulette non-muscle isoform variant
GPR18	mRNA	70.7261	12.6863	2.47897	5.22323e-05	up	0.560635	2.77864	0.0725374	0.436523	0.0228426	14	73	3	12	1	XP_004012267.1	GPR18	chr10:75465042-75468833	-		G protein-coupled receptor 18	1e-168	NM_005292.3	GPR18	G protein-coupled receptor 18
LOC101119773	mRNA	144.359	519.234	-1.84673	5.25444e-05	down	12.9857	3.21635	5.70526	4.4203	1.79776	573	149	417	214	139	XP_004002223.1	LOC101119773	chr1:65666418-65727804	-		guanylate-binding protein 7-like	0	NM_052941.4	GBP4	cDNA FLJ51459, highly similar to Guanylate-binding protein 4
BCL2L11	mRNA	120.138	27.185	2.1438	5.27361e-05	up	1.85689	7.29531	1.44507	3.07369	1.64765	30	124	38	54	46	XP_004006234.1	BCL2L11	chr3:105207550-105251457	+		BCL2-like 11 (apoptosis facilitator)	5e-65	NM_207003.2	BCL2L11	Bcl-2-like protein 11
CAPN3	mRNA	304.219	82.4612	1.88332	5.28195e-05	up	1.63474	5.36159	413.138	1.12598	366.149	91	314	38089	69	35732	NM_001009212.1	CAPN3	chr7:34747108-34802249	+		Lens-specific calpain Lp82	0	NM_212465.2	CAPN3	CAPN3 protein
LOC101110556	mRNA	40.6917	4.53083	3.16689	5.39003e-05	up	0.083132	0.66375	0	0.211446	0.00948401	5	42	0	14	1	XP_004020428.1	LOC101110556	chr22:50387069-50431158	+		uncharacterized LOC101110556	6e-134	NM_032422.2	GPR123	Probable G-protein coupled receptor 123
PIAS4	mRNA	394.322	109.646	1.84652	5.44032e-05	up	3.55134	11.3542	1.95023	4.29379	1.57456	121	407	110	161	94	XP_004009409.1	PIAS4	chr5:17547009-17570403	-		protein inhibitor of activated STAT, 4	0	NM_015897.2	PIAS4	cDNA FLJ12419 fis, clone MAMMA1003047, highly similar to Protein inhibitor of activated STAT protein 4
LOC101105609	mRNA	433.076	1513.3	-1.805	5.51555e-05	down	71.1969	18.1118	25.2622	21.2053	16.0654	1670	447	981	547	660	XP_004019317.1	LOC101105609	chr20:26967605-26991453	+		BOLA class I histocompatibility antigen, alpha chain BL3-6-like	4e-103	NM_002116.7	HLA-A	Truncated MHC class I antigen
LOC101107984	mRNA	29.0655	1.81233	4.00339	5.54624e-05	up	0.183869	2.12053	0.199833	0.601289	0.0419528	2	30	4	9	1	XP_004015504.1	LOC101107984	chr14:60993249-61003234	-		uncharacterized LOC101107984
LOC101119338	mRNA	791.551	228.354	1.79341	5.69053e-05	up	6.61001	20.3784	13.3771	8.3787	6.78749	252	817	844	351	453	XP_004018643.1	LOC101119338	chr19:14718770-14724982	+		zinc finger protein 652-A-like	0	NM_145166.3	ZBTB47	Zinc finger and BTB domain-containing protein 47
C8H6orf165	mRNA	36.8163	154.048	-2.06497	5.75294e-05	down	4.20433	0.893281	0.0597304	1.12329	0.0141072	170	38	4	50	1	XP_004011340.1	C8H6orf165	chr8:49602411-49639699	-		chromosome 8 open reading frame, human C6orf165	0	NM_178823.2	C6orf165	chromosome 6 open reading frame 165
SLC30A2	mRNA	76.5392	14.4987	2.40028	5.80576e-05	up	0.47757	2.24131	0.126155	0.813414	0.153233	16	79	7	30	9	XP_004005554.1	SLC30A2	chr2:239920459-239934880	+		solute carrier family 30 (zinc transporter), member 2	1e-169	NM_032513.3	SLC30A2	cDNA FLJ36708 fis, clone UTERU2009904, highly similar to Homo sapiens solute carrier family 30 (zinc transporter), member 2 (SLC30A2), transcript variant 1, mRNA
LOC101110545	mRNA	329.409	90.6167	1.86203	5.91962e-05	up	5.19998	16.8445	0.604395	2.51533	0.689633	100	340	19	53	23	XP_004018791.1	LOC101110545	chr20:7420116-7425962	-		HLA class II histocompatibility antigen, DO alpha chain-like	6e-110	NM_002119.3	HLA-DOA	HLA class II histocompatibility antigen, DO alpha chain
ABCB4	mRNA	85.2589	316.252	-1.89115	5.98116e-05	down	7.58649	1.82597	0.176936	4.59434	0.26002	349	88	13	233	21	XP_004008268.1	ABCB4	chr4:32852491-32982340	+		ATP-binding cassette, sub-family B (MDR/TAP), member 4	0	NM_018850.2	ABCB4	Variant ATP-binding cassette sub-family B member 4
CRABP2	mRNA	1132.59	329.845	1.77976	5.9894e-05	up	25.3152	77.2773	1.23877	11.0874	2.36043	364	1169	29	175	59	XP_004002677.1	CRABP2	chr1:105239039-105244830	-		cellular retinoic acid binding protein 2	6e-76	NM_001878.3	CRABP2	Cellular retinoic acid-binding protein 2
HCLS1	mRNA	724.7	209.325	1.79164	6.1191e-05	up	6.44369	19.8327	2.05481	4.15566	1.19338	231	748	122	164	75	XP_004003010.1	HCLS1	chr1:184395403-184428446	-		hematopoietic cell-specific Lyn substrate 1	0	NM_005335.4	HCLS1	cDNA FLJ54279, highly similar to Hematopoietic lineage cell-specific protein
C15H11orf87	mRNA	66.8507	11.7802	2.50458	6.12853e-05	up	1.28321	6.47381	0.0595994	5.37995	0.0563051	13	69	1	60	1	XP_004016051.1	C15H11orf87	chr15:18827769-18828338	+		chromosome 15 open reading frame, human C11orf87	3e-59	NM_207645.3	C11orf87	Uncharacterized protein C11orf87
SUSD4	mRNA	51.3491	202.075	-1.97648	6.19193e-05	down	4.30423	0.972351	0.151503	3.12092	0.341307	223	53	13	178	31	XP_004013667.1	SUSD4	chr12:24784790-24922415	-		sushi domain containing 4	0	NM_017982.3	SUSD4	Sushi domain-containing protein 4
ARL16	mRNA	124.982	28.9973	2.10772	6.25234e-05	up	1.46975	5.6317	1.52526	3.5881	1.49335	32	129	55	86	57	XP_004013122.1	ARL16	chr11:50297374-50299778	+		ADP-ribosylation factor-like 16	1e-74	NM_001040025.1	ARL16	cDNA FLJ58978
LOC101120375	mRNA	22.2836	104.209	-2.22543	6.34336e-05	down	3.0306	0.576124	1.11383	1.12513	1.02219	115	23	70	47	68	XP_004020864.1	LOC101120375	chr24:18189357-18244818	+		acyl-coenzyme A synthetase ACSM1, mitochondrial-like	0	NM_052956.2	ACSM1	cDNA, FLJ95037, highly similar to Homo sapiens acyl-CoA synthetase medium-chain family member 1 (ACSM1), mRNA
LOC101109397	mRNA	232.524	61.6194	1.91593	6.3517e-05	up	1.05718	3.56135	1.12832	1.23149	1.54483	68	240	120	87	174	XP_004019119.1	LOC101109397	chr20:30668073-30671691	+		histone H1.3-like	1e-44	NM_005320.2	HIST1H1D	Histone H1.3
FAM184A	mRNA	177.3	625.255	-1.81826	6.40373e-05	down	10.436	2.63084	0.92235	6.55356	0.500389	690	183	101	476	58	XP_004011212.1	FAM184A	chr8:19038434-19166291	+		family with sequence similarity 184, member A	0	NM_024581.5	FAM184A	Protein FAM184A
RHPN2	mRNA	72.6638	272.756	-1.9083	6.47464e-05	down	4.75713	1.14169	0.62027	3.53173	0.766287	301	75	65	246	85	XP_004015667.1	RHPN2	chr14:42696786-42754298	-		rhophilin, Rho GTPase binding protein 2	0	NM_033103.4	RHPN2	cDNA, FLJ96063, highly similar to Homo sapiens rhophilin, Rho GTPase binding protein 2 (RHPN2), mRNA
BRAT1	mRNA	217.023	57.0885	1.92657	6.66592e-05	up	1.87844	6.34836	0.396066	3.06061	0.408189	63	224	22	113	24	XP_004021371.1	BRAT1	chr24:40498510-40511497	-		BRCA1-associated ATM activator 1	2e-146	NM_152743.3	BRAT1	BRCA1-associated ATM activator 1
LOC101105470	mRNA	18.4082	0	20	6.68968e-05	up	0	2.67396	0	0.134499	0	0	19	0	1	0	XP_004021723.1	LOC101105470	chr26:5701208-5703058	+		beta-defensin 2-like
SLC5A1	mRNA	0	19.0295	-20	7.1212e-05	down	0.521881	0	0	0	0.0141757	21	0	0	0	1	NM_001009404.1	SLC5A1	chr17:70018311-70071702	+		Sodium/glucose cotransporter 1	0	NM_001256314.1	SLC5A1	SLC5A1 protein
C4H7orf53	mRNA	0	19.0295	-20	7.1212e-05	down	3.05307	0	55.9172	0.924462	50.0068	21	0	637	7	603	XP_004007929.1	C4H7orf53	chr4:55881269-55887113	-		chromosome 4 open reading frame, human C7orf53	4e-50	NM_182597.2	LSMEM1	Leucine-rich single-pass membrane protein 1
FOXA2	mRNA	0	19.0295	-20	7.1212e-05	down	0.607163	0	0	0	0	21	0	0	0	0	XP_004014750.1	FOXA2	chr13:40649545-40651490	-		forkhead box A2	7e-160	NM_153675.2	FOXA2	Forkhead box A2, isoform CRA_b
SNTN	mRNA	0	19.0295	-20	7.1212e-05	down	2.4113	0	0	0	0	21	0	0	0	0	XP_004018396.1	SNTN	chr19:37778380-37792204	-		sentan, cilia apical structure protein	2e-64	NM_001080537.1	SNTN	Sentan
LOC101121689	ncRNA	0	19.0295	-20	7.1212e-05	down	3.08496	0	0	0.26689	0	21	0	0	2	0	LOC101121689	LOC101121689	chr10:86354434-86354816	+		ribosomal protein L22 pseudogene
LOC101119591	mRNA	0	19.0295	-20	7.1212e-05	down	1.22566	0	0.0352403	0.0530182	0	21	0	1	1	0	XP_004018996.1	LOC101119591	chr20:26735040-26736992	+		uncharacterized LOC101119591
TDRKH	mRNA	17.4393	86.992	-2.31854	7.15255e-05	down	2.99242	0.533312	0.0752835	0.991044	0.195586	96	18	4	35	11	XP_004002554.1	TDRKH	chr1:100612254-100633854	-		tudor and KH domain containing	0	NM_006862.3	TDRKH	cDNA FLJ31840 fis, clone NT2RP7000109, highly similar to Tudor and KH domain-containing protein
LOC101111876	mRNA	126.919	29.9035	2.08553	7.22756e-05	up	1.1118	4.19508	0.966261	1.04055	0.691844	33	131	47	34	36	XP_004007712.1	LOC101111876	chr3:221152343-221183113	+		uncharacterized LOC101111876	3e-78	NM_014346.3	TBC1D22A	TBC1 domain family member 22A
ABI3	mRNA	263.527	71.5872	1.88018	7.22829e-05	up	3.5417	11.5907	2.9776	2.68783	1.84124	79	272	110	66	72	XP_004012843.1	ABI3	chr11:36889532-36898364	-		ABI family, member 3	2e-132	NM_016428.2	ABI3	ABI gene family member 3
AQP5	mRNA	3.8754	38.059	-3.29582	7.30983e-05	down	2.94281	0.266398	0.0846119	0.190945	0	42	4	2	3	0	NM_001009273.2	AQP5	chr3:136155830-136159078	-		Aquaporin-5	1e-129	NM_001651.3	AQP5	Aquaporin-5
CHP2	mRNA	57.1622	219.292	-1.93972	7.41627e-05	down	6.12498	1.41938	8.619	4.25338	7.05979	242	59	564	185	489	XP_004021251.1	CHP2	chr24:21375011-21412907	+		calcineurin-like EF hand protein 2	1e-81	NM_022097.3	CHP2	cDNA FLJ77903
DIO3	mRNA	39.7229	4.53083	3.13212	7.49526e-05	up	0.336104	2.61966	0.365287	0.488502	0.038344	5	41	9	8	1	NM_001122650.1	DIO3	chr18:65194322-65195158	+		Type III iodothyronine deiodinase	4e-151	NM_001362.3	DIO3	Type III iodothyronine deiodinase
LOC101115236	mRNA	337.16	94.2414	1.839	7.50309e-05	up	6.40902	20.3842	1.50696	10.944	1.14244	104	348	40	195	32	XP_004018810.1	LOC101115236	chr20:8444312-8447138	-		uncharacterized LOC101115236	1e-11	NM_016210.4	C3orf18	Uncharacterized protein C3orf18
LOC100037664	mRNA	37555.6	10551.4	1.83159	7.50586e-05	up	1367.77	4327.9	288.273	1956.33	368.806	11644	38763	4064	18334	5504	XP_004003045.1	LOC100037664	chr1:188445313-188449379	-		Ribosomal protein L35a	3e-60	NM_000996.2	RPL35A	60S ribosomal protein L35a
SFRP5	mRNA	24.2213	109.646	-2.17851	7.51725e-05	down	5.32701	1.04615	3.0835	6.39869	2.73727	121	25	116	160	109	XP_004020355.1	SFRP5	chr22:18136315-18140763	-		secreted frizzled-related protein 5	6e-108	NM_003015.3	SFRP5	Secreted frizzled-related protein 5
RGS20	mRNA	46.5048	6.34317	2.87411	7.72677e-05	up	0.47739	3.11152	0.205889	0.867313	0.311213	7	48	5	14	8	XP_004011729.1	RGS20	chr9:34741563-34788644	+		regulator of G-protein signaling 20	9e-93	NM_170587.3	RGS20	cDNA FLJ37184 fis, clone BRALZ2001559, highly similar to Regulator of G-protein signaling 20
LAT1	mRNA	174.393	608.944	-1.80397	7.81717e-05	down	24.0517	6.12358	0.194494	7.65668	0.85747	672	180	9	235	42	XP_004015563.1	LAT1	chr14:12801358-12826768	-		L-type amino acid transporter subunit LAT1	0	NM_003486.5	SLC7A5	Large neutral amino acids transporter small subunit 1
TMEM9	mRNA	971.757	286.349	1.76282	7.85972e-05	up	24.5911	74.1905	9.44441	36.5472	5.37118	316	1003	201	517	121	XP_004013984.1	TMEM9	chr12:77774891-77786441	-		transmembrane protein 9	6e-92	NM_016456.4	TMEM9	cDNA FLJ59912, moderately similar to Transmembrane protein 9
LOC101111988	mRNA	1083.18	319.877	1.75968	7.95153e-05	up	18.352	55.2307	9.69537	9.37952	5.27737	353	1118	309	198	178	XP_004014554.1	LOC101111988	chr13:63046345-63052521	+		agouti-signaling protein-like	9e-42	NM_001672.2	ASIP	Agouti-signaling protein
tRNA-Leu	tRNA	297.437	82.4612	1.8508	8.05154e-05	up	68.3667	219.039	994.8	37.7529	678.957	91	307	2196	55	1586	tRNA-Leu	tRNA-Leu	chrm:11683-11753	+
SLIRP	mRNA	1275.01	377.872	1.75454	8.26449e-05	up	61.9792	185.696	80.8508	69.3148	96.9591	417	1316	901	514	1144	NM_001145184.2	SLIRP	chr7:85795909-85801715	+		SRA stem-loop-interacting RNA-binding protein	2e-36	NM_031210.5	SLIRP	SRA stem-loop-interacting RNA-binding protein, mitochondrial
CDKN1A	mRNA	734.389	215.668	1.76773	8.31259e-05	up	27.553	83.4101	28.5194	17.2468	46.8861	238	758	408	164	710	NM_001161880.1	CDKN1A	chr20:10678764-10680684	+		CDKN1A	6e-71	NM_078467.2	CDKN1A	cDNA FLJ54803, highly similar to Cyclin-dependent kinase inhibitor 1
CCDC167	mRNA	572.591	166.735	1.77995	8.3952e-05	up	18.6869	57.0993	6.31604	23.2484	4.40277	184	591	103	252	76	XP_004018840.1	CCDC167	chr20:11425575-11440706	-		coiled-coil domain containing 167	9e-43	NM_138493.2	CCDC167	Coiled-coil domain-containing protein 167
ARPC1B	mRNA	5253.11	1543.2	1.76724	8.44776e-05	up	69.1821	209.399	11.6019	56.1282	10.6825	1703	5422	473	1521	461	XP_004021096.1	ARPC1B	chr24:36885198-36891490	-		actin related protein 2/3 complex, subunit 1B, 41kDa	0	NM_005720.3	ARPC1B	cDNA, FLJ95695, Homo sapiens actin related protein 2/3 complex, subunit 1B, 41kDa(ARPC1B), mRNA
LOC101102587	mRNA	31.9721	2.7185	3.55593	8.75412e-05	up	0.172588	1.81363	1.72522	1.25422	1.44937	3	33	49	23	44	XP_004016753.1	LOC101102587	chr15:49681065-49700334	+		ecto-ADP-ribosyltransferase 5-like	6e-87	NM_053017.3	ART5	Ecto-ADP-ribosyltransferase 5
ANKRD34A	mRNA	107.542	24.4665	2.13603	8.97341e-05	up	1.02298	3.99744	0.560476	1.47994	0.432241	27	111	24	43	20	XP_004002467.1	ANKRD34A	chr1:98309172-98310688	-		ankyrin repeat domain 34A	0	NM_001039888.3	ANKRD34A	Ankyrin repeat domain-containing protein 34A
HPGD	mRNA	97.8539	350.687	-1.84148	9.01807e-05	down	10.7051	2.65556	0.718182	8.14134	1.53053	387	101	43	324	97	XP_004005387.1	HPGD	chr2:105167373-105202213	+		hydroxyprostaglandin dehydrogenase 15-(NAD)	5e-132	NM_001256307.1	HPGD	15-hydroxyprostaglandin dehydrogenase [NAD(+)]
TMEM190	mRNA	42.6294	5.437	2.97097	9.02497e-05	up	0.735474	5.12656	0	0.779448	0	6	44	0	7	0	XP_004015932.1	TMEM190	chr14:59381162-59382183	-		transmembrane protein 190	6e-57	NM_139172.1	TMEM190	Transmembrane protein 190
C5H19orf38	mRNA	42.6294	5.437	2.97097	9.02497e-05	up	0.500122	3.48606	0.100657	0.454307	0.095093	6	44	2	6	2	XP_004008577.1	C5H19orf38	chr5:12981690-12992005	+		chromosome 5 open reading frame, human C19orf38	3e-90	NM_001136482.1	C19orf38	Protein HIDE1
RAB3IP	mRNA	62.9753	235.603	-1.9035	9.2615e-05	down	8.09103	1.92265	2.98755	4.4947	3.67447	260	65	159	159	207	XP_004006515.1	RAB3IP	chr3:149687059-149752673	-		RAB3A interacting protein (rabin3)	0	NM_175627.1	RAB3IP	Rab-3A-interacting protein
RPLP1	mRNA	53209.3	14980.8	1.82857	9.27587e-05	up	1694.34	5349.98	1180.25	2374.8	1635.11	16532	54920	19073	25509	27970	XP_004010320.1	RPLP1	chr7:16134511-16136861	+		ribosomal protein, large, P1	1e-59	NM_213725.1	RPLP1	60S acidic ribosomal protein P1
LOC101116336	mRNA	74.6015	273.662	-1.87512	9.30912e-05	down	8.73607	2.12405	31.6924	5.28176	35.1878	302	77	1814	201	2132	XP_004015042.1	LOC101116336	chr14:23434538-23461577	+		liver carboxylesterase-like	0	NM_001266.4	CES1	cDNA FLJ57637, highly similar to Liver carboxylesterase 1 (EC 3.1.1.1)
SYNC	mRNA	80.4146	292.692	-1.86385	9.33891e-05	down	10.4786	2.55543	9.55393	3.9134	9.08126	323	83	488	133	491	XP_004005519.1	SYNC	chr2:234043766-234063512	+		syncoilin, intermediate filament protein	0	NM_030786.2	SYNC	Syncoilin
K27	mRNA	0.968851	24.4665	-4.65839	9.36046e-05	down	0.966429	0.0334037	0	0.127694	0	27	1	0	4	0	NM_001114763.2	K27	chr11:40552090-40557979	-		Keratin 27	0	NM_181537.3	KRT27	Keratin, type I cytoskeletal 27
ODF3B	mRNA	0.968851	24.4665	-4.65839	9.36046e-05	down	3.9872	0.140366	0	0	0	27	1	0	0	0	XP_004007734.1	ODF3B	chr3:224032181-224034266	-		outer dense fiber of sperm tails 3B	6e-25	NM_001014440.3	ODF3B	Orf3 5' of PD-ECGF/TP protein
TMEM132B	mRNA	0.968851	24.4665	-4.65839	9.36046e-05	down	0.476812	0.0167857	0.053314	0.41709	0.100734	27	1	5	26	10	XP_004017609.1	TMEM132B	chr17:49885384-50117480	-		transmembrane protein 132B	0	NM_052907.3	TMEM132B	Transmembrane protein 132B
ARHGEF18	mRNA	595.843	174.89	1.76848	9.42291e-05	up	2.3055	6.98297	0.399101	2.61878	0.411111	193	615	55	241	60	XP_004009358.1	ARHGEF18	chr5:13928493-14021434	+		Rho/Rac guanine nucleotide exchange factor (GEF) 18	0	NM_015318.3	ARHGEF18	Rho guanine nucleotide exchange factor 18
LRRC29	mRNA	154.047	38.9652	1.98312	9.75026e-05	up	2.55205	8.96963	0.895878	5.28347	0.677086	43	159	25	98	20	XP_004015113.1	LRRC29	chr14:34190459-34204135	-		leucine rich repeat containing 29	8e-83	NM_012163.2	LRRC29	leucine rich repeat containing 29
LMTK3	mRNA	89.1343	19.0295	2.22774	9.78201e-05	up	0.360335	1.50049	0.0621623	0.670238	0.0293631	21	92	6	43	3	XP_004015838.1	LMTK3	chr14:54203551-54222486	-		lemur tyrosine kinase 3	0	NM_001080434.1	LMTK3	Serine/threonine-protein kinase LMTK3
ACAN	mRNA	8.71966	55.2762	-2.66431	9.78277e-05	down	0.49856	0.0699177	0.00986975	0.356371	0	61	9	2	48	0	XP_004018097.1	ACAN	chr18:19520823-19560574	+		aggrecan	0	NM_013227.3	ACAN	ACAN protein
GM2A	mRNA	2169.26	648.816	1.74132	9.90307e-05	up	38.9979	115.967	4.12067	26.6334	3.48901	716	2239	125	538	112	XP_004009037.1	GM2A	chr5:60026374-60042431	+		GM2 ganglioside activator	7e-69	NM_001167607.1	GM2A	Ganglioside GM2 activator
TGM1	mRNA	1.9377	28.9973	-3.9035	9.96585e-05	down	0.733377	0.0435677	0.650374	0.478827	0.522915	32	2	47	23	40	XP_004010350.1	TGM1	chr7:20523958-20538086	+		transglutaminase 1 (K polypeptide epidermal type I, protein-glutamine-gamma-glutamyltransferase)	0	NM_000359.2	TGM1	cDNA FLJ78142, highly similar to Homo sapiens transglutaminase 1 (K polypeptide epidermal type I, protein-glutamine-gamma-glutamyltransferase), mRNA
LOC101103530	mRNA	67.8196	12.6863	2.41843	0.000100329	up	0.778352	3.69916	0.167844	0.959566	0.0634267	14	70	5	19	2	XP_004003767.1	LOC101103530	chr1:110215907-110224927	-		T-lymphocyte surface antigen Ly-9-like	3e-36	NM_002348.3	LY9	cDNA FLJ56843, highly similar to T-lymphocyte surface antigen Ly-9
MAST1	mRNA	223.805	60.7132	1.88216	0.000100578	up	0.85075	2.78802	0.0536677	1.6033	0.0579443	67	231	7	139	8	XP_004023623.1	MAST1	chr5:10758832-10783662	-		microtubule associated serine/threonine kinase 1	0	NM_014975.2	MAST1	cDNA FLJ60128, highly similar to Microtubule-associatedserine/threonine-protein kinase 1 (EC 2.7.11.1)
RPS19	mRNA	31975	9139.6	1.80674	0.000100843	up	690.395	2147.21	159.479	1044.88	236.521	10086	33003	3858	16804	6057	XP_004015343.1	RPS19	chr14:50414613-50422799	-		ribosomal protein S19	1e-81	NM_001022.3	RPS19	40S ribosomal protein S19
EMC10	mRNA	875.841	260.976	1.74675	0.000100939	up	25.9679	77.5621	12.7394	37.1855	15.1212	288	904	234	454	294	XP_004015871.1	EMC10	chr14:55655006-55664310	+		ER membrane protein complex subunit 10	5e-84	NM_206538	EMC10	ER membrane protein complex subunit 10
GPX1	mRNA	7701.4	2267.23	1.76419	0.00010123	up	171.951	519.056	63.6354	147.659	54.3183	2502	7949	1534	2366	1386	XP_004018511.1	GPX1	chr19:50698256-50699318	+		Glutathione peroxidase	1e-98	NM_201397.1	GPX1	Glutathione peroxidase 1
LOC101122637	mRNA	23.2524	0.906167	4.68146	0.000101868	up	0.156942	2.75228	0.0651479	0.0481157	0.0601481	1	24	0	0	0	XP_004019091.1	LOC101122637	chr20:29983776-29984253	-		histone H2B type 1-like	2e-68	NM_003518.3	HIST1H2BG	Histone H2B type 1-C/E/F/G/I
ACSL3	mRNA	584.217	1977.26	-1.75892	0.000103222	down	29.8197	7.83939	12.1546	26.939	15.6455	2182	603	1473	2170	2007	XP_004005013.1	ACSL3	chr2:224067545-224104304	+		acyl-CoA synthetase long-chain family member 3	0	NM_203372.1	ACSL3	cDNA, FLJ95462, highly similar to Homo sapiens fatty-acid-Coenzyme A ligase, long-chain 3 (FACL3),mRNA
ADRA1B	mRNA	103.667	23.5603	2.13752	0.000103508	up	0.799376	3.15616	0.074255	1.61986	0.0701506	26	107	4	58	4	XP_004009591.1	ADRA1B	chr5:68843731-68917839	+		adrenoceptor alpha 1B	0	NM_000679.3	ADRA1B	Alpha-1B adrenergic receptor
RNASEK	mRNA	2783.51	832.767	1.74092	0.000103565	up	78.2245	232.485	44.1092	80.3564	37.107	919	2873	858	1039	764	XP_004012670.1	RNASEK	chr11:26427742-26429669	+		ribonuclease, RNase K	4e-53	NM_001004333.4	RNASEK	Ribonuclease kappa
PSAP	mRNA	49914.2	14150.7	1.81858	0.000104469	up	329.316	1032.7	130.773	346.549	118.757	15616	51519	10270	18090	9872	XP_004021492.1	PSAP	chr25:27821115-27854779	-		Prosaposin	0	NM_002778.2	PSAP	Saposin-D
KIAA1211L	mRNA	32.9409	135.925	-2.04486	0.000106538	down	3.4631	0.746121	0.01394	1.25834	0	150	34	1	60	0	XP_004007386.1	KIAA1211L	chr3:102294516-102343301	+		KIAA1211-like ortholog	4e-117	NM_207362.2	KIAA1211L	KIAA1211-like
PURA	mRNA	852.589	254.633	1.74343	0.000106559	up	21.6874	64.5566	13.9452	23.2937	12.8221	281	880	299	332	291	NM_001009447.1	PURA	chr5:48690511-48691239	+		DNA binding protein pur-alpha	2e-149	NM_005859.4	PURA	Transcriptional activator protein Pur-alpha
RFX2	mRNA	31.0032	129.582	-2.06337	0.000106614	down	3.70429	0.787909	0.563067	2.07074	0.502391	143	32	36	88	34	XP_004008628.1	RFX2	chr5:15962097-16002215	+		regulatory factor X, 2 (influences HLA class II expression)	0	NM_134433.2	RFX2	cDNA FLJ55813, highly similar to DNA-binding protein RFX2
LOC101119835	mRNA	768.299	2599.79	-1.75866	0.000107432	down	77.1789	20.2784	31.5034	42.0823	34.4462	2869	793	1939	1722	2245	XP_004013208.1	LOC101119835	chr11:3676921-3708530	-		60 kDa heat shock protein, mitochondrial-like	0	NM_199440.1	HSPD1	Mitochondrial heat shock 60kD protein 1 variant 1
CCL26	mRNA	1084.14	325.314	1.73665	0.000108318	up	29.1889	86.5561	2.62642	56.4642	5.07844	359	1119	53	764	109	XP_004021025.1	CCL26	chr24:33952859-33957478	-		chemokine (C-C motif) ligand 26	1e-25	NM_006072.4	CCL26	C-C motif chemokine 26
C1H1orf168	mRNA	10.6574	61.6194	-2.53153	0.000109759	down	1.66707	0.256328	0.0740124	0.512209	0.0978899	68	11	5	23	7	XP_004003599.1	C1H1orf168	chr1:31017669-31099902	-		chromosome 1 open reading frame, human C1orf168	0	NM_001004303.4	C1orf168	chromosome 1 open reading frame 168
PYGM	mRNA	117.231	409.587	-1.80482	0.000112952	down	8.86723	2.27492	2259.37	7.44902	2556.81	452	121	190742	418	228484	NM_001009192.2	PYGM	chr21:42295329-42307195	-		Glycogen phosphorylase, muscle form	0	NM_005609.2	PYGM	Glycogen phosphorylase, muscle form
SRRM4	mRNA	17.4393	0	20	0.000113747	up	0	0.420748	0	0.0211634	0.0132894	0	18	0	1	1	XP_004017425.1	SRRM4	chr17:55745797-55915793	-		serine/arginine repetitive matrix 4	2e-160	NM_194286.3	SRRM4	Serine/arginine repetitive matrix protein 4
LOC101120961	mRNA	17.4393	0	20	0.000113747	up	0	2.58077	0	0.0685114	0	0	18	0	0	0	XP_004019084.1	LOC101120961	chr20:29970901-29971273	+		histone H4-like	2e-52	NM_003540.3	HIST1H4F	histone cluster 1, H4f
LOC101105484	mRNA	39823.6	11393.2	1.80545	0.000114039	up	792.216	2461.63	955.047	1022.86	1274.36	12573	41104	25104	17871	35458	XP_004005765.1	LOC101105484	chr3:31523793-31524685	+		ferritin heavy chain-like	3e-96	NM_002032.2	FTH1	Ferritin heavy chain
C2H9orf24	mRNA	0	18.1233	-20	0.000114338	down	0.993182	0	0.209887	0.18044	0.113306	20	0	7	4	4	XP_004004180.1	C2H9orf24	chr2:36951443-36965888	+		chromosome 2 open reading frame, human C9orf24	4e-104	NM_147169.2	C9orf24	Spermatid-specific manchette-related protein 1
GMNC	mRNA	0	18.1233	-20	0.000114338	down	0.846708	0	0.0511237	0	0.169042	20	0	2	0	7	XP_004003871.1	GMNC	chr1:194668642-194675427	+		geminin coiled-coil domain containing	4e-169	NM_001146686.2	GMNC	Geminin coiled-coil domain-containing protein 1
PIK3C2G	mRNA	0	18.1233	-20	0.000114338	down	0.239013	0	0.0144315	0.0108559	0	20	0	2	1	0	XP_004006858.1	PIK3C2G	chr3:196152456-196601085	-		phosphatidylinositol-4-phosphate 3-kinase, catalytic subunit type 2 gamma	0	NM_004570	PIK3C2G	PIK3C2G protein
AGR3	mRNA	0	18.1233	-20	0.000114338	down	1.50639	0	0	0	0	20	0	0	0	0	XP_004007823.1	AGR3	chr4:25431185-25443977	-		anterior gradient 3 homolog (Xenopus laevis)	5e-88	NM_176813.3	AGR3	Anterior gradient protein 3 homolog
DNAJA4	mRNA	329.409	1109.15	-1.7515	0.000117016	down	21.494	5.69177	10.1399	10.3102	6.93498	1224	340	956	646	692	XP_004017863.1	DNAJA4	chr18:29713276-29729765	+		DnaJ (Hsp40) homolog, subfamily A, member 4	0	NM_018602.3	DNAJA4	DnaJ homolog subfamily A member 4
SNX12	mRNA	213.147	57.9947	1.87786	0.000117936	up	7.36376	24.0602	2.50098	8.98859	3.41285	64	220	36	86	52	XP_004023246.1	SNX12	chrx:60371810-60378872	-		sorting nexin 12	1e-82	NM_013346.3	SNX12	Sorting nexin 12, isoform CRA_a
NIP7	mRNA	97.8539	345.25	-1.81894	0.000119676	down	14.1964	3.57709	3.41967	6.02483	3.16688	381	101	152	178	149	XP_004015148.1	NIP7	chr14:35822453-35824454	+		nuclear import 7 homolog (S. cerevisiae)	6e-104	NM_016101.4	NIP7	60S ribosome subunit biogenesis protein NIP7 homolog
ZP2	mRNA	41.6606	163.11	-1.96909	0.000121397	down	4.60968	1.0467	0.0154628	7.60711	0.0146081	180	43	1	327	1	ZP2	ZP2	chr24:18981709-18993684	-		zona pellucida glycoprotein 2 (sperm receptor)	0	NM_003460.1	ZP2	Zona pellucida sperm-binding protein 2
ND4L	mRNA	30358	8768.07	1.79174	0.000122879	up	1833.12	5642.3	7253.87	1897.38	5583.38	9676	31334	63417	11025	51669	UPI0000F0A318	ND4L	chrm:9885-10181	+		NADH-ubiquinone oxidoreductase chain 4L	3e-37	YP_003024034.1	ND4L	NADH-ubiquinone oxidoreductase chain 4
CPA4	mRNA	2.90655	32.622	-3.48846	0.00012388	down	1.50483	0.119196	0.075717	0.227829	0.0953756	36	3	3	6	4	XP_004008113.1	CPA4	chr4:94073222-94097990	+		carboxypeptidase A4	0	NM_016352.3	CPA4	cDNA FLJ75086, highly similar to Homo sapiens carboxypeptidase A4, mRNA
CCDC135	mRNA	28.0967	118.708	-2.07894	0.000128223	down	2.58253	0.562151	0.0119032	0.590965	0.0224905	131	29	1	33	2	XP_004015077.1	CCDC135	chr14:25107495-25128889	+		coiled-coil domain containing 135	0	NM_032269.5	CCDC135	Coiled-coil domain-containing protein lobo homolog
CD53	mRNA	1676.11	508.36	1.7212	0.000128292	up	19.6293	57.5701	3.06337	11.1882	4.2712	561	1730	145	352	214	NM_001282247.1	CD53	chr1:87349847-87388594	+		Cell differentiation antigen 53	3e-105	NM_001040033.1	CD53	Leukocyte surface antigen CD53
LOC101113107	ncRNA	272.247	77.0242	1.82153	0.000131979	up	5.60659	17.6488	5.41635	8.44835	5.70015	85	281	136	141	151	LOC101113107	LOC101113107	chr20:7600042-7600894	+		putative protein FAM10A5-like
LOC101112406	mRNA	486.363	144.081	1.75516	0.000132082	up	9.31869	27.9652	1.20316	15.2264	0.936072	159	502	34	286	28	XP_004013105.1	LOC101112406	chr11:50023003-50039379	-		ras-related C3 botulinum toxin substrate 1-like	1e-101	NM_198829.1	RAC1	Ras-related C3 botulinum toxin substrate 1 (Rho family, small GTP binding protein Rac1), isoform CRA_e
CHRNA2	mRNA	384.634	112.365	1.7753	0.000133432	up	2.12316	6.47741	0.129229	2.48082	0.180687	124	397	12	159	18	XP_004004211.1	CHRNA2	chr2:38123509-38135012	+		cholinergic receptor, nicotinic, alpha 2 (neuronal)	0	NM_001282455.1	CHRNA2	cDNA FLJ51876, highly similar to Neuronal acetylcholine receptor protein subunit alpha-2
ZNF683	mRNA	78.4769	16.311	2.26642	0.000135284	up	0.700379	3.03271	0.469871	0.918982	0.288534	18	81	20	26	13	ZNF683	ZNF683	chr2:239634828-239640533	+		zinc finger protein 683	8e-167	NM_173574.2	ZNF683	Zinc finger protein 683
SLC39A8	mRNA	495.083	1651.04	-1.73763	0.00013592	down	32.2874	8.60722	0.256794	12.5721	0.444766	1822	511	24	781	44	XP_004009718.1	SLC39A8	chr6:22554488-22636590	+		solute carrier family 39 (zinc transporter), member 8	0	NM_022154.5	SLC39A8	Zinc transporter ZIP8
C18H14orf2	mRNA	2420.19	734.901	1.7195	0.000136102	up	55.1086	161.407	112.008	53.9489	120.197	811	2498	2730	874	3101	XP_004018060.1	C18H14orf2	chr18:67134922-67140657	-		chromosome 18 open reading frame, human C14orf2	6e-22	NM_004894.2	C14orf2	6.8 kDa mitochondrial proteolipid
LOC101122112	mRNA	14644.2	4317.89	1.76193	0.000136425	up	465.446	1403.37	89.7016	582.251	119.4	4765	15115	1520	6561	2142	XP_004010547.1	LOC101122112	chr7:39748748-39749576	-		60S ribosomal protein L36a-like	3e-57	NM_021029.5	RPL36A	60S ribosomal protein L36a
SH3TC1	mRNA	217.023	59.807	1.85946	0.00013785	up	0.895013	2.90018	0.229262	0.554333	0.092824	66	224	28	45	12	XP_004010181.1	SH3TC1	chr6:113907445-113957635	+		SH3 domain and tetratricopeptide repeats 1	0	NM_018986.3	SH3TC1	SH3 domain and tetratricopeptide repeat-containing protein 1
COL11A2	mRNA	90.1031	19.9357	2.17622	0.00013969	up	0.250213	1.00537	0.429196	0.356434	0.353571	22	93	62	34	54	XP_004019217.1	COL11A2	chr20:7453664-7481321	-		collagen, type XI, alpha 2	0	NM_080681.2	COL11A2	Collagen alpha-2(XI) chain
FAM180B	mRNA	5.81311	43.496	-2.9035	0.00014033	down	3.39706	0.403617	2.00839	3.34301	1.69553	48	6	47	52	42	XP_004016509.1	FAM180B	chr15:75620169-75621808	+		family with sequence similarity 180, member B	1e-80	NM_001164379.1	FAM180B	Protein FAM180B
RIBC1	mRNA	70.7261	254.633	-1.8481	0.000143521	down	10.7042	2.64319	0.713014	2.8375	0.543228	281	73	31	82	25	XP_004022115.1	RIBC1	chrx:49519917-49533236	-		RIB43A domain with coiled-coils 1	5e-135	NM_144968.3	RIBC1	RIB43A domain with coiled-coils 1
LOC101103427	ncRNA	1636.39	499.298	1.71254	0.000144241	up	82.6702	240.871	7.79084	91.1794	9.92771	551	1689	86	669	116	LOC101103427	LOC101103427	chr17:69427572-69430160	-		selenoprotein M-like
FAM195B	mRNA	414.668	122.333	1.76115	0.000144658	up	7.86295	23.6948	2.81339	12.4335	1.5615	135	428	80	235	47	XP_004013118.1	FAM195B	chr11:50218335-50220115	+		family with sequence similarity 195, member B	3e-36	NM_207368	FAM195B	family with sequence similarity 195, member B
GZMM	mRNA	60.0688	10.874	2.46573	0.000147078	up	0.86118	4.22923	0.0433312	1.04305	0.122808	12	62	1	16	3	XP_004009511.1	GZMM	chr5:40577624-40583247	+		granzyme M (lymphocyte met-ase 1)	7e-97	NM_005317.3	GZMM	Granzyme M
CD180	mRNA	528.993	158.579	1.73804	0.000151714	up	4.5711	13.556	0.276	1.05588	0.171346	175	546	17	44	11	XP_004016970.1	CD180	chr16:12393704-12408509	+		CD180 molecule	0	NM_005582.2	CD180	CD180 antigen
ITGB2	mRNA	927.19	282.724	1.71347	0.000153293	up	9.61352	28.0576	1.6744	5.03818	2.09155	312	957	90	180	119	NM_001009485.1	ITGB2	chr1:262869562-262900780	-		Integrin beta-2	0	NM_001127491.1	ITGB2	Integrin beta-2
LOC780514	mRNA	47.4737	7.24934	2.71121	0.000153439	up	0.3914	2.27868	0.0590812	0.666646	0.0558155	8	49	2	15	2	XP_004022272.1	LOC780514	chrx:70606144-70607293	+		POU domain class 3 transcription factor 4	0	NM_000307.4	POU3F4	POU domain, class 3, transcription factor 4
FOXO4	mRNA	450.516	134.113	1.74813	0.000155061	up	5.45677	16.3312	17.3754	7.18414	11.1361	148	465	780	214	529	XP_004022210.1	FOXO4	chrx:60400592-60405883	+		forkhead box O4	0	NM_005938.3	FOXO4	Forkhead box protein O4
LOC101106071	mRNA	11.6262	63.4317	-2.44782	0.000155705	down	3.19372	0.516708	3.36435	1.48144	1.69255	70	12	123	36	65	XP_004007575.1	LOC101106071	chr3:179420414-179425548	+		apolipoprotein L3-like	2e-50	NM_145642.2	APOL3	Apolipoprotein L3
TTC40	mRNA	66.8507	241.04	-1.85026	0.000156124	down	1.49825	0.370122	0.0203708	0.251819	0.0129902	266	69	6	49	4	XP_004020427.1	TTC40	chr22:50189866-50320164	-		tetratricopeptide repeat domain 40	0	NM_173572.3	TTC40	tetratricopeptide repeat domain 40
MAP7D2	mRNA	60.0688	219.292	-1.86817	0.000157502	down	6.74385	1.64226	0	1.49354	0	242	62	0	59	0	XP_004022005.1	MAP7D2	chrx:17430263-17477365	-		MAP7 domain containing 2	0	NM_152780.3	MAP7D2	cDNA FLJ45113 fis, clone BRAWH3034743, weakly similar to Mus musculus microtubule-associated protein 7 (Mtap7), mRNA
HMGCR	mRNA	704.355	2334.29	-1.72861	0.000158345	down	31.5275	8.46736	4.98714	20.4416	4.17402	2576	727	675	1839	598	XP_004010242.1	HMGCR	chr7:6532947-6554661	+		3-hydroxy-3-methylglutaryl-CoA reductase	0	NM_001130996.1	HMGCR	cDNA FLJ78605, highly similar to Homo sapiens 3-hydroxy-3-methylglutaryl-Coenzyme A reductase (HMGCR), mRNA
LOC101110567	mRNA	124.013	30.8097	2.00903	0.000158472	up	3.005	10.5242	0.689607	4.11856	1.01353	34	128	13	52	20	XP_004004468.1	LOC101110567	chr2:94728083-94728735	+		60S ribosomal protein L9-like	6e-97	NM_001024921.2	RPL9	Ribosomal protein L9, isoform CRA_d
PTH-RP	mRNA	41.6606	160.392	-1.94484	0.000161041	down	7.51032	1.73425	0.102479	2.58246	0.435664	177	43	4	67	18	XP_004006806.1	PTH-RP	chr3:186631810-186643817	+		Parathyroid hormone-related protein	5e-74	NM_198966.1	PTHLH	Parathyroid hormone-related protein
SERPINF1	mRNA	2159.57	7268.37	-1.75089	0.000162182	down	319.199	84.3226	28.7522	291.214	37.5809	8021	2229	1196	8056	1655	NM_001139447.1	SERPINF1	chr11:22466813-22478789	+		SERPINF1	0	NM_002615.5	SERPINF1	Pigment epithelium-derived factor
ABP1	mRNA	19.377	88.8044	-2.19628	0.000163419	down	2.61816	0.507876	1.24208	2.98503	4.67845	98	20	77	123	307	XP_004008406.1	ABP1	chr4:112859147-112862928	+		amiloride binding protein 1 (amine oxidase (copper-containing))	0	NM_001272072.1	AOC1	Amiloride-sensitive amine oxidase [copper-containing]
SREK1IP1	mRNA	679.164	206.606	1.71688	0.000167156	up	4.51218	13.1864	5.10631	5.32728	3.8758	228	701	427	296	343	XP_004016989.1	SREK1IP1	chr16:14716638-14748079	+		SREK1-interacting protein 1	1e-25	NM_173829.3	SREK1IP1	Protein SREK1IP1
RPL31	mRNA	25566	7527.53	1.76398	0.000170379	up	969.791	2927.89	354.837	1341.84	632.125	8307	26388	5034	12654	9493	XP_004006179.1	RPL31	chr3:100399751-100404851	-		ribosomal protein L31	2e-68	NM_001099693.1	RPL31	cDNA, FLJ92036, highly similar to Homo sapiens ribosomal protein L31 (RPL31), mRNA
LCP1	mRNA	3023.78	927.009	1.7057	0.000172198	up	14.5311	42.1381	3.90814	9.98291	4.16206	1023	3121	455	773	513	XP_004012112.1	LCP1	chr10:16571845-16632956	-		lymphocyte cytosolic protein 1 (L-plastin)	0	NM_002298.4	LCP1	cDNA FLJ39956 fis, clone SPLEN2024990, highly similar to Plastin-2
LYPLA2	mRNA	1166.5	358.842	1.70076	0.000172294	up	13.6022	39.3096	4.68718	14.7587	3.54639	396	1204	226	473	181	XP_004005177.1	LYPLA2	chr2:242006000-242010422	-		lysophospholipase II	6e-134	NM_007260.2	LYPLA2	Acyl-protein thioesterase 2
LOC101110394	ncRNA	140.483	36.2467	1.95448	0.000172351	up	4.23832	14.6036	4.38241	3.41693	5.01656	40	145	68	35	83	LOC101110394	LOC101110394	chr2:239489416-239489946	+		PEST proteolytic signal containing nuclear protein pseudogene
HSPD1	mRNA	2270.02	7619.96	-1.74708	0.00017411	down	205.085	54.3196	96.7214	116.737	106.738	8409	2343	6568	5269	7672	XP_004004842.1	HSPD1	chr2:198711052-198719652	-		heat shock 60kDa protein 1 (chaperonin)	0	NM_199440.1	HSPD1	Mitochondrial heat shock 60kD protein 1 variant 1
MED25	mRNA	1521.1	469.395	1.69624	0.000179619	up	12.982	37.4117	3.78304	17.5184	2.57323	518	1570	250	769	180	XP_004015862.1	MED25	chr14:55208826-55222278	+		mediator complex subunit 25	0	NM_030973.3	MED25	Mediator of RNA polymerase II transcription subunit 25
GRASP	mRNA	846.776	260.07	1.70308	0.00018074	up	10.3625	29.9429	5.13601	16.6327	2.78243	287	874	236	508	135	XP_004007447.1	GRASP	chr3:134151026-134159745	-		GRP1 (general receptor for phosphoinositides 1)-associated scaffold protein	5e-103	NM_181711.3	GRASP	General receptor for phosphoinositides 1-associated scaffold protein
LOC101123656	mRNA	56.1934	9.96784	2.49505	0.000180917	up	0.391438	1.89945	0.0520081	0.646824	0.05896	11	58	2	20	3	XP_004015481.1	LOC101123656	chr14:59783214-59790618	-		killer cell immunoglobulin-like receptor 3DL1-like	7e-96	NM_013289.2	KIR3DL1	Killer cell immunoglobulin-like receptor 3DL1
COL6A6	mRNA	230.587	65.244	1.82139	0.000182295	up	0.59626	1.87736	0.265013	0.729706	0.198402	72	238	53	97	42	XP_004003991.1	COL6A6	chr1:269642394-269761793	-		collagen, type VI, alpha 6	0	NM_001102608.1	COL6A6	Collagen alpha-6(VI) chain
FAH	mRNA	489.27	147.705	1.72791	0.000183641	up	5.14069	15.1685	2.49456	8.45141	4.2456	163	505	131	295	236	XP_004018123.1	FAH	chr18:25127920-25166682	+		fumarylacetoacetate hydrolase (fumarylacetoacetase)	0	NM_000137.2	FAH	cDNA FLJ51912, highly similar to Fumarylacetoacetase (EC 3.7.1.2)
C2H9orf135	mRNA	0	17.2172	-20	0.000184758	down	1.54259	0	0	0	0	19	0	0	0	0	XP_004004373.1	C2H9orf135	chr2:66265994-66362985	-		chromosome 2 open reading frame, human C9orf135	3e-103	NM_001010940.1	C9orf135	Uncharacterized protein C9orf135
CHRND	mRNA	0	17.2172	-20	0.000184758	down	0.846407	0	2.36699	0	5.08217	19	0	88	0	200	XP_004005509.1	CHRND	chr2:233224523-233231131	+		cholinergic receptor, nicotinic, delta (muscle)	3e-167	NM_001256657.1	CHRND	Acetylcholine receptor subunit delta
LOC101103517	mRNA	0	17.2172	-20	0.000184758	down	0.923153	0	0.0293365	0	0	19	0	1	0	0	XP_004019371.1	LOC101103517	chr20:30582427-30592823	-		butyrophilin subfamily 1 member A1-like	1e-68	NM_001732.2	BTN1A1	Butyrophilin subfamily 1 member A1
LOC101119552	ncRNA	59.0999	10.874	2.44227	0.000186524	up	0.360473	1.75599	0.0816191	0.286519	0.0257025	12	61	4	10	1	LOC101119552	LOC101119552	chr3:224234779-224244669	-		glucose 1,6-bisphosphate synthase-like
PAI-1	mRNA	98.8228	339.813	-1.78182	0.00018686	down	14.561	3.76459	7.40859	2.15161	2.99011	375	102	316	61	135	NM_001174114.2	PAI-1	chr24:35490199-35497032	-		Plasminogen activator inhibitor type 1	0	NM_001165413.2	SERPINE1	cDNA FLJ61097, highly similar to Plasminogen activator inhibitor 1
MORN5	mRNA	3.8754	35.3405	-3.1889	0.000187343	down	3.15271	0.307352	0	0.367166	0	39	4	0	5	0	XP_004005715.1	MORN5	chr3:13566838-13603763	-		MORN repeat containing 5	7e-78	NM_198469.3	MORN5	MORN repeat containing 5
RPS25	mRNA	15124.7	4525.4	1.74079	0.00018779	up	658.125	1955.22	228.785	888.143	423.484	4994	15611	2875	7420	5634	NM_001009457.1	RPS25	chr15:29075645-29077275	-		40S ribosomal protein S25	7e-66	NM_001028.2	RPS25	40S ribosomal protein S25
IGLON5	mRNA	43.5983	6.34317	2.781	0.0001884	up	0.484436	2.96011	0.0417856	0.880115	0.0394759	7	45	1	14	1	XP_004015883.1	IGLON5	chr14:56341305-56347662	+		IgLON family member 5	5e-137	NM_001101372.1	IGLON5	IgLON family member 5
LOC101119426	mRNA	30.0344	2.7185	3.46573	0.000188791	up	0.377356	3.37339	0.131011	0.149112	0.0659206	3	31	1	1	1	XP_004019078.1	LOC101119426	chr20:29991208-29991704	+		histone H2B type 1-like	2e-68	NM_003518.3	HIST1H2BG	Histone H2B type 1-C/E/F/G/I
SLITRK4	mRNA	4.84425	38.9652	-3.00784	0.000189577	down	0.756044	0.0835614	0	0.319435	0	43	5	0	20	0	XP_004022348.1	SLITRK4	chrx:86985694-86993338	+		SLIT and NTRK-like family, member 4	0	NM_173078.4	SLITRK4	SLIT and NTRK-like protein 4
ERBB3	mRNA	112.387	382.402	-1.76662	0.000191328	down	4.43966	1.15998	0.292202	4.8663	0.462085	422	116	46	509	77	XP_004007518.1	ERBB3	chr3:163150937-163172194	-		v-erb-b2 erythroblastic leukemia viral oncogene homolog 3 (avian)	0	NM_001982.3	ERBB3	cDNA FLJ42720 fis, clone BRAMY4000095, highly similar to Receptor tyrosine-protein kinase erbB-3 (EC 2.7.10.1)
XK	mRNA	11.6262	62.5255	-2.42706	0.000191576	down	2.85246	0.471529	15.301	1.05148	16.1531	69	12	613	28	685	XP_004022622.1	XK	chrx:34966910-35012943	+		X-linked Kx blood group (McLeod syndrome)	9e-173	NM_021083.2	XK	Membrane transport protein XK
LOC101103138	ncRNA	522.211	158.579	1.71943	0.000192974	up	28.3609	82.9672	6.97168	35.4805	7.38559	175	539	71	241	80	LOC101103138	LOC101103138	chr3:36864246-36864593	-		ribosomal protein S26 pseudogene
UBXN10	mRNA	41.6606	158.579	-1.92845	0.000194557	down	9.35058	2.18387	0.0322618	2.42685	0.121914	175	43	1	50	4	XP_004005579.1	UBXN10	chr2:245344606-245346571	-		UBX domain protein 10	4e-112	NM_152376.3	UBXN10	UBX domain protein 10
EMR1	mRNA	93.9785	21.748	2.11145	0.000194674	up	0.426241	1.63747	0.0321702	0.129064	0.101306	24	97	3	8	10	XP_004009378.1	EMR1	chr5:15205257-15282644	-		egf-like module containing, mucin-like, hormone receptor-like 1	0	NM_001974.4	EMR1	cDNA FLJ75356, highly similar to Homo sapiens egf-like module containing, mucin-like, hormone receptor-like 1 (EMR1), mRNA
LOC101110693	ncRNA	16.4705	0	20	0.000194875	up	0	0.962061	0.0359489	0.216337	0.0679236	0	17	1	4	2	LOC101110693	LOC101110693	chr13:43010431-43024893	+		prostaglandin F synthase 1-like
LOC101103296	mRNA	85.2589	19.0295	2.16361	0.000197765	up	0.915922	3.6482	1.44841	1.06973	0.721491	21	88	55	27	29	XP_004022285.1	LOC101103296	chrx:75083983-75106020	+		GRB2-associated-binding protein 3-like	3e-97	NM_080612.3	GAB3	GRB2-associated-binding protein 3
TNNI2	mRNA	82.3523	18.1233	2.18396	0.000198427	up	1.47095	5.94214	3416.86	2.67239	4533.08	20	85	76943	40	108052	XP_004020014.1	TNNI2	chr21:48802805-48806917	-		troponin I type 2 (skeletal, fast)	2e-73	NM_003282.3	TNNI2	Troponin I, fast skeletal muscle
HP	mRNA	76.5392	16.311	2.23035	0.000198883	up	0.750184	3.12953	1.13239	0	1.97318	18	79	45	0	83	XP_004015160.1	HP	chr14:38339867-38346263	-		haptoglobin	0	NM_005143.3	HP	cDNA FLJ31310 fis, clone LIVER1000165, highly similar to Haptoglobin
ARHGAP9	mRNA	130.795	33.5282	1.96386	0.000199276	up	0.821531	2.84913	0.281533	0.988306	0.367294	37	135	21	49	29	XP_004007505.1	ARHGAP9	chr3:161878841-161886068	+		Rho GTPase activating protein 9	0	NM_032496.2	ARHGAP9	cDNA FLJ33011 fis, clone THYMU1000359, highly similar to Rho-GTPase-activating protein 9
MFAP2	mRNA	3518.87	1084.68	1.69784	0.000199483	up	120.479	347.568	4.80101	209.192	5.7413	1197	3632	79	2288	100	XP_004005224.1	MFAP2	chr2:248435665-248438897	+		microfibrillar-associated protein 2	1e-65	NM_017459.2	MFAP2	Microfibrillar-associated protein 2
LOC101123328	ncRNA	53.2868	194.826	-1.87034	0.000201543	down	10.0955	2.469	53.7637	3.84066	56.7664	215	55	1900	90	2124	LOC101123328	LOC101123328	chr18:18840852-18842052	+		cytochrome c-like
ATP5G2	mRNA	7971.71	2425.81	1.71642	0.000203125	up	257.467	752.252	524.358	342.323	622.872	2677	8228	9029	3918	11353	NM_001009468.1	ATP5G2	chr3:132715824-132719413	+		ATP synthase F(0) complex subunit C2, mitochondrial	1e-62	NM_005176.5	ATP5G2	ATP synthase F(0) complex subunit C2, mitochondrial
IQUB	mRNA	20.3459	90.6167	-2.15504	0.000204773	down	1.98112	0.395446	0.119619	0.476902	0.254265	100	21	10	26	22	XP_004008072.1	IQUB	chr4:87781469-87859186	-		IQ motif and ubiquitin domain containing	0	NM_178827.4	IQUB	IQ and ubiquitin-like domain-containing protein
SF3A2	mRNA	1059.92	328.939	1.68807	0.00020684	up	12.4992	35.8056	6.94403	17.1408	5.81383	363	1094	334	548	296	XP_004023503.1	SF3A2	chr5:18950338-18958821	+		splicing factor 3a, subunit 2, 66kDa	2e-120	NM_007165.4	SF3A2	Splicing factor 3A subunit 2
LOC101107530	ncRNA	361.381	107.834	1.74471	0.000207148	up	9.74583	29.1009	4.32187	8.80344	4.94411	119	373	87	118	105	LOC101107530	LOC101107530	chr8:77861729-77863907	-		60S ribosomal protein L15-like
LOC101119828	ncRNA	99.7916	340.719	-1.77159	0.000209032	down	15.7757	4.10766	3.03997	13.0918	1.93856	376	103	120	343	81	LOC101119828	LOC101119828	chr8:6063584-6064924	+		envelope glycoprotein-like
PTPRH	mRNA	1.9377	27.185	-3.81039	0.000209486	down	0.901663	0.057136	0.217767	0.245719	0.188586	30	2	12	9	11	XP_004023601.1	PTPRH	chr14:59508972-59520843	+		protein tyrosine phosphatase, receptor type, H	0	NM_002842.3	PTPRH	Receptor-type tyrosine-protein phosphatase H
UGT8	mRNA	1.9377	27.185	-3.81039	0.000209486	down	0.404775	0.0256495	0.293281	0.355438	0.384819	30	2	36	29	50	XP_004009645.1	UGT8	chr6:11048034-11151736	-		UDP glycosyltransferase 8	0	NM_003360.3	UGT8	cDNA FLJ52624, highly similar to 2-hydroxyacylsphingosine1-beta-galactosyltransferase (EC 2.4.1.45)
NFKBIL1	mRNA	374.945	112.365	1.73849	0.000212977	up	5.45055	16.1691	6.60855	9.54311	7.79781	124	387	249	239	311	XP_004019314.1	NFKBIL1	chr20:26871509-26882009	-		nuclear factor of kappa light polypeptide gene enhancer in B-cells inhibitor-like 1	0	NM_005007.3	NFKBIL1	NF-kappa-B inhibitor-like protein 1
CYB561	mRNA	0.968851	22.6542	-4.54736	0.000213887	down	3.60665	0.137126	0.174214	1.96575	0.658336	25	1	2	15	8	NM_001093790.1	CYB561	chr11:47187078-47189315	-		Cytochrome b561	7e-122	NM_001915.3	CYB561	cDNA FLJ37925 fis, clone CTONG2000469, highly similar to Cytochrome b561 domain-containing protein 1
DNAAF1	mRNA	0.968851	22.6542	-4.54736	0.000213887	down	0.618555	0.0235177	0.0149392	0.0224756	0	25	1	1	1	0	XP_004014988.1	DNAAF1	chr14:9927543-9952227	+		dynein, axonemal, assembly factor 1	0	NM_178452.4	DNAAF1	Dynein assembly factor 1, axonemal
ADAM20	mRNA	0.968851	22.6542	-4.54736	0.000213887	down	0.58755	0.0223389	0.454091	0.192141	0.549645	25	1	32	9	41	XP_004023450.1	ADAM20	chr7:79107183-79109576	-		ADAM metallopeptidase domain 20	0	NM_003814.4	ADAM20	Disintegrin and metalloproteinase domain-containing protein 20
LOC101120617	mRNA	7.75081	48.933	-2.65839	0.000214387	down	1.61266	0.227088	0.189333	0.488308	0.017035	54	8	10	18	1	XP_004002225.1	LOC101120617	chr1:65806444-65825893	-		guanylate-binding protein 6-like	0	NM_198460.2	GBP6	cDNA FLJ77935, highly similar to Homo sapiens guanylate binding protein family, member 6 (GBP6), mRNA
MAL2	mRNA	336.191	1095.56	-1.70431	0.000215487	down	27.1332	7.42353	0.325218	19.9586	0.806508	1209	347	24	979	63	XP_004012035.1	MAL2	chr9:57834612-57849911	-		mal, T-cell differentiation protein 2	2e-63	NM_052886.2	MAL2	Protein MAL2
POLD4	mRNA	657.85	202.981	1.69641	0.000220264	up	13.1694	37.944	4.47276	17.3035	4.82917	224	679	126	324	144	XP_004019763.1	POLD4	chr21:44540737-44542483	-		polymerase (DNA-directed), delta 4, accessory subunit	7e-45	NM_021173.4	POLD4	Polymerase (DNA-directed), delta 4
MFAP5	mRNA	424.357	1379.19	-1.70047	0.000221384	down	88.0097	24.0739	16.4098	65.7648	36.7117	1522	438	470	1252	1113	XP_004006943.1	MFAP5	chr3:205954123-205965946	+		microfibrillar associated protein 5	9e-78	NM_003480.2	MFAP5	cDNA FLJ75548, highly similar to Homo sapiens microfibrillar associated protein 5 (MFAP5), mRNA
ATP6V1G2	mRNA	160.829	43.496	1.88657	0.000221485	up	1.72236	5.66171	0.259987	4.79152	0.163744	48	166	12	147	8	XP_004019013.1	ATP6V1G2	chr20:26882027-26883171	+		ATPase H+ transporting lysosomal 13kDa V1 subunit G isoform 2	5e-60	NM_138282.2	ATP6V1G2	V-type proton ATPase subunit G 2
LOC101112277	mRNA	495.083	151.33	1.70997	0.000226269	up	5.95063	17.341	64.2859	7.44471	34.9191	167	511	2988	230	1718	XP_004021002.1	LOC101112277	chr24:32523296-32571481	+		GATS-like protein 2-like	0	NM_001145064.1	GATSL2	GATS protein-like 2
ESYT3	mRNA	9.68851	55.2762	-2.51231	0.000229659	down	1.23947	0.193136	0.0490743	0.369155	0.081133	61	10	4	20	7	XP_004003935.1	ESYT3	chr1:248690307-248745282	-		extended synaptotagmin-like protein 3	0	NM_031913.3	ESYT3	Extended synaptotagmin-3
TMSB10	mRNA	20237.4	6075.85	1.73586	0.000229772	up	634.126	1877.47	131.258	589.729	135.465	6705	20888	2298	6865	2511	XP_004005914.1	TMSB10	chr3:56619325-56620201	+		thymosin beta 10	5e-15	NM_021103.3	TMSB10	Thymosin, beta 10, isoform CRA_a
EPN1	mRNA	1524.97	476.644	1.6778	0.000229805	up	19.8889	56.5702	29.4741	24.7304	22.8842	526	1574	1290	720	1061	XP_004015920.1	EPN1	chr14:59128748-59139037	-		epsin 1	0	NM_013333.3	EPN1	Epsin-1
NLRP1	mRNA	124.013	31.7158	1.96721	0.000231081	up	0.451141	1.56824	0.194569	0.44494	0.176461	35	128	25	38	24	XP_004013325.1	NLRP1	chr11:25648572-25680673	+		NLR family, pyrin domain containing 1	0	NM_033007.3	NLRP1	NACHT, LRR and PYD domains-containing protein 1
HSPA4	mRNA	2059.78	6796.25	-1.72225	0.000234513	down	87.511	23.5843	51.5059	58.2755	43.905	7500	2126	7310	5498	6596	XP_004008844.1	HSPA4	chr5:41997293-42046382	+		heat shock 70kDa protein 4	0	NM_198431.1	HSPA4	cDNA, FLJ79511, highly similar to Heat shock 70 kDa protein 4
AGBL2	mRNA	38.754	147.705	-1.9303	0.000234697	down	3.091	0.720988	0.0801489	1.18859	0.0973526	163	40	7	69	9	XP_004016800.1	AGBL2	chr15:75681622-75711454	-		ATP/GTP binding protein-like 2	0	NM_024783.3	AGBL2	cDNA FLJ61004, highly similar to Homo sapiens ATP/GTP binding protein-like 2 (AGBL2), mRNA
ATP2B3	mRNA	20.3459	89.7105	-2.14054	0.000238732	down	1.45853	0.294073	0.00889544	0.334574	0	99	21	1	25	0	XP_004022714.1	ATP2B3	chrx:77817305-77858102	-		ATPase, Ca++ transporting, plasma membrane 3	0	NM_021949.3	ATP2B3	ATP2B3 protein
LOC101101922	ncRNA	341.036	1104.62	-1.69555	0.000240608	down	43.3506	11.9145	10.9895	29.5849	6.34475	1219	352	512	916	312	LOC101101922	LOC101101922	chr17:33112284-33113866	+		DnaJ (Hsp40) homolog, subfamily A, member 1 pseudogene
CCDC158	mRNA	62.9753	222.917	-1.82365	0.000241743	down	4.12668	1.05237	0.62798	2.89529	0.708094	246	65	62	190	74	XP_004009977.1	CCDC158	chr6:90874932-90943520	-		coiled-coil domain containing 158	0	NM_178555.3	CCDC158	coiled-coil domain containing 158
GCG	mRNA	32.9409	3.62467	3.18396	0.000242375	up	0.399034	3.22393	0.0602335	0.0906197	0.0569041	4	34	1	1	1	XP_004004708.1	GCG	chr2:146540884-146549868	+		Glucagon	2e-93	NM_002054.4	GCG	Glucagon
LOC780467	mRNA	20716	6232.62	1.73283	0.000242564	up	708.796	2094.32	249.167	939.9	330.906	6878	21382	4004	10040	5629	XP_004009681.1	LOC780467	chr6:16785355-16790047	-		60S ribosomal protein L34-like protein	3e-62	NM_033625.2	RPL34	60S ribosomal protein L34
CREG2	mRNA	5.81311	41.6837	-2.8421	0.000244619	down	5.21801	0.646927	1.84927	1.44261	2.3294	46	6	27	14	36	XP_004007382.1	CREG2	chr3:100127289-100143147	+		cellular repressor of E1A-stimulated genes 2	2e-84	NM_153836.3	CREG2	Putative uncharacterized protein CREG2
SRPK3	mRNA	2.90655	30.8097	-3.406	0.000245214	down	0.97105	0.0814406	20.8314	1.0637	25.1456	34	3	1208	41	1543	XP_004022316.1	SRPK3	chrx:77621155-77626307	-		SRSF protein kinase 3	0	NM_014370.3	SRPK3	SRSF protein kinase 3
SORCS3	mRNA	8.71966	51.6515	-2.56647	0.000251648	down	0.556874	0.0835759	0.0235955	0.0354989	0	57	9	4	4	0	XP_004020224.1	SORCS3	chr22:24298120-24946607	+		sortilin-related VPS10 domain containing receptor 3	0	NM_014978.1	SORCS3	Sortilin-related VPS10 domain containing receptor 3
C-JUN	mRNA	2141.16	671.47	1.673	0.000251987	up	44.3998	125.924	141.989	66.8764	86.7347	741	2210	3924	1228	2537	XP_004002069.1	C-JUN	chr1:33248219-33249157	-		C-Jun protein	1e-146	NM_002228.3	JUN	Transcription factor AP-1
HIGD1A	mRNA	628.784	2031.63	-1.692	0.000252215	down	97.7243	26.9261	64.073	39.0184	66.999	2242	649	2434	985	2695	XP_004018304.1	HIGD1A	chr19:14797267-14803757	-		HIG1 hypoxia inducible domain family, member 1A	9e-45	NM_014056.3	HIGD1A	cDNA, FLJ92076, Homo sapiens likely ortholog of mouse hypoxia induced gene 1(HIG1), mRNA
LOC101102734	mRNA	21.3147	92.429	-2.1165	0.000253276	down	2.04159	0.428063	1.78862	3.89094	1.94093	102	22	148	214	170	XP_004010898.1	LOC101102734	chr7:4633398-4703268	+		aminopeptidase Q-like	0	NM_173800.4	AQPEP	FLJ90650 protein
ARSA	mRNA	1291.48	405.963	1.6696	0.000257143	up	14.528	41.0881	3.07409	12.3723	3.21864	448	1333	157	420	174	XP_004007106.1	ARSA	chr3:224147408-224150648	-		arylsulfatase A	0	NM_001085428.2	ARSA	cDNA FLJ57896, highly similar to Arylsulfatase A (EC 3.1.6.8)
SLC6A6	mRNA	125.951	32.622	1.94894	0.000258635	up	3.35903	11.6182	0.281689	2.11897	0.212895	36	130	5	25	4	XP_004018599.1	SLC6A6	chr19:57664905-57668662	-		solute carrier family 6 (neurotransmitter transporter, taurine), member 6	8e-111	NM_003043.4	SLC6A6	Sodium- and chloride-dependent taurine transporter
TENM3	mRNA	90.1031	306.284	-1.76522	0.000260335	down	2.31719	0.606016	0.235943	1.66898	0.199438	338	93	57	268	51	XP_004021734.1	TENM3	chr26:12081551-12531012	+		teneurin transmembrane protein 3	0	NM_001080477	TENM3	Teneurin-3
LOC101117765	mRNA	1029.89	323.502	1.67064	0.000260858	up	25.9847	73.5427	0.61527	14.3477	0.498223	357	1063	14	217	12	XP_004010008.1	LOC101117765	chr6:97491018-97524562	-		placenta-specific gene 8 protein-like	6e-54	NM_016619.2	PLAC8	Placenta-specific gene 8 protein
FGD3	mRNA	145.328	38.9652	1.89905	0.000262328	up	0.967737	3.20876	0.271773	0.797309	0.179726	43	150	20	39	14	XP_004004121.1	FGD3	chr2:28349616-28390809	-		FYVE, RhoGEF and PH domain containing 3	0	NM_033086.2	FGD3	cDNA FLJ75503
SPN	mRNA	203.459	57.9947	1.81074	0.000266171	up	1.84755	5.76226	0.54034	1.7832	0.31287	64	210	31	68	19	XP_004020947.1	SPN	chr24:26526419-26528725	-		sialophorin	2e-58	NM_003123.4	SPN	cDNA FLJ77999, highly similar to Homo sapiens sialophorin (gpL115, leukosialin, CD43), mRNA
ANGPTL1	mRNA	118.2	393.276	-1.73432	0.000268645	down	9.53847	2.54862	5.97159	6.84788	9.71592	434	122	450	343	775	XP_004013880.1	ANGPTL1	chr12:58306759-58329713	-		angiopoietin-like 1	0	NM_004673.3	ANGPTL1	Angiopoietin-related protein 1
YPEL4	mRNA	92.0408	21.748	2.08139	0.000269951	up	1.90725	7.17589	0	2.31004	0.0453304	24	95	0	32	1	YPEL4	YPEL4	chr15:78096398-78101531	-		yippee-like 4 (Drosophila)	2e-50	NM_145008.2	YPEL4	Protein yippee-like 4
CA8	mRNA	25.1901	104.209	-2.04855	0.000270144	down	3.62281	0.778534	0.114127	1.5453	0.161727	115	26	6	54	9	XP_004012016.1	CA8	chr9:38758055-38862141	-		carbonic anhydrase VIII	6e-156	NM_004056.4	CA8	cDNA FLJ57482, highly similar to Carbonic anhydrase-related protein
LHB	mRNA	25.1901	104.209	-2.04855	0.000270144	down	12.2777	2.63845	0	2.1336	0.182698	115	26	0	22	3	NM_001009380.1	LHB	chr14:54608741-54609810	-		Lutropin subunit beta	4e-50	NM_000894.2	LHB	Luteinizing hormone beta subunit
PIR	mRNA	122.075	405.057	-1.73035	0.000272457	down	19.053	5.10484	5.94504	6.50485	7.87759	447	126	231	168	324	XP_004021980.1	PIR	chrx:12847757-12946928	-		pirin (iron-binding nuclear protein)	4e-160	NM_003662.3	PIR	Pirin
EIF4EBP1	mRNA	1367.05	431.335	1.66418	0.000275415	up	29.6913	83.717	106.284	19.2086	124.177	476	1411	2822	339	3490	XP_004021825.1	EIF4EBP1	chr26:31887397-31911617	+		eukaryotic translation initiation factor 4E binding protein 1	8e-59	NM_004095.3	EIF4EBP1	Eukaryotic translation initiation factor 4E-binding protein 1
RBBP8	mRNA	210.241	681.438	-1.69654	0.000275753	down	12.8143	3.5205	0.735162	5.10477	0.981078	752	217	71	330	101	XP_004020528.1	RBBP8	chr23:33797908-33880580	-		retinoblastoma binding protein 8	0	NM_203292.1	RBBP8	DNA endonuclease RBBP8
RPL27	mRNA	6498.08	2015.32	1.68901	0.000275883	up	337.406	966.928	140.103	440.867	239.44	2224	6707	1530	3200	2767	XP_004023278.1	RPL27	chr11:42494520-42499961	+		ribosomal protein L27	3e-58	NM_000988.3	RPL27	60S ribosomal protein L27
CCDC11	mRNA	114.324	380.59	-1.7351	0.000276046	down	14.5239	3.87626	4.71075	9.35543	5.73176	420	118	225	298	290	XP_004020588.1	CCDC11	chr23:50020524-50061856	-		coiled-coil domain containing 11	0	NM_145020.3	CCDC11	Coiled-coil domain-containing protein 11
FTH1	mRNA	72861.5	21439.9	1.76486	0.000277427	up	2241.14	6770.86	2518.47	2841.04	4068.56	23660	75204	44035	33018	75301	NM_001009786.2	FTH1	chr21:39885791-39886765	-		Ferritin heavy chain	3e-86	NM_002032.2	FTH1	Ferritin heavy chain
ZNF296	mRNA	29.0655	2.7185	3.41843	0.000278403	up	0.159237	1.51357	0.0961463	0.0964331	0.0302773	3	30	3	2	1	ZNF296	ZNF296	chr14:51821101-51824643	-		zinc finger protein 296	1e-146	NM_145288.1	ZNF296	Hepatocellular carcinoma-associated antigen HCA108
LOC101115275	miscRNA	15.5016	73.3995	-2.24335	0.00027995	down	1.97631	0.371062	0.294637	1.04169	0.320104	81	16	20	47	23	XR_173158.1	LOC101115275	chr4:68926054-68937869	+		uncharacterized LOC101115275
LOC101117149	mRNA	277.091	82.4612	1.74857	0.000289439	up	12.4574	37.2143	27.9584	9.73071	31.8792	91	286	338	78	408	XP_004006232.1	LOC101117149	chr3:104705786-104706785	-		putative uncharacterized protein encoded by LINC00116-like
LOC101102357	ncRNA	296.468	88.8044	1.73918	0.000289538	up	11.6421	34.4889	1.93519	12.9197	3.15572	98	306	27	120	46	LOC101102357	LOC101102357	chr23:4433957-4434432	-		ribosomal protein L21 pseudogene
FAT3	mRNA	18.4082	82.4612	-2.16337	0.000289655	down	0.381123	0.0756369	0.00758635	0.251096	0.011945	91	19	3	66	5	XP_004019801.1	FAT3	chr21:1476092-2138000	-		FAT tumor suppressor homolog 3 (Drosophila)	0	NM_001008781.2	FAT3	Protocadherin Fat 3
LYPD5	mRNA	183.113	51.6515	1.82585	0.000290199	up	2.73172	8.65508	0.0868101	5.31121	0.0820116	57	189	3	122	3	XP_004015774.1	LYPD5	chr14:51072334-51076416	-		LY6/PLAUR domain containing 5	3e-37	NM_182573.2	LYPD5	Ly6/PLAUR domain-containing protein 5
GSTA1-1	mRNA	24.2213	100.585	-2.05406	0.000295539	down	6.15644	1.31205	48.4405	4.11284	107.966	111	25	1453	82	3428	XP_004018944.1	GSTA1-1	chr20:24871459-24885001	-		Glutathione S-transferase	4e-107	NM_145740.3	GSTA1	Glutathione S-transferase A1
ANKH	mRNA	728.576	229.26	1.66809	0.000299105	up	8.54939	24.154	11.7728	13.9362	10.3703	253	752	577	454	538	XP_004017193.1	ANKH	chr16:58190021-58357031	+		ankylosis, progressive homolog (mouse)	0	NM_054027.4	ANKH	Progressive ankylosis protein homolog
XPNPEP2	mRNA	725.669	228.354	1.66804	0.000299814	up	4.77872	13.5176	1.28295	4.84137	1.17959	252	749	112	281	109	XPNPEP2	XPNPEP2	chrx:107995211-108020868	+		X-prolyl aminopeptidase (aminopeptidase P) 2, membrane-bound	0	NM_003399.5	XPNPEP2	cDNA FLJ59052, highly similar to Xaa-Pro aminopeptidase 2 (EC 3.4.11.9)
C3H12orf74	mRNA	0	16.311	-20	0.000300511	down	1.78615	0	0	0.0901403	0	18	0	0	1	0	XP_004007427.1	C3H12orf74	chr3:128924584-128925150	+		chromosome 3 open reading frame, human C12orf74	1e-23	NM_001178097.2	C12orf74	chromosome 12 open reading frame 74
CYP3A24	mRNA	0	16.311	-20	0.000300511	down	0.640649	0	0.0205391	0.633462	0.223144	18	0	1	20	11	NM_001129904.1	CYP3A24	chr24:36605673-36645734	-		Cytochrome P450 3A24	0	NM_017460.5	CYP3A4	cDNA FLJ51521, highly similar to Cytochrome P450 3A4 (EC 1.14.13.67)
RNF175	mRNA	0	16.311	-20	0.000300511	down	0.659341	0	0	0.732038	0.0417889	18	0	0	22	2	XP_004017564.1	RNF175	chr17:3762473-3833356	+		ring finger protein 175	4e-174	NM_173662.2	RNF175	RING finger protein 175
TAT	mRNA	0	16.311	-20	0.000300511	down	0.439943	0	0	0.0666067	0	18	0	0	3	0	XP_004015170.1	TAT	chr14:38780765-38790080	+		tyrosine aminotransferase	0	NM_000353.2	TAT	Tyrosine aminotransferase
CCKBR	mRNA	0	16.311	-20	0.000300511	down	0.50943	0	0.0170884	0.154254	0	18	0	1	6	0	XP_004016261.1	CCKBR	chr15:46168404-46179232	-		cholecystokinin B receptor	0	NM_176875.3	CCKBR	Cholecystokinin B receptor splice variant long isoform
ABHD4	mRNA	1701.3	539.169	1.65783	0.000300968	up	13.9371	39.0964	47.7753	23.0227	30.5573	595	1756	3378	1082	2287	XP_004010404.1	ABHD4	chr7:21810930-21823043	-		abhydrolase domain containing 4	0	NM_022060.2	ABHD4	cDNA FLJ55116, highly similar to Abhydrolase domain-containing protein 4 (EC 3.1.1.-)
LOC443444	mRNA	210.241	677.813	-1.68885	0.000303607	down	27.0471	7.45823	1.04797	16.1934	0.70128	748	217	48	493	34	Z66555	LOC443444	chr15:7407295-7513730	+		Progesterone receptor	0	NM_001271162.1	PGR	Progesterone receptor B isoform
CXHXorf57	mRNA	22.2836	94.2414	-2.08038	0.000309572	down	2.3547	0.5165	0	1.52197	0.012915	104	23	0	74	1	XP_004022785.1	CXHXorf57	chrx:121657986-121746661	-		chromosome X open reading frame, human CXorf57	0	NM_018015.5	CXorf57	chromosome X open reading frame 57
TAF4B	mRNA	34.8786	133.207	-1.93325	0.000311695	down	2.98261	0.694286	0.759554	1.6588	0.71757	147	36	62	90	62	XP_004020510.1	TAF4B	chr23:30819949-30917887	-		TAF4b RNA polymerase II, TATA box binding protein (TBP)-associated factor, 105kDa	0	NM_005640.1	TAF4B	TATA box binding protein (TBP)-associated factor 4B
KCND3	mRNA	5.81311	40.7775	-2.81039	0.000323633	down	1.2405	0.157215	0.0166446	1.57761	0.0157246	45	6	1	63	1	XP_004002374.1	KCND3	chr1:88330628-88542591	-		potassium voltage-gated channel, Shal-related subfamily, member 3	0	NM_172198.2	KCND3	Potassium voltage-gated channel, Shal-related subfamily, member 3
LCA5L	mRNA	5.81311	40.7775	-2.81039	0.000323633	down	1.07192	0.135849	0.431478	0.086553	0.543504	45	6	30	4	40	XP_004003400.1	LCA5L	chr1:257592122-257631624	-		Leber congenital amaurosis 5-like	0	NM_152505.3	LCA5L	Leber congenital amaurosis 5-like
SH2D5	mRNA	0.968851	21.748	-4.48846	0.000325329	down	0.922987	0.0365545	0	0.0349347	0	24	1	0	1	0	XP_004005207.1	SH2D5	chr2:244797146-244802900	+		SH2 domain containing 5	0	NM_001103161.1	SH2D5	SH2 domain containing 5
LOC101120129	mRNA	0.968851	21.748	-4.48846	0.000325329	down	0.549585	0.0217661	0.207397	0.0832064	0	24	1	15	4	0	XP_004020738.1	LOC101120129	chr23:62028783-62057218	+		uncharacterized LOC101120129	1e-159	NM_012397.3	SERPINB13	cDNA FLJ53019, highly similar to Serpin B13
GABRA2	mRNA	0.968851	21.748	-4.48846	0.000325329	down	0.642097	0.02543	0.0323078	0.145819	0	24	1	2	6	0	XP_004009854.1	GABRA2	chr6:64778774-64939006	-		gamma-aminobutyric acid (GABA) A receptor, alpha 2	0	NM_001286827.1	GABRA2	cDNA FLJ54591, moderately similar to Gamma-aminobutyric-acid receptor alpha-2 subunit
UTP20	mRNA	551.276	1755.25	-1.67083	0.000327008	down	12.5992	3.52407	4.00591	8.82156	3.64349	1937	569	1020	1493	982	XP_004006710.1	UTP20	chr3:170228574-170316078	+		UTP20, small subunit (SSU) processome component, homolog (yeast)	0	NM_014503.2	UTP20	Small subunit processome component 20 homolog
SBSN	mRNA	143.39	38.9652	1.87969	0.000327394	up	1.23672	3.99946	0.257491	3.07329	0.405431	43	148	15	118	24	XP_004015234.1	SBSN	chr14:45291486-45296244	-		suprabasin	0	NM_198538.3	SBSN	Suprabasin
VGLL4	mRNA	576.466	181.233	1.66939	0.000332443	up	7.96937	22.5355	1.90068	11.2933	1.02282	200	595	79	311	45	XP_004018734.1	VGLL4	chr19:55462990-55532539	-		vestigial like 4 (Drosophila)	2e-132	NM_014667.3	VGLL4	Transcription cofactor vestigial-like protein 4
MUSTN1	mRNA	3541.15	1120.02	1.66069	0.000332676	up	90.4317	254.183	150.184	106.283	266.335	1236	3655	3399	1599	6381	XP_004018439.1	MUSTN1	chr19:48033773-48035149	+		musculoskeletal, embryonic nuclear protein 1	1e-39	NM_205853.3	MUSTN1	Musculoskeletal embryonic nuclear protein 1
SLC43A3	mRNA	2117.91	675.094	1.64948	0.000344785	up	15.6991	43.7849	0.992431	15.3329	1.10586	745	2186	78	801	92	XP_004016532.1	SLC43A3	chr15:77877475-77897065	-		solute carrier family 43, member 3	0	NM_199329.2	SLC43A3	cDNA FLJ77840, highly similar to Homo sapiens solute carrier family 43, member 3 (SLC43A3), mRNA
PTCHD1	mRNA	2.90655	29.9035	-3.36293	0.000346224	down	0.675411	0.0583623	0	0.148736	0	33	3	0	8	0	XP_004022011.1	PTCHD1	chrx:20730378-20782405	+		patched domain containing 1	0	NM_173495.2	PTCHD1	Patched domain-containing protein 1
RPS20	mRNA	29899.7	9078.89	1.71954	0.000347948	up	1040.1	3045.11	208.469	1116.77	301.044	10019	30861	3326	11843	5084	XP_004011734.1	RPS20	chr9:36110996-36112501	-		40S ribosomal protein S20-like protein	1e-64	NM_001146227.1	RPS20	40S ribosomal protein S20
KYNU	mRNA	205.396	59.807	1.78002	0.000358531	up	1.56222	4.76971	0.142918	0.580546	0.796609	66	212	10	27	59	XP_004004770.1	KYNU	chr2:165942453-166063051	-		kynureninase	0	NM_003937.2	KYNU	Kynureninase
CDH19	mRNA	39.7229	146.799	-1.8858	0.000360068	down	3.94065	0.947969	0.264371	3.9332	0.471765	162	41	18	178	34	XP_004020651.1	CDH19	chr23:10355206-10401953	+		cadherin 19, type 2	0	NM_021153.3	CDH19	Cadherin-19
SERF2	mRNA	11815.1	3669.07	1.68715	0.000360925	up	169.408	484.922	124.808	215.034	113.306	4049	12195	4941	5658	4748	XP_004017990.1	SERF2	chr18:54373264-54376965	+		small EDRK-rich factor 2	3e-70	NM_005770.5	SERF2	Small EDRK-rich factor 2
KLHL33	mRNA	188.926	54.37	1.79694	0.00036151	up	1.39439	4.3075	16.6	2.93442	8.15272	60	195	1183	139	615	XP_004010440.1	KLHL33	chr7:23852270-23859747	+		kelch-like 33 (Drosophila)	0	NM_001109997.2	KLHL33	kelch-like family member 33
LOC101107970	ncRNA	807.053	257.351	1.64892	0.000366189	up	36.4739	101.583	10.2814	51.3603	14.7655	284	833	132	441	201	LOC101107970	LOC101107970	chr8:80986409-80986847	-		ribosomal protein S25 pseudogene
ZNF764	mRNA	125.951	33.5282	1.90941	0.000368951	up	1.43076	4.81497	0.688773	2.05492	0.628643	37	130	29	58	28	ZNF764	ZNF764	chr24:26738163-26740537	-		zinc finger protein 764	6e-163	NM_033410.3	ZNF764	Zinc finger protein 764
NUP205	mRNA	448.578	1418.15	-1.66058	0.000369112	down	14.0614	3.95415	3.65106	9.92481	3.63375	1565	463	673	1216	709	XP_004008137.1	NUP205	chr4:99155449-99234084	+		nucleoporin 205kDa	0	NM_015135.2	NUP205	cDNA FLJ50078, highly similar to Nuclear pore complex protein Nup205
MRPL54	mRNA	526.086	165.829	1.66561	0.000369676	up	17.3923	49.0528	19.3721	22.6698	19.5482	183	543	337	262	360	XP_004009414.1	MRPL54	chr5:17772698-17777099	-		mitochondrial ribosomal protein L54	6e-44	NM_172251.2	MRPL54	39S ribosomal protein L54, mitochondrial
ABCG1	mRNA	115.293	376.965	-1.70912	0.000374427	down	8.24145	2.24086	0.933025	2.60947	0.610236	416	119	78	145	54	XP_004003409.1	ABCG1	chr1:260557091-260620669	+		ATP-binding cassette, sub-family G (WHITE), member 1	0	NM_207630.1	ABCG1	cDNA FLJ77585, highly similar to Homo sapiens ATP-binding cassette, sub-family G (WHITE), member 1 (ABCG1), transcript variant 2, mRNA
NOS1AP	mRNA	14.5328	68.8687	-2.24454	0.000375446	down	2.63466	0.494263	0.376765	1.16516	0.257068	76	15	18	37	13	XP_004002755.1	NOS1AP	chr1:111607166-111945644	+		nitric oxide synthase 1 (neuronal) adaptor protein	0	NM_014697.2	NOS1AP	Carboxyl-terminal PDZ ligand of neuronal nitric oxide synthase protein
LOC101123288	ncRNA	59.0999	11.7802	2.3268	0.000380467	up	0.562638	2.50941	0.705566	0.70767	0.592503	13	61	27	18	24	LOC101123288	LOC101123288	chr3:204181708-204200453	+		NKG2-A/NKG2-B type II integral membrane protein-like
SAMD15	mRNA	27.1278	107.834	-1.99097	0.000381749	down	3.40732	0.762046	1.59053	0.546209	0.783973	119	28	92	21	48	XP_004011134.1	SAMD15	chr7:85544321-85553777	+		sterile alpha motif domain containing 15	4e-136	NM_001010860.1	SAMD15	sterile alpha motif domain containing 15
TREX1	mRNA	87.1966	20.8418	2.06479	0.000383688	up	1.29536	4.81795	1.29222	0.920892	1.06016	23	90	38	18	33	XP_004023447.1	TREX1	chr19:51332621-51333619	-		three prime repair exonuclease 1	1e-111	NM_033629	TREX1	Three prime repair exonuclease 1
BIN2	mRNA	571.622	181.233	1.65721	0.00038758	up	5.44927	15.3057	0.904815	4.57882	0.683841	200	590	55	185	44	XP_004006389.1	BIN2	chr3:134750489-134787540	+		bridging integrator 2	0	NM_016293.2	BIN2	cDNA, FLJ95061, highly similar to Homo sapiens bridging integrator 2 (BIN2), mRNA
KIAA1244	mRNA	12.5951	62.5255	-2.31159	0.00039128	down	0.594063	0.106386	0.26512	0.17206	0.220998	69	13	51	22	45	XP_004011423.1	KIAA1244	chr8:62987747-63163512	+		KIAA1244 ortholog	0	NM_020340.4	KIAA1244	KIAA1244
HS3ST2	mRNA	21.3147	89.7105	-2.07343	0.000397146	down	3.41821	0.71479	0.18575	1.73884	0.253475	99	22	9	56	13	XP_004021245.1	HS3ST2	chr24:20507509-20618358	+		heparan sulfate (glucosamine) 3-O-sulfotransferase 2	2e-158	NM_006043.1	HS3ST2	cDNA, FLJ94008, highly similar to Homo sapiens heparan sulfate (glucosamine) 3-O-sulfotransferase 2 (HS3ST2), mRNA
LOC101117289	ncRNA	312.939	96.0537	1.70397	0.000397948	up	9.07756	26.292	6.82859	10.993	6.1092	106	323	132	141	125	LOC101117289	LOC101117289	chr1:79032673-79033329	+		charged multivesicular body protein 1b-like
MAP2K7	mRNA	416.606	130.488	1.67477	0.000401531	up	6.45576	18.3236	9.36725	8.75785	6.01089	144	430	346	215	235	NM_001161879.1	MAP2K7	chr5:14340483-14347782	+		MAP2K7	0	NM_145185.2	MAP2K7	cDNA FLJ53438, highly similar to Dual specificity mitogen-activated protein kinase kinase 7 (EC 2.7.12.2)
KLHL6	mRNA	81.3835	19.0295	2.0965	0.000402392	up	0.560502	2.13105	0.14504	0.557647	0.076124	21	84	9	23	5	XP_004003156.1	KLHL6	chr1:201768627-201821950	+		kelch-like 6 (Drosophila)	0	NM_130446.2	KLHL6	Kelch-like protein 6
GIPC1	mRNA	446.64	140.456	1.669	0.000403398	up	7.44738	21.0538	2.32087	9.99495	1.8911	155	461	80	229	69	XP_004008519.1	GIPC1	chr5:9385330-9388697	+		GIPC PDZ domain containing family, member 1	1e-166	NM_202494.2	GIPC1	PDZ domain-containing protein GIPC1
ADAMTS6	mRNA	150.172	482.081	-1.68266	0.000403894	down	4.674	1.29439	0.143229	1.16521	0.125288	532	155	27	146	25	XP_004016986.1	ADAMTS6	chr16:14045920-14327227	+		ADAM metallopeptidase with thrombospondin type 1 motif, 6	0	NM_197941.2	ADAMTS6	A disintegrin and metalloproteinase with thrombospondin motifs 6
ZNF395	mRNA	364.288	113.271	1.6853	0.000408183	up	3.51297	10.0708	3.73485	5.41475	3.14366	125	376	220	212	196	ZNF395	ZNF395	chr2:101612011-101634944	-		zinc finger protein 395	0	NM_018660.2	ZNF395	Zinc finger protein 395
CD2BP2	mRNA	1268.23	408.681	1.63376	0.0004104	up	20.8676	57.5914	12.7114	32.4478	13.6452	451	1309	455	772	517	XP_004020948.1	CD2BP2	chr24:26558330-26560721	-		CD2 (cytoplasmic tail) binding protein 2	4e-149	NM_006110.2	CD2BP2	CD2 antigen cytoplasmic tail-binding protein 2
LOC101121134	mRNA	28.0967	2.7185	3.36952	0.000411659	up	0.415742	3.81995	0.0836741	0.251771	0	3	29	1	2	0	XP_004002475.1	LOC101121134	chr1:98859697-98860102	+		histone H4-like	2e-52	NM_003540.3	HIST1H4F	histone cluster 1, H4f
ANKRD6	mRNA	54.2556	189.389	-1.80351	0.00041788	down	3.6082	0.935354	3.79432	2.30534	3.82094	209	56	364	147	388	XP_004011325.1	ANKRD6	chr8:47702694-47766808	-		ankyrin repeat domain 6	0	NM_014942.4	ANKRD6	Ankyrin repeat domain-containing protein 6
LOC101122662	ncRNA	13.5639	65.244	-2.26607	0.000422803	down	3.89601	0.74064	0.892284	2.26991	1.2108	72	14	27	46	39	LOC101122662	LOC101122662	chr26:22035079-22036125	-		cytochrome b5 reductase 4-like
NAIP	mRNA	176.331	50.7454	1.79694	0.000423532	up	0.747514	2.30919	0.0967165	0.218261	0.0532995	56	182	12	18	7	XP_004017164.1	NAIP	chr16:10126997-10164687	-		NLR family, apoptosis inhibitory protein	0	xp_003403435	xp_003403435
C21H11orf10	mRNA	1361.24	439.491	1.63101	0.000424517	up	60.5054	166.604	20.1118	48.9564	24.9066	485	1405	267	432	350	XP_004019639.1	C21H11orf10	chr21:39640747-39644465	-		chromosome 21 open reading frame, human C11orf10	2e-39	NM_014206.3	TMEM258	Transmembrane protein 258
NEIL3	mRNA	5.81311	39.8713	-2.77797	0.000428738	down	1.09347	0.14173	0.0750258	0.609522	0.0708787	44	6	5	27	5	XP_004021886.1	NEIL3	chr26:7266726-7351131	+		nei endonuclease VIII-like 3 (E. coli)	0	NM_018248.2	NEIL3	Endonuclease 8-like 3
KRT24	mRNA	5.81311	39.8713	-2.77797	0.000428738	down	1.34106	0.173822	0.0736115	0.498359	0.0695426	44	6	4	18	4	XP_004012920.1	KRT24	chr11:40477154-40481511	-		keratin 24	0	NM_019016.2	KRT24	Keratin, type I cytoskeletal 24
ACSL4	mRNA	435.014	1363.78	-1.64848	0.000430287	down	31.6096	8.96312	29.8758	17.4181	28.5958	1505	449	2356	913	2387	XP_004022474.1	ACSL4	chrx:118800401-118843913	+		acyl-CoA synthetase long-chain family member 4	0	NM_022977.2	ACSL4	cDNA FLJ57028, highly similar to Long-chain-fatty-acid--CoA ligase 4 (EC 6.2.1.3)
VPS37D	mRNA	72.6638	16.311	2.15539	0.000432295	up	1.61781	6.40726	0.325607	2.85756	0	18	75	6	35	0	XP_004023671.1	VPS37D	chr24:33508177-33512372	-		vacuolar protein sorting 37 homolog D (S. cerevisiae)	2e-95	NM_152560.1	VPS37D	Vacuolar protein sorting-associated protein 37D
DNASE2	mRNA	1424.21	460.333	1.62941	0.000433469	up	20.6219	56.7205	2.6116	22.8831	2.21253	508	1470	106	620	95	XP_004008538.1	DNASE2	chr5:10756154-10758580	+		deoxyribonuclease II, lysosomal	1e-149	NM_001375.2	DNASE2	cDNA PSEC0141 fis, clone PLACE1005913, highly similar to Deoxyribonuclease-2-alpha (EC 3.1.22.1)
NPNT	mRNA	880.685	2771.96	-1.65421	0.000438222	down	76.1066	21.491	4.99363	55.3009	4.16426	3059	909	332	2447	293	XP_004009698.1	NPNT	chr6:19340790-19415521	-		nephronectin	0	NM_198278.1	NPNT	Nephronectin
MYH14	mRNA	48.4425	171.266	-1.82189	0.000440026	down	1.7848	0.448802	7.29268	0.394602	6.13544	189	50	1279	46	1139	XP_004015867.1	MYH14	chr14:55454935-55527143	+		myosin, heavy chain 14, non-muscle	0	NM_024729.3	MYH14	MYH14 protein
PAMR1	mRNA	1537.57	497.486	1.62792	0.000443022	up	11.0792	30.4609	0.377734	5.00463	0.471969	549	1587	31	273	41	XP_004016455.1	PAMR1	chr15:64153155-64233555	-		peptidase domain containing associated with muscle regeneration 1	0	NM_015430.3	PAMR1	Inactive serine protease PAMR1
GNMT	mRNA	1.9377	25.3727	-3.71086	0.000445711	down	1.44398	0.0980372	0.155691	0.468465	0.0294169	28	2	5	10	1	XP_004018877.1	GNMT	chr20:16668034-16671524	+		glycine N-methyltransferase	2e-165	NM_018960.4	GNMT	Glycine N-methyltransferase
SLC25A10	mRNA	243.182	73.3995	1.72819	0.00044829	up	5.66836	16.6957	1.47887	8.77253	1.3572	81	251	35	138	34	NM_001127291.1	SLC25A10	chr11:50269282-50275156	-		SLC25A10	1e-139	NM_012140.4	SLC25A10	cDNA FLJ61034, highly similar to Mitochondrial dicarboxylate carrier
CACFD1	mRNA	86.2277	20.8418	2.04867	0.000454303	up	2.1249	7.90334	1.67348	2.60163	1.10669	23	89	30	31	21	XP_004007149.1	CACFD1	chr3:2461482-2468305	-		calcium channel flower domain containing 1	3e-57	NM_017586.3	CACFD1	cDNA FLJ54245
LOC101116391	mRNA	7.75081	46.2145	-2.57593	0.000455311	down	1.59663	0.236896	0.526693	0.742871	0.470924	51	8	28	26	26	XP_004007454.1	LOC101116391	chr3:135168295-135193662	+		natural resistance-associated macrophage protein 2-like	0	NM_001174130.1	SLC11A2	cDNA FLJ46799 fis, clone TRACH3031678, highly similar to Natural resistance-associated macrophage protein 2
CTHRC1	mRNA	226.711	67.9625	1.73804	0.000457432	up	2.857	8.47269	0.276006	1.21113	0.847435	75	234	12	35	39	XP_004011847.1	CTHRC1	chr9:73745594-73761627	-		collagen triple helix repeat containing 1	2e-127	NM_138455.3	CTHRC1	cDNA FLJ57590, highly similar to Collagen triple helix repeat-containing protein 1
ADAMTS14	mRNA	99.7916	25.3727	1.97564	0.0004619	up	0.440914	1.54166	0.0190158	0.371914	0.00898234	28	103	2	26	1	XP_004021685.1	ADAMTS14	chr25:26641819-26738748	+		ADAM metallopeptidase with thrombospondin type 1 motif, 14	0	NM_139155.2	ADAMTS14	A disintegrin and metalloproteinase with thrombospondin motifs 14
CTRB1	mRNA	63.9442	13.5925	2.234	0.000462246	up	1.0656	4.45661	0.0428935	1.74237	0.0405226	15	66	1	27	1	XP_004015531.1	CTRB1	chr14:1951095-1955712	+		chymotrypsinogen B1	1e-107	NM_001906.4	CTRB1	Chymotrypsin B chain A
LOC101116080	ncRNA	386.572	1207.01	-1.64264	0.000464768	down	129.261	36.8823	91.1378	117.243	85.9895	1332	399	1556	1330	1554	LOC101116080	LOC101116080	chr14:57060028-57060607	+		prostaglandin E synthase 3-like
CCDC121	mRNA	61.0376	12.6863	2.26642	0.000471373	up	0.523036	2.23718	0.451151	0.882369	0.554078	14	63	20	26	26	XP_004007286.1	CCDC121	chr3:34520250-34522554	-		coiled-coil domain containing 121	7e-85	NM_024584.4	CCDC121	coiled-coil domain containing 121
C5	mRNA	12.5951	61.6194	-2.29053	0.000478881	down	0.702651	0.127682	0.33067	0.21589	0.218085	68	13	53	23	37	XP_004004015.1	C5	chr2:2450191-2540215	+		complement component 5	0	NM_001735.2	C5	Complement C5
HMGA1	mRNA	121.106	32.622	1.89236	0.000485482	up	4.82261	15.9801	25.681	4.07659	15.7795	36	125	317	33	206	XP_004018809.1	HMGA1	chr20:8438950-8443001	+		high mobility group AT-hook 1	4e-44	NM_145905.2	HMGA1	cDNA FLJ54188, moderately similar to High mobility group protein HMG-I/HMG-Y
CLEC4F	mRNA	0	15.4048	-20	0.000492076	down	0.478003	0	0	0.051084	0	17	0	0	2	0	XP_004007353.1	CLEC4F	chr3:92799584-92830108	-		C-type lectin domain family 4, member F	0	NM_173535.2	CLEC4F	cDNA FLJ61608, highly similar to C-type lectin domain family 4 member F
SV2C	mRNA	0	15.4048	-20	0.000492076	down	0.439157	0	0	0.0469325	0.0147355	17	0	0	2	1	XP_004010245.1	SV2C	chr7:7209669-7373254	+		synaptic vesicle glycoprotein 2C	0	NM_014979.1	SV2C	Synaptic vesicle glycoprotein 2C
ADRA1A	mRNA	0	15.4048	-20	0.000492076	down	0.385835	0	0.0959265	0.309255	0.0647315	17	0	7	15	5	XP_004004215.1	ADRA1A	chr2:38638671-38745561	+		Adrenergic receptor alpha-1A	0	NM_033304.2	ADRA1A	Adrenergic, alpha-1A-, receptor variant 3
LOC101111569	mRNA	0	15.4048	-20	0.000492076	down	1.94407	0	0	0	0	17	0	0	0	0	XP_004014911.1	LOC101111569	chr13:73919358-73923724	-		WAP four-disulfide core domain protein 6A-like	1e-34	NM_181502.1	EPPIN	cDNA, FLJ92172, highly similar to Homo sapiens serine protease inhibitor-like, with Kunitz and WAP domains 1 (eppin) (SPINLW1), mRNA
ARC	mRNA	0	15.4048	-20	0.000492076	down	0.912676	0	0	0.146306	0	17	0	0	3	0	XP_004023625.1	ARC	chr9:14593956-14595003	+		activity-regulated cytoskeleton-associated protein	1e-178	NM_015193.4	ARC	Activity-regulated cytoskeleton-associated protein
CLCNKA	mRNA	0.968851	20.8418	-4.42706	0.00049689	down	0.529271	0.0218729	0.0138943	0.418074	0.0656317	23	1	1	20	4	XP_004005607.1	CLCNKA	chr2:248881728-248898490	+		chloride channel, voltage-sensitive Ka	0	NM_004070.3	CLCNKA	cDNA FLJ76787, highly similar to Homo sapiens chloride channel Ka (CLCNKA), mRNA
CLEC4A	mRNA	375.914	118.708	1.66299	0.000509374	up	8.30017	23.3671	1.2242	5.52535	1.5541	131	388	32	96	43	XP_004006953.1	CLEC4A	chr3:206375960-206388232	+		C-type lectin domain family 4, member A	3e-68	NM_194450.2	CLEC4A	C-type lectin domain family 4 member A
HPN	mRNA	6.78196	42.5898	-2.65074	0.000510142	down	1.68326	0.238291	0.583855	0.292798	1.11338	47	7	27	9	54	XP_004015222.1	HPN	chr14:44883973-44903083	+		hepsin	0	NM_182983.2	HPN	Truncated hepsin serine protease
RPL18	mRNA	24822.9	7713.29	1.68625	0.000510879	up	723.44	2069.86	231.248	1013.68	307.16	8512	25621	4506	13129	6335	XP_004015402.1	RPL18	chr14:54305581-54309329	-		ribosomal protein L18	4e-97	NM_001270490.1	RPL18	60S ribosomal protein L18
TRPV2	mRNA	818.679	266.413	1.61963	0.000525522	up	6.90094	18.875	1.11255	7.45214	0.876992	294	845	78	349	65	XP_004012771.1	TRPV2	chr11:32772063-32787093	-		transient receptor potential cation channel, subfamily V, member 2	0	NM_016113.4	TRPV2	cDNA FLJ11034 fis, clone PLACE1004258, highly similar to Transient receptor potential cation channel subfamily V member 2
NBL1	mRNA	1068.64	348.874	1.615	0.000528612	up	30.813	83.9085	6.81367	32.7523	4.88485	385	1103	141	450	107	XP_004005217.1	NBL1	chr2:245870811-245881507	-		neuroblastoma, suppression of tumorigenicity 1	6e-99	NM_182744.3	NBL1	Neuroblastoma suppressor of tumorigenicity 1
MTMR7	mRNA	25.1901	99.6784	-1.98442	0.000531446	down	2.05752	0.462255	0.440457	2.00496	0.288077	110	26	39	118	27	XP_004021899.1	MTMR7	chr26:18600150-18673005	+		myotubularin related protein 7	0	NM_004686.4	MTMR7	cDNA FLJ57279, highly similar to Myotubularin-related protein 7 (EC 3.1.3.-)
DES	mRNA	4747.37	15263.5	-1.68488	0.000547235	down	418.611	115.764	1428.21	96.5161	1463.28	16844	4900	95181	4275	103224	XP_004005001.1	DES	chr2:220325595-220332676	+		desmin	0	NM_001927.3	DES	Mutant desmin
NAAA	mRNA	1005.67	328.939	1.61226	0.000551552	up	17.3376	47.1689	1.91055	10.3803	1.80494	363	1038	66	239	66	XP_004010144.1	NAAA	chr6:90436015-90462847	-		N-acylethanolamine acid amidase	2e-148	NM_014435.3	NAAA	cDNA FLJ54891, highly similar to N-acylethanolamine-hydrolyzing acid amidase (EC 3.5.1.-)
SGSH	mRNA	1569.54	513.797	1.61107	0.000551777	up	10.8251	29.4073	1.36025	15.1924	1.54643	567	1620	118	876	142	XP_004013139.1	SGSH	chr11:51421315-51429032	+		N-sulfoglucosamine sulfohydrolase	0	NM_000199.3	SGSH	cDNA FLJ38650 fis, clone HHDPC2007775, highly similar to N-sulphoglucosamine sulphohydrolase (EC 3.10.1.1)
NDUFA13	mRNA	1878.6	614.381	1.61245	0.000551939	up	74.5055	202.636	241.255	76.1702	229.236	678	1939	3636	763	3657	XP_004008450.1	NDUFA13	chr5:3568050-3576221	-		NADH dehydrogenase (ubiquinone) 1 alpha subcomplex, 13	2e-69	NM_015965.6	NDUFA13	NADH dehydrogenase [ubiquinone] 1 alpha subcomplex subunit 13
LOC101105827	ncRNA	194.739	57.9947	1.74755	0.000557442	up	1.59657	4.73502	0.283969	0.742021	0.663622	64	201	19	33	47	LOC101105827	LOC101105827	chr8:22261250-22270762	+		ralBP1-associated Eps domain-containing protein 1-like
RNASET2	mRNA	676.258	220.199	1.61877	0.000567656	up	10.7739	29.4157	1.1779	11.7202	1.0875	243	698	44	291	43	XP_004011607.1	RNASET2	chr8:88395024-88450418	-		ribonuclease T2	2e-78	NM_003730.4	RNASET2	Ribonuclease T2
FAM207A	mRNA	117.231	31.7158	1.88608	0.000567867	up	2.19047	7.25748	2.19172	3.92276	1.14239	35	121	58	69	32	XP_004003974.1	FAM207A	chr1:262920540-262945951	+		family with sequence similarity 207, member A	9e-45	NM_058190.2	FAM207A	family with sequence similarity 207, member A
KCTD17	mRNA	159.86	46.2145	1.79039	0.000570686	up	2.34241	7.20333	0.083196	2.33644	0.209593	51	165	3	56	8	XP_004023680.1	KCTD17	chr3:180291681-180301844	+		potassium channel tetramerisation domain containing 17	2e-118	NM_024681.3	KCTD17	BTB/POZ domain-containing protein KCTD17
LOC101116871	mRNA	188.926	56.1824	1.74963	0.00058142	up	2.01174	6.04495	0.235098	4.62756	0.148069	62	195	12	157	8	XP_004018768.1	LOC101116871	chr19:60208340-60296543	-		uncharacterized LOC101116871	8e-25	NM_032343.2	CHCHD6	Coiled-coil-helix-coiled-coil-helix domain-containing protein 6, mitochondrial
LOC101120721	mRNA	14.5328	0	20	0.000585557	up	0.131151	2.89835	0	1.07223	0.168325	0	15	0	5	1	XP_004021437.1	LOC101120721	chr25:15816684-15816969	+		40S ribosomal protein S27-like	8e-36	NM_001030.4	RPS27	40S ribosomal protein S27
KIF6	mRNA	7.75081	45.3083	-2.54736	0.000586405	down	0.912188	0.138727	0.0110155	0.13258	0	50	8	1	8	0	XP_004019256.1	KIF6	chr20:13227021-13660254	-		kinesin family member 6	0	NM_145027.4	KIF6	KIF6 protein
MREG	mRNA	217.991	66.1502	1.72045	0.000590091	up	1.66894	4.88941	0.151844	1.9314	0.378189	73	225	11	93	29	XP_004005467.1	MREG	chr2:216942338-217030398	-		melanoregulin	3e-99	NM_018000.2	MREG	Melanoregulin
ANGPT2	mRNA	295.5	911.604	-1.62525	0.000596522	down	21.1911	6.10677	1.34818	21.9478	2.11476	1006	305	106	1147	176	XP_004021721.1	ANGPT2	chr26:5247348-5301686	-		angiopoietin 2	0	NM_001147.2	ANGPT2	Angiopoietin-2
LOC101116099	mRNA	877.779	288.161	1.60698	0.000604121	up	15.4507	41.8644	2.27358	8.761	2.00933	318	906	77	198	72	XP_004019216.1	LOC101116099	chr20:7367138-7372146	-		HLA class II histocompatibility antigen, DM alpha chain-like	2e-104	NM_006120.3	HLA-DMA	HLA class II histocompatibility antigen, DM alpha chain
REPS2	mRNA	30.0344	113.271	-1.91509	0.000605433	down	3.74493	0.882779	0.361786	1.11581	0.871559	125	31	20	41	51	XP_004021992.1	REPS2	chrx:14481180-14660360	+		RALBP1 associated Eps domain containing 2	0	NM_004726.2	REPS2	RalBP1-associated Eps domain-containing protein 2
DOK6	mRNA	36.8163	5.437	2.75946	0.000605693	up	0.3561	2.14368	0.107505	0.862608	0.101563	6	38	3	16	3	XP_004020649.1	DOK6	chr23:7486798-7762162	-		docking protein 6	0	NM_152721.5	DOK6	Docking protein 6
FMO2	mRNA	16.4705	72.4934	-2.13797	0.000606144	down	2.81143	0.567863	1.2307	2.01118	0.821892	80	17	58	63	41	XP_004013738.1	FMO2	chr12:36913672-36953880	+		flavin containing monooxygenase 2 (non-functional)	0	NM_001460.3	FMO2	cDNA, FLJ93321, highly similar to Homo sapiens flavin containing monooxygenase 2 (FMO2), mRNA
CPB2	mRNA	27.1278	2.7185	3.31889	0.000610292	up	0.116891	1.03699	0	0.707888	0.0222257	3	28	0	20	1	XP_004012111.1	CPB2	chr10:16501850-16560405	-		carboxypeptidase B2 (plasma)	0	NM_016413.3	CPB2	Carboxypeptidase B2
VPS37C	mRNA	129.826	36.2467	1.84066	0.000623052	up	3.16533	10.0791	14.3579	3.55826	7.06427	40	134	300	49	156	XP_004019610.1	VPS37C	chr21:36663153-36668338	-		vacuolar protein sorting 37 homolog C (S. cerevisiae)	2e-88	NM_017966.4	VPS37C	Vacuolar protein sorting-associated protein 37C
TTC23L	mRNA	4.84425	35.3405	-2.86698	0.000626746	down	1.54636	0.18844	0.0478812	0.144072	0.0678518	39	5	2	4	3	XP_004017181.1	TTC23L	chr16:39176461-39232060	-		tetratricopeptide repeat domain 23-like	2e-158	NM_144725.3	TTC23L	tetratricopeptide repeat domain 23-like
FGFR2	mRNA	312.939	961.443	-1.61932	0.000635088	down	15.3697	4.4612	0.0962123	5.13201	0.082631	1061	323	11	390	10	XP_004020289.1	FGFR2	chr22:40405792-40510100	-		Fibroblast growth factor receptor 2 IIIb	0	NM_023030.1	FGFR2	Soluble FGFR2 variant 1
ERF	mRNA	542.556	176.703	1.61845	0.00063679	up	7.23709	19.7902	2.50978	8.12493	1.2067	195	560	112	241	57	XP_004015756.1	ERF	chr14:50075042-50077185	+		Ets2 repressor factor	0	NM_006494.2	ERF	Ets2 repressor factor, isoform CRA_b
GFPT2	mRNA	1237.22	3835.8	-1.63242	0.000637036	down	81.6664	23.4304	5.56191	34.7548	7.67499	4233	1277	477	1983	697	XP_004008428.1	GFPT2	chr5:585283-630034	+		glutamine-fructose-6-phosphate transaminase 2	0	NM_005110.2	GFPT2	cDNA, FLJ95375, highly similar to Homo sapiens glutamine-fructose-6-phosphate transaminase 2 (GFPT2), mRNA
LOC101123133	miscRNA	5084.53	1652.85	1.62116	0.000638042	up	253.534	693.052	88.9974	317.195	157.577	1824	5248	1061	2513	1988	XR_173255.1	LOC101123133	chr11:46369802-46370206	-		ribosomal protein L35 pseudogene
ATP6V1F	mRNA	1625.73	536.451	1.59957	0.000641657	up	46.5198	125.366	21.548	33.4891	24.66	592	1678	454	469	550	XP_004008098.1	ATP6V1F	chr4:92890760-92893492	+		ATPase, H+ transporting, lysosomal 14kDa, V1 subunit F	1e-64	NM_004231.3	ATP6V1F	V-type proton ATPase subunit F
ESR1	mRNA	2381.44	7473.16	-1.64989	0.000644708	down	80.292	22.7558	9.70536	61.7312	12.3177	8247	2458	1651	6979	2218	Z49257.1	ESR1	chr8:75455502-75705536	+		Estrogen receptor alpha	0	NM_001122742.1	ESR1	cDNA FLJ77952, highly similar to Homo sapiens oestrogen receptor
PLD3	mRNA	12238.5	3911.02	1.64581	0.000649941	up	124.212	345.55	6.66256	86.1259	6.52412	4316	12632	383	3294	397	XP_004015303.1	PLD3	chr14:48866766-48876281	+		phospholipase D family, member 3	0	NM_012268.2	PLD3	cDNA FLJ59669, highly similar to Homo sapiens phospholipase D family, member 3 (PLD3), transcript variant 1, mRNA
HEATR4	mRNA	39.7229	141.362	-1.83135	0.000653106	down	2.91696	0.728698	0.846752	1.68157	0.757284	156	41	75	99	71	XP_004011112.1	HEATR4	chr7:81841338-81878738	-		HEAT repeat containing 4	0	NM_203309.2	HEATR4	HEAT repeat containing 4
LOC101122059	mRNA	19.377	0.906167	4.41843	0.00067191	up	0.147287	1.86664	0.0592874	1.24875	0	1	20	1	14	0	XP_004018153.1	LOC101122059	chr18:33715161-33728814	-		duodenase-1-like	8e-53	NM_033423.4	GZMH	Granzyme H
PLXNB3	mRNA	3.8754	31.7158	-3.03279	0.000674982	down	0.359152	0.0390146	0.0557624	0.251679	0.0468268	35	4	9	27	8	XP_004023217.1	PLXNB3	chrx:77628046-77643186	-		plexin B3	0	NM_005393.2	PLXNB3	cDNA FLJ76953, highly similar to Homo sapiens plexin B3 (PLXNB3), mRNA
HS3ST5	mRNA	3.8754	31.7158	-3.03279	0.000674982	down	0.626346	0.0680398	1.66401	0.357637	2.18451	35	4	154	22	214	XP_004011237.1	HS3ST5	chr8:23171338-23470980	+		heparan sulfate (glucosamine) 3-O-sulfotransferase 5	0	NM_153612.3	HS3ST5	Heparan sulfate glucosamine 3-O-sulfotransferase 5
NEGR1	mRNA	48.4425	166.735	-1.78321	0.0006754	down	1.78955	0.462224	0.100669	1.70639	0.150583	184	50	17	193	27	XP_004002131.1	NEGR1	chr1:46733510-47758892	-		neuronal growth regulator 1	0	NM_173808.2	NEGR1	Neuronal growth regulator 1
SLC9A9	mRNA	311.001	98.7722	1.65474	0.0006922	up	2.91758	8.16691	0.373333	3.86847	0.291624	109	321	23	159	19	XP_004003331.1	SLC9A9	chr1:243126052-243780345	+		solute carrier family 9, subfamily A (NHE9, cation proton antiporter 9), member 9	0	NM_173653.3	SLC9A9	Sodium/hydrogen exchanger 9
KRT14	mRNA	2.90655	28.0912	-3.27274	0.000694969	down	1.14824	0.123224	0	0	0	31	3	0	0	0	XP_004012953.1	KRT14	chr11:41324041-41329581	-		Keratin 14	0	NM_000422.2	KRT17	cDNA FLJ56708, highly similar to Keratin, type I cytoskeletal 17
GPX2	mRNA	58.1311	194.826	-1.7448	0.00069964	down	11.6426	3.08831	0.425055	1.96764	0.556006	215	60	13	40	18	XP_004010769.1	GPX2	chr7:73975458-73978828	-		glutathione peroxidase 2 (gastrointestinal)	6e-107	NM_002083.3	GPX2	Glutathione peroxidase 2
ARL4C	mRNA	128.857	36.2467	1.82985	0.000700854	up	3.97624	12.5667	0.840289	2.97988	0.396921	40	133	14	33	7	NM_001162554.1	ARL4C	chr1:6371836-6372401	+		ADP-ribosylation factor-like 4C	1e-111	NM_005737.3	ARL4C	ADP-ribosylation factor-like protein 4C
LOC101117079	ncRNA	128.857	36.2467	1.82985	0.000700854	up	0.808957	2.5139	0	2.05758	0	40	133	0	114	0	LOC101117079	LOC101117079	chr6:112287214-112326241	-		epididymis-specific alpha-mannosidase-like
NRDE2	mRNA	403.042	130.488	1.62701	0.000718029	up	2.11817	5.83029	1.70525	3.52756	1.37605	144	416	192	264	164	XP_004011147.1	NRDE2	chr7:98759624-98830376	-		NRDE-2, necessary for RNA interference, domain containing	0	NM_199043.1	NRDE2	Protein NRDE2 homolog
PPM1H	mRNA	96.8851	25.3727	1.933	0.000723989	up	0.95132	3.22943	0.389772	0.802444	0.290706	28	100	19	26	15	XP_004007499.1	PPM1H	chr3:156451999-156802698	+		protein phosphatase, Mg2+/Mn2+ dependent, 1H	0	NM_020700.1	PPM1H	Protein phosphatase 1H
LOC101119721	mRNA	1319.57	438.585	1.58915	0.00072533	up	58.1873	155.638	146.572	58.1207	188.737	484	1362	2019	532	2752	XP_004008833.1	LOC101119721	chr5:41370277-41373304	-		cytochrome b-c1 complex subunit 10-like	2e-23	NM_006830.3	UQCR11	Cytochrome b-c1 complex subunit 10
CALCOCO1	mRNA	3263.09	1076.53	1.59985	0.00073374	up	31.0457	83.6592	41.5406	43.9331	30.7328	1188	3368	2632	1850	2061	XP_004006336.1	CALCOCO1	chr3:132670206-132681272	+		calcium binding and coiled-coil domain 1	0	NM_020898.2	CALCOCO1	cDNA FLJ54085, highly similar to Homo sapiens calcium binding and coiled-coil domain 1 (CALCOCO1), mRNA
FGL1	mRNA	148.234	459.427	-1.63196	0.000748451	down	22.7478	6.56763	1.7338	17.9739	3.25034	507	153	64	441	127	XP_004021775.1	FGL1	chr26:18086596-18111283	+		fibrinogen-like 1	3e-166	NM_201553.1	FGL1	Fibrinogen-like protein 1
PAOX	mRNA	351.693	113.271	1.63454	0.000752648	up	4.65144	12.8746	1.23574	6.21968	0.891497	125	363	55	184	42	XP_004020431.1	PAOX	chr22:50509705-50525892	+		Polyamine oxidase	0	NM_207129.1	PAOX	Polyamine oxidase (Exo-N4-amino), isoform CRA_d
NYAP1	mRNA	348.786	112.365	1.63415	0.000762506	up	2.77294	7.6733	0.054009	3.27052	0.0255118	124	360	4	161	2	XP_004023717.1	NYAP1	chr24:35900853-35960797	-		neuronal tyrosine-phosphorylated phosphoinositide-3-kinase adaptor 1	0	NM_173564.3	NYAP1	Neuronal tyrosine-phosphorylated phosphoinositide-3-kinase adapter 1
PARVB	mRNA	56.1934	11.7802	2.25404	0.000763079	up	0.747118	3.16833	23.4575	0.62647	17.4402	13	58	676	12	532	XP_004007090.1	PARVB	chr3:218742638-218853414	+		parvin, beta	1e-145	NM_013327.4	PARVB	Beta-parvin
GPLD1	mRNA	23.2524	91.5229	-1.97675	0.000765235	down	1.92931	0.451683	0.0459077	0.638869	0.0433701	101	24	4	37	4	XP_004019154.1	GPLD1	chr20:32157602-32210447	+		glycosylphosphatidylinositol specific phospholipase D1	0	NM_177483.1	GPLD1	Phosphatidylinositol-glycan-specific phospholipase D
EML2	mRNA	624.909	206.606	1.59676	0.000765844	up	5.33395	14.3649	0.593269	9.18059	1.00085	228	645	42	432	75	XP_004015803.1	EML2	chr14:52276414-52300965	-		echinoderm microtubule associated protein like 2	0	NM_012155.2	EML2	Echinoderm microtubule-associated protein-like 2
ITGAX	mRNA	342.973	110.552	1.63337	0.000783097	up	1.50004	4.14885	0.26726	1.13366	0.24898	122	354	36	101	35	XP_004021284.1	ITGAX	chr24:27400568-27420184	+		CR4 receptor subunit alphaX	0	NM_001286375.1	ITGAX	cDNA FLJ59843, highly similar to Integrin alpha-X
LOC101110016	miscRNA	854.526	2603.42	-1.60721	0.000790751	down	79.9477	23.3304	17.3467	62.318	11.1379	2873	882	1032	2465	701	XR_173055.1	LOC101110016	chr1:228963040-228965061	-		DnaJ (Hsp40) homolog, subfamily A, member 1 pseudogene
LOC101115111	ncRNA	32.9409	4.53083	2.86203	0.000794648	up	0.204744	1.32336	0.197797	0.390575	0.408765	5	34	8	10	17	LOC101115111	LOC101115111	chr3:38040015-38043443	-		UPF0183 protein C16orf70 homolog
SLC1A4	mRNA	155.016	477.55	-1.62323	0.000803663	down	8.99333	2.5953	1.14372	6.72779	2.7548	527	160	111	434	283	XP_004005885.1	SLC1A4	chr3:43165443-43178488	-		solute carrier family 1 (glutamate/neutral amino acid transporter), member 4	3e-123	NM_003038.4	SLC1A4	cDNA, FLJ93528, highly similar to Homo sapiens solute carrier family 1 (glutamate/neutral amino acid transporter), member 4 (SLC1A4), mRNA
ARL2	mRNA	938.817	313.534	1.58222	0.000810132	up	35.1268	93.4683	15.7616	47.5641	16.2493	346	969	257	516	281	NM_001162552.1	ARL2	chr21:42545957-42553153	+		ADP-ribosylation factor-like 2	3e-102	NM_001667.3	ARL2	cDNA FLJ58989, moderately similar to ADP-ribosylation factor-like protein 2
C2H9orf152	mRNA	0	14.4987	-20	0.000811298	down	0.455347	0	0	0	0	16	0	0	0	0	XP_004004071.1	C2H9orf152	chr2:13083172-13089725	+		chromosome 2 open reading frame, human C9orf152	7e-88	NM_001012993.2	C9orf152	chromosome 9 open reading frame 152
EBF2	mRNA	0	14.4987	-20	0.000811298	down	0.341122	0	2.57459	0.755313	2.6147	16	0	200	39	215	XP_004004225.1	EBF2	chr2:39359951-39576052	+		early B-cell factor 2	0	NM_022659.3	EBF2	EBF2 protein
ST6GALNAC5	mRNA	0	14.4987	-20	0.000811298	down	1.19077	0	0.0449361	0.270421	0	16	0	1	4	0	XP_004003614.1	ST6GALNAC5	chr1:52823910-52849994	+		ST6 (alpha-N-acetyl-neuraminyl-2,3-beta-galactosyl-1,3)-N-acetylgalactosaminide alpha-2,6-sialyltransferase 5	2e-112	NM_030965.1	ST6GALNAC5	cDNA FLJ38439 fis, clone FEBRA2016739, highly similar to Alpha-N-acetylgalactosaminidealpha-2,6-sialyltransferase 5 (EC 2.4.99.-)
CAPN11	mRNA	0	14.4987	-20	0.000811298	down	0.417348	0	0.031499	0.0236947	0.0148789	16	0	2	1	1	XP_004019280.1	CAPN11	chr20:17770609-17782578	+		calpain 11	0	NM_007058.3	CAPN11	cDNA FLJ60880, highly similar to Calpain-11 (EC 3.4.22.-)
LOC101106871	mRNA	0	14.4987	-20	0.000811298	down	0.977438	0	0	0.0554935	0	16	0	0	1	0	XP_004015346.1	LOC101106871	chr14:50557453-50563978	-		VEGF co-regulated chemokine 1-like	4e-34	NM_198477.1	CXCL17	VEGF coregulated chemokine 1
GRIN2D	mRNA	151.141	44.4022	1.76719	0.00081431	up	1.22421	3.70461	0.0452554	1.70214	0.0285026	49	156	3	75	2	XP_004023683.1	GRIN2D	chr14:54139313-54170452	+		glutamate receptor, ionotropic, N-methyl D-aspartate 2D	0	NM_000836.2	GRIN2D	Glutamate receptor ionotropic, NMDA 2D
SCG3	mRNA	20.3459	82.4612	-2.01898	0.000824309	down	2.55107	0.559574	0.355459	1.60433	0.447747	91	21	21	63	28	XP_004010659.1	SCG3	chr7:55653117-55690745	-		secretogranin III	0	NM_013243.3	SCG3	Secretogranin-3
LOC101113282	mRNA	11.6262	56.1824	-2.27274	0.000832902	down	1.76984	0.325597	0.482601	0.803854	0.276812	62	12	28	31	17	XP_004018756.1	LOC101113282	chr19:59122844-59147516	+		uncharacterized LOC101113282	2e-20	NM_032638.4	GATA2	Endothelial transcription factor GATA-2
LOC101115350	ncRNA	35.8475	5.437	2.72099	0.000836176	up	0.402363	2.35844	0.485888	0.791924	0.803304	6	37	12	13	21	LOC101115350	LOC101115350	chrx:120458826-120480004	-		uncharacterized LOC101115350
FAM69B	mRNA	216.054	67.0564	1.68794	0.000836435	up	2.89939	8.30493	0.544115	5.58788	0.335243	74	223	23	157	15	XP_004007157.1	FAM69B	chr3:2693639-2713471	-		family with sequence similarity 69, member B	4e-136	NM_152421.3	FAM69B	Protein FAM69B
LOC554318	mRNA	205.396	63.4317	1.69514	0.000851525	up	3.88409	11.2338	0.770561	1.71373	0.664666	70	212	23	34	21	NM_001038016.1	LOC554318	chr1:184839325-184866076	+		CD86 antigen isoform 8	1e-96	NM_176892.1	CD86	cDNA FLJ76858, highly similar to Homo sapiens CD86 antigen (CD28 antigen ligand 2, B7-2 antigen) (CD86), transcript variant 1, mRNA
ADAMTS19	mRNA	16.4705	70.681	-2.10144	0.000862303	down	1.03651	0.214726	0.11233	0.881199	0.227401	78	17	14	73	30	XP_004009433.1	ADAMTS19	chr5:21953993-22219057	-		ADAM metallopeptidase with thrombospondin type 1 motif, 19	0	NM_133638.3	ADAMTS19	cDNA FLJ16042 fis, clone BRAMY2021498, highly similar to ADAMTS-19
LOC101109830	mRNA	34163.6	10821.4	1.65857	0.000874136	up	1201.97	3373.55	491.46	1625.96	753.541	11942	35262	8086	17783	13124	LOC101109830	LOC101109830	chr18:21944666-21947903	-
SPHK2	mRNA	1221.72	410.494	1.57348	0.000883384	up	10.8365	28.6724	1.90657	15.1677	1.78754	453	1261	132	698	131	XP_004015840.1	SPHK2	chr14:54309674-54317959	+		sphingosine kinase 2	0	NM_020126.4	SPHK2	cDNA FLJ16251 fis, clone HLUNG2013784, highly similar to Sphingosine kinase 2 (EC 2.7.1.-)
CREB3L3	mRNA	184.082	56.1824	1.71216	0.000888121	up	1.76625	5.14484	0.0344017	2.48431	0.0487502	62	190	2	96	3	XP_004008651.1	CREB3L3	chr5:17434161-17445236	-		cAMP responsive element binding protein 3-like 3	0	NM_032607.2	CREB3L3	CREB3L3 protein
AMDHD2	mRNA	603.594	201.169	1.58517	0.00089294	up	8.88375	23.7348	3.53972	8.48796	3.64081	222	623	146	233	159	XP_004021176.1	AMDHD2	chr24:2002086-2036923	+		amidohydrolase domain containing 2	0	NM_015944.3	AMDHD2	cDNA FLJ50231, weakly similar to N-acetylglucosamine-6-phosphatedeacetylase (EC 3.5.1.25)
CDH1	mRNA	291.624	878.982	-1.59172	0.000899637	down	12.256	3.61493	0.801039	5.99128	1.16757	970	301	105	522	162	CDH1	CDH1	chr14:35389763-35461347	+		cadherin 1, type 1, E-cadherin (epithelial)
LOC101103863	ncRNA	24.2213	93.3352	-1.94615	0.00090075	down	2.20206	0.507311	1.35306	1.98427	1.75813	103	25	105	103	145	LOC101103863	LOC101103863	chr1:17363092-17370167	+		52 kDa repressor of the inhibitor of the protein kinase-like
GGT5	mRNA	732.451	245.571	1.57659	0.000918756	up	5.24329	13.9215	0.712611	4.25327	1.25815	271	756	61	242	114	XP_004017717.1	GGT5	chr17:70712275-70731064	-		gamma-glutamyltransferase 5	0	NM_004121.2	GGT5	cDNA FLJ50454, moderately similar to Gamma-glutamyltransferase 5 (EC2.3.2.2)
LOC101105412	mRNA	90.1031	23.5603	1.93522	0.000918807	up	1.49424	5.08026	0	3.65441	0	26	93	0	70	0	XP_004010206.1	LOC101105412	chr6:116396395-116424363	+		transmembrane emp24 domain-containing protein 11-like	5e-65	NM_017510.4	TMED9	cDNA, FLJ93804, highly similar to Homo sapiens gp25L2 protein (HSGP25L2G), mRNA
ASGR2	mRNA	269.341	86.0859	1.64558	0.000921201	up	4.11792	11.454	0.289909	1.38117	0.29861	95	278	11	35	12	XP_004012679.1	ASGR2	chr11:26480471-26490682	-		asialoglycoprotein receptor 2	1e-121	NM_080914.2	ASGR2	Asialoglycoprotein receptor 2
WISP2	mRNA	13.5639	61.6194	-2.18361	0.00092385	down	5.59347	1.09461	0.446996	6.65022	1.68915	68	14	9	89	36	XP_004014896.1	WISP2	chr13:72677378-72689413	+		WNT1 inducible signaling pathway protein 2	3e-76	NM_003881.2	WISP2	WNT1-inducible-signaling pathway protein 2
EFHD2	mRNA	708.23	237.416	1.5768	0.000926316	up	14.6824	38.9376	2.67307	11.7084	1.47044	262	731	79	230	46	XP_004014121.1	EFHD2	chr12:50122358-50138901	-		EF-hand domain family, member D2	2e-98	NM_024329.5	EFHD2	EF-hand domain-containing protein D2
LOC101108561	ncRNA	982.415	330.751	1.57059	0.000929001	up	25.8695	68.2449	4.18005	51.6331	12.5897	365	1014	97	803	311	LOC101108561	LOC101108561	chr3:215766769-215767563	+		ribosomal protein S3A pseudogene
LOC101114534	mRNA	258.683	82.4612	1.6494	0.000936346	up	12.8703	35.8311	1.4438	10.8608	1.68493	91	267	17	85	21	XP_004012400.1	LOC101114534	chr10:81377658-81382609	+		translation machinery-associated protein 7-like
TMEM171	mRNA	1.9377	23.5603	-3.60394	0.000959549	down	0.869713	0.0635901	0.424141	0.0911585	0.171727	26	2	21	3	9	XP_004016942.1	TMEM171	chr16:8506679-8517417	-		transmembrane protein 171	2e-139	NM_173490	TMEM171	Transmembrane protein 171
FBXW10	mRNA	1.9377	23.5603	-3.60394	0.000959549	down	0.492545	0.036013	0.240204	0.516258	0.421435	26	2	21	30	39	XP_004013365.1	FBXW10	chr11:32555397-32585770	-		F-box and WD repeat domain containing 10	0	NM_031456.3	FBXW10	F-box and WD repeat domain containing 10
RSPH6A	mRNA	1.9377	23.5603	-3.60394	0.000959549	down	0.661927	0.0483976	0	0.0231265	0	26	2	0	1	0	XP_004015807.1	RSPH6A	chr14:52407582-52431516	-		radial spoke head 6 homolog A (Chlamydomonas)	0	NM_030785.3	RSPH6A	Radial spoke head protein 6 homolog A
GRIP1	mRNA	10.6574	52.5577	-2.30205	0.000973028	down	0.932904	0.168174	0.38847	0.160722	0.348647	58	11	40	11	38	XP_004007495.1	GRIP1	chr3:153088880-153355268	+		glutamate receptor interacting protein 1	0	NM_021150.3	GRIP1	Glutamate receptor-interacting protein 1
NELL1	mRNA	51.3491	171.266	-1.73782	0.000973465	down	3.29527	0.87834	0.105273	2.77167	0.0497271	189	53	10	175	5	XP_004019492.1	NELL1	chr21:22606315-23624877	-		NEL-like 1 (chicken)	0	NM_201551	NELL1	cDNA FLJ45906 fis, clone OCBBF3026979, highly similar to Protein kinase C-binding protein NELL1
KCTD12	mRNA	1067.67	360.654	1.56578	0.000977723	up	9.86475	25.9622	1.15234	10.7172	1.15934	398	1102	77	476	82	XP_004012367.1	KCTD12	chr10:52490430-52493618	-		potassium channel tetramerisation domain containing 12	1e-152	NM_138444.3	KCTD12	cDNA FLJ46506 fis, clone THYMU3030752, highly similar to BTB/POZ domain-containing protein KCTD12
LOC101117776	ncRNA	94.9474	25.3727	1.90385	0.000977882	up	2.92589	9.53663	0.550175	4.55801	0.927532	28	98	8	49	16	LOC101117776	LOC101117776	chr11:50358863-50359416	-		60S ribosomal protein L17-like
LOXL4	mRNA	75.5704	241.04	-1.67338	0.0009811	down	4.15727	1.15872	0.443519	1.9734	0.525983	266	78	47	139	59	XP_004020143.1	LOXL4	chr22:18554138-18575927	-		lysyl oxidase-like 4	0	NM_032211.6	LOXL4	Lysyl oxidase homolog 4
TOMM7	mRNA	1912.51	645.191	1.56767	0.000985332	up	87.6582	231.12	95.169	86.478	112.241	712	1974	1280	773	1598	XP_004007833.1	TOMM7	chr4:31475664-31485393	-		translocase of outer mitochondrial membrane 7 homolog (yeast)	4e-25	NM_019059.3	TOMM7	Mitochondrial import receptor subunit TOM7 homolog
SCN3B	mRNA	2.90655	27.185	-3.22543	0.000987874	down	1.72765	0.164215	0.382486	0.837004	0.689838	30	3	11	16	21	XP_004016165.1	SCN3B	chr15:33801241-33823424	-		sodium channel, voltage-gated, type III, beta subunit	2e-123	NM_018400.3	SCN3B	Sodium channel subunit beta-3
NUDT16	mRNA	314.877	102.397	1.62061	0.000989904	up	8.32173	22.8197	2.579	10.7036	4.32679	113	325	58	160	103	NM_001038013.1	NUDT16	chr1:256658710-256660339	-		U8 snoRNA-decapping enzyme	1e-86	NM_152395.2	NUDT16	cDNA FLJ57941, highly similar to Nucleoside diphosphate-linked moiety X motif16 (EC 3.6.1.-)
LOC101120042	miscRNA	410.793	135.925	1.5956	0.00100845	up	8.66485	23.3354	18.8344	10.8096	16.9037	150	424	540	206	513	XR_173441.1	LOC101120042	chr24:41506720-41510206	+		uncharacterized LOC101120042
LOC101115724	mRNA	1242.07	3755.16	-1.59613	0.00101002	down	61.4454	18.073	1.46808	50.921	2.06348	4144	1282	164	3781	244	XP_004014017.1	LOC101115724	chr12:4902751-5040392	-		complement factor H-like	0	NM_001014975.2	CFH	Complement factor H
DHCR7	mRNA	103.667	321.689	-1.63371	0.00101605	down	13.5875	3.89271	1.47904	8.44872	1.76844	355	107	64	243	81	XP_004020003.1	DHCR7	chr21:47574985-47584575	-		7-dehydrocholesterol reductase	0	NM_001360.2	DHCR7	cDNA FLJ77740, highly similar to Homo sapiens 7-dehydrocholesterol reductase, mRNA
TFPT	mRNA	231.555	73.3995	1.65751	0.0010169	up	4.37787	12.2781	1.94171	6.03888	1.51066	81	239	59	123	49	XP_004015958.1	TFPT	chr14:60335662-60343208	+		TCF3 (E2A) fusion partner (in childhood Leukemia)	4e-77	NM_013342.3	TFPT	TCF3 fusion partner
HMGCS1	mRNA	1308.92	3959.04	-1.59678	0.00101903	down	72.7698	21.3886	20.861	52.0072	18.4728	4369	1351	2074	3437	1944	XP_004017060.1	HMGCS1	chr16:31409663-31432250	+		3-hydroxy-3-methylglutaryl-CoA synthase 1 (soluble)	0	NM_002130.7	HMGCS1	Hydroxymethylglutaryl-CoA synthase, cytoplasmic
LOC101113965	mRNA	492.176	1470.71	-1.57926	0.00102144	down	79.9408	23.7686	14.6081	27.634	8.03049	1623	508	491	618	286	XP_004019061.1	LOC101113965	chr20:28146612-28148999	+		ubiquitin D-like	6e-58	NM_006398.3	UBD	Ubiquitin D
MAP3K11	mRNA	889.405	300.847	1.56381	0.00102406	up	5.19743	13.6749	3.20434	5.04838	2.08066	332	918	339	355	233	XP_004019722.1	MAP3K11	chr21:43090071-43106260	-		mitogen-activated protein kinase kinase kinase 11	0	NM_002419.3	MAP3K11	cDNA, FLJ96628, highly similar to Homo sapiens mitogen-activated protein kinase kinase kinase 11(MAP3K11), mRNA
SLC2A9	mRNA	13.5639	0	20	0.00102735	up	0	0.469117	0	0	0	0	14	0	0	0	XP_004010043.1	SLC2A9	chr6:104589439-104798900	-		solute carrier family 2 (facilitated glucose transporter), member 9	0	NM_020041.2	SLC2A9	Solute carrier family 2, facilitated glucose transporter member 9
LOC101112809	mRNA	13.5639	0	20	0.00102735	up	0	2.18921	0	0	0.0938418	0	14	0	0	1	LOC101112809	LOC101112809	chr4:105455407-105455848	+		T-cell receptor beta chain V region 3H.25-like
C5H19orf35	mRNA	13.5639	0	20	0.00102735	up	0	0.53671	0	0.0366377	0.0230064	0	14	0	1	1	XP_004008680.1	C5H19orf35	chr5:18838828-18844362	+		chromosome 5 open reading frame, human C19orf35	1e-120	NM_198532.2	C19orf35	chromosome 19 open reading frame 35
LOC101102683	miscRNA	3007.31	1011.28	1.57229	0.00102781	up	111.33	294.421	173.834	107.384	318.037	1116	3104	2886	1185	5589	XR_173415.1	LOC101102683	chr21:48607792-48608518	+		uncharacterized LOC101102683
PNCK	mRNA	16.4705	69.7749	-2.08283	0.00102903	down	3.882	0.814649	18.0817	0.870144	16.5071	77	17	594	19	574	XP_004022713.1	PNCK	chrx:77728969-77732189	+		pregnancy up-regulated non-ubiquitously expressed CaM kinase	0	NM_198452.1	PNCK	cDNA FLJ50549, highly similar to Calcium/calmodulin-dependent protein kinase type 1B (EC 2.7.11.17)
OTR	mRNA	11.6262	55.2762	-2.24928	0.00102991	down	1.63433	0.305596	0.517664	0.778812	0.794706	61	12	32	32	52	NM_001009752.1	OTR	chr19:17656099-17665605	+		Oxytocin receptor	5e-172	NM_000916.3	OXTR	Oxytocin receptor
PODXL2	mRNA	115.293	32.622	1.82139	0.0010389	up	1.32907	4.17588	0.40124	1.37499	0.231649	36	119	18	41	11	XP_004018765.1	PODXL2	chr19:59779570-59814143	-		podocalyxin-like 2	2e-60	NM_015720.3	PODXL2	Podocalyxin-like protein 2
PMF1	mRNA	1053.14	357.03	1.56058	0.00104346	up	20.6656	54.1065	7.55277	41.3155	7.64282	394	1087	239	869	256	XP_004002656.1	PMF1	chr1:104798515-104825430	+		polyamine-modulated factor 1	2e-71	NM_007221.3	PMF1	Polyamine-modulated factor 1
FBP1	mRNA	49.4114	164.922	-1.73887	0.00104507	down	4.94447	1.31697	0.524913	3.52905	2.78943	182	51	32	143	180	XP_004004141.1	FBP1	chr2:31653092-31685085	+		Fructose-1,6-bisphosphatase 1	1e-174	NM_001127628.1	FBP1	cDNA, FLJ94876, highly similar to Homo sapiens fructose-1,6-bisphosphatase 1 (FBP1), mRNA
SERF1A	mRNA	409.824	135.925	1.59219	0.00104989	up	16.7016	44.6452	8.69394	19.6071	10.1757	150	423	129	194	160	XP_004016953.1	SERF1A	chr16:10078909-10082683	+		small EDRK-rich factor 1A (telomeric)	3e-25	NM_022968.1	SERF1A	Small EDRK-rich factor 1
CXHXorf21	mRNA	151.141	45.3083	1.73804	0.00106671	up	2.10253	6.23525	0.269768	1.01703	0.206883	50	156	10	26	8	XP_004022031.1	CXHXorf21	chrx:27802344-27815764	-		chromosome X open reading frame, human CXorf21	4e-142	NM_025159.2	CXorf21	chromosome X open reading frame 21
NT5E	mRNA	1166.5	3510.49	-1.58949	0.00107606	down	61.2436	18.0919	1.37691	19.4335	1.50821	3874	1204	144	1353	167	XP_004011352.1	NT5E	chr8:51072468-51143172	-		5'-nucleotidase, ecto (CD73)	0	NM_002526.3	NT5E	cDNA, FLJ95508, highly similar to Homo sapiens 5'-nucleotidase, ecto (CD73) (NT5E), mRNA
LOC101115464	ncRNA	22.2836	1.81233	3.62006	0.00107688	up	0.36313	2.86279	0.116076	0.504498	0.10966	2	23	1	4	1	LOC101115464	LOC101115464	chr7:23487499-23487937	-		ribonuclease 4-like
ANLN	mRNA	155.985	472.113	-1.59773	0.00107883	down	6.82342	2.00423	0.237232	2.20095	0.328708	521	161	30	185	44	XP_004007944.1	ANLN	chr4:60802863-60856028	-		anillin, actin binding protein	0	NM_018685.3	ANLN	Actin-binding protein anillin
FRG1	mRNA	1244.97	423.18	1.55677	0.00108765	up	29.1946	76.416	14.5323	35.6631	15.4051	467	1285	385	628	432	XP_004023253.1	FRG1	chr26:17869820-17882912	+		FSHD region gene 1	2e-135	NM_004477.2	FRG1	Protein FRG1
FBN1	mRNA	3043.16	9334.43	-1.61699	0.00108919	down	52.9049	15.3384	8.8438	43.803	15.6233	10301	3141	2851	9388	5332	XP_004011073.1	FBN1	chr7:58589689-58891313	+		fibrillin 1	0	NM_000138.4	FBN1	cDNA FLJ61597, highly similar to Fibrillin-1
LOC101111434	ncRNA	18.4082	0.906167	4.34443	0.00108975	up	0.0535845	0.967721	0	0.0973515	0	1	19	0	2	0	LOC101111434	LOC101111434	chr2:238113015-238114064	+		putative heterogeneous nuclear ribonucleoprotein A1-like 3-like
LOC101116281	mRNA	18.4082	0.906167	4.34443	0.00108975	up	0.0718567	1.29771	0	0	0	1	19	0	0	0	XP_004021942.1	LOC101116281	chrx:2827241-2834487	+		allergen Bos d 2-like
ISLR2	mRNA	578.404	194.826	1.56989	0.00109006	up	5.25031	13.8573	0.0774094	5.57347	0.0731306	215	597	5	251	5	XP_004017909.1	ISLR2	chr18:33441859-33444366	-		immunoglobulin superfamily containing leucine-rich repeat 2	0	NM_020851.2	ISLR2	Immunoglobulin superfamily-containing leucine-rich repeat protein 2
YPEL3	mRNA	2022.96	685.968	1.56025	0.00109345	up	47.2716	123.994	74.6108	67.9475	77.3614	757	2088	1978	1197	2171	YPEL3	YPEL3	chr24:26188193-26205430	+		yippee-like 3 (Drosophila)	6e-69	NM_031477.4	YPEL3	Protein yippee-like 3
GRM8	mRNA	58.1311	189.389	-1.70397	0.00109561	down	3.03383	0.827853	0.00175292	2.29703	0.00165603	209	60	0	174	0	XP_004008082.1	GRM8	chr4:90703448-91571623	-		glutamate receptor, metabotropic 8	0	NM_001127323.1	GRM8	cDNA FLJ75348, highly similar to Homo sapiens metabotropic glutamate receptor 8b
LOC443165	mRNA	270.309	805.582	-1.57542	0.0011109	down	22.5004	6.73603	6.21974	18.8988	4.77871	889	279	407	822	331	XP_004017587.1	LOC443165	chr17:43174151-43226792	-		Beta-1 subunit soluble guanylate cyclase	0	NM_000857.2	GUCY1B3	cDNA, FLJ96185, highly similar to Homo sapiens guanylate cyclase 1, soluble, beta 3 (GUCY1B3), mRNA
LOC101104392	mRNA	219.929	69.7749	1.65626	0.00111907	up	2.11126	5.91608	0.662216	3.4621	0.492669	77	227	40	139	31	XP_004007520.1	LOC101104392	chr3:163303310-163328286	+		uncharacterized LOC101104392	4e-83	NM_032345.2	WIBG	Partner of Y14 and mago
KLHL23	mRNA	260.621	776.585	-1.57519	0.00112348	down	13.8797	4.14103	10.9425	7.38543	10.4947	857	269	1119	502	1136	XP_004004662.1	KLHL23	chr2:138679848-138697326	-		kelch-like 23 (Drosophila)	0	NM_144711.5	KLHL23	kelch-like family member 23
CTSC	mRNA	5167.85	1729.87	1.5789	0.00112524	up	54.4663	144.668	16.3484	30.0903	21.9384	1909	5334	949	1161	1348	XP_004019812.1	CTSC	chr21:6801905-6842934	+		cathepsin C	0	NM_148170.3	CTSC	cDNA FLJ55694, highly similar to Dipeptidyl-peptidase 1 (EC 3.4.14.1)
FAM189A2	mRNA	20.3459	80.6489	-1.98692	0.00112689	down	2.94384	0.660238	20.6506	2.13332	14.113	89	21	1034	71	748	XP_004005350.1	FAM189A2	chr2:66785858-66857251	-		family with sequence similarity 189, member A2	0	NM_004816.3	FAM189A2	Protein FAM189A2
CHRM2	mRNA	65.8819	211.137	-1.68023	0.00113401	down	5.54546	1.53832	0.0502965	3.70782	0.0203641	233	68	3	171	1	UPI0002116FD7	CHRM2	chr4:100352482-100517925	+		Cholinergic receptor, muscarinic 2
KREMEN1	mRNA	50.3802	166.735	-1.72662	0.00114305	down	7.23447	1.94334	8.49886	2.89299	6.30215	184	52	358	81	281	XP_004017686.1	KREMEN1	chr17:67956369-67998476	+		kringle containing transmembrane protein 1	0	NM_153379.2	KREMEN1	Kremen protein 1
DMRT2	mRNA	4.84425	33.5282	-2.79103	0.00114972	down	0.85283	0.109544	3.9803	0.753766	3.99695	37	5	286	36	304	XP_004004393.1	DMRT2	chr2:68806243-68813085	+		doublesex and mab-3 related transcription factor 2	0	NM_181872.4	DMRT2	cDNA FLJ77088, highly similar to Homo sapiens doublesex and mab-3 related transcription factor 2 (DMRT2), transcript variant 1, mRNA
EGFL7	mRNA	1219.78	415.931	1.55221	0.00115075	up	26.2984	68.6191	22.273	27.9923	15.682	459	1259	643	537	479	XP_004007159.1	EGFL7	chr3:2733247-2739803	-		EGF-like-domain, multiple 7	6e-60	NM_201446.2	EGFL7	Epidermal growth factor like-7
BFSP1	mRNA	67.8196	16.311	2.05586	0.00115144	up	0.417112	1.54182	0.0419749	0.421001	0.0925277	18	70	3	20	7	XP_004014739.1	BFSP1	chr13:37013560-37101310	-		beaded filament structural protein 1, filensin	2e-168	NM_001278608.1	BFSP1	Filensin
LOC101116756	mRNA	391.416	1160.8	-1.56835	0.00115842	down	42.3715	12.7253	4.36379	28.1238	4.57541	1281	404	218	936	242	XP_004015044.1	LOC101116756	chr14:23469513-23498927	+		liver carboxylesterase-like	0	NM_001266.4	CES1	cDNA FLJ57637, highly similar to Liver carboxylesterase 1 (EC 3.1.1.1)
GNG7	mRNA	37.7852	6.34317	2.57454	0.0011609	up	1.40659	7.4489	4.24646	3.10308	3.09477	7	39	35	17	27	XP_004008676.1	GNG7	chr5:18652103-18655749	+		guanine nucleotide binding protein (G protein), gamma 7	1e-33	NM_052847.2	GNG7	Guanine nucleotide-binding protein subunit gamma
UNC93B1	mRNA	1276.95	435.866	1.55074	0.00117253	up	13.2726	34.595	1.18293	18.1979	1.05458	481	1318	71	726	67	XP_004023453.1	UNC93B1	chr21:44799279-44818883	-		unc-93 homolog B1 (C. elegans)	0	NM_030930.2	UNC93B1	Protein unc-93 homolog B1
TM4SF4	mRNA	0.968851	19.0295	-4.29582	0.00117348	down	0.855568	0.0387251	0	0	0	21	1	0	0	0	XP_004003313.1	TM4SF4	chr1:236690726-236719219	-		transmembrane 4 L six family member 4	1e-78	NM_004617.3	TM4SF4	cDNA FLJ31015 fis, clone HLUNG2000281, highly similar to Transmembrane 4 L6 family member 4
TMEM242	mRNA	293.562	96.0537	1.61175	0.00118162	up	9.4666	25.721	6.41687	10.8709	5.96029	106	303	119	134	117	XP_004011477.1	TMEM242	chr8:80562766-80604155	-		transmembrane protein 242	4e-64	NM_018452.4	TMEM242	Transmembrane protein 242
SLAMF7	mRNA	406.917	135.925	1.58192	0.00118477	up	4.23886	11.2814	0.477753	1.56589	0.370748	150	420	28	61	23	XP_004002723.1	SLAMF7	chr1:110160646-110178443	+		SLAM family member 7	2e-103	NM_021181.4	SLAMF7	SLAM family member 7
LECT1	mRNA	145.328	438.585	-1.59355	0.00118831	down	19.245	5.66918	0.722248	2.45916	0.886457	484	150	30	68	39	XP_004012090.1	LECT1	chr10:11418220-11450307	+		leukocyte cell derived chemotaxin 1	0	NM_007015.2	LECT1	Chondromodulin-1
LOC101113502	mRNA	651.068	221.105	1.55808	0.00119161	up	32.659	85.4695	6.16964	36.6336	7.11885	244	672	76	301	93	XP_004011496.1	LOC101113502	chr8:84889742-84890162	-		60S ribosomal protein L34-like	1e-61	NM_033625.2	RPL34	60S ribosomal protein L34
RASAL3	mRNA	306.157	100.585	1.60586	0.00119827	up	2.08176	5.63315	0.418984	1.99327	0.181865	111	316	37	117	17	XP_004009249.1	RASAL3	chr5:7471408-7482761	+		RAS protein activator like 3	0	NM_022904.1	RASAL3	RAS protein activator-like-3
LOC101109782	mRNA	254.808	82.4612	1.62762	0.00120075	up	4.07319	11.1894	4.6755	3.41543	3.03832	91	263	173	84	119	XP_004005602.1	LOC101109782	chr2:248565522-248578578	-		uncharacterized LOC101109782	1e-66	NM_001271869.1	SZRD1	SUZ RNA binding domain containing 1
PHYHD1	mRNA	504.771	170.359	1.56705	0.00120987	up	8.04073	21.1647	0.734036	11.5665	1.20443	188	521	28	298	49	XP_004005638.1	PHYHD1	chr3:7432004-7446040	-		phytanoyl-CoA dioxygenase domain containing 1	1e-154	NM_174933.3	PHYHD1	cDNA FLJ30432 fis, clone BRACE2008999, highly similar to Homo sapiens phytanoyl-CoA dioxygenase domain containing 1 (PHYHD1), mRNA
RPS15A	mRNA	27865.1	9017.27	1.6277	0.00121325	up	401.069	1101.82	124.978	542.071	158.761	9951	28761	5135	14806	6905	XP_004020843.1	RPS15A	chr24:16386847-16392632	-		ribosomal protein S15a	1e-72	NM_001030009.1	RPS15A	cDNA FLJ77670, highly similar to Homo sapiens ribosomal protein S15a (RPS15A), mRNA
C11H17orf103	mRNA	64.913	15.4048	2.07512	0.00121672	up	2.34432	8.78214	12.1982	1.87903	8.65276	17	67	146	15	110	XP_004013394.1	C11H17orf103	chr11:34767487-34776266	-		chromosome 11 open reading frame, human C17orf103	2e-42	NM_152914.2	C17orf103	chromosome 17 open reading frame 103
BMX	mRNA	66.8507	212.949	-1.67149	0.00121741	down	5.60016	1.56293	1.1439	7.43588	1.14864	235	69	79	343	84	XP_004021979.1	BMX	chrx:12964249-13002090	+		BMX non-receptor tyrosine kinase	0	NM_203281.2	BMX	cDNA FLJ78081, highly similar to Homo sapiens BMX non-receptor tyrosine kinase (BMX), mRNA
BLVRB	mRNA	870.028	297.223	1.54952	0.00122206	up	29.9101	77.8353	15.747	37.0275	18.9859	328	898	286	447	365	XP_004015743.1	BLVRB	chr14:48926581-48944336	-		biliverdin reductase B (flavin reductase (NADPH))	9e-79	NM_000713.2	BLVRB	Flavin reductase (NADPH)
RAB38	mRNA	147.265	44.4022	1.72972	0.00122344	up	2.01677	5.94649	0.323067	1.30858	0.751283	49	152	13	35	32	XP_004019443.1	RAB38	chr21:6934695-6999427	+		RAB38, member RAS oncogene family	3e-120	NM_022337.2	RAB38	Ras-related protein Rab-38
PARP10	mRNA	623.94	212.043	1.55705	0.00122584	up	4.29831	11.2441	0.748377	4.71343	0.382195	234	644	67	282	36	XP_004011952.1	PARP10	chr9:13782834-13790833	+		poly (ADP-ribose) polymerase family, member 10	0	NM_032789.3	PARP10	cDNA FLJ46695 fis, clone TRACH3013043, highly similar to Homo sapiens poly (ADP-ribose) polymerase family, member 10 (PARP10), mRNA
LOC101117678	ncRNA	251.901	81.555	1.62701	0.0012279	up	7.42034	20.3972	1.27859	6.95652	2.08768	90	260	25	92	44	LOC101117678	LOC101117678	chr10:35821417-35822672	+		60S ribosomal protein L10-like
C-MET	mRNA	145.328	437.679	-1.59056	0.00122985	down	4.2769	1.2625	11.3185	3.60357	9.87971	483	150	2117	448	1956	NM_001111071.1	C-MET	chr4:51538339-51654842	-		Hepatocyte growth factor receptor	0	NM_001127500.1	MET	MET protein
NDUFA4L2	mRNA	775.081	264.601	1.55053	0.00123623	up	16.595	43.2696	5.01168	23.7504	3.85937	292	800	146	460	119	XP_004006602.1	NDUFA4L2	chr3:162100157-162102439	+		NADH dehydrogenase (ubiquinone) 1 alpha subcomplex, 4-like 2	2e-37	NM_020142.3	NDUFA4L2	NADH dehydrogenase (ubiquinone) 1 alpha subcomplex, 4-like 2
ANGPTL4	mRNA	1034.73	354.311	1.54617	0.00124647	up	15.3304	39.802	8.43966	17.6123	5.80374	391	1068	356	494	259	XP_004009370.1	ANGPTL4	chr5:14690825-14697362	+		angiopoietin-like 4	9e-152	NM_139314.2	ANGPTL4	Angiopoietin-related protein 4
IRX3	mRNA	95.9162	26.2788	1.86787	0.00125461	up	0.995073	3.17413	0.264767	1.17458	0.596469	29	99	13	38	31	XP_004015605.1	IRX3	chr14:22106617-22109338	-		iroquois homeobox 3	5e-102	NM_024336.2	IRX3	Iroquois-class homeodomain protein IRX-3
MME	mRNA	214.116	636.129	-1.57093	0.00125547	down	11.1166	3.32646	7.25711	3.12152	5.18488	702	221	759	217	574	XP_004003282.1	MME	chr1:230582150-230690450	-		membrane metallo-endopeptidase	0	NM_007289.2	MME	Membrane metallo-endopeptidase
EFHB	mRNA	59.0999	190.295	-1.68701	0.00127624	down	4.30747	1.1893	6.77452	1.0248	7.02017	210	61	547	55	600	XP_004003473.1	EFHB	chr1:275207506-275266603	-		EF-hand domain family, member B	0	NM_144715.3	EFHB	EF-hand domain-containing family member B
TNC	mRNA	963.038	2861.68	-1.5712	0.00127673	down	24.0793	7.21126	1.04849	9.95831	2.13876	3158	994	227	1437	491	XP_004005249.1	TNC	chr2:8606128-8711807	+		tenascin C	0	NM_002160.3	TNC	Tenascin
TNKS1BP1	mRNA	1991.96	681.438	1.54753	0.00128104	up	10.5354	27.3788	2.18244	14.8518	0.895049	752	2056	258	1167	112	XP_004016853.1	TNKS1BP1	chr15:77733792-77755948	-		tankyrase 1 binding protein 1, 182kDa	2e-159	NM_033396.2	TNKS1BP1	182 kDa tankyrase-1-binding protein
RAB8A	mRNA	807.053	276.381	1.546	0.00129302	up	27.5007	71.3914	4.02869	26.9062	2.41733	305	833	74	328	47	NM_001161860.1	RAB8A	chr5:6621954-6640918	-		RAB8A	2e-119	NM_005370.4	RAB8A	Ras-related protein Rab-8A
C26H8orf4	mRNA	2234.17	763.899	1.54829	0.00129852	up	36.5693	95.0835	67.0135	32.7266	57.9892	843	2306	2558	830	2343	XP_004021842.1	C26H8orf4	chr26:33744932-33746228	+		chromosome 26 open reading frame, human C8orf4	1e-51	NM_020130.4	C8orf4	Uncharacterized protein C8orf4
RASGEF1A	mRNA	100.76	28.0912	1.84274	0.001309	up	0.872961	2.78371	0.884148	1.8162	0.690709	31	104	52	71	43	XP_004021667.1	RASGEF1A	chr25:13514772-13549511	-		RasGEF domain family, member 1A	0	NM_145313.3	RASGEF1A	cDNA FLJ45524 fis, clone BRTHA2026290, highly similar to Homo sapiens RasGEF domain family, member 1A (RASGEF1A), mRNA
LOC101122577	mRNA	498.958	1468.9	-1.55774	0.00132814	down	30.9728	9.35797	19.1393	26.3138	19.9388	1621	515	1659	1516	1830	XP_004022277.1	LOC101122577	chrx:72169225-72172908	+		S-adenosylmethionine decarboxylase proenzyme-like	1e-145	NM_001634.5	AMD1	cDNA FLJ52467, highly similar to S-adenosylmethionine decarboxylase proenzyme (EC 4.1.1.50)
CBR3	mRNA	375.914	125.957	1.57747	0.00132951	up	7.51264	19.9584	1.24171	12.743	1.54303	139	388	38	259	50	XP_004003449.1	CBR3	chr1:266483512-266492133	+		carbonyl reductase 3	1e-138	NM_001236.3	CBR3	Carbonyl reductase [NADPH] 3
IFLTD1	mRNA	5.81311	36.2467	-2.64047	0.00133687	down	2.03854	0.290648	0.0307715	0.601833	0.0581411	40	6	1	13	2	XP_004007593.1	IFLTD1	chr3:189263063-189339158	+		intermediate filament tail domain containing 1	3e-115	NM_152590.3	IFLTD1	Intermediate filament tail domain-containing protein 1
HTRA3	mRNA	3317.35	1129.99	1.55372	0.00134412	up	55.2883	144.297	2.32903	50.7873	3.7936	1247	3424	87	1261	150	XP_004010182.1	HTRA3	chr6:114003546-114019072	+		HtrA serine peptidase 3	4e-123	NM_053044.3	HTRA3	Serine protease HTRA3
LIFR	mRNA	251.901	743.057	-1.56061	0.0013463	down	11.7605	3.54438	19.1378	8.01233	14.3985	820	260	2210	615	1760	XP_004017081.1	LIFR	chr16:35815320-35863968	+		leukemia inhibitory factor receptor alpha	0	NM_002310.5	LIFR	cDNA FLJ76704, highly similar to Homo sapiens leukemia inhibitory factor receptor (LIFR), mRNA
LOC101115882	ncRNA	0	13.5925	-20	0.00134696	down	0.940866	0	0	0.113957	0	15	0	0	2	0	LOC101115882	LOC101115882	chr8:51176055-51251503	-		uncharacterized LOC101115882
TRPM8	mRNA	0	13.5925	-20	0.00134696	down	0.253898	0	0	0	0	15	0	0	0	0	XP_004001823.1	TRPM8	chr1:6813963-6899573	-		transient receptor potential cation channel, subfamily M, member 8	0	NM_024080.4	TRPM8	Transient receptor potential cation channel subfamily M member 8
LOC101117657	mRNA	763.454	261.882	1.54362	0.00134709	up	18.9956	49.2309	9.68352	28.9581	23.3581	289	788	244	484	623	XP_004006403.1	LOC101117657	chr3:135235869-135246093	-		methyltransferase-like protein 7A-like	8e-128	NM_014033.3	METTL7A	cDNA FLJ52156, moderately similar to Mus musculus methyltransferase like 7A (Mettl7a), mRNA
LOC101123186	mRNA	2510.29	859.046	1.54705	0.00135525	up	112.837	292.959	18.4476	127.61	23.9684	948	2591	256	1180	353	XP_004004768.1	LOC101123186	chr2:165042553-165043025	-		60S ribosomal protein L26-like	3e-79	NM_000987.3	RPL26	60S ribosomal protein L26
IL1R2	mRNA	59.0999	13.5925	2.12034	0.00136463	up	0.810717	3.13375	0	0.294579	0	15	61	0	6	0	XP_004006175.1	IL1R2	chr3:99669976-99684998	-		interleukin 1 receptor, type II	5e-118	NM_173343.1	IL1R2	Interleukin-1 receptor type 2, soluble form
IKZF1	mRNA	158.892	48.933	1.69916	0.00136637	up	1.02195	2.95009	0.285668	0.636076	0.205107	54	164	25	37	19	XP_004007744.1	IKZF1	chr4:5463675-5547687	-		IKAROS family zinc finger 1 (Ikaros)	0	NM_006060.4	IKZF1	DNA-binding protein Ikaros
IFIT1	mRNA	262.559	772.96	-1.55776	0.00137839	down	29.3895	8.87501	3.14129	13.865	1.92603	853	271	151	443	98	XP_004020332.1	IFIT1	chr22:10811884-10820230	+		interferon-induced protein with tetratricopeptide repeats 1	0	NM_001548.4	IFIT1	cDNA FLJ35494 fis, clone SMINT2008720, highly similar to Interferon-induced protein with tetratricopeptide repeats 1
LOC101118883	ncRNA	2.90655	26.2788	-3.17652	0.00140714	down	7.18788	0.706775	0	0.675456	0	29	3	0	3	0	LOC101118883	LOC101118883	chr10:19783268-19783494	-		cysteine-rich protein 1-like
ITGA1	mRNA	386.572	1132.71	-1.55097	0.00142714	down	14.7842	4.495	6.83027	8.29988	3.82937	1250	399	956	772	567	XP_004017172.1	ITGA1	chr16:26160646-26278624	-		integrin, alpha 1	0	NM_181501.1	ITGA1	cDNA FLJ61587, highly similar to Integrin alpha-1
LOC101123213	ncRNA	2123.72	730.371	1.53989	0.00142843	up	88.8366	229.467	34.6697	97.9016	41.2636	806	2192	521	978	657	LOC101123213	LOC101123213	chr7:21441125-21441635	-		ribosomal protein S10 pseudogene
CTNNBIP1	mRNA	279.998	92.429	1.599	0.00143152	up	8.26931	22.3473	7.24468	8.10093	6.47427	102	289	148	110	140	XP_004013790.1	CTNNBIP1	chr12:41797890-41816786	+		catenin, beta interacting protein 1	5e-41	NM_020248.2	CTNNBIP1	Beta-catenin-interacting protein 1
ENSA	mRNA	867.122	299.035	1.53592	0.00143959	up	23.9884	61.8398	18.4405	28.4696	13.482	330	895	420	431	325	XP_004002508.1	ENSA	chr1:99527896-99534335	-		endosulfine alpha	4e-64	NM_207168.1	ENSA	Alpha-endosulfine
LOC101105666	ncRNA	115.293	33.5282	1.78186	0.00144967	up	2.83802	8.50609	0.436347	2.00658	0.525117	37	119	9	29	12	LOC101105666	LOC101105666	chr8:77948039-77948788	-		ribosomal protein S6 pseudogene
SLC15A3	mRNA	975.633	337.094	1.53319	0.00146598	up	12.0635	31.055	0.998591	14.0073	0.776913	372	1007	51	475	42	XP_004019887.1	SLC15A3	chr21:36463262-36499884	-		solute carrier family 15, member 3	0	NM_016582.2	SLC15A3	Solute carrier family 15 member 3
PPEF2	mRNA	71.695	18.1233	1.98402	0.00150127	up	0.456686	1.60612	0.124085	0.601533	0.143276	20	74	9	29	11	XP_004009970.1	PPEF2	chr6:90381544-90414912	-		protein phosphatase, EF-hand calcium binding domain 2	0	NM_152934.1	PPEF2	Serine/threonine-protein phosphatase with EF-hands 2
LOC101121062	mRNA	896.187	309.909	1.53195	0.00150224	up	44.1335	113.582	47.2175	43.2555	63.0836	342	925	606	369	857	XP_004021528.1	LOC101121062	chr25:29725229-29725664	-		myeloma-overexpressed gene 2 protein homolog	6e-16	NM_138336.1	MYEOV2	myeloma overexpressed 2
SIRT6	mRNA	170.518	53.4639	1.67329	0.00150372	up	2.46808	6.99803	0.593557	4.38896	0.489163	59	176	23	115	20	XP_004008650.1	SIRT6	chr5:17425236-17433108	+		sirtuin 6	2e-180	NM_016539.2	SIRT6	NAD-dependent protein deacetylase sirtuin-6
LOC101105678	ncRNA	28.0967	3.62467	2.95448	0.00151016	up	0.216191	1.48982	0.163169	0.392773	0.0924896	4	29	5	8	3	LOC101105678	LOC101105678	chr13:58976513-58985127	+		signal-regulatory protein beta-2-like
ADAM12	mRNA	246.088	80.6489	1.60945	0.00151967	up	1.86916	5.07045	0.152169	2.04133	0.059899	89	254	12	107	5	XP_004020414.1	ADAM12	chr22:44437694-44773398	-		ADAM metallopeptidase domain 12	0	NM_021641	ADAM12	cDNA FLJ77564
AKNA	mRNA	978.539	338.906	1.52974	0.00152768	up	4.96875	12.7542	0.603429	5.63864	0.691326	374	1010	75	467	91	XP_004005250.1	AKNA	chr2:9311734-9353403	+		AT-hook transcription factor	0	NM_030767.4	AKNA	AT-hook-containing transcription factor
HIF1A	mRNA	5019.62	15297.9	-1.60769	0.00152817	down	255.816	74.6233	14.3348	75.9795	16.0232	16882	5181	1566	5519	1853	XP_004010752.1	HIF1A	chr7:70782351-70808732	+		Hypoxia-inducible factor 1 alpha subunit	0	NM_181054.2	HIF1A	Hypoxia-inducible factor 1, alpha subunit (Basic helix-loop-helix transcription factor), isoform CRA_a
LOC101122591	mRNA	124.982	37.1528	1.75017	0.00152866	up	1.41849	4.18211	0.348743	1.62032	0.373072	41	129	17	52	19	XP_004007250.1	LOC101122591	chr3:14950658-14953341	-		PC4 and SFRS1-interacting protein-like	0	NM_033222.3	PSIP1	PC4 and SFRS1-interacting protein
FADD	mRNA	150.172	46.2145	1.7002	0.00153115	up	4.46955	12.9533	0.740816	3.74166	0.749857	51	155	14	47	15	XP_004019999.1	FADD	chr21:46672617-46674854	+		Fas (TNFRSF6)-associated via death domain	5e-51	NM_003824.3	FADD	Protein FADD
C11H17orf58	mRNA	178.269	525.577	-1.55985	0.00154746	down	38.5733	11.6314	1.92747	18.9093	3.49012	580	184	48	313	92	XP_004013085.1	C11H17orf58	chr11:48376663-48378387	+		chromosome 11 open reading frame, human C17orf58	7e-51	NM_181656.4	C17orf58	chromosome 17 open reading frame 58
LOC101117960	mRNA	104.636	29.9035	1.80699	0.00155629	up	1.17961	3.69213	15.2628	1.6885	18.9559	33	108	707	52	929	XP_004016325.1	LOC101117960	chr15:49675602-49679322	+		ecto-ADP-ribosyltransferase 5-like	4e-108	NM_053017.3	ART5	Ecto-ADP-ribosyltransferase 5
TPGS1	mRNA	571.622	196.638	1.53952	0.00155838	up	11.0192	28.5255	1.53302	13.0541	1.50621	217	590	50	283	52	XP_004008809.1	TPGS1	chr5:40557523-40564036	+		tubulin polyglutamylase complex subunit 1	1e-136	NM_033513.2	TPGS1	Tubulin polyglutamylase complex subunit 1
HOXA3	mRNA	11.6262	53.4639	-2.20118	0.00157702	down	2.24143	0.433323	0.986349	1.13883	1.14853	59	12	43	33	53	XP_004008302.1	HOXA3	chr4:68921977-68925909	+		homeobox A3	0	NM_153632.2	HOXA3	Homeo box A3
CFL2	mRNA	1164.56	3429.84	-1.55836	0.00158153	down	71.8968	21.7023	133.329	38.9102	212.067	3785	1202	11625	2255	19572	XP_004017937.1	CFL2	chr18:43999141-44002305	-		cofilin 2 (muscle)	5e-83	NM_138638.4	CFL2	Cofilin-2
C1H1orf189	mRNA	67.8196	212.043	-1.64458	0.00159224	down	17.3006	4.91925	2.49989	5.84301	2.5304	234	70	56	87	60	XP_004002594.1	C1H1orf189	chr1:103074071-103077350	-		chromosome 1 open reading frame, human C1orf189	2e-45	NM_001010979.2	C1orf189	chromosome 1 open reading frame 189
LOC101120154	ncRNA	63.9442	201.169	-1.65352	0.00159259	down	10.4935	2.98952	2.7993	5.23692	1.47654	222	66	98	122	54	LOC101120154	LOC101120154	chr3:67027620-67028813	-		DnaJ (Hsp40) homolog, subfamily A, member 1 pseudogene
CCR3	mRNA	147.265	45.3083	1.70057	0.00159399	up	2.58565	7.47137	0.187344	2.25483	0.235984	50	152	6	48	8	NM_001009241.1	CCR3	chr19:53052747-53053834	-		CCR3 receptor	5e-143	NM_178329.2	CCR3	C-C chemokine receptor type 3
SLC39A5	mRNA	68.7884	17.2172	1.99832	0.0015992	up	1.02691	3.64748	0.489506	1.84112	0.369958	19	71	15	37	12	XP_004007514.1	SLC39A5	chr3:163024790-163031294	-		solute carrier family 39 (metal ion transporter), member 5	1e-95	NM_173596.2	SLC39A5	cDNA FLJ57549, highly similar to Zinc transporter ZIP5
AP1M2	mRNA	33.9098	116.896	-1.78545	0.00160804	down	4.23455	1.09205	0	1.25239	0	129	35	0	42	0	XP_004008571.1	AP1M2	chr5:12758254-12768533	-		adaptor-related protein complex 1, mu 2 subunit	0	NM_005498.4	AP1M2	cDNA FLJ13801 fis, clone THYRO1000173, highly similar to AP-1 complex subunit mu-2
NCKAP1L	mRNA	807.053	280.006	1.52721	0.001617	up	3.89809	9.9904	0.760427	2.07227	0.596064	309	833	99	180	82	XP_004006320.1	NCKAP1L	chr3:131886958-131930837	-		NCK-associated protein 1-like	0	NM_005337.4	NCKAP1L	cDNA, FLJ94667, highly similar to Homo sapiens hematopoietic protein 1 (HEM1), mRNA
NCF4	mRNA	295.5	98.7722	1.58098	0.00162449	up	4.56646	12.1453	0.607089	2.05504	0.764709	109	305	24	54	32	XP_004006773.1	NCF4	chr3:180081294-180099424	+		neutrophil cytosolic factor 4, 40kDa	0	NM_013416.3	NCF4	Neutrophil cytosol factor 4
LOC101111769	mRNA	50.3802	10.874	2.21197	0.00163387	up	0.296125	1.2197	0.163898	1.38982	0.0844576	12	52	11	62	6	XP_004003786.1	LOC101111769	chr1:118887722-118908459	+		uncharacterized LOC101111769	3e-44	NM_005558.3	LAD1	Ladinin-1
MSMO1	mRNA	1374.8	4052.38	-1.55955	0.00164582	down	109.278	32.9514	4.78426	74.7187	6.55442	4472	1419	324	3366	470	XP_004017224.1	MSMO1	chr17:388048-403924	+		methylsterol monooxygenase 1	1e-169	NM_006745.4	MSMO1	Methylsterol monooxygenase 1
ETV2	mRNA	81.3835	21.748	1.90385	0.00166293	up	1.32776	4.41717	0.501057	2.96506	0.694263	24	84	15	59	22	XP_004015229.1	ETV2	chr14:45486710-45489041	+		ets variant 2	1e-130	NM_014209.2	ETV2	ETS translocation variant 2
DPEP1	mRNA	21.3147	1.81233	3.55593	0.00166726	up	0.0800338	0.836803	0.0241619	0.218106	0.205437	2	22	1	6	9	XP_004015008.1	DPEP1	chr14:14064087-14069903	+		Dipeptidase 1	0	NM_004413.3	DPEP1	Dipeptidase 1
LOC101123118	mRNA	994.041	346.156	1.52188	0.00167692	up	46.8558	119.6	31.6218	43.0645	21.7455	382	1026	427	386	311	XP_004009178.1	LOC101123118	chr5:2716979-2717511	-		ADP-ribosylation factor 1-like	9e-54	NM_001658.3	ARF1	cDNA FLJ61099, highly similar to ADP-ribosylation factor 1
SUN2	mRNA	2916.24	1007.66	1.5331	0.00168365	up	19.687	50.669	10.8874	33.3909	8.29109	1112	3010	1018	2076	821	XP_004007046.1	SUN2	chr3:214336740-214350643	-		Sad1 and UNC84 domain containing 2	0	NM_015374.2	SUN2	SUN domain-containing protein 2
FCGR1A	mRNA	327.472	110.552	1.56664	0.00169818	up	5.18443	13.693	0.744093	2.39335	0.969604	122	338	29	62	40	NM_001139452.1	FCGR1A	chr1:98816261-98823992	+		Fc fragment of IgG, high affinity Ia, receptor (CD64)	3e-135	NM_000566.3	FCGR1A	High affinity immunoglobulin gamma Fc receptor I
SNCG	mRNA	14.5328	61.6194	-2.08407	0.00170183	down	5.08092	1.06532	0.947418	8.62007	2.08845	68	15	21	127	49	XP_004021591.1	SNCG	chr25:41170786-41175482	+		synuclein, gamma (breast cancer-specific protein 1)	2e-48	NM_003087.2	SNCG	Gamma-synuclein
IGFBP3	mRNA	660.756	1921.98	-1.5404	0.00170232	down	247.584	75.6699	7.26656	136.364	8.99561	2121	682	103	1286	135	NM_001159276.1	IGFBP3	chr4:76176917-76178865	+		Insulin-like growth factor binding protein 3	1e-127	NM_001013398.1	IGFBP3	Insulin-like growth factor binding protein 3 isoform b
RPGR	mRNA	160.829	473.019	-1.55637	0.00170327	down	8.60272	2.60034	0.437831	3.68276	0.432431	522	166	44	246	46	UPI00004F740C	RPGR	chrx:35701365-35762176	-		retinitis pigmentosa GTPase regulator
LOC101121538	mRNA	2996.66	1035.75	1.53268	0.00170605	up	120.882	310.924	271.797	113.879	258.462	1143	3093	4256	1185	4284	XP_004015238.1	LOC101121538	chr14:45497542-45505892	+		cytochrome c oxidase subunit 6B1-like	8e-43	NM_001863.4	COX6B1	Cytochrome c oxidase subunit 6B1
LOC101112253	mRNA	19493.3	6475.47	1.58992	0.00170934	up	191.745	513.12	13.2487	207.821	9.54731	7146	20120	817	8526	623	XP_004015786.1	LOC101112253	chr14:51701164-51711349	+		uncharacterized LOC101112253	4e-109	NM_000041.2	APOE	MRNA for apolipoprotein E (apo E)
HECW2	mRNA	58.1311	183.952	-1.66195	0.00171888	down	1.64056	0.460896	1.34677	1.35812	0.889704	203	60	276	185	193	XP_004004832.1	HECW2	chr2:197398058-197843168	-		HECT, C2 and WW domain containing E3 ubiquitin protein ligase 2	0	NM_020760.1	HECW2	E3 ubiquitin-protein ligase HECW2
C1H1orf194	mRNA	15.5016	64.3379	-2.05325	0.00172952	down	6.1552	1.31844	0	1.18127	0.0494513	71	16	0	15	1	XP_004002320.1	C1H1orf194	chr1:85588503-85593196	-		chromosome 1 open reading frame, human C1orf194	1e-65	NM_001122961.1	C1orf194	chromosome 1 open reading frame 194
INSRR	mRNA	16.4705	67.0564	-2.02549	0.001752	down	1.08595	0.237128	0	0.493232	0.00837086	74	17	0	37	1	XP_004002682.1	INSRR	chr1:105365778-105380355	-		insulin receptor-related receptor	0	NM_014215.2	INSRR	Insulin receptor-related receptor variant
IRF8	mRNA	417.575	143.174	1.54426	0.00176568	up	8.08152	21.0028	2.06918	4.36754	1.8381	158	431	67	94	63	XP_004015000.1	IRF8	chr14:11330935-11347593	+		interferon regulatory factor 8	0	NM_002163.2	IRF8	cDNA, FLJ94082, highly similar to Homo sapiens interferon consensus sequence binding protein 1(ICSBP1), mRNA
ITGA10	mRNA	748.922	260.976	1.5209	0.00176937	up	3.13969	8.01516	0.190889	6.68454	0.223867	288	773	29	675	36	XP_004002463.1	ITGA10	chr1:98247082-98263821	-		integrin, alpha 10	0	NM_003637.3	ITGA10	ITGA10 protein
ADAD2	mRNA	17.4393	0.906167	4.26642	0.00177556	up	0.0578845	0.990357	0	0.315491	0	1	18	0	6	0	XP_004015550.1	ADAD2	chr14:9963453-9968609	+		adenosine deaminase domain containing 2	1e-74	NM_139174.3	ADAD2	Testis nuclear RNA-binding protein-like, isoform CRA_c
CCDC12	mRNA	435.014	149.518	1.54075	0.00178497	up	9.11042	23.617	7.76781	11.536	6.58255	165	449	233	230	209	XP_004018552.1	CCDC12	chr19:52468608-52507177	+		coiled-coil domain containing 12	1e-74	NM_144716.5	CCDC12	Coiled-coil domain-containing protein 12
TMEM189	mRNA	1062.83	371.528	1.51637	0.0017855	up	13.6498	34.7141	11.4579	12.2481	9.89403	410	1097	570	405	521	XP_004014931.1	TMEM189	chr13:77699442-77725260	-		transmembrane protein 189	8e-138	NM_199129.2	TMEM189	Transmembrane protein 189
LYVE1	mRNA	146.296	430.429	-1.55688	0.00179695	down	20.7333	6.26484	4.24317	10.8841	4.75557	475	151	161	274	191	XP_004016208.1	LYVE1	chr15:41659378-41673599	+		lymphatic vessel endothelial hyaluronan receptor 1	2e-120	NM_006691.3	LYVE1	Extracellular link domain containing 1
GBP5	mRNA	298.406	863.577	-1.53305	0.00179878	down	25.7785	7.91905	3.26651	12.63	1.51212	953	308	200	514	98	XP_004002224.1	GBP5	chr1:65759078-65775284	-		guanylate binding protein 5	0	NM_052942.3	GBP5	Guanylate-binding protein 5
ATP13A2	mRNA	518.335	179.421	1.53054	0.00180758	up	3.3364	8.56886	0.590104	4.23999	0.365249	198	535	58	277	38	XP_004005599.1	ATP13A2	chr2:248413223-248429371	+		ATPase type 13A2	0	NM_022089.2	ATP13A2	Probable cation-transporting ATPase 13A2
RASAL1	mRNA	21.3147	80.6489	-1.9198	0.00181071	down	2.13995	0.502797	0.174214	0.349467	0.0685767	89	22	12	16	5	XP_004017646.1	RASAL1	chr17:60781571-60812922	-		RAS protein activator like 1 (GAP1 like)	0	NM_004658.2	RASAL1	cDNA FLJ61229, highly similar to RasGAP-activating-like protein 1
LOC101108039	mRNA	432.107	148.611	1.53985	0.00181095	up	3.51917	9.11718	9.60069	5.88676	6.75661	164	446	741	302	552	XP_004007135.1	LOC101108039	chr3:1688496-1719456	-		uncharacterized LOC101108039	5e-56	NM_002957.4	RXRA	Retinoic acid receptor RXR-alpha
LOC101109636	mRNA	155.985	48.933	1.67253	0.00181598	up	3.8634	10.8928	0.687905	4.45272	0.631477	54	161	16	69	15	XP_004015273.1	LOC101109636	chr14:46860295-46861170	+		nucleophosmin-like	4e-123	NM_199185.3	NPM1	Truncated nucleolar phosphoprotein B23
TEPP	mRNA	12.5951	0	20	0.00181732	up	0	0.732593	0.0357973	0	0.0676373	0	13	1	0	2	XP_004015615.1	TEPP	chr14:25316728-25323551	+		testis, prostate and placenta expressed	2e-110	NM_199456.2	TEPP	Testis, prostate and placenta-expressed protein
ASPHD1	mRNA	12.5951	0	20	0.00181732	up	0	0.528291	0.0516287	0.038837	0.121937	0	13	2	1	5	XP_004020940.1	ASPHD1	chr24:26368195-26371896	-		aspartate beta-hydroxylase domain containing 1	2e-167	NM_198907.1	ASPHD1	Aspartate beta-hydroxylase domain-containing protein 1
PLA2G12B	mRNA	12.5951	0	20	0.00181732	up	0	0.62577	0.0611551	0	0	0	13	2	0	0	XP_004021507.1	PLA2G12B	chr25:28829222-28850413	-		phospholipase A2, group XIIB	6e-106	NM_032562	PLA2G12B	PLA2G12B protein
BEST1	mRNA	12.5951	0	20	0.00181732	up	0	0.395467	0.0193241	0.0290725	0	0	13	1	1	0	XP_004019644.1	BEST1	chr21:39876539-39885357	+		bestrophin 1	0	NM_004183.3	BEST1	Bestrophin-1
LOC101114130	ncRNA	12.5951	0	20	0.00181732	up	0.01332	1.32235	0.0900764	0.348474	0.0121568	0	13	1	3	0	LOC101114130	LOC101114130	chr14:47989611-47990138	-		ferritin, light polypeptide pseudogene
LOC101119584	mRNA	12.5951	0	20	0.00181732	up	0	0.389485	0.0380635	0	0.0359595	0	13	2	0	2	XP_004016573.1	LOC101119584	chr15:2637276-2659704	-		cytochrome c oxidase subunit 1-like	0	YP_003024028.1	COX1	Cytochrome c oxidase subunit 1
LOC101104280	mRNA	12.5951	0	20	0.00181732	up	0.0633601	1.66621	0	0.115112	0	0	13	0	1	0	XP_004019373.1	LOC101104280	chr20:30652007-30652605	+		histone H3.1-like	4e-53	NM_003536.2	HIST1H3H	histone cluster 1, H3h
PPP1R37	mRNA	502.834	173.984	1.53113	0.00182381	up	5.58276	14.3717	3.00215	6.28634	1.94056	192	519	171	238	117	XP_004015791.1	PPP1R37	chr14:51835826-51872635	+		protein phosphatase 1, regulatory subunit 37	1e-93	NM_019121.1	PPP1R37	Protein phosphatase 1 regulatory subunit 37
ACCS	mRNA	535.775	185.764	1.52815	0.00182736	up	6.74902	17.3049	0.675856	12.2914	1.1831	205	553	34	411	63	XP_004016472.1	ACCS	chr15:72365358-72384224	+		1-aminocyclopropane-1-carboxylate synthase homolog (Arabidopsis)(non-functional)	0	NM_032592.3	ACCS	cDNA FLJ51643, moderately similar to Homo sapiens 1-aminocyclopropane-1-carboxylate synthase (PHACS), mRNA
ACOT7	mRNA	121.106	358.842	-1.56707	0.00185004	down	16.702	5.01118	0.534787	6.28333	0.553343	396	125	21	164	23	XP_004013806.1	ACOT7	chr12:45118015-45186993	+		acyl-CoA thioesterase 7	0	NM_181866.2	ACOT7	Cytosolic acyl coenzyme A thioester hydrolase
LOC101120001	mRNA	57.1622	180.327	-1.65748	0.00185741	down	13.2346	3.72964	1.807	24.7694	14.5295	199	59	45	410	383	XP_004013629.1	LOC101120001	chr12:4470248-4477532	+		C4b-binding protein alpha chain-like	2e-48	NM_000715.3	C4BPA	C4b-binding protein alpha chain
C3H12orf57	mRNA	1774.93	620.724	1.51574	0.00186729	up	41.8466	106.436	9.62716	49.9442	13.1721	685	1832	261	900	378	XP_004006970.1	C3H12orf57	chr3:207470443-207472421	-		chromosome 3 open reading frame, human C12orf57	6e-61	NM_138425.2	C12orf57	Protein C10
UBA2	mRNA	961.1	2793.71	-1.53943	0.00188181	down	59.3532	18.168	16.1403	47.6431	17.8614	3083	992	1388	2724	1626	XP_004015201.1	UBA2	chr14:44132206-44160049	+		ubiquitin-like modifier activating enzyme 2	0	NM_005499.2	UBA2	cDNA, FLJ96587, highly similar to Homo sapiens SUMO-1 activating enzyme subunit 2 (UBA2), mRNA
B3GNT4	mRNA	10.6574	49.8392	-2.22543	0.00189586	down	3.17385	0.603356	0	0.57662	0	55	11	0	11	0	XP_004017623.1	B3GNT4	chr17:52761939-52762913	-		UDP-GlcNAc:betaGal beta-1,3-N-acetylglucosaminyltransferase 4	8e-152	NM_030765.2	B3GNT4	UDP-GlcNAc:betaGal beta-1,3-N-acetylglucosaminyltransferase 4
LOC101115015	mRNA	88.1654	24.4665	1.8494	0.00190053	up	2.20921	7.03448	0.508337	3.17602	0.874461	27	91	10	43	19	XP_004005967.1	LOC101115015	chr3:60956919-60957617	-		60S ribosomal protein L9-like	7e-107	NM_001024921.2	RPL9	Ribosomal protein L9, isoform CRA_d
B3GALT4	mRNA	297.437	100.585	1.56418	0.00192402	up	4.22264	11.137	4.93841	6.28934	4.75224	111	307	215	182	219	XP_004018796.1	B3GALT4	chr20:7550044-7551788	+		UDP-Gal:betaGlcNAc beta 1,3-galactosyltransferase, polypeptide 4	4e-161	NM_003782.3	B3GALT4	cDNA FLJ90831 fis, clone Y79AA1001795, highly similar to Beta-1,3-galactosyltransferase 4 (EC 2.4.1.62)
TAF15	mRNA	1443.59	506.547	1.51089	0.0019283	up	18.3819	46.6029	12.3497	17.3551	8.98479	559	1490	622	581	479	XP_004023731.1	TAF15	chr11:14145853-14174665	-		TAF15 RNA polymerase II, TATA box binding protein (TBP)-associated factor, 68kDa	0	NM_139215.2	TAF15	cDNA FLJ53422, highly similar to TATA-binding protein-associated factor 2N
KCNB1	mRNA	44.5671	144.987	-1.70187	0.0019287	down	2.37839	0.649947	5.44804	1.18828	3.37473	160	46	607	88	398	UPI0000531226	KCNB1	chr13:77052564-77159254	-		Voltage-gated potassium channel Kv2.1
ERLIN1	mRNA	560.965	1616.6	-1.52698	0.00194634	down	31.634	9.75875	7.05737	32.0086	7.28427	1784	579	659	1987	720	XP_004020157.1	ERLIN1	chr22:20218690-20256751	-		ER lipid raft associated 1	0	NM_006459.3	ERLIN1	SPFH domain family, member 1, isoform CRA_a
MRPS25	mRNA	349.755	119.614	1.54796	0.0019511	up	19.5958	50.9394	17.8374	34.5225	19.2225	132	361	199	256	227	XP_004018596.1	MRPS25	chr19:57043013-57100145	+		mitochondrial ribosomal protein S25	1e-58	NM_022497.3	MRPS25	cDNA FLJ59193, highly similar to Mitochondrial 28S ribosomal protein S25
HPCA	mRNA	224.773	74.3057	1.59693	0.00196096	up	3.1111	8.33374	0.182154	3.06589	0.376436	82	232	8	89	17	XP_004005058.1	HPCA	chr2:233865554-233873594	-		hippocalcin	2e-103	NM_002143.2	HPCA	Neuron-specific calcium-binding protein hippocalcin
LOC101111528	mRNA	2664.34	929.727	1.5189	0.00196403	up	26.6636	67.9298	3.64169	38.6233	5.4861	1026	2750	232	1636	370	XP_004005474.1	LOC101111528	chr2:219732063-219774964	+		sterol 26-hydroxylase, mitochondrial-like	0	NM_000784.3	CYP27A1	Sterol 26-hydroxylase, mitochondrial
TELO2	mRNA	150.172	47.1207	1.67218	0.00197355	up	1.38857	3.93417	0.94321	2.02546	0.540737	52	155	58	83	35	XP_004021150.1	TELO2	chr24:1162802-1172769	+		TEL2, telomere maintenance 2, homolog (S. cerevisiae)	2e-142	NM_016111.3	TELO2	Telomere length regulation protein TEL2 homolog
LOC101106059	mRNA	115.293	34.4343	1.74339	0.00199886	up	2.14813	6.28581	0.192749	6.2258	0.103434	38	119	5	124	3	XP_004022638.1	LOC101106059	chrx:45947315-45948334	-		envelope glycoprotein-like
PRG4	mRNA	1422.27	4148.43	-1.54437	0.00200584	down	60.9791	18.5924	1.68893	23.0017	10.7929	4578	1468	210	1901	1420	PRG4	PRG4	chr12:65475019-65491159	+		proteoglycan 4
TMEM125	mRNA	2.90655	25.3727	-3.12589	0.00200825	down	2.71151	0.276141	0	0.703746	0	28	3	0	8	0	XP_004023386.1	TMEM125	chr1:17716007-17716587	+		transmembrane protein 125	9e-48	NM_144626.2	TMEM125	Transmembrane protein 125
TWF2	mRNA	786.707	276.381	1.50917	0.00200911	up	15.0135	37.9923	82.1205	16.1422	40.5175	305	812	2763	361	1443	XP_004018455.1	TWF2	chr19:48631386-48639397	+		twinfilin, actin-binding protein, homolog 2 (Drosophila)	0	NM_007284.3	TWF2	Twinfilin-2
VAMP8	mRNA	934.941	328.939	1.50706	0.00201126	up	29.9854	75.6384	3.73042	31.8406	5.09837	363	965	75	425	108	XP_004005921.1	VAMP8	chr3:57271412-57274627	+		vesicle-associated membrane protein 8	2e-39	NM_003761.4	VAMP8	Vesicle-associated membrane protein 8
LZTS1	mRNA	102.698	29.9035	1.78002	0.00204046	up	0.982383	3.02766	0.413412	1.37915	0.356599	33	106	23	51	21	XP_004004265.1	LZTS1	chr2:45294652-45301555	+		leucine zipper, putative tumor suppressor 1	0	NM_021020	LZTS1	Leucine zipper putative tumor suppressor 1
FXYD5	mRNA	1916.39	673.282	1.50911	0.00205468	up	40.535	102.528	7.75226	44.1761	5.86211	743	1978	235	892	188	XP_004015261.1	FXYD5	chr14:44983072-44994094	+		FXYD domain containing ion transport regulator 5	1e-31	NM_144779.2	FXYD5	cDNA FLJ58877, highly similar to FXYD domain-containing ion transport regulator 5
PTOV1	mRNA	2857.14	998.596	1.5166	0.00206123	up	50.619	128.682	21.1838	79.3532	17.0024	1102	2949	764	1903	649	XP_004015863.1	PTOV1	chr14:55227033-55241509	+		prostate tumor overexpressed 1	2e-163	NM_017432.3	PTOV1	Prostate tumor-overexpressed gene 1 protein
MT1A	mRNA	760.548	2191.11	-1.52655	0.00207021	down	351.539	108.548	3.46739	26.3472	3.52452	2418	785	39	199	42	XP_004015045.1	MT1A	chr14:23505730-23507537	-		Metallothionein-1A	5e-13	NM_175617.3	MT1E	Metallothionein-1E
LOC101106304	ncRNA	68.7884	211.137	-1.61794	0.0020708	down	9.78637	2.85143	1.82398	6.47921	2.21977	233	71	72	170	92	LOC101106304	LOC101106304	chr1:244498992-244500566	-		T-complex protein 1 subunit beta-like
FAM83B	mRNA	1.9377	21.748	-3.48846	0.00208874	down	0.364856	0.0288999	0	0.110477	0	24	2	0	8	0	XP_004018783.1	FAM83B	chr20:5570206-5651744	-		family with sequence similarity 83, member B	0	NM_001010872.2	FAM83B	family with sequence similarity 83, member B
SGPL1	mRNA	516.398	180.327	1.51786	0.00208881	up	5.69217	14.4913	0.880811	2.9881	0.538433	199	533	51	115	33	XP_004021486.1	SGPL1	chr25:26793265-26845551	+		sphingosine-1-phosphate lyase 1	0	NM_003901.3	SGPL1	Sphingosine-1-phosphate lyase 1
SHANK2	mRNA	16.4705	66.1502	-2.00586	0.00209314	down	0.770014	0.170444	0.00636889	0.0958184	0.00601685	73	17	1	10	1	XP_004020001.1	SHANK2	chr21:46860749-47308546	-		SH3 and multiple ankyrin repeat domains 2	0	NM_133266.3	SHANK2	SH3 and multiple ankyrin repeat domains protein 2
SLC22A16	mRNA	7.75081	40.7775	-2.39536	0.00210462	down	1.29839	0.219402	5.95811	1.33671	5.84273	45	8	342	51	355	XP_004011255.1	SLC22A16	chr8:26856901-26890222	+		solute carrier family 22 (organic cation/carnitine transporter), member 16	0	NM_033125.3	SLC22A16	Solute carrier family 22 member 16
FRMD7	mRNA	19.377	74.3057	-1.93913	0.00211139	down	1.67585	0.407942	0.0246798	2.11641	0.0233156	82	20	2	114	2	XP_004022391.1	FRMD7	chrx:97560930-97622173	+		FERM domain containing 7	0	NM_194277.2	FRMD7	FERM domain-containing protein 7
TFCP2L1	mRNA	4.84425	31.7158	-2.71086	0.00211986	down	1.10136	0.149551	0.0189998	0.114339	0.0179496	35	5	1	4	1	XP_004004811.1	TFCP2L1	chr2:185464136-185527658	-		transcription factor CP2-like 1	0	NM_014553.2	TFCP2L1	Putative uncharacterized protein LBP-9
DPYSL4	mRNA	35.8475	6.34317	2.4986	0.0021467	up	0.365688	1.83726	0.0315429	0.854198	0	7	37	1	18	0	XP_004020423.1	DPYSL4	chr22:49798351-49814634	+		dihydropyrimidinase-like 4	2e-130	NM_006426.2	DPYSL4	Dihydropyrimidinase-like 4, isoform CRA_a
PCP4L1	mRNA	126.919	371.528	-1.54956	0.00216256	down	17.1894	5.22041	1.03788	13.3677	1.00443	410	131	41	351	42	XP_004002745.1	PCP4L1	chr1:110787530-110813589	+		Purkinje cell protein 4 like 1	7e-22	NM_001102566.1	PCP4L1	Purkinje cell protein 4 like 1
CCDC37	mRNA	57.1622	178.515	-1.64291	0.00216352	down	6.50467	1.85169	1.83415	2.12956	1.86461	197	59	92	71	99	XP_004018772.1	CCDC37	chr19:60440178-60459330	+		coiled-coil domain containing 37	0	NM_182628.2	CCDC37	coiled-coil domain containing 37
ANXA13	mRNA	82.3523	22.6542	1.86203	0.00216512	up	1.55769	5.03404	1.73056	2.37719	0.355414	25	85	46	42	10	XP_004011704.1	ANXA13	chr9:29008569-29056996	+		annexin A13	7e-106	NM_004306.2	ANXA13	Annexin A13
SC5DL	mRNA	726.638	2086	-1.52143	0.00217874	down	49.4779	15.3309	12.0725	44.7621	14.6692	2302	750	930	2292	1196	XP_004016625.1	SC5DL	chr15:31442321-31448020	+		sterol-C5-desaturase (ERG3 delta-5-desaturase homolog, S. cerevisiae)-like	6e-133	NM_006918.4	SC5D	Lathosterol oxidase
LSM7	mRNA	1096.74	387.839	1.49969	0.00217892	up	55.4859	139.613	15.4203	52.7582	17.1562	428	1132	197	448	232	XP_004008679.1	LSM7	chr5:18802301-18806840	+		LSM7 homolog, U6 small nuclear RNA associated (S. cerevisiae)	3e-55	NM_016199.2	LSM7	U6 snRNA-associated Sm-like protein LSm7
CAB39L	mRNA	142.421	414.118	-1.53988	0.00221374	down	7.49637	2.30756	0.960715	4.96195	1.67487	457	147	97	333	179	XP_004012124.1	CAB39L	chr10:19236287-19328497	-		calcium binding protein 39-like	2e-162	NM_030925.3	CAB39L	Calcium-binding protein 39-like
MAP1LC3A	mRNA	1610.23	569.073	1.50058	0.00221568	up	44.6132	112.293	41.3279	51.2063	43.0553	628	1662	963	793	1062	XP_004014864.1	MAP1LC3A	chr13:63487398-63488575	+		microtubule-associated protein 1 light chain 3 alpha	3e-60	NM_181509.2	MAP1LC3A	Microtubule-associated proteins 1A/1B light chain 3A
IL2RA	mRNA	32.9409	5.437	2.599	0.00221573	up	0.127486	0.686668	0.0384876	0.347421	0.1212	6	34	3	18	10	NM_001009415.1	IL2RA	chr13:10485114-10528848	-		Interleukin-2 receptor subunit alpha	4e-87	NM_000417.2	IL2RA	Interleukin-2 receptor subunit alpha
VGF	mRNA	32.9409	5.437	2.599	0.00221573	up	0.376346	2.02709	0.0378726	0.0569783	0	6	34	1	1	0	XP_004021322.1	VGF	chr24:35466513-35469443	+		VGF nerve growth factor inducible	1e-94	NM_003378.3	VGF	Neurosecretory protein VGF
LOC101110379	ncRNA	557.089	195.732	1.50903	0.0022298	up	26.8306	67.7974	39.247	23.0218	45.861	216	575	524	204	648	LOC101110379	LOC101110379	chr1:263550820-263551273	+		microtubule-associated protein 1 light chain 3 beta pseudogene
CYGB	mRNA	163.736	52.5577	1.6394	0.00223197	up	7.58907	21.0186	3.55518	24.0096	3.80648	58	169	45	202	51	NM_001166192.1	CYGB	chr11:54230906-54233731	+		Cytoglobin	6e-98	NM_134268.4	CYGB	Cytoglobin
MAP9	mRNA	381.727	132.3	1.52872	0.00223402	up	4.24522	10.8893	0.790039	4.22611	0.680026	146	394	45	160	41	XP_004017227.1	MAP9	chr17:1719880-1764230	+		microtubule-associated protein 9	0	NM_001039580.1	MAP9	MAP9 protein
RPL30	mRNA	14915.5	5057.32	1.56036	0.0022363	up	662.574	1737.01	313.442	966.395	431.041	5581	15395	4373	8962	6366	XP_004011869.1	RPL30	chr9:78765720-78769120	+		ribosomal protein L30	4e-63	NM_000989.3	RPL30	60S ribosomal protein L30
RAB11B	mRNA	1790.44	632.505	1.50116	0.00223741	up	50.1559	126.288	31.6375	63.9816	24.5192	698	1848	729	980	598	XP_004008616.1	RAB11B	chr5:14704385-14713680	+		RAB11B, member RAS oncogene family	9e-128	NM_004218.3	RAB11B	Ras-related protein Rab-11B
LOC101109655	ncRNA	3082.88	1081.06	1.51184	0.00223767	up	156.88	397.605	44.3684	159.789	80.4815	1193	3182	558	1338	1073	LOC101109655	LOC101109655	chr1:10191165-10191592	-		ribosomal protein S15 pseudogene
AQP4	mRNA	0	12.6863	-20	0.00225208	down	0.752333	0	4.60743	0.0976304	6.37586	14	0	142	2	208	NM_001009279.1	AQP4	chr23:30335649-30345632	+		Aquaporin 4 M23 isoform	0	NM_004028.3	AQP4	cDNA FLJ53738, highly similar to Aquaporin-4
UGT1A9	mRNA	0	12.6863	-20	0.00225208	down	0.569049	0	0	0.00728056	0.00457178	14	0	0	0	0	NM_001009189.1	UGT1A9	nw_004080697:1871-2815	+		UDP-glucuronosyltransferase 1A9	0	NM_019075.2	UGT1A10	UDP-glucuronosyltransferase 1A4
LOC101110483	mRNA	0	12.6863	-20	0.00225208	down	0.175981	0	0.00758974	0.0970579	0.0430213	14	0	1	8	6	XP_004005335.1	LOC101110483	chr2:54512991-54519171	-		protein FAM75D1-like	0	NM_001001670.2	SPATA31D1	Spermatogenesis-associated protein 31D1
TBATA	mRNA	0	12.6863	-20	0.00225208	down	0.748046	0	0	0	0	14	0	0	0	0	XP_004021686.1	TBATA	chr25:26756477-26768581	-		thymus, brain and testes associated	4e-121	NM_152710.2	TBATA	Protein TBATA
IDI1	mRNA	883.592	2536.36	-1.52131	0.00228773	down	78.1162	24.2063	18.5839	61.4235	18.7029	2799	912	1102	2422	1174	XP_004014765.1	IDI1	chr13:45500427-45504090	+		isopentenyl-diphosphate delta isomerase 1	9e-121	NM_004508.2	IDI1	Isopentenyl-diphosphate Delta-isomerase 1
ANO9	mRNA	9.68851	46.2145	-2.254	0.00230419	down	1.151	0.214518	0.0136268	0.276766	0	51	10	1	13	0	XP_004020034.1	ANO9	chr21:49609048-49644771	+		anoctamin 9	0	NM_001012302.2	ANO9	Anoctamin-9
CPPED1	mRNA	160.829	51.6515	1.63865	0.0023268	up	2.79602	7.73981	0.691083	3.3568	0.848749	57	166	23	75	30	XP_004020829.1	CPPED1	chr24:11372334-11503735	-		calcineurin-like phosphoesterase domain containing 1	4e-157	NM_018340.2	CPPED1	Calcineurin-like phosphoesterase domain-containing protein 1
LOC101114535	mRNA	66.8507	17.2172	1.95709	0.00234519	up	3.07187	10.6037	0.292859	1.02807	0.184448	19	69	3	7	2	XP_004012497.1	LOC101114535	chr11:13957271-13958758	+		c-C motif chemokine 3-like	1e-37	NM_001001437.3	CCL3L3	chemokine (C-C motif) ligand 3-like 3
TMED6	mRNA	42.6294	137.737	-1.692	0.00235153	down	9.15642	2.51937	3.60085	5.25323	3.67671	152	44	99	96	107	XP_004015149.1	TMED6	chr14:35825587-35830831	-		transmembrane emp24 protein transport domain containing 6	6e-127	NM_144676.3	TMED6	Transmembrane emp24 domain-containing protein 6
TC2N	mRNA	119.169	347.968	-1.54595	0.00236893	down	9.67112	2.94447	0.9124	3.52322	0.948163	384	123	60	154	66	XP_004017999.1	TC2N	chr18:55432861-55475804	-		tandem C2 domains, nuclear	0	NM_152332	TC2N	Tandem C2 domains nuclear protein
RDH10	mRNA	543.525	1547.73	-1.50974	0.00237691	down	37.8711	11.8164	2.59571	22.485	3.91851	1708	561	194	1117	310	XP_004012030.1	RDH10	chr9:49446105-49476421	+		retinol dehydrogenase 10 (all-trans)	6e-177	NM_172037.4	RDH10	Retinol dehydrogenase 10
CERKL	mRNA	38.754	126.863	-1.71086	0.00242127	down	4.81475	1.30756	0.166121	1.81195	0.235408	140	40	8	58	12	XP_004005410.1	CERKL	chr2:127014751-127160854	+		ceramide kinase-like	0	NM_201548.4	CERKL	Ceramide kinase-like isoform 9
RASGRP1	mRNA	258.683	87.8982	1.55728	0.00242155	up	1.64732	4.30998	0.391363	1.09789	0.437541	97	267	38	71	45	XP_004010482.1	RASGRP1	chr7:31117966-31194546	-		RAS guanyl releasing protein 1 (calcium and DAG-regulated)	0	NM_005739.3	RASGRP1	cDNA, FLJ94771, highly similar to Homo sapiens RAS guanyl releasing protein 1 (calcium and DAG-regulated) (RASGRP1), mRNA
PPP2R2B	mRNA	126.919	368.81	-1.53896	0.00243086	down	9.62562	2.94485	0.0713991	3.00771	0.107924	407	131	5	140	8	XP_004008980.1	PPP2R2B	chr5:55253866-55572957	-		protein phosphatase 2, regulatory subunit B, beta	0	NM_181678.2	PPP2R2B	Serine/threonine-protein phosphatase 2A 55 kDa regulatory subunit B beta isoform
TTC25	mRNA	22.2836	81.555	-1.87179	0.00244458	down	2.49601	0.602953	0.00832639	0.400859	0.0471969	90	23	0	16	3	XP_004013441.1	TTC25	chr11:41589669-41611063	+		tetratricopeptide repeat domain 25	0	NM_031421.2	TTC25	Tetratricopeptide repeat protein 25
MGARP	mRNA	22.2836	81.555	-1.87179	0.00244458	down	4.18837	1.03951	14.2743	1.62756	15.3435	90	23	508	38	578	XP_004017294.1	MGARP	chr17:18068142-18079046	+		mitochondria-localized glutamic acid-rich protein	6e-82	NM_032623.3	MGARP	Protein MGARP
RHBDD3	mRNA	367.194	127.77	1.523	0.00244791	up	6.145	15.7	2.8551	10.0556	2.33681	141	379	108	254	94	XP_004017688.1	RHBDD3	chr17:68079950-68084851	-		rhomboid domain containing 3	9e-98	NM_012265.1	RHBDD3	Rhomboid domain-containing protein 3
LOC101117584	mRNA	51.3491	11.7802	2.12398	0.00245816	up	2.24059	8.36107	42.8905	4.07067	55.4306	13	53	428	27	585	XP_004009292.1	LOC101117584	chr5:9352851-9360551	+		small EDRK-rich factor 1-like	2e-22	NM_022968.1	SERF1A	Small EDRK-rich factor 1
GAS1	mRNA	777.018	276.381	1.49129	0.00247926	up	21.2909	53.2139	1.4471	32.0439	1.44675	305	802	34	505	36	XP_004023297.1	GAS1	chr2:32672213-32673303	+		growth arrest-specific 1	4e-88	NM_002048.2	GAS1	Growth arrest-specific protein 1
EFCAB6	mRNA	19.377	73.3995	-1.92142	0.002483	down	1.01909	0.239174	0.0379827	0.308577	0.0215299	81	20	5	27	3	XP_004007086.1	EFCAB6	chr3:218295080-218536633	-		EF-hand calcium binding domain 6	0	NM_198856.2	EFCAB6	EF-hand calcium-binding domain-containing protein 6
RPS18	mRNA	30657.3	10272.3	1.57747	0.00249617	up	1061.29	2815.78	381.716	1421.2	507.309	11336	31643	6753	16712	9500	XP_004018794.1	RPS18	chr20:7544261-7549033	+		Ribosomal protein S18	3e-84	NM_022551.2	RPS18	Ribosomal protein S18, isoform CRA_a
INF2	mRNA	804.146	286.349	1.48968	0.00251151	up	4.32798	10.8052	2.51811	7.76347	1.50001	316	830	304	624	192	XP_004018217.1	INF2	chr18:67818337-67835313	+		inverted formin, FH2 and WH2 domain containing	0	NM_032714.2	INF2	Inverted formin-2
IRF5	mRNA	238.337	80.6489	1.56328	0.00252705	up	3.17935	8.35296	0.711788	2.04438	0.366787	89	246	33	63	18	XP_004008330.1	IRF5	chr4:92961889-92967553	+		interferon regulatory factor 5	0	NM_032643.3	IRF5	IRF-5 variant 12
FLT4	mRNA	124.982	362.467	-1.53613	0.00253799	down	5.17844	1.5874	0.343938	2.70483	0.288003	400	129	44	230	39	XP_004009161.1	FLT4	chr5:264515-303245	+		fms-related tyrosine kinase 4	0	NM_182925.4	FLT4	Soluble VEGFR3 variant 2
MYO1G	mRNA	159.86	51.6515	1.62993	0.00254876	up	1.0279	2.84537	0.326651	0.638869	0.195444	57	165	30	39	19	XP_004008025.1	MYO1G	chr4:76680046-76696386	+		myosin IG	0	NM_033054.2	MYO1G	Unconventional myosin-Ig
RAB42	mRNA	20.3459	1.81233	3.48882	0.00258871	up	0.206094	2.0569	0.0622192	0.374429	0.05878	2	21	1	4	1	XP_004005533.1	RAB42	chr2:237721066-237722734	-		RAB42, member RAS oncogene family	1e-67	NM_152304.1	RAB42	Putative Ras-related protein Rab-42
LOC101119881	ncRNA	20.3459	1.81233	3.48882	0.00258871	up	0.0571322	0.467021	0	0.031139	0.0195535	2	21	0	1	1	LOC101119881	LOC101119881	chrx:67345761-67348222	+		THO complex 2 pseudogene
INO80B	mRNA	609.407	216.574	1.49255	0.0025977	up	11.1409	27.8695	4.82227	15.3004	4.30312	239	629	171	361	161	XP_004007369.1	INO80B	chr3:96252480-96255730	+		INO80 complex subunit B	6e-149	NM_031288.3	INO80B	cDNA FLJ52945, highly similar to Zinc finger HIT domain-containing protein 4
C4H7orf57	mRNA	73.6327	221.105	-1.58631	0.00261944	down	7.52239	2.22708	0.297834	4.8169	0.281371	244	76	16	172	16	XP_004007747.1	C4H7orf57	chr4:7613436-7635332	-		chromosome 4 open reading frame, human C7orf57	2e-113	NM_001267866.1	C7orf57	chromosome 7 open reading frame 57
HEATR3	mRNA	227.68	646.097	-1.50474	0.00263647	down	14.1853	4.444	5.44172	11.1689	6.89996	713	235	453	618	608	XP_004015026.1	HEATR3	chr14:17994395-18030489	+		HEAT repeat containing 3	0	NM_182922.2	HEATR3	HEAT repeat containing 3
CFB	mRNA	832.243	2366.91	-1.50793	0.00264202	down	59.163	18.5154	5.86709	38.0029	6.57641	2612	859	429	1847	509	XP_004018978.1	CFB	chr20:26543624-26549681	-		Complement factor B	0	NM_001710.5	CFB	cDNA FLJ55673, highly similar to Complement factor B (EC 3.4.21.47)
DNAJC30	mRNA	48.4425	10.874	2.15539	0.00266183	up	0.936429	3.70869	0.753879	2.05572	0.712208	12	50	16	29	16	XP_004023603.1	DNAJC30	chr24:33499313-33500033	+		DnaJ (Hsp40) homolog, subfamily C, member 30	3e-67	NM_032317.2	DNAJC30	DnaJ homolog subfamily C member 30
CCDC173	mRNA	28.0967	96.9599	-1.78699	0.00266987	down	3.26653	0.841508	0.0368656	0.582366	0	107	29	2	21	0	XP_004004665.1	CCDC173	chr2:138727336-138753553	+		coiled-coil domain containing 173	0	NM_001085447.1	CCDC173	coiled-coil domain containing 173
STXBP6	mRNA	38.754	125.957	-1.70052	0.00268274	down	7.80505	2.1349	2.84793	7.60012	2.30615	139	40	84	149	72	XP_004017921.1	STXBP6	chr18:33919511-34145294	-		syntaxin binding protein 6 (amisyn)	2e-122	NM_014178.6	STXBP6	Syntaxin-binding protein 6
WFIKKN2	mRNA	89.1343	262.788	-1.55985	0.00271969	down	8.90152	2.68418	4.87428	7.24958	2.39873	290	92	263	260	137	XP_004012806.1	WFIKKN2	chr11:35448900-35453216	-		WAP, follistatin/kazal, immunoglobulin, kunitz and netrin domain containing 2	0	NM_175575.5	WFIKKN2	cDNA, FLJ93258, highly similar to Homo sapiens WFIKKN-related protein (WFIKKNRP), mRNA
LOC101118687	ncRNA	26.159	91.5229	-1.80683	0.0027241	down	10.9492	2.8852	31.5498	9.94617	18.4277	101	27	482	101	298	LOC101118687	LOC101118687	chr3:43709210-43715641	-		galectin-related protein A-like
HCFC1R1	mRNA	928.159	332.563	1.48074	0.00274253	up	44.1214	109.587	29.3986	74.2344	37.5115	367	958	405	679	547	XP_004021188.1	HCFC1R1	chr24:2417574-2418944	-		host cell factor C1 regulator 1 (XPO1 dependent)	6e-46	NM_017885.3	HCFC1R1	Host cell factor C1 regulator 1
AXDND1	mRNA	0.968851	17.2172	-4.15143	0.00281536	down	0.344954	0.017257	0.0109621	0.0989536	0	19	1	1	6	0	XP_004014143.1	AXDND1	chr12:58763546-58837203	+		axonemal dynein light chain domain containing 1	0	NM_182766.2	AXDND1	axonemal dynein light chain domain containing 1
LDLRAD1	mRNA	0.968851	17.2172	-4.15143	0.00281536	down	1.71316	0.085704	0	0	0	19	1	0	0	0	XP_004003592.1	LDLRAD1	chr1:28274974-28284664	-		low density lipoprotein receptor class A domain containing 1	3e-78	NM_001276395.1	LDLRAD1	Low-density lipoprotein receptor class A domain-containing protein 1
RASSF6	mRNA	0.968851	17.2172	-4.15143	0.00281536	down	0.937729	0.0469117	0	0.0448329	0	19	1	0	1	0	XP_004010137.1	RASSF6	chr6:88284202-88349102	-		Ras association (RalGDS/AF-6) domain family member 6	6e-167	NM_201431.2	RASSF6	Ras association domain-containing protein 6
URM1	mRNA	469.893	166.735	1.49478	0.00283017	up	16.1254	40.401	11.0593	18.4695	7.69853	184	485	209	232	154	XP_004005652.1	URM1	chr3:7828369-7843274	-		ubiquitin related modifier 1	2e-51	NM_030914.3	URM1	Ubiquitin-related modifier 1
DYNC2LI1	mRNA	333.285	937.883	-1.49265	0.00283888	down	42.2284	13.3407	7.0245	22.873	6.68276	1035	344	285	617	287	XP_004006040.1	DYNC2LI1	chr3:80393620-80431237	-		dynein, cytoplasmic 2, light intermediate chain 1	0	NM_016008.3	DYNC2LI1	Cytoplasmic dynein 2 light intermediate chain 1
LOC101110974	mRNA	53.2868	12.6863	2.0705	0.00285205	up	1.68713	6.23925	1.56355	1.41139	1.61141	14	55	22	13	24	XP_004019126.1	LOC101110974	chr20:30728608-30735555	-		histone H2B type 1-M-like	2e-68	NM_138720.2	HIST1H2BD	Histone H2B type 1-D
LOC101117979	ncRNA	1429.06	512.891	1.47834	0.00285492	up	42.6682	105.667	10.9451	46.0829	12.702	566	1475	240	673	295	LOC101117979	LOC101117979	chr1:188372474-188373220	+		ribosomal protein L7 pseudogene
CDH23	mRNA	2.90655	24.4665	-3.07343	0.00287122	down	0.36204	0.0382359	0.752947	0.0974443	0.596598	27	3	93	8	78	XP_004023263.1	CDH23	chr25:27415341-27733985	+		cadherin-related 23	0	NM_052836.3	CDH23	CDH23 protein
KRT80	mRNA	2.90655	24.4665	-3.07343	0.00287122	down	0.702972	0.0742424	0.0628814	0.0946035	0.20792	27	3	4	4	14	XP_004007446.1	KRT80	chr3:134007657-134043568	+		keratin 80	0	NM_182507.2	KRT80	Keratin, type II cytoskeletal 80
LOC101118158	ncRNA	117.231	36.2467	1.69343	0.00289752	up	4.35379	12.5581	0.564377	6.7123	1.21821	40	121	8	68	19	LOC101118158	LOC101118158	chr1:70278636-70279154	+		60S ribosomal protein L17-like
LOC101111106	mRNA	427.263	151.33	1.49743	0.0029015	up	10.2326	25.6393	2.2408	9.54488	2.21277	167	441	60	172	63	XP_004011716.1	LOC101111106	chr9:32264225-32265372	-		histone H3.3C-like	9e-73	NM_005324.3	H3F3B	Histone H3.3
TBC1D17	mRNA	1580.2	567.261	1.47802	0.00290399	up	14.1563	35.0408	12.8451	24.6311	11.6002	626	1631	941	1199	900	XP_004015432.1	TBC1D17	chr14:55254661-55264604	+		TBC1 domain family, member 17	0	NM_024682.2	TBC1D17	TBC1 domain family, member 17
LOC101104414	ncRNA	16.4705	0.906167	4.18396	0.0029055	up	0.0743574	0.801012	0.13469	0.292698	0.0989679	1	17	4	6	3	LOC101104414	LOC101104414	chr11:55854038-55862826	+		uncharacterized LOC101104414
NLRP3	mRNA	160.829	52.5577	1.61356	0.00292296	up	0.88894	2.4183	0.111049	0.417675	0.209821	58	166	12	30	24	XP_004008789.1	NLRP3	chr5:38188669-38234079	+		NLR family, pyrin domain containing 3	0	NM_183395.2	NLRP3	cDNA, FLJ95925, highly similar to Homo sapiens cold autoinflammatory syndrome 1 (CIAS1), mRNA
ZNF385A	mRNA	505.74	180.327	1.48778	0.00294802	up	7.52958	18.7735	0.982369	8.79895	1.74822	199	522	43	256	81	ZNF385A	ZNF385A	chr3:132024567-132048049	+		zinc finger protein 385A	2e-174	NM_015481.1	ZNF385A	Zinc finger protein 385A
ENKUR	mRNA	91.072	266.413	-1.54859	0.00299248	down	9.35608	2.8736	0.158522	0.87447	0.149759	294	94	8	30	8	XP_004014275.1	ENKUR	chr13:24865776-24900898	-		enkurin, TRPC channel interacting protein	8e-131	NM_145010.3	ENKUR	Enkurin
JAKMIP2	mRNA	11.6262	50.7454	-2.12589	0.00299705	down	0.653416	0.133088	0.0211354	0.710149	0.0133114	56	12	3	67	2	XP_004008986.1	JAKMIP2	chr5:56271535-56478023	-		janus kinase and microtubule interacting protein 2	0	NM_014790.4	JAKMIP2	cDNA FLJ57581
AT2	mRNA	29.0655	98.7722	-1.7648	0.00299709	down	3.48848	0.912616	0.0193241	2.6456	0.0365118	109	30	1	91	2	XP_004022447.1	AT2	chrx:110300886-110302497	-		Type-2 angiotensin II receptor	0	NM_000686.4	AGTR2	Type-2 angiotensin II receptor
RIN3	mRNA	910.72	328.032	1.47317	0.00299941	up	7.13647	17.6141	2.59886	7.84969	1.76925	362	940	218	438	157	XP_004018179.1	RIN3	chr18:56189221-56310618	+		Ras and Rab interactor 3	0	NM_024832.3	RIN3	RIN3 protein
KPNA2	mRNA	661.725	1862.17	-1.49268	0.00300132	down	61.5413	19.4393	8.47032	26.5476	9.8895	2055	683	468	976	579	XP_004013084.1	KPNA2	chr11:48336964-48345444	-		karyopherin alpha 2 (RAG cohort 1, importin alpha 1)	0	NM_002266.2	KPNA2	Importin subunit alpha-1
[truncated: 934 more rows]
