# Supplementary material for: An Integrated Analysis of miRNAs and Methylated Genes Encoding mRNAs and lncRNAs in Sheep Breeds with Different Fecundity
Source: Front Physiol. 2017 Dec 15;8:1049. doi: 10.3389/fphys.2017.01049 (PMC5736872; doi:10.3389/fphys.2017.01049)
Supplement: Supplementary file 2 [file Table2.XLS]

## Sheet: Dif_Gene_HanPPvsDorset
GeneID	Tpye	FoldChange					Signal										Annotion						BlastToHuman
GeneID	GeneType	Han++	Dorset	Log2FC	FDR	Style	Dorset-FPKM	HanSheepBB-FPKM	DorsetM-FPKM	Hansheep++-FPKM	HansheepM-FPKM	Dorset-Fragments	HanSheepBB-Fragments	DorsetM-Fragments	Hansheep++-Fragments	HansheepM-Fragments	AccID	Symbol	Location	Strand	KeggID	Description	E-Value	Blast_AccID	Blast_Symbol	Blast_Description
TFF3	mRNA	0	136.831	-20	0	down	10.3105	0.389412	0.0824555	0	0	151	6	2	0	0	XP_004003410.1	TFF3	chr1:260633891-260637482	-		trefoil factor 3 (intestinal)	4e-28	NM_003226.3	TFF3	Trefoil factor 3
TTC21A	mRNA	32.7858	293.598	-3.1627	0	down	4.64208	1.04861	0.0778572	0.520596	0.0245179	324	77	9	40	3	XP_004018282.1	TTC21A	chr19:12358427-12391833	+		tetratricopeptide repeat domain 21A	0	NM_145755.2	TTC21A	tetratricopeptide repeat domain 21A
PTPRN	mRNA	36.884	293.598	-2.99278	0	down	5.12207	7.96404	0.0334085	0.653409	0.0135265	324	530	3	45	1	XP_004005480.1	PTPRN	chr2:220214588-220233980	-		protein tyrosine phosphatase, receptor type, N	0	NM_002846.3	PTPRN	cDNA FLJ77469, highly similar to Homo sapiens protein tyrosine phosphatase, receptor type, N, mRNA
RPL39	mRNA	5835.04	1424.49	2.03429	0	up	247.828	5033.61	212.725	1019.22	358.312	1572	33601	2235	7119	3985	XP_004022439.1	RPL39	chrx:109044104-109047434	+		ribosomal protein L39	4e-23	NM_001000.3	RPL39	60S ribosomal protein L39
BPIFB1	mRNA	1.63929	95.1475	-5.85903	0	down	3.60006	0.0651789	0	0.0622907	0	105	2	0	2	0	XP_004014542.1	BPIFB1	chr13:62194927-62218547	+		BPI fold containing family B, member 1	9e-151	NM_033197.2	BPIFB1	BPI fold-containing family B member 1
LOC101122142	mRNA	4.91786	405.057	-6.36395	0	down	14.8904	0.142485	0	0.181561	0	447	4	0	6	0	XP_004019302.1	LOC101122142	chr20:26267400-26278019	-		butyrophilin subfamily 3 member A3-like	3e-105	NM_197974.2	BTN3A3	Butyrophilin subfamily 3 member A3
LOC101121498	mRNA	149.995	776.585	-2.37223	0	down	28.1686	2.3224	0.782525	5.46625	1.14651	857	74	39	183	61	XP_004022794.1	LOC101121498	chrx:126151632-126161426	+		envelope glycoprotein-like
CP	mRNA	22.95	219.292	-3.25629	0	down	3.93521	0.463693	0.0196368	0.413603	0.0185514	242	30	2	28	2	NM_001009733.1	CP	chr1:237003266-237050361	+		Ceruloplasmin	0	NM_000096.3	CP	CP protein
CXCL11	mRNA	11.475	340.719	-4.89201	0	down	54.3835	6.46151	0.436654	1.83942	0.247511	376	47	5	14	3	XP_004009974.1	CXCL11	chr6:90569966-90571259	-		chemokine (C-X-C motif) ligand 11	2e-40	NM_005409.4	CXCL11	C-X-C motif chemokine 11
CXCL10	mRNA	595.881	3126.28	-2.39135	0	down	165.623	35.4095	3.76819	31.7036	1.64303	3450	776	130	727	60	NM_001009191.1	CXCL10	chr6:90550571-90552924	-		C-X-C motif chemokine ligand 10	1e-36	NM_001565.3	CXCL10	C-X-C motif chemokine 10
EFHC1	mRNA	99.9966	476.644	-2.25296	0	down	13.5943	2.03894	0.187258	2.8642	0.147423	526	82	12	122	10	XP_004018940.1	EFHC1	chr20:24623894-24666519	+		EF-hand domain (C-terminal) containing 1	0	NM_018100.3	EFHC1	EF-hand domain (C-terminal) containing 1, isoform CRA_a
IRF7	mRNA	49.9983	401.432	-3.00521	0	down	17.1659	2.83602	0.584912	2.14716	0.397858	443	77	25	61	18	XP_004019786.1	IRF7	chr21:49461057-49463554	+		interferon regulatory factor 7	3e-148	NM_004031.2	IRF7	cDNA FLJ61529, highly similar to Interferon regulatory factor 7
LOC101122301	mRNA	18.0322	230.166	-3.67403	0	down	6.18123	0.948379	0.176324	0.486336	0.0694072	254	41	12	22	5	XP_004015937.1	LOC101122301	chr14:59523278-59537762	+		uncharacterized LOC101122301	0	NM_003180.2	SYT5	Synaptotagmin-5
PLEKHG7	mRNA	11.475	160.392	-3.80503	0	down	5.71681	0.2456	0.12676	0.410754	0.0736944	177	8	6	14	4	XP_004006302.1	PLEKHG7	chr3:128960083-129003801	+		pleckstrin homology domain containing, family G (with RhoGef domain) member 7	0	NM_001004330.2	PLEKHG7	Pleckstrin homology domain-containing family G member 7
NR5A2	mRNA	45.0804	608.038	-3.75359	0	down	25.3716	1.32979	0.456609	1.88913	0.258822	671	37	20	55	12	NM_001246280.1	NR5A2	chr12:76965865-77091729	+		Nuclear receptor subfamily 5 group A member 2	0	NM_205860.2	NR5A2	cDNA FLJ54621, highly similar to Orphan nuclear receptor NR5A2
ARMC3	mRNA	1.63929	190.295	-6.85903	0	down	4.37121	0	0	0.0378169	0	210	0	0	2	0	XP_004014271.1	ARMC3	chr13:23043200-23126250	+		armadillo repeat containing 3	0	NM_173081.4	ARMC3	armadillo repeat containing 3
DMGDH	mRNA	0.819644	76.118	-6.5371	0	down	1.40659	0.0636658	0	0.0152112	0.0668623	84	4	0	1	7	XP_004010257.1	DMGDH	chr7:9822886-9894240	-		dimethylglycine dehydrogenase	0	NM_013391.3	DMGDH	cDNA FLJ33079 fis, clone TRACH2000306, highly similar to Dimethylglycine dehydrogenase, mitochondrial (EC 1.5.99.2)
LOC101122294	mRNA	631.126	2059.72	-1.70645	0	down	90.0616	36.9647	11.6628	27.7143	8.4077	2273	981	487	770	372	XP_004013973.1	LOC101122294	chr12:73705629-73737242	-		membrane cofactor protein-like	5e-77	NM_172361.2	CD46	Complement system membrane cofactor protein CD46
LOC101121216	mRNA	24.5893	772.054	-4.9726	0	down	83.8874	12.1076	0.772084	2.68057	3.95563	852	129	13	30	70	XP_004019527.1	LOC101121216	chr21:25823124-25827107	+		serum amyloid A protein-like	8e-45	NM_199161.3	SAA1	Serum amyloid A protein
PSPH	mRNA	88.5215	395.089	-2.15808	0	down	36.1814	3.31288	7.96681	8.14134	21.2776	436	42	159	108	449	NM_001126360.1	PSPH	chr24:27677375-27684359	-		PSPH	2e-123	NM_004577.3	PSPH	Phosphoserine phosphatase variant
PKIB	mRNA	78.6858	1131.8	-3.84638	0	down	41.5328	14.8554	0.903502	2.89983	0.739753	1249	470	45	96	39	XP_004011204.1	PKIB	chr8:15589084-15709859	-		protein kinase (cAMP-dependent, catalytic) inhibitor beta	2e-26	NM_181795.2	PKIB	cAMP-dependent protein kinase inhibitor beta
PKIA	mRNA	177.863	1465.27	-3.04233	0	down	41.5997	14.5741	268.675	5.07122	368.676	1617	596	17296	217	25122	XP_004011802.1	PKIA	chr9:54601151-54699337	+		protein kinase (cAMP-dependent, catalytic) inhibitor alpha	3e-36	NM_181839.2	PKIA	cDNA, FLJ92123, highly similar to Homo sapiens protein kinase (cAMP-dependent, catalytic) inhibitor alpha (PKIA), mRNA
CA1	mRNA	0.819644	213.855	-8.02742	0	down	9.42388	0	0.048221	0.0362736	0.136667	236	0	2	1	6	NM_001009771.1	CA1	chr9:89750610-89764642	+		Carbonic anhydrase 1
C2H9orf174	mRNA	3.27858	252.821	-6.2689	0	down	2.99059	0.0407539	0.00647203	0.038948	0	279	4	1	4	0	XP_004023661.1	C2H9orf174	chr2:49957638-50014540	-		chromosome 2 open reading frame, human C9orf174	0	NM_020893.2	CCDC180	Coiled-coil domain-containing protein 180
SAA1	mRNA	2.45893	88.8044	-5.17453	0	down	10.8454	5.07582	0.0997212	0.350065	0.376836	98	48	1	3	6	XP_004019523.1	SAA1	chr21:25756970-25775468	-		Serum amyloid A protein	1e-47	NM_199161.3	SAA1	Serum amyloid A protein
MAP3K19	mRNA	0.819644	167.641	-7.67616	0	down	2.61462	0.0403009	0	0.0128384	0.00806177	185	3	0	1	1	XP_004004784.1	MAP3K19	chr2:174727969-174769750	+		mitogen-activated protein kinase kinase kinase 19	0	NM_025052.4	MAP3K19	YSK4 protein
FOXJ1	mRNA	1.63929	217.48	-7.05167	0	down	11.0592	0	0.0556457	0.0837175	0	240	0	2	2	0	UPI0001B231B9	FOXJ1	chr11:54553303-54556561	+		forkhead box J1
LOC554321	mRNA	0.819644	80.6489	-6.62051	0	down	2.35424	0.0502861	0.239575	0.0240289	0.0150888	89	2	15	1	1	NM_001024862.1	LOC554321	chr19:52870333-52900317	+		Lactoferrin	0	NM_002343	LTF	cDNA FLJ78440, highly similar to Human lactoferrin
PLS1	mRNA	51.6376	406.869	-2.97807	0	down	6.17966	0.732593	0.0914111	0.787647	0.133463	449	56	11	63	17	XP_004003336.1	PLS1	chr1:244356111-244449280	-		plastin 1	0	NM_002670.2	PLS1	Plastin-1
C3H12orf63	mRNA	136.061	631.598	-2.21476	0	down	5.33621	0.858696	1.66877	1.15447	0.641965	697	118	361	166	147	XP_004007558.1	C3H12orf63	chr3:165817510-166049061	+		chromosome 3 open reading frame, human C12orf63	0	NM_198520.2	C12orf63	chromosome 12 open reading frame 63
DES	mRNA	3503.98	15263.5	-2.12302	0	down	418.611	115.764	1428.21	96.5161	1463.28	16844	4900	95181	4275	103224	XP_004005001.1	DES	chr2:220325595-220332676	+		desmin	0	NM_001927.3	DES	Mutant desmin
TAC3	mRNA	75.4072	535.545	-2.82823	0	down	87.2753	69.7617	0.713316	12.3414	0.673887	591	496	8	92	8	XP_004006611.1	TAC3	chr3:162302984-162306606	+		Preprotachykinin B	3e-42	NM_013251.3	TAC3	Tachykinin-3
AREG	mRNA	0.819644	115.083	-7.13346	0	down	4.89083	0.256232	0.0232524	0.0349826	0.0439341	127	7	1	1	2	Y09830	AREG	chr6:89051026-89063291	+		amphiregulin	1e-95	XP_001125684.1	AREGB	amphiregulin B
P2RX2	mRNA	0	111.459	-20	0	down	6.96923	0	0	0	0	123	0	0	0	0	XP_004017597.1	P2RX2	chr17:44157250-44168181	-		purinergic receptor P2X, ligand-gated ion channel, 2	4e-153	NM_174873.2	P2RX2	P2X purinoceptor 2
TPD52L1	mRNA	3.27858	93.3352	-4.83128	0	down	4.02442	0.111415	0	0.141971	0	103	3	0	4	0	XP_004011193.1	TPD52L1	chr8:13074757-13169879	-		tumor protein D52-like 1	3e-92	NM_003287.2	TPD52L1	Tumor protein D53
NTRK1	mRNA	8.19644	370.622	-5.49881	0	down	9.04555	0.988022	0	0.200902	0	409	47	0	10	0	XP_004003729.1	NTRK1	chr1:105381946-105400976	+		neurotrophic tyrosine kinase, receptor, type 1	0	NM_002529.3	NTRK1	Tyrosine-protein kinase receptor
WDR78	mRNA	4.09822	84.2735	-4.36201	0	down	3.21014	0.492141	0	0.156778	0.0196895	93	15	0	5	1	XP_004023266.1	WDR78	chr1:42130273-42211468	-		WD repeat domain 78	0	NM_207014.2	WDR78	WD repeat domain 78
NME9	mRNA	5.73751	283.63	-5.62744	0	down	15.0905	0.274958	0	0.30657	0	313	6	0	7	0	XP_004003356.1	NME9	chr1:248871342-248895466	+		NME/NM23 family member 9	5e-119	NM_178130.2	NME9	Thioredoxin domain-containing protein 6
WDR52	mRNA	58.1947	289.973	-2.31696	0	down	3.24931	0.279895	0.0367858	0.654896	0.0637128	320	29	6	71	11	XP_004003836.1	WDR52	chr1:176385963-176501627	-		WD repeat domain 52	0	NM_018338.3	WDR52	WD repeat domain 52
WDR63	mRNA	5.73751	246.477	-5.42489	0	down	5.7067	0.159342	0	0.133246	0	272	8	0	7	0	XP_004003621.1	WDR63	chr1:61459592-61544405	+		WD repeat domain 63	0	NM_145172.4	WDR63	WD repeat domain 63
WDR69	mRNA	2.45893	205.7	-6.38637	0	down	7.50845	0.0628798	0	0.0901403	0	227	2	0	3	0	XP_004005035.1	WDR69	chr2:229077617-229111837	+		WD repeat domain 69	0	NM_178821.1	DAW1	Dynein assembly factor with WDR repeat domains 1
WDR16	mRNA	8.19644	206.606	-4.65574	0	down	6.20016	0.0516958	2.82413	0.247025	3.22645	228	2	172	10	208	XP_004012745.1	WDR16	chr11:28426972-28453260	+		WD repeat domain 16	0	NM_145054.4	WDR16	WD repeat-containing protein 16
PNMT	mRNA	0.819644	128.676	-7.29453	0	down	8.89694	0.178661	0.870099	0.0569148	1.32235	142	3	23	1	37	XP_004013424.1	PNMT	chr11:39613523-39615715	+		phenylethanolamine N-methyltransferase	3e-140	NM_002686.4	PNMT	Phenylethanolamine N-methyltransferase
WDR96	mRNA	17.2125	380.59	-4.46671	0	down	4.52091	0.184164	0.0389956	0.205338	0.01228	420	18	6	21	2	XP_004020220.1	WDR96	chr22:23775029-23873559	-		WD repeat domain 96	0	NM_025145.5	WDR96	WD repeat domain 96
POSTN	mRNA	1734.37	5314.67	-1.61557	0	down	97.3579	65.2795	1.55319	31.9169	3.41759	5865	4138	154	2116	360	XP_004012162.1	POSTN	chr10:24474826-24509047	+		periostin, osteoblast specific factor	0	NM_006475.2	POSTN	Periostin
EHF	mRNA	4.91786	160.392	-5.02742	0	down	6.83506	0.440461	0	0.210472	0	177	12	0	6	0	XP_004016451.1	EHF	chr15:63395876-63430449	+		ETS homologous factor	5e-176	NM_012153.5	EHF	ETS homologous factor
HYDIN	mRNA	11.475	509.266	-5.47185	0	down	2.05754	0.0139197	0.00884219	0.04656	0	562	4	4	14	0	XP_004015662.1	HYDIN	chr14:39150805-39465978	+		HYDIN, axonemal central pair apparatus protein	0	np_116210	np_116210
PLCH1	mRNA	17.2125	139.55	-3.01925	0	down	1.75896	0.0977088	0.0160916	0.221343	0.0152021	154	9	2	21	2	XP_004003279.1	PLCH1	chr1:230168562-230277153	+		phospholipase C, eta 1	0	NM_014996.2	PLCH1	1-phosphatidylinositol 4,5-bisphosphate phosphodiesterase eta-1
LOC443255	mRNA	1073.73	3438.9	-1.67931	0	down	97.6319	30.9578	267.075	30.626	141.986	3795	1265	17193	1310	9675	NM_001009274.1	LOC443255	chr1:119195489-119206564	+		Calcipressin-1	5e-105	NM_203418.2	RCAN1	cDNA FLJ54923, highly similar to Calcipressin-1
KIAA1324	mRNA	3.27858	86.992	-4.72974	0	down	1.52925	0.484524	0	0.0578817	0.00908661	96	32	0	4	1	XP_004002321.1	KIAA1324	chr1:85594242-85669935	+		KIAA1324 ortholog	0	NM_020775.4	KIAA1324	UPF0577 protein KIAA1324
HIF1A	mRNA	4523.61	15297.9	-1.75779	0	down	255.816	74.6233	14.3348	75.9795	16.0232	16882	5181	1566	5519	1853	XP_004010752.1	HIF1A	chr7:70782351-70808732	+		Hypoxia-inducible factor 1 alpha subunit	0	NM_181054.2	HIF1A	Hypoxia-inducible factor 1, alpha subunit (Basic helix-loop-helix transcription factor), isoform CRA_a
EDN2	mRNA	0	159.485	-20	0	down	18.5439	0	0	0	0	176	0	0	0	0	XP_004001901.1	EDN2	chr1:15793856-15799055	-		endothelin 2	2e-62	NM_001956.3	EDN2	Endothelin-2
OXT	mRNA	40.1625	3470.62	-6.4332	0	down	478.992	768.54	3.13115	5.61934	3.02939	3830	6466	41	49	42	NM_001009801.2	OXT	chr13:51437794-51438684	-		Oxytocin-neurophysin 1	5e-49	NM_000915.3	OXT	Oxytocin-neurophysin 1
MMP7	mRNA	1.63929	68.8687	-5.39271	0	down	4.06855	0	0.0323232	0.0972589	0	76	0	1	2	0	NM_001136491.1	MMP7	chr15:5709311-5717308	+		Matrix metallopeptidase 7	2e-119	NM_002423.3	MMP7	Matrix metalloproteinase 7
CAPN6	mRNA	50.8179	299.035	-2.55691	0	down	5.20669	0.479904	14.0993	0.888612	11.934	330	31	1480	62	1326	XP_004022466.1	CAPN6	chrx:117456470-117481286	+		calpain 6	0	NM_014289.3	CAPN6	cDNA, FLJ93100, highly similar to Homo sapiens calpain 6 (CAPN6), mRNA
TMEM212	mRNA	0	110.552	-20	0	down	9.37729	0	0.0464094	0	0	122	0	1	0	0	XP_004003889.1	TMEM212	chr1:213682295-213704420	-		transmembrane protein 212	9e-80	NM_001164436.1	TMEM212	Transmembrane protein 212
CAPSL	mRNA	0.819644	192.107	-7.8727	0	down	13.3721	0	0	0.0572977	0	212	0	0	1	0	XP_004017101.1	CAPSL	chr16:38140277-38168682	+		calcyphosine-like	1e-112	NM_144647.3	CAPSL	Calcyphosin-like protein
PC1	mRNA	36.0643	350.687	-3.28154	0	down	8.03768	7.6399	0.0501612	0.830129	0.0236943	387	387	4	44	2	XP_004009138.1	PC1	chr5:93068420-93117383	-		Prohormone convertase 1	0	NM_001177876.1	PCSK1	Proprotein convertase subtilisin/kexin type 1
CA5A	mRNA	3.27858	3391.78	-10.0148	0	down	190.102	0.096533	0.214623	0.184511	0.0868968	3743	2	7	4	3	XP_004015003.1	CA5A	chr14:12844645-12870640	-		carbonic anhydrase VA, mitochondrial	9e-134	NM_001739.1	CA5A	Carbonic anhydrase 5A, mitochondrial
ZBBX	mRNA	1.63929	216.574	-7.04565	0	down	5.34886	0.0212726	0.013513	0.0406599	0	239	1	1	2	0	ZBBX	ZBBX	chr1:218098393-218209693	+		zinc finger, B-box domain containing	0	NM_024687.3	ZBBX	Zinc finger B-box domain-containing protein 1
MAPK15	mRNA	14.7536	135.019	-3.19402	0	down	8.09981	1.29177	0	0.888861	0	149	25	0	18	0	XP_004011956.1	MAPK15	chr9:13982910-13987309	-		mitogen-activated protein kinase 15	1e-145	NM_139021.2	MAPK15	Mitogen-activated protein kinase 15
KRT5	mRNA	7.37679	188.483	-4.67529	0	down	5.34198	0.0974122	0	0.209465	0	208	4	0	9	0	XP_004006375.1	KRT5	chr3:133704001-133710199	+		Keratin 5	0	NM_000424.3	KRT5	cDNA FLJ59922, highly similar to Keratin, type II cytoskeletal 5
VWA3A	mRNA	9.83573	342.531	-5.12206	0	down	6.04883	0.0608411	0.0483101	0.174435	0.0273839	378	4	5	12	3	XP_004021240.1	VWA3A	chr24:19821090-19869614	+		von Willebrand factor A domain containing 3A	0	NM_175059.2	VWA3A	von Willebrand factor A domain-containing protein 3A
VWA3B	mRNA	20.4911	199.357	-3.28228	0	down	2.58522	0.564057	0.688232	0.266863	0.4491	220	50	97	25	67	XP_004007387.1	VWA3B	chr3:102786142-102992692	-		von Willebrand factor A domain containing 3B	0	NM_144992.4	VWA3B	von Willebrand factor A domain containing 3B
GPNMB	mRNA	1389.3	237.416	2.54887	0	up	4.84905	117.038	0.39168	28.4978	0.739532	262	6652	35	1695	70	XP_004007839.1	GPNMB	chr4:31828998-31855099	+		glycoprotein (transmembrane) nmb	0	NM_002510.2	GPNMB	cDNA FLJ78601, highly similar to Homo sapiens glycoprotein (transmembrane) nmb (GPNMB), transcript variant 2, mRNA
ECT2L	mRNA	14.7536	185.764	-3.65433	0	down	3.46994	0.402221	0.0340671	0.281892	0.119081	205	24	3	18	12	XP_004011426.1	ECT2L	chr8:63609401-63674677	+		epithelial cell transforming sequence 2 oncogene-like	0	NM_001195037.2	ECT2L	cDNA FLJ50042
TEX26	mRNA	1.63929	204.794	-6.96496	0	down	12.2501	0.36065	0	0.0984769	0	226	7	0	2	0	XP_004012188.1	TEX26	chr10:30217006-30243119	-		testis expressed 26	3e-109	NM_152325.1	TEX26	testis expressed 26
TMEM200A	mRNA	405.724	1856.74	-2.1942	0	down	38.7511	7.60395	0.228381	8.50394	0.60412	2049	423	20	495	56	XP_004011363.1	TMEM200A	chr8:55741744-55744718	+		transmembrane protein 200A	0	NM_052913.2	TMEM200A	Transmembrane protein 200A
NPVF	mRNA	13.1143	1182.55	-6.49461	0	down	124.237	2.71469	0.0114963	1.40097	0.0108609	1305	29	0	16	0	NM_001127268.1	NPVF	chr4:70625131-70628520	+		Pro-FMRFamide-related neuropeptide VF	5e-67	NM_022150.3	NPVF	Pro-FMRFamide-related neuropeptide VF
GPX2	mRNA	32.7858	194.826	-2.57104	0	down	11.6426	3.08831	0.425055	1.96764	0.556006	215	60	13	40	18	XP_004010769.1	GPX2	chr7:73975458-73978828	-		glutathione peroxidase 2 (gastrointestinal)	6e-107	NM_002083.3	GPX2	Glutathione peroxidase 2
DTHD1	mRNA	0	82.4612	-20	0	down	2.10094	0	0	0	0	91	0	0	0	0	XP_004010102.1	DTHD1	chr6:55699467-55784117	+		death domain containing 1	0	NM_001170700.2	DTHD1	Death domain-containing protein 1
LOC101108945	mRNA	571.292	2141.27	-1.90617	0	down	72.4373	8.03614	2.77007	19.4176	4.02055	2363	275	149	697	230	XP_004015906.1	LOC101108945	chr14:57611193-57613028	-		envelope glycoprotein-like
LOC101108962	mRNA	411.461	1366.5	-1.73166	0	down	74.1823	100.34	8.14746	22.4475	6.64041	1508	2146	274	502	236	LOC101108962	LOC101108962	chr20:25670323-25676841	-
FOSL1	mRNA	3.27858	80.6489	-4.62051	0	down	6.06967	0.453764	1.23533	0.247804	0.46682	89	7	30	4	12	XP_004019731.1	FOSL1	chr21:43314802-43320397	-		FOS-like antigen 1	5e-108	NM_005438.3	FOSL1	cDNA, FLJ94314, highly similar to Homo sapiens FOS-like antigen 1 (FOSL1), mRNA
SLC25A5	mRNA	356.545	1226.04	-1.78185	0	down	96.5184	31.4504	4.8654	28.1783	3.74225	1353	463	113	435	92	NM_001127279.1	SLC25A5	chrx:109342823-109344186	-		SLC25A5	1e-171	NM_001152.4	SLC25A5	cDNA, FLJ96310, highly similar to Homo sapiens solute carrier family 25 (mitochondrial carrier; adenine nucleotide translocator), member 5 (SLC25A5), mRNA
SYN1	mRNA	68.8501	299.941	-2.12315	0	down	6.18509	2.2024	1.85033	1.42584	2.00387	331	124	164	84	188	XP_004022175.1	SYN1	chrx:53791006-53843432	+		synapsin I	0	NM_133499.2	SYN1	Synapsin-1
KIAA1751	mRNA	0	93.3352	-20	0	down	2.1345	0	0	0	0	103	0	0	0	0	XP_004014096.1	KIAA1751	chr12:48790445-48860152	+		KIAA1751 ortholog	0	NM_001080484.1	KIAA1751	KIAA1751
PTX3	mRNA	57.3751	3503.24	-5.93212	0	down	123.029	4.23479	1.21053	2.02357	1.30699	3866	140	63	70	72	XP_004003269.1	PTX3	chr1:228227082-228233088	-		pentraxin 3, long	0	NM_002852.3	PTX3	Pentraxin-related protein PTX3
CCL2	mRNA	139.339	573.604	-2.04145	0	down	46.2532	35.213	14.7321	11.3448	9.79142	633	507	333	170	234	MCP-1	CCL2	chr11:15505412-15507257	-		chemokine (C-C motif) ligand 2
IQCA1	mRNA	11.475	135.019	-3.55659	0	down	2.58664	0.940549	0.0314456	0.220776	0.0198049	149	57	3	14	2	XP_004001819.1	IQCA1	chr1:4472001-4655033	+		IQ motif containing with AAA domain 1	0	NM_024726.4	IQCA1	cDNA FLJ58100, highly similar to Homo sapiens IQ motif containing with AAA domain (IQCA), mRNA
CXCL9	mRNA	386.052	2410.4	-2.64241	0	down	176.106	84.3085	2.85762	28.3508	2.17106	2660	1340	71	471	57	XP_004009973.1	CXCL9	chr6:90526368-90531540	-		chemokine (C-X-C motif) ligand 9	1e-28	NM_002416.1	CXCL9	cDNA, FLJ92117, highly similar to Homo sapiens chemokine (C-X-C motif) ligand 9 (CXCL9), mRNA
CD83	mRNA	56.5554	1004.94	-4.1513	0	down	36.1509	12.7966	1.14157	2.0432	0.836747	1109	412	58	69	45	XP_004019174.1	CD83	chr20:41635953-41655616	-		CD83 molecule	4e-84	NM_004233.3	CD83	CD83 antigen
DYDC2	mRNA	2.45893	94.2414	-5.26026	0	down	5.71987	0	0	0.149881	0	104	0	0	3	0	XP_004021571.1	DYDC2	chr25:35377413-35383600	+		DPY30 domain containing 2	4e-57	NM_032372.5	DYDC2	DPY30 domain containing 2
CDHR3	mRNA	0	86.0859	-20	0	down	1.97526	0.0395265	1.23031	0	0.521852	95	2	98	0	44	XP_004008280.1	CDHR3	chr4:47066584-47118782	+		cadherin-related family member 3	0	NM_152750.4	CDHR3	cDNA FLJ16254 fis, clone HLUNG2015418, highly similar to Homo sapiens Cadherin
CDHR4	mRNA	12.2947	573.604	-5.54395	0	down	15.1231	0.431468	0.173104	0.325538	0.0817679	633	19	12	15	6	XP_004018501.1	CDHR4	chr19:50378861-50386573	+		cadherin-related family member 4	0	NM_001007540.2	CDHR4	Cadherin-related family member 4
CDHR5	mRNA	1.63929	267.319	-7.34935	0	down	6.58905	0.488298	0.0134862	0.0405792	0.0254815	295	23	1	2	2	XP_004020028.1	CDHR5	chr21:49437975-49459308	+		cadherin-related family member 5	0	NM_031265.1	CDHR5	cDNA FLJ53522, highly similar to Homo sapiens mucin and cadherin-like (MUCDHL), transcript variant 3, mRNA
SPAG6	mRNA	8.19644	294.504	-5.16715	0	down	10.2729	0.0600891	0.0381704	0.287132	0	325	2	2	10	0	XP_004014269.1	SPAG6	chr13:22548664-22607936	+		sperm associated antigen 6	0	NM_172242.2	SPAG6	Sperm-associated antigen 6
FLNC	mRNA	940.951	3023.88	-1.68421	0	down	24.248	5.187	349.157	7.58189	227.963	3337	751	79581	1148	54998	XP_004008328.1	FLNC	chr4:92858803-92886819	+		filamin C, gamma	0	NM_001458.4	FLNC	cDNA FLJ10186 fis, clone HEMBA1004534, highly similar to Filamin-C
SLC44A4	mRNA	1.63929	196.638	-6.90633	0	down	5.74823	0	0	0.0481257	0.0151101	217	0	0	2	1	XP_004018983.1	SLC44A4	chr20:26608786-26621915	+		solute carrier family 44, member 4	0	NM_025257.2	SLC44A4	Choline transporter-like protein 4
SLC34A2	mRNA	0	88.8044	-20	0	down	2.43222	0	0.0299706	0	0.028314	98	0	2	0	2	XP_004009798.1	SLC34A2	chr6:45024907-45049814	+		solute carrier family 34 (sodium phosphate), member 2	0	NM_006424.2	SLC34A2	cDNA FLJ78634, highly similar to Homo sapiens solute carrier family 34 (sodium phosphate), member 2 (SLC34A2), mRNA
DCDC2B	mRNA	18.0322	387.839	-4.42682	0	down	19.5303	0.563853	0.192864	0.91193	0.208233	428	13	7	22	8	XP_004005077.1	DCDC2B	chr2:234415528-234419987	-		doublecortin domain containing 2B	6e-150	NM_001099434.1	DCDC2B	Doublecortin domain-containing protein 2B
OVGP1	mRNA	100.816	22328	-7.79098	0	down	681.597	1.52498	1.43636	3.09069	0.875718	24640	57	86	123	55	NM_001009779.1	OVGP1	chr1:87968940-87982043	-		Oviduct-specific glycoprotein	0	NM_002557.3	OVGP1	cDNA, FLJ94743, highly similar to Homo sapiens oviductal glycoprotein 1, 120kDa (mucin 9, oviductin) (OVGP1), mRNA
CDH9	mRNA	1.63929	89.7105	-5.77414	0	down	1.88753	1.0511	0	0.0346388	0	99	57	0	2	0	XP_004017123.1	CDH9	chr16:46509660-46598211	+		cadherin 9, type 2 (T1-cadherin)	0	NM_016279.3	CDH9	cDNA FLJ57804, highly similar to Cadherin-9
FAM92B	mRNA	2.45893	162.204	-6.04363	0	down	12.1633	0.45212	0	0.185179	0	179	7	0	3	0	XP_004014997.1	FAM92B	chr14:10680172-10689691	-		family with sequence similarity 92, member B	7e-107	NM_198491.1	FAM92B	family with sequence similarity 92, member B
NT5E	mRNA	1108.98	3510.49	-1.66244	0	down	61.2436	18.0919	1.37691	19.4335	1.50821	3874	1204	144	1353	167	XP_004011352.1	NT5E	chr8:51072468-51143172	-		5'-nucleotidase, ecto (CD73)	0	NM_002526.3	NT5E	cDNA, FLJ95508, highly similar to Homo sapiens 5'-nucleotidase, ecto (CD73) (NT5E), mRNA
C8H6orf118	mRNA	2.45893	196.638	-6.32137	0	down	7.52264	0	0	0.0944723	0	217	0	0	3	0	XP_004011498.1	C8H6orf118	chr8:87073578-87094214	-		chromosome 8 open reading frame, human C6orf118	2e-149	NM_144980.3	C6orf118	chromosome 6 open reading frame 118
FAM216B	mRNA	9.01608	135.019	-3.90452	0	down	5.83795	2.19727	0.141943	0.391508	0.111748	149	59	6	11	5	XP_004012101.1	FAM216B	chr10:13288483-13297913	+		family with sequence similarity 216, member B	5e-50	NM_182508.2	FAM216B	family with sequence similarity 216, member B
MAK	mRNA	3.27858	96.0537	-4.8727	0	down	2.71583	0.0243531	0	0.0930957	0.0292294	106	1	0	4	2	XP_004019184.1	MAK	chr20:44327556-44375656	+		male germ cell-associated kinase	0	NM_005906.4	MAK	cDNA FLJ40512 fis, clone TESTI2046439, highly similar to Serine/threonine-protein kinase MAK (EC 2.7.11.22)
GLDN	mRNA	19.6715	156.767	-2.99445	0	down	5.50545	0.514224	0.153718	0.693795	0.0726106	173	17	8	24	4	XP_004010663.1	GLDN	chr7:55960053-56013224	-		gliomedin	0	NM_181789.2	GLDN	Gliomedin
LOC101108432	mRNA	178.682	750.306	-2.07008	0	down	34.6151	3.8335	1.45416	8.29284	2.1246	828	96	57	218	89	XP_004019326.1	LOC101108432	chr20:27604155-27626210	+		envelope glycoprotein-like
ATP2C2	mRNA	101.636	410.494	-2.01395	0	down	7.14723	0.891322	0.123706	1.77523	0.0898989	453	59	13	124	10	XP_004015551.1	ATP2C2	chr14:10104684-10164012	+		ATPase, Ca++ transporting, type 2C, member 2	0	NM_014861.2	ATP2C2	cDNA FLJ33732 fis, clone BRAWH2017913, highly similar to Probable calcium-transporting ATPase (EC 3.6.3.8)
MME	mRNA	177.863	636.129	-1.83856	0	down	11.1166	3.32646	7.25711	3.12152	5.18488	702	221	759	217	574	XP_004003282.1	MME	chr1:230582150-230690450	-		membrane metallo-endopeptidase	0	NM_007289.2	MME	Membrane metallo-endopeptidase
CAPS	mRNA	13.9339	240.134	-4.10717	0	down	25.9303	0.558045	0.295406	1.51106	0.446524	265	6	5	17	8	XP_004008630.1	CAPS	chr5:16071505-16072326	-		calcyphosine	9e-93	NM_080590.2	CAPS	Calcyphosine, isoform CRA_b
MRO	mRNA	135.241	2053.37	-3.92439	0	down	59.3532	1.34383	1.67566	3.92418	1.97133	2266	54	106	165	132	XP_004020593.1	MRO	chr23:50503216-50529039	-		maestro	1e-119	NM_031939.3	MRO	Protein maestro
ROPN1L	mRNA	12.2947	131.394	-3.4178	0	down	10.2106	1.94105	0	0.959503	0.0401676	145	29	0	15	1	XP_004017133.1	ROPN1L	chr16:62619238-62638740	-		rhophilin associated tail protein 1-like	2e-112	NM_031916.4	ROPN1L	Ropporin-1-like protein
TMEM37	mRNA	55.7358	840.017	-3.91374	0	down	49.8152	3.42227	0.162233	3.31943	0.183919	927	66	5	68	6	XP_004004800.1	TMEM37	chr2:183716872-183722877	+		transmembrane protein 37	6e-72	NM_183240.2	TMEM37	Voltage-dependent calcium channel gamma-like subunit
SERPINA14	mRNA	22.95	418.649	-4.18917	0	down	18.567	4.20194	0	1.02219	0.0916968	462	110	0	28	4	NM_001009304.1	SERPINA14	chr18:58006563-58017544	-		Uterine milk protein	3e-40	NM_173850.2	SERPINA12	Serpin A12
MYB	mRNA	28.6875	230.166	-3.00418	0	down	3.86034	0.0866763	0.100942	0.483207	0.0866934	254	6	11	35	10	XP_004011412.1	MYB	chr8:60237089-60272180	+		v-myb myeloblastosis viral oncogene homolog (avian)	0	NM_005375.2	MYB	Transcriptional activator Myb
LOC101102982	mRNA	35.2447	281.818	-2.99929	0	down	35.5651	28.8049	0.0690481	4.46689	0	311	265	1	43	0	XP_004009612.1	LOC101102982	chr5:94257122-94287505	+		tachykinin-3-like	1e-26	NM_013251.3	TAC3	Tachykinin-3
TSPAN1	mRNA	19.6715	745.775	-5.24457	0	down	35.7292	1.07289	0.0524254	0.946473	0.0990552	823	26	2	24	4	XP_004001978.1	TSPAN1	chr1:20554573-20559316	+		tetraspanin 1	1e-92	NM_005727.3	TSPAN1	Tetraspanin-1
ENKUR	mRNA	24.5893	266.413	-3.43756	0	down	9.35608	2.8736	0.158522	0.87447	0.149759	294	94	8	30	8	XP_004014275.1	ENKUR	chr13:24865776-24900898	-		enkurin, TRPC channel interacting protein	8e-131	NM_145010.3	ENKUR	Enkurin
LOC101108522	mRNA	3389.23	15646.8	-2.20684	0	down	774.726	121.032	8.34392	168.531	16.5588	17267	2838	308	4135	647	LOC101108522	LOC101108522	chr18:68547748-68551342	-		Ig gamma-3 chain C region-like
LOC101108519	mRNA	80.3251	946.945	-3.55936	0	down	131.534	45.7027	1.44399	11.2052	1.14877	1045	381	19	98	16	LOC101108519	LOC101108519	chr17:70322413-70322949	+		Ig lambda chain V-II region NIG-84-like
INHA	mRNA	368.02	1363.78	-1.88976	0	down	74.148	81.6707	0.818057	20.1171	0.829045	1505	1743	27	449	29	UPI00022FE228	INHA	chr2:220476722-220479717	+		Inhibin alpha subunit
LRRC6	mRNA	2.45893	83.3674	-5.08338	0	down	3.01472	0	0	0.0893003	0.20561	92	0	0	3	11	XP_004011686.1	LRRC6	chr9:21581419-21656250	+		leucine rich repeat containing 6	0	NM_012472.4	LRRC6	Protein tilB homolog
LOC101106386	mRNA	0	61.6194	-20	0	down	2.72697	0	0	0	0	68	0	0	0	0	XP_004021143.1	LOC101106386	chr24:831231-836791	-		tektin-4-like	0	NM_144705.3	TEKT4	Tektin-4
ERICH2	mRNA	9.01608	148.611	-4.0429	0	down	16.566	0.192026	0	1.00934	0.172858	164	2	0	11	3	XP_004004658.1	ERICH2	chr2:137769983-137785079	-		glutamate-rich 2	1e-43	XP_209489.5	ERICH2	glutamate-rich 2
PAX8	mRNA	84.4233	350.687	-2.05447	0	down	7.77368	7.2725	0.206789	1.88034	0.103695	387	380	17	103	9	XP_004007315.1	PAX8	chr3:59562331-59628078	+		paired box 8	7e-141	NM_013992.3	PAX8	Paired box protein Pax-8
ADGB	mRNA	0	163.11	-20	0	down	1.85893	0	0	0	0.00589095	180	0	0	0	1	XP_004011449.1	ADGB	chr8:70869411-71056700	+		androglobin	0	NM_024694.3	ADGB	Androglobin
ADAMTS6	mRNA	119.668	482.081	-2.01024	0	down	4.674	1.29439	0.143229	1.16521	0.125288	532	155	27	146	25	XP_004016986.1	ADAMTS6	chr16:14045920-14327227	+		ADAM metallopeptidase with thrombospondin type 1 motif, 6	0	NM_197941.2	ADAMTS6	A disintegrin and metalloproteinase with thrombospondin motifs 6
ADAMTS4	mRNA	158.191	1069.28	-2.75689	0	down	23.2381	5.33483	0.903692	3.45262	0.539204	1180	285	76	193	48	XP_004003769.1	ADAMTS4	chr1:110736206-110743412	-		ADAM metallopeptidase with thrombospondin type 1 motif, 4	0	NM_005099.4	ADAMTS4	cDNA FLJ76304, highly similar to Homo sapiens ADAM metallopeptidase with thrombospondin type 1 motif, 4 (ADAMTS4), mRNA
GLB1L3	mRNA	68.8501	306.284	-2.15334	0	down	7.83566	1.60857	0.223958	1.77946	0.0132237	338	73	16	84	1	XP_004016897.1	GLB1L3	chr15:80587584-80622703	+		galactosidase, beta 1-like 3	0	NM_138416.1	GLB1L3	Beta-galactosidase-1-like protein 3
GRAMD1B	mRNA	55.7358	733.995	-3.7191	0	down	18.1279	2.36126	0.351338	1.38244	0.395748	810	111	26	68	31	XP_004016630.1	GRAMD1B	chr15:33603710-33790746	+		GRAM domain containing 1B	0	NM_020716.2	GRAMD1B	GRAM domain-containing protein 1B
LOC101105114	mRNA	0.819644	204.794	-7.96496	0	down	8.20892	0	21.3392	0.0329952	23.827	226	0	973	1	1150	XP_004001990.1	LOC101105114	chr1:21119167-21139394	+		cytochrome P450 4B1-like	0	NM_001099772.1	CYP4B1	cDNA FLJ50879, highly similar to Cytochrome P450 4B1 (EC 1.14.14.1)
RXFP2	mRNA	149.995	5.437	4.78596	0	up	0.147287	0.116665	0	4.09188	0	6	4	0	183	0	RXFP2	RXFP2	chr10:29458217-29532115	-		relaxin/insulin-like family peptide receptor 2
PAPP-A	mRNA	10.6554	139.55	-3.71113	0	down	1.92676	0.0594611	0.151086	0.147748	0.128461	154	5	20	13	18	XP_004005248.1	PAPP-A	chr2:7284741-7510354	-		pregnancy-associated plasma protein-A	0	NM_002581.3	PAPPA	cDNA FLJ50208, highly similar to Pappalysin-1 (EC 3.4.24.79)
SLITRK3	mRNA	116.389	441.303	-1.92281	0	down	7.32632	0.78646	0	1.94052	0	487	55	0	142	0	XP_004003243.1	SLITRK3	chr1:220220238-220229541	+		SLIT and NTRK-like family, member 3	0	NM_014926.2	SLITRK3	SLIT and NTRK-like protein 3
SCARB1	mRNA	748.335	2330.66	-1.63898	0	down	53.8157	22.4687	4.22277	17.358	2.36616	2572	1129	334	913	198	XP_004017363.1	SCARB1	chr17:50522162-50616378	+		scavenger receptor class B, member 1	0	NM_005505.4	SCARB1	cDNA FLJ55139, highly similar to Scavenger receptor class B member 1
LOC101103164	mRNA	40.1625	307.191	-2.93521	0	down	13.6727	0.996747	0	1.79525	0.0230064	339	26	0	49	1	XP_004012627.1	LOC101103164	chr11:24665086-24680299	-		tektin-1-like	0	NM_053285.1	TEKT1	cDNA FLJ76469, highly similar to Homo sapiens tektin 1 (TEKT1), mRNA
SPAG17	mRNA	12.2947	390.558	-4.98943	0	down	3.63223	0.240033	0.0254127	0.114698	0.115238	431	29	5	15	24	XP_004002433.1	SPAG17	chr1:94548456-94795812	-		sperm associated antigen 17	0	NM_206996.2	SPAG17	Sperm associated antigen 17
MUC1	mRNA	24.5893	260.976	-3.40781	0	down	7.65783	0.328559	0.0802734	0.724615	0.106171	288	13	5	30	7	UPI0000C631C8	MUC1	chr1:103952964-103957607	-		mucin 1, cell surface associated
MUC4	mRNA	22.1304	221.105	-3.32063	0	down	3.47125	0.135117	0	0.34865	0.0162172	244	10	0	27	2	XP_004023440.1	MUC4	chr1:188753243-188780546	-		Mucin 4	0	NM_138299.1	MUC4	Mucin 4
RSPH1	mRNA	28.6875	308.097	-3.42489	0	down	19.649	2.63283	0.0696855	1.8347	0.0329168	340	48	2	35	1	XP_004003415.1	RSPH1	chr1:260831216-260845485	-		radial spoke head 1 homolog (Chlamydomonas)	1e-109	NM_080860.3	RSPH1	Radial spoke head 1 homolog
TTC40	mRNA	40.1625	241.04	-2.58535	0	down	1.49825	0.370122	0.0203708	0.251819	0.0129902	266	69	6	49	4	XP_004020427.1	TTC40	chr22:50189866-50320164	-		tetratricopeptide repeat domain 40	0	NM_173572.3	TTC40	tetratricopeptide repeat domain 40
HSD3B1	mRNA	352.447	2946.86	-3.0637	0	down	163.075	14.1086	0.0908334	19.5874	0.0572084	3252	296	3	430	2	NM_001135932.1	HSD3B1	chr1:96092579-96101562	+		3beta-hydroxysteroid dehydrogenase/isomerase	2e-172	NM_000862.2	HSD3B1	3 beta-hydroxysteroid dehydrogenase/Delta 5-->4-isomerase type 1
MT1A	mRNA	163.109	2191.11	-3.74775	0	down	351.539	108.548	3.46739	26.3472	3.52452	2418	785	39	199	42	XP_004015045.1	MT1A	chr14:23505730-23507537	-		Metallothionein-1A	5e-13	NM_175617.3	MT1E	Metallothionein-1E
DLK1	mRNA	9.83573	192.107	-4.28774	0	down	8.97692	0.360535	22.1643	0.459411	12.0442	212	9	871	12	501	UPI0001D0D8BF	DLK1	chr18:64273719-64334917	+		Delta-like 1 homolog (Drosophila) isoform A
LOC101111962	mRNA	0	56.1824	-20	0	down	2.00365	0	0.136589	0	0.0921709	62	0	7	0	5	XP_004008729.1	LOC101111962	chr5:29117958-29175450	-		zinc finger protein 474-like	7e-124	NM_207317.1	ZNF474	Zinc finger protein 474
TSNAXIP1	mRNA	39.3429	328.939	-3.06364	0	down	9.08934	1.40422	0.272136	1.09179	0.299943	363	59	18	48	21	XP_004015642.1	TSNAXIP1	chr14:34664131-34674929	+		translin-associated factor X interacting protein 1	0	NM_018430	TSNAXIP1	Translin-associated factor X-interacting protein 1
MSMB	mRNA	25.409	212.949	-3.0671	0	down	27.4315	29.9573	0	3.28713	0.13317	235	270	0	31	2	XP_004021615.1	MSMB	chr25:43643894-43654059	-		microseminoprotein, beta-	4e-30	NM_138634.2	MSMB	Beta-microseminoprotein
ENTPD3	mRNA	4.91786	118.708	-4.59324	0	down	3.52996	0	0.01627	0.146866	0	131	0	1	6	0	XP_004018290.1	ENTPD3	chr19:13162549-13194568	+		ectonucleoside triphosphate diphosphohydrolase 3	0	NM_001248.2	ENTPD3	Ectonucleoside triphosphate diphosphohydrolase 3, isoform CRA_a
WNT16	mRNA	10.6554	110.552	-3.37508	0	down	6.38528	0.497482	0.0632031	0.618069	0.179129	122	10	2	13	6	XP_004008061.1	WNT16	chr4:85862728-85872426	+		wingless-type MMTV integration site family, member 16	0	NM_057168.1	WNT16	Protein Wnt-16
SPP1	mRNA	463.918	3253.14	-2.80989	0	down	148.54	93.9525	10.7334	21.2873	7.65639	3590	2389	429	566	324	NM_001009224.1	SPP1	chr14:23695521-23725459	-		Osteopontin	7e-78	NM_001251830.1	SPP1	Secreted phosphoprotein 1
EREG	mRNA	0	64.3379	-20	0	down	6.10815	0.245318	0	0	0	71	3	0	0	0	XP_004010140.1	EREG	chr6:88978730-88994874	+		epiregulin	1e-75	NM_001432.2	EREG	Proepiregulin
SOGA2	mRNA	79.5055	356.124	-2.16325	0	down	5.38914	2.26795	0.389147	1.20829	0.351992	393	174	47	97	45	XP_004023270.1	SOGA2	chr23:41486337-41583875	+		SOGA family member 2	0	NM_015210.3	SOGA2	Protein SOGA2
PRRG4	mRNA	27.0482	176.703	-2.70772	0	down	6.08173	0.592897	0.15065	0.93493	0.195694	195	20	8	33	11	XP_004016430.1	PRRG4	chr15:61710350-61725606	+		proline rich Gla (G-carboxyglutamic acid) 4 (transmembrane)	5e-107	NM_024081.5	PRRG4	Transmembrane gamma-carboxyglutamic acid protein 4
C1H1orf173	mRNA	36.884	261.882	-2.82785	0	down	3.50814	0.369221	0.0146588	0.496209	0	289	32	2	45	0	XP_004003609.1	C1H1orf173	chr1:50386083-50509038	-		chromosome 1 open reading frame, human C1orf173	0	NM_001002912.4	C1orf173	chromosome 1 open reading frame 173
ACTG2	mRNA	6106.35	31768.4	-2.37921	0	down	1486.47	180.83	4.36425	286.956	4.67928	35058	4487	170	7450	193	XP_004006131.1	ACTG2	chr3:95651712-95675759	+		actin, gamma 2, smooth muscle, enteric	0	NM_001615.3	ACTG2	cDNA FLJ42347 fis, clone UTERU2003399, highly similar to Actin, gamma-enteric smooth muscle
IBSP	mRNA	1.63929	90.6167	-5.78864	0	down	3.73102	5.53234	0	0.0677845	0	100	156	0	2	0	XP_004009766.1	IBSP	chr6:36837345-36850895	-		integrin-binding sialoprotein	7e-91	NM_004967.3	IBSP	Bone sialoprotein 2
LRRIQ1	mRNA	3.27858	125.051	-5.2533	0	down	1.53994	0.0530338	0	0.040547	0	138	5	0	4	0	XP_004006283.1	LRRIQ1	chr3:121146107-121342397	+		leucine-rich repeats and IQ motif containing 1	0	NM_032165.3	LRRIQ1	leucine-rich repeats and IQ motif containing 1
ADAM28	mRNA	6.55715	115.083	-4.13346	0	down	3.26222	10.5682	0.0154487	0.185937	0.0145948	127	434	1	8	1	XP_004005302.1	ADAM28	chr2:41145979-41220236	-		ADAM metallopeptidase domain 28	0	NM_021777.3	ADAM28	Disintegrin and metalloproteinase domain-containing protein 28
LOC101109564	miscRNA	1936	9100.64	-2.23289	0	down	295.556	63.2409	2.76286	63.1518	6.07635	10043	2261	155	2362	362	XR_173375.1	LOC101109564	chr17:70387677-70429767	+		uncharacterized LOC101109564
LOC101107743	ncRNA	318.841	0.906167	8.45885	0	up	0.205342	178.546	0.652984	48.4028	51.5819	1	1372	7	389	660	LOC101107743	LOC101107743	chr1:37675143-37675553	+		ribosomal protein L23 pseudogene
LOC101116109	mRNA	0.819644	271.85	-8.3736	0	down	16.2299	0.0514224	0	0.0491438	0	300	1	0	1	0	XP_004003035.1	LOC101116109	chr1:186630903-186661037	-		ropporin-1-like	3e-106	NM_001012337.1	ROPN1B	NADH-ubiquinone oxidoreductase chain 1
CYP11A1	mRNA	531.129	3693.54	-2.79787	0	down	125.592	60.6841	0.341856	18.1479	0.23508	4076	2071	18	648	13	NM_001093789.1	CYP11A1	chr18:33217287-33230877	+		Cholesterol side-chain cleavage enzyme, mitochondrial	0	NM_001099773.1	CYP11A1	cDNA FLJ78412
C18H15orf26	mRNA	6.55715	154.048	-4.55417	0	down	8.12646	0.863302	0	0.347388	0	170	19	0	8	0	XP_004017845.1	C18H15orf26	chr18:25979632-26000170	+		chromosome 18 open reading frame, human C15orf26	8e-111	NM_173528.2	C15orf26	chromosome 15 open reading frame 26
ZMYND10	mRNA	70.4894	343.437	-2.28457	0	down	14.8289	2.41735	0.472485	3.05662	0.379413	379	65	20	86	17	ZMYND10	ZMYND10	chr19:49953294-49957184	+		zinc finger, MYND-type containing 10	0	NM_015896.2	ZMYND10	Zinc finger MYND domain-containing protein 10
TMEM106C	mRNA	242.615	814.644	-1.7475	0	down	32.2584	13.3698	1.54135	9.65288	4.32168	899	392	71	296	211	XP_004006459.1	TMEM106C	chr3:138410106-138415639	-		transmembrane protein 106C	1e-112	NM_024056.3	TMEM106C	Transmembrane protein 106C
SPEF2	mRNA	18.0322	242.853	-3.75144	0	down	2.82267	0.250278	0.00635936	0.210485	0.0240314	268	25	1	22	4	XP_004017103.1	SPEF2	chr16:38286083-38488546	-		sperm flagellar 2	0	NM_144722.3	SPEF2	Sperm flagellar protein 2
LOC101106541	miscRNA	0	160.392	-20	0	down	8.02639	0.217465	0	0.0205094	0.0128788	177	5	0	0	0	XR_173320.1	LOC101106541	chr14:50853048-50864550	+		phospholipase A2 inhibitor and Ly6/PLAUR domain-containing protein-like
CCDC19	mRNA	33.6054	350.687	-3.38342	0	down	11.7128	0.632891	0.182742	1.12721	0.155377	387	22	10	41	9	XP_004002703.1	CCDC19	chr1:109216115-109244183	-		coiled-coil domain containing 19	0	NM_012337.2	CCDC19	Coiled-coil domain-containing protein 19, mitochondrial
IFI6	mRNA	908.985	3004.85	-1.72496	0	down	308.474	202.337	10.8747	93.743	4.17309	3316	2288	193	1109	78	XP_004005128.1	IFI6	chr2:238537980-238540111	+		interferon, alpha-inducible protein 6	7e-43	NM_022873.2	IFI6	Interferon alpha-inducible protein 6
CCDC39	mRNA	34.425	572.698	-4.05624	0	down	11.7124	0.317071	0.0335689	0.707049	0.126853	632	18	3	42	12	XP_004003163.1	CCDC39	chr1:204567039-204621837	+		coiled-coil domain containing 39	0	NM_181426.1	CCDC39	Coiled-coil domain-containing protein 39
CCDC40	mRNA	22.1304	231.073	-3.38425	0	down	3.98652	0.467165	0.10363	0.382684	0.280354	255	31	11	27	31	XP_004013510.1	CCDC40	chr11:51495864-51541642	-		coiled-coil domain containing 40	0	NM_017950.3	CCDC40	Coiled-coil domain-containing protein 40
CCDC65	mRNA	6.55715	210.231	-5.00276	0	down	7.30862	0.0598872	0.0190211	0.228934	0	232	2	1	8	0	XP_004006438.1	CCDC65	chr3:137103738-137112374	-		coiled-coil domain containing 65	0	NM_033124.4	CCDC65	coiled-coil domain containing 65
CCDC146	mRNA	99.1769	539.169	-2.44266	0	down	10.6581	1.20886	0.454254	1.96888	1.35896	595	71	42	121	133	XP_004007868.1	CCDC146	chr4:43917069-44036381	-		coiled-coil domain containing 146	0	xp_003846748	xp_003846748
CCDC136	mRNA	84.4233	610.757	-2.85488	0	down	11.0495	1.37126	0.545408	1.53537	0.356287	674	87	55	103	38	XP_004008097.1	CCDC136	chr4:92820605-92843279	+		coiled-coil domain containing 136	0	NM_022742.4	CCDC136	Coiled-coil domain-containing protein 136
CCDC164	mRNA	13.1143	254.633	-4.27921	0	down	6.55478	0.687338	0.0563378	0.339035	0.0931415	281	31	4	16	7	XP_004005786.1	CCDC164	chr3:33453177-33494334	+		coiled-coil domain containing 164	0	NM_145038	DRC1	Dynein regulatory complex protein 1
SLC28A3	mRNA	0.819644	268.225	-8.35423	0	down	6.08924	0.175983	0.0869476	0.0186872	0.0352035	296	9	7	1	3	XP_004004155.1	SLC28A3	chr2:35215439-35280485	+		solute carrier family 28 (sodium-coupled nucleoside transporter), member 3	0	NM_022127.2	SLC28A3	cDNA, FLJ94699, highly similar to Homo sapiens solute carrier family 28 (sodium-coupled nucleoside transporter), member 3 (SLC28A3), mRNA
CCDC81	mRNA	4.09822	122.333	-4.89967	0	down	3.86545	0.13608	0.0172884	0.13005	0.0653311	135	5	1	5	4	XP_004019813.1	CCDC81	chr21:8550527-8589892	-		coiled-coil domain containing 81	0	NM_021827.4	CCDC81	coiled-coil domain containing 81
CCDC78	mRNA	26.2286	267.319	-3.34935	0	down	10.2836	1.12658	0.168385	1.01332	0.178962	295	34	8	32	9	XP_004021137.1	CCDC78	chr24:568467-572297	-		coiled-coil domain containing 78	2e-100	NM_173476.2	CCDC78	Coiled-coil domain-containing protein 78
GAS2L2	mRNA	2.45893	76.118	-4.95213	0	down	1.83969	0	0.0661185	0.0596842	0.0249855	84	0	5	3	2	XP_004013248.1	GAS2L2	chr11:14221968-14229120	+		growth arrest-specific 2 like 2	0	NM_139285.3	GAS2L2	GAS2-like protein 2
STK33	mRNA	24.5893	162.204	-2.7217	0	down	5.29785	0.450115	0.0536113	0.806568	0	179	16	3	30	0	XP_004016645.1	STK33	chr15:43507481-43705173	+		serine/threonine kinase 33	0	NM_030906	STK33	cDNA FLJ35401 fis, clone SKNSH2005792, highly similar to Serine/threonine-protein kinase 33 (EC2.7.11.1)
CCDC108	mRNA	1.63929	235.603	-7.16715	0	down	2.42556	0.0088674	0.00563284	0.0169489	0	260	1	1	2	0	XP_004005477.1	CCDC108	chr2:219923520-219972654	-		coiled-coil domain containing 108	0	NM_194302.3	CCDC108	Coiled-coil domain-containing protein 108
IDO1	mRNA	27.8679	811.926	-4.86467	0	down	40.2976	2.13746	4.5893	1.38907	2.15499	896	50	169	34	84	NM_001141953.1	IDO1	chr26:33532844-33545550	+		Indoleamine-pyrrole 2,3 dioxygenase	2e-165	NM_002164.5	IDO1	Indoleamine 2,3-dioxygenase 1
LOC101111178	mRNA	0	77.0242	-20	0	down	2.24582	0	0	0	0	85	0	0	0	0	XP_004006376.1	LOC101111178	chr3:133739442-133744813	+		keratin, type II cytoskeletal 6C-like	0	NM_173086.4	KRT6C	cDNA, FLJ93744, highly similar to Homo sapiens keratin 6E (KRT6E), mRNA
PRUNE2	mRNA	368.84	2086	-2.49967	0	down	13.747	1.04995	0.234337	2.44076	0.531322	2302	185	65	450	156	XP_004005342.1	PRUNE2	chr2:59411781-59648087	+		prune homolog 2 (Drosophila)	0	NM_138818.2	PRUNE2	Prune homolog 2
OAS2	mRNA	202.452	980.473	-2.2759	0	down	19.7526	7.92993	2.30373	4.10435	0.708107	1082	456	209	247	68	XP_004017648.1	OAS2	chr17:61008113-61042872	-		2'-5'-oligoadenylate synthetase 2, 69/71kDa	3e-152	NM_006187.2	OAS3	cDNA FLJ78682, highly similar to Homo sapiens 2'-5'-oligoadenylate synthetase 3, 100kDa (OAS3), mRNA
HAP1	mRNA	305.727	36.2467	3.07632	0	up	1.13435	6.49623	0.205474	9.62168	0.372056	40	241	12	373	23	XP_004013437.1	HAP1	chr11:41422517-41429533	-		huntingtin-associated protein 1	1e-160	NM_177977.2	HAP1	Huntingtin-associated protein 1
IL1RL1	mRNA	149.995	660.596	-2.13885	0	down	16.4923	2.02133	0.342176	3.7618	0.503927	729	93	25	183	39	XP_004007379.1	IL1RL1	chr3:99279359-99299243	-		interleukin 1 receptor-like 1	0	NM_173459.1	IL1RL1	Interleukin 1 receptor-like 1 isoform 1
MYBPC1	mRNA	177.863	810.113	-2.18736	0	down	12.1	0.849082	1132.48	2.67412	1742.22	894	66	138578	217	225663	XP_004006716.1	MYBPC1	chr3:170450492-170545729	+		myosin binding protein C, slow type	0	NM_206821.2	MYBPC1	Myosin-binding protein C, slow-type
NETO1	mRNA	22.1304	173.984	-2.97485	0	down	4.45103	0	0.0559896	0.568586	0.0396711	192	0	4	27	3	XP_004020449.1	NETO1	chr23:5042450-5146976	+		neuropilin (NRP) and tolloid (TLL)-like 1	0	NM_153181.2	NETO1	Neuropilin and tolloid-like protein 1
SLCO4A1	mRNA	18.8518	142.268	-2.91584	0	down	3.23805	0.215642	2.24153	0.430909	0.329409	157	11	180	23	28	XP_004014465.1	SLCO4A1	chr13:53984069-53996174	-		solute carrier organic anion transporter family, member 4A1	0	NM_016354.3	SLCO4A1	Solute carrier organic anion transporter family member 4A1
DNAI2	mRNA	3.27858	126.863	-5.27406	0	down	3.8108	0	0.0164353	0.0989057	0	140	0	1	4	0	XP_004013189.1	DNAI2	chr11:56073166-56100380	-		dynein, axonemal, intermediate chain 2	0	NM_023036.4	DNAI2	Dynein intermediate chain 2, axonemal
DNAH9	mRNA	91.8001	619.818	-2.75528	0	down	2.84477	0.614273	0.00752807	0.42283	0.0118533	684	155	3	112	5	XP_004012760.1	DNAH9	chr11:29871238-30211186	+		dynein, axonemal, heavy chain 9	0	NM_004662.2	DNAH9	Dynein, axonemal, heavy polypeptide 9, isoform CRA_a
DNAH3	mRNA	18.8518	262.788	-3.80113	0	down	1.33306	0.248619	0.0443314	0.0958747	0.0261756	290	57	16	23	10	XP_004021236.1	DNAH3	chr24:18706424-18933350	-		dynein, axonemal, heavy chain 3	0	NM_017539.1	DNAH3	cDNA FLJ53270, moderately similar to Homo sapiens dynein, axonemal, heavy polypeptide 3 (DNAH3), mRNA
DNAH1	mRNA	29.5072	220.199	-2.89967	0	down	1.07578	0.0420799	0	0.144775	0.00252529	243	10	0	36	1	XP_004018686.1	DNAH1	chr19:48463121-48541117	-		dynein, axonemal, heavy chain 1	0	NM_015512.4	DNAH1	Dynein heavy chain 1, axonemal
DNAH2	mRNA	2.45893	89.7105	-5.18917	0	down	0.420069	0.0282319	0.14347	0.0115632	0.0508274	99	7	56	3	21	XP_004012722.1	DNAH2	chr11:26975858-27077494	+		dynein, axonemal, heavy chain 2	0	NM_020877.2	DNAH2	Dynein heavy chain 2, axonemal
DNAH7	mRNA	17.2125	384.215	-4.48038	0	down	1.96038	0.127447	0.00558332	0.0881995	0.00791204	424	29	2	21	3	XP_004004829.1	DNAH7	chr2:197023414-197290800	-		dynein, axonemal, heavy chain 7	0	NM_018897.2	DNAH7	Dynein heavy chain 7, axonemal
DNAH5	mRNA	17.2125	728.558	-5.40351	0	down	3.26591	0.0463325	0.0466004	0.077489	0.0208537	804	12	19	21	9	XP_004017196.1	DNAH5	chr16:59103205-59358685	+		dynein, axonemal, heavy chain 5	0	NM_001369.2	DNAH5	DNAH5 variant protein
DNAH6	mRNA	0.819644	215.668	-8.0396	0	down	1.05848	0.0126818	0.0026853	0.00403996	0	238	3	1	1	0	XP_004005913.1	DNAH6	chr3:56220642-56502329	+		dynein, axonemal, heavy chain 6	0	NM_173645.1	DNAH6	DNAH6 variant protein
PAI-1	mRNA	49.9983	339.813	-2.76479	0	down	14.561	3.76459	7.40859	2.15161	2.99011	375	102	316	61	135	NM_001174114.2	PAI-1	chr24:35490199-35497032	-		Plasminogen activator inhibitor type 1	0	NM_001165413.2	SERPINE1	cDNA FLJ61097, highly similar to Plasminogen activator inhibitor 1
DCDC2	mRNA	0	82.4612	-20	0	down	3.29472	0	0	0	0	91	0	0	0	0	XP_004019384.1	DCDC2	chr20:32245869-32404591	+		doublecortin domain containing 2	0	NM_016356.4	DCDC2	Doublecortin domain-containing protein 2
WFDC2	mRNA	3.27858	77.9304	-4.57104	0	down	6.65569	0.882739	0	0.281208	0	86	12	0	4	0	XP_004014910.1	WFDC2	chr13:73882096-73889361	+		WAP four-disulfide core domain 2	5e-36	NM_080736.1	WFDC2	WAP four-disulfide core domain 2, isoform CRA_c
LOC101119731	mRNA	100.816	669.657	-2.7317	0	down	23.0227	3.81995	0.714797	3.48088	1.43943	739	128	38	123	81	XP_004011283.1	LOC101119731	chr8:30119464-30123407	+		signal transducer CD24-like	1e-10	NM_013230.2	CD24	Signal transducer CD24
RIBC2	mRNA	1.63929	141.362	-6.43018	0	down	6.13358	0	0	0.0714319	0	156	0	0	2	0	XP_004007098.1	RIBC2	chr3:219848489-219860153	+		RIB43A domain with coiled-coils 2	1e-168	NM_015653.4	RIBC2	RIB43A domain with coiled-coils 2
SERPINA5	mRNA	40.1625	318.065	-2.9854	0	down	9.25859	12.0347	0.0477801	1.17411	0.0752318	351	480	3	49	5	XP_004018025.1	SERPINA5	chr18:58120544-58133326	+		serpin peptidase inhibitor, clade A (alpha-1 antiproteinase, antitrypsin), member 5	2e-164	NM_000624.5	SERPINA5	cDNA FLJ38812 fis, clone LIVER2006469, highly similar to PLASMA SERINE PROTEASE INHIBITOR
SERPINA1	mRNA	38.5233	473.925	-3.62086	0	down	22.075	31.6944	0.203881	1.80206	0.457452	523	790	8	47	19	NM_001009799.1	SERPINA1	chr18:57912103-57916083	-		Alpha-1-antitrypsin transcript variant 1	6e-174	NM_001127707.1	SERPINA1	Alpha-1-antitrypsin null variant
KIF19	mRNA	4.91786	215.668	-5.45464	0	down	4.59375	0.0366925	0.0233082	0.1052	0.0770694	238	2	2	6	7	XP_004023311.1	KIF19	chr11:56041378-56067797	-		kinesin family member 19	0	NM_153209.3	KIF19	Kinesin-like protein KIF19
PLIN2	mRNA	883.576	2900.64	-1.71495	0	down	123.46	216.171	14.8491	37.7827	15.7111	3201	5897	637	1078	714	NM_001104932.1	PLIN2	chr2:87100140-87108080	-		perilipin 2	0	NM_001122.3	PLIN2	Perilipin-2
FAM179A	mRNA	0	68.8687	-20	0	down	1.39923	0.0349995	0.0444656	0	0.0315058	76	2	4	0	3	XP_004007289.1	FAM179A	chr3:35744483-35789202	+		family with sequence similarity 179, member A	0	NM_199280.2	FAM179A	family with sequence similarity 179, member A
LOC101116286	mRNA	71.309	687.781	-3.26979	0	down	28.8732	2.42102	118.666	3.02168	128.316	759	67	5169	87	5917	XP_004004997.1	LOC101116286	chr2:220190071-220196056	+		tubulin alpha-1D chain-like	0	NM_032704.3	TUBA1C	cDNA FLJ55956, highly similar to Tubulin alpha-6 chain
LOC101104797	mRNA	22.95	154.955	-2.75528	0	down	19.0363	32.7112	5.74027	2.8787	6.97376	171	309	85	28	109	XP_004003250.1	LOC101104797	chr1:224508133-224508638	-		ubiquitin-like protein FUBI-like	4e-61	NM_001997.4	FAU	40S ribosomal protein S30
PPP1R32	mRNA	1.63929	112.365	-6.09898	0	down	4.27494	0	0	0.0626342	0.0196654	124	0	0	2	1	XP_004019638.1	PPP1R32	chr21:39357716-39365948	+		protein phosphatase 1, regulatory subunit 32	0	NM_145017.2	PPP1R32	Protein phosphatase 1 regulatory subunit 32
LOC101112219	ncRNA	1745.02	337.094	2.37202	0	up	10.2356	6.23598	2.65881	53.1794	12.2879	372	238	160	2129	783	LOC101112219	LOC101112219	chr4:66957060-66966381	-		envelope glycoprotein-like
TNFAIP6	mRNA	80.3251	548.231	-2.77086	0	down	23.655	2.78732	4.5091	3.4807	5.44191	605	75	191	98	244	XP_004004753.1	TNFAIP6	chr2:156953652-156971425	-		tumor necrosis factor, alpha-induced protein 6	2e-149	NM_007115.3	TNFAIP6	Tumor necrosis factor-inducible gene 6 protein
LOC101111058	mRNA	2.45893	141.362	-5.84522	0	down	3.13806	0.0286804	0	0.0548189	0	156	1	0	3	0	XP_004018962.1	LOC101111058	chr20:26236325-26253463	-		butyrophilin subfamily 1 member A1-like	8e-104	NM_001732.2	BTN1A1	Butyrophilin subfamily 1 member A1
FAM183A	mRNA	0.819644	74.3057	-6.50233	0	down	8.07991	0.374636	0	0.0895088	0	82	4	0	1	0	XP_004001919.1	FAM183A	chr1:17613422-17621878	+		family with sequence similarity 183, member A	1e-65	NM_001101376.2	FAM183A	family with sequence similarity 183, member A
ELFN2	mRNA	3.27858	226.542	-6.11056	0	down	5.77894	0.637181	0	0.0839927	0.0131857	250	29	0	4	1	XP_004007579.1	ELFN2	chr3:180603945-180606624	-		extracellular leucine-rich repeat and fibronectin type III domain containing 2	0	NM_052906	ELFN2	Protein phosphatase 1 regulatory subunit 29
DNAH12	mRNA	4.09822	215.668	-5.71767	0	down	1.44359	0	0.00366232	0.0275493	0.0622779	238	0	1	5	18	XP_004018676.1	DNAH12	chr19:43662717-43834173	+		dynein, axonemal, heavy chain 12	0	NM_198564.3	DNAH12	Dynein heavy chain 12, axonemal
LRRC23	mRNA	3.27858	92.429	-4.81721	0	down	3.64144	0	0.150889	0.12972	0.0814566	102	0	7	4	4	XP_004006972.1	LRRC23	chr3:207498601-207506023	-		leucine rich repeat containing 23	7e-147	NM_201650.2	LRRC23	Leucine-rich repeat-containing protein 23
LRRC48	mRNA	29.5072	363.373	-3.62231	0	down	10.9897	1.71926	2.73031	0.896222	3.76748	401	65	165	36	241	XP_004012788.1	LRRC48	chr11:34074894-34094386	-		leucine rich repeat containing 48	0	NM_031294.3	LRRC48	Leucine-rich repeat-containing protein 48
LOC101113807	mRNA	14.7536	7121.57	-8.91498	0	down	272.966	0.363131	0.146791	0.567884	0.168394	7859	11	7	18	8	XP_004002365.1	LOC101113807	chr1:87914807-87924815	-		oviduct-specific glycoprotein-like	0	NM_002557.3	OVGP1	cDNA, FLJ94743, highly similar to Homo sapiens oviductal glycoprotein 1, 120kDa (mucin 9, oviductin) (OVGP1), mRNA
LOC101105609	mRNA	448.345	1513.3	-1.75502	0	down	71.1969	18.1118	25.2622	21.2053	16.0654	1670	447	981	547	660	XP_004019317.1	LOC101105609	chr20:26967605-26991453	+		BOLA class I histocompatibility antigen, alpha chain BL3-6-like	4e-103	NM_002116.7	HLA-A	Truncated MHC class I antigen
PACRG	mRNA	4.09822	87.8982	-4.42276	0	down	3.96627	0.388658	0.938172	0.185718	2.14581	97	10	38	5	92	XP_004011495.1	PACRG	chr8:84838921-85380567	+		PARK2 co-regulated	4e-159	NM_152410.2	PACRG	Parkin coregulated gene protein
AK7	mRNA	40.1625	712.247	-4.14846	0	down	18.2439	1.32375	0.0560589	1.03315	0.0529602	786	60	4	49	4	XP_004018034.1	AK7	chr18:59965127-60034665	+		adenylate kinase 7	0	NM_152327.3	AK7	Adenylate kinase 7
EPCAM	mRNA	312.284	1210.64	-1.95484	0	down	72.3469	11.1694	0.0980896	18.7418	0.0617784	1336	217	3	381	2	NM_001162564.1	EPCAM	chr3:76934554-76942234	-		epithelial cell adhesion molecule	8e-135	NM_002354.2	EPCAM	Epithelial cell adhesion molecule
RARRES1	mRNA	168.847	6098.5	-5.17467	0	down	356.549	112.649	2.05481	9.92526	1.03462	6730	2236	64	206	34	XP_004003262.1	RARRES1	chr1:226894361-226934753	+		retinoic acid receptor responder (tazarotene induced) 1	5e-109	NM_206963.1	RARRES1	Retinoic acid receptor responder protein 1
MUC12	mRNA	0	87.8982	-20	0	down	3.66773	0	0	0	0	97	0	0	0	0	XP_004021048.1	MUC12	chr24:35553999-35603391	-		mucin 12, cell surface associated	3e-112	NM_001164462.1	MUC12	Mucin-12
AGR2	mRNA	0	232.885	-20	0	down	14.907	0	0.0350224	0	0.0330865	257	0	1	0	1	XP_004007822.1	AGR2	chr4:25373302-25386681	-		anterior gradient 2 homolog (Xenopus laevis)	1e-95	NM_006408.3	AGR2	Anterior gradient protein 2 homolog
LECT1	mRNA	55.7358	438.585	-2.97618	0	down	19.245	5.66918	0.722248	2.45916	0.886457	484	150	30	68	39	XP_004012090.1	LECT1	chr10:11418220-11450307	+		leukocyte cell derived chemotaxin 1	0	NM_007015.2	LECT1	Chondromodulin-1
C13H20orf26	mRNA	22.1304	164.922	-2.89769	0	down	2.75937	0.216165	0.027463	0.371856	0	182	15	3	27	0	XP_004014745.1	C13H20orf26	chr13:38728547-38970483	+		chromosome 13 open reading frame, human C20orf26	0	NM_015585.3	C20orf26	chromosome 20 open reading frame 26
AKD1	mRNA	6.55715	221.105	-5.07552	0	down	2.17393	0.0592803	0.00537952	0.0647468	0	244	7	1	8	0	XP_004011536.1	AKD1	chr8:27670895-27786941	+		adenylate kinase domain containing 1	0	NM_173559.1	AK9	C6orf224 protein
TFR2	mRNA	28.6875	225.636	-2.9755	0	down	5.72759	2.75486	0.0555547	0.73133	0.104968	249	126	4	35	8	XP_004021058.1	TFR2	chr24:35822817-35833945	+		transferrin receptor 2	0	NM_003227.3	TFR2	Transferrin receptor protein 2
LOC101120364	miscRNA	118.029	492.955	-2.06232	0	down	22.066	41.226	3.59528	5.29861	2.37989	544	1070	147	144	103	XR_173405.1	LOC101120364	chr20:25582962-25609225	+		DLA class II histocompatibility antigen, DR-1 beta chain-like
RSPH4A	mRNA	0.819644	311.721	-8.57104	0	down	8.96053	0	0	0.0236618	0	344	0	0	1	0	XP_004011228.1	RSPH4A	chr8:21000040-21013864	-		radial spoke head 4 homolog A (Chlamydomonas)	0	NM_001161664.1	RSPH4A	Radial spoke head protein 4 homolog A
TGM3	mRNA	0.819644	67.9625	-6.3736	0	down	1.60509	0.0813683	0.361813	0.0194407	0.573759	75	4	28	1	47	XP_004014440.1	TGM3	chr13:52129851-52174024	-		transglutaminase 3 (E polypeptide, protein-glutamine-gamma-glutamyltransferase)	0	NM_003245.3	TGM3	cDNA FLJ56823, highly similar to Protein-glutamine gamma-glutamyltransferase E (EC 2.3.2.13)
CDC20B	mRNA	0.819644	70.681	-6.43018	0	down	2.42329	0.0590605	0	0.0282217	0	78	2	0	1	0	XP_004017037.1	CDC20B	chr16:24000947-24069589	+		cell division cycle 20 homolog B (S. cerevisiae)	0	NM_152623.2	CDC20B	cell division cycle 20B
LOC101113705	mRNA	47.5393	291.786	-2.61772	0	down	17.7966	1.73361	1.65186	2.91194	0.567475	322	33	49	58	18	XP_004019060.1	LOC101113705	chr20:28111204-28113466	-		ubiquitin D-like	3e-63	NM_006398.3	UBD	Ubiquitin D
TIMP1	mRNA	3962.98	24833.5	-2.64763	0	down	1946.89	1628.34	16.7624	312.064	18.2267	27405	24114	390	4835	449	NM_001009319.2	TIMP1	chrx:53830442-53845322	-		Metalloproteinase inhibitor 1	3e-103	NM_003254.2	TIMP1	cDNA FLJ90373 fis, clone NT2RP2004606, highly similar to Metalloproteinase inhibitor 1
PCP4	mRNA	88.5215	1167.14	-3.72081	0	down	140.823	2.80377	0.0659644	10.7181	0	1288	26	1	108	0	XP_004003948.1	PCP4	chr1:258032168-258118984	+		Purkinje cell protein 4	2e-27	NM_006198.2	PCP4	Purkinje cell protein 4
GCNT7	mRNA	11.475	193.92	-4.07889	0	down	9.35549	0.0414568	0.105339	0.554677	0.149274	214	1	4	14	6	XP_004014497.1	GCNT7	chr13:58749912-58753260	+		glucosaminyl (N-acetyl) transferase family member 7	0	NM_080615.1	GCNT7	Beta 1,6-N-acetylglucosaminyltransferase
S100A11	mRNA	1849.94	5702.51	-1.62412	0	down	382.776	358.861	17.5551	124.707	14.3295	6293	6206	478	2257	413	XP_004002557.1	S100A11	chr1:100903230-100908411	-		S100 calcium binding protein A11	1e-46	NM_005620.1	S100A11	cDNA, FLJ92471, highly similar to Homo sapiens S100 calcium binding protein A11 (calgizzarin) (S100A11), mRNA
CSRP3	mRNA	4.09822	186.67	-5.50935	0	down	11.9365	0.220306	77.4655	0.271953	475.564	206	4	2214	5	14388	XP_004019503.1	CSRP3	chr21:25076466-25097516	+		cysteine and glycine-rich protein 3 (cardiac LIM protein)	1e-105	NM_003476.4	CSRP3	Cysteine and glycine-rich protein 3 (Cardiac LIM protein)
CHRDL2	mRNA	65.5715	336.188	-2.35813	0	down	13.5018	1.48746	6.68007	2.64474	2.92706	371	43	304	80	141	XP_004016370.1	CHRDL2	chr15:52188914-52223693	-		chordin-like 2	0	NM_015424.4	CHRDL2	Chordin-like protein 2
CPNE7	mRNA	0	214.762	-20	0	down	6.2869	0.126071	0	0	0	237	5	0	0	0	XP_004015582.1	CPNE7	chr14:14029207-14042039	+		copine VII	0	NM_153636.2	CPNE7	Copine-7
LOC101118024	mRNA	14.7536	128.676	-3.1246	0	down	10.4986	39.8459	0.312486	1.2089	0.295213	142	567	7	18	7	XP_004010011.1	LOC101118024	chr6:97554623-97588204	-		placenta-specific gene 8 protein-like	3e-34	NM_016619.2	PLAC8	Placenta-specific gene 8 protein
ADAMDEC1	mRNA	207.37	707.716	-1.77096	1.11022e-16	down	20.6204	20.679	0.0318833	6.06791	0.105423	781	824	2	253	7	XP_004004230.1	ADAMDEC1	chr2:41099946-41122565	-		ADAM-like, decysin 1	0	NM_014479.3	ADAMDEC1	cDNA FLJ51108, highly similar to ADAM DEC1 (EC 3.4.24.-) (Adisintegrin and metalloproteinase domain-like protein decysin 1)
PRPH	mRNA	59.834	267.319	-2.15953	2.22045e-16	down	11.6184	5.22273	47.45	2.61619	46.6662	295	139	1998	73	2080	XP_004006430.1	PRPH	chr3:136772961-136776288	-		peripherin	0	NM_006262.3	PRPH	cDNA FLJ43599 fis, clone SMINT2017781, highly similar to PERIPHERIN
PCDH20	mRNA	488.508	130.488	1.90446	2.22045e-16	up	2.71423	6.41393	0.102427	10.2048	0.290297	144	357	9	596	27	XP_004012294.1	PCDH20	chr10:720959-724998	+		protocadherin 20	0	NM_022843.3	PCDH20	cDNA, FLJ95446, highly similar to Homo sapiens protocadherin 20 (PCDH20), mRNA
KIF12	mRNA	18.8518	136.831	-2.85962	2.22045e-16	down	4.34792	0.875812	0	0.601596	0.0656989	151	32	0	23	4	XP_004005252.1	KIF12	chr2:9574239-9581968	+		kinesin family member 12	0	NM_138424.1	KIF12	Kinesin-like protein KIF12
LOC101114024	mRNA	375.397	92.429	2.022	2.22045e-16	up	3.22327	4.06591	0.440036	13.0612	2.28488	102	136	23	458	127	XP_004011083.1	LOC101114024	chr7:65034168-65035961	+		envelope glycoprotein-like	7e-29	NM_014590.3	ERVW-1	HERV-E envelope glycoprotein
CCDC113	mRNA	0	52.5577	-20	5.55112e-16	down	2.47783	0	0	0	0	58	0	0	0	0	XP_004015085.1	CCDC113	chr14:25510665-25541957	+		coiled-coil domain containing 113	2e-174	NM_014157.3	CCDC113	Coiled-coil domain-containing protein 113
COL28A1	mRNA	748.335	225.636	1.72969	9.99201e-16	up	4.06785	3.36963	0.399493	13.5491	0.260926	249	217	40	913	28	XP_004008252.1	COL28A1	chr4:15317632-15496745	-		collagen, type XXVIII, alpha 1	0	NM_001037763.2	COL28A1	Collagen alpha-1(XXVIII) chain
TUBB3	mRNA	87.7019	338.906	-1.95021	1.33227e-15	down	8.48862	3.81923	0.677839	2.22126	0.341172	374	177	49	107	26	XP_004023345.1	TUBB3	chr14:14231698-14243394	+		tubulin, beta 3 class III	0	NM_006086.3	TUBB3	HCG1983504, isoform CRA_f
CELSR1	mRNA	36.884	186.67	-2.33943	2.22045e-15	down	1.49669	0.207177	0.026321	0.296995	0.0372992	206	30	6	45	9	XP_004007709.1	CELSR1	chr3:220842484-220986168	-		cadherin, EGF LAG seven-pass G-type receptor 1 (flamingo homolog, Drosophila)	0	NM_014246.1	CELSR1	cDNA FLJ51399, highly similar to Cadherin EGF LAG seven-pass G-type receptor 1
KIAA1199	mRNA	22.95	142.268	-2.63205	2.44249e-15	down	2.15554	0.796056	0.0165796	0.349211	0.0234948	157	61	2	28	3	XP_004017843.1	KIAA1199	chr18:25762359-25828153	+		KIAA1199 ortholog	0	NM_018689.1	KIAA1199	Protein KIAA1199
KCNG1	mRNA	209.829	679.625	-1.69553	2.66454e-15	down	26.64	10.2637	0	8.26013	0	750	303	0	256	0	XP_004014686.1	KCNG1	chr13:78446455-78450381	-		potassium voltage-gated channel, subfamily G, member 1	0	NM_172318.2	KCNG1	Potassium voltage-gated channel subfamily G member 1
MEPE	mRNA	3.27858	69.7749	-4.41157	2.77556e-15	down	2.08786	2.91237	0.0177362	0.100577	0.0167558	77	113	1	4	1	XP_004009765.1	MEPE	chr6:36804572-36819432	-		matrix extracellular phosphoglycoprotein	4e-178	NM_020203.3	MEPE	Matrix extracellular phosphoglycoprotein
DSG2	mRNA	135.241	469.395	-1.79527	2.88658e-15	down	5.46701	0.51162	0.00637248	1.58189	0.0541821	518	51	1	165	9	XP_004020666.1	DSG2	chr23:25894650-25939324	-		desmoglein 2	0	NM_001943.3	DSG2	Desmoglein-2
TTLL9	mRNA	4.09822	73.3995	-4.1627	2.9976e-15	down	2.59827	0.12196	0.106525	0.145694	0.182975	81	4	5	5	10	XP_004014521.1	TTLL9	chr13:60724751-60772957	+		tubulin tyrosine ligase-like family, member 9	0	NM_001008409.2	TTLL9	cDNA FLJ51567, highly similar to Mus musculus tubulin tyrosine ligase-like family, member 9 (Ttll9), mRNA
C12H1orf158	mRNA	0.819644	56.1824	-6.09898	3.10862e-15	down	5.67212	0	0	0.0831049	0	62	0	0	1	0	XP_004014136.1	C12H1orf158	chr12:52750937-52776030	-		chromosome 12 open reading frame, human C1orf158	5e-62	NM_152290.2	C1orf158	chromosome 1 open reading frame 158
SERPINB2	mRNA	9.01608	93.3352	-3.37185	3.21965e-15	down	2.74522	0.253336	0	0.266322	0.0152032	103	10	0	11	1	NM_001174115.1	SERPINB2	chr23:62282817-62299515	+		Plasminogen activator inhibitor type 2
NEK5	mRNA	2.45893	65.244	-4.72974	3.55271e-15	down	1.93735	0	0	0.0733279	0	72	0	0	3	0	XP_004012321.1	NEK5	chr10:21746922-21802993	-		NIMA-related kinase 5	0	NM_199289.1	NEK5	Serine/threonine-protein kinase Nek5
STC1	mRNA	290.154	899.824	-1.63282	3.66374e-15	down	14.4255	6.89031	1.17098	4.67811	1.2637	993	499	133	354	152	STC1	STC1	chr2:41704894-41719550	+		stanniocalcin 1
MAP7D2	mRNA	48.359	219.292	-2.181	3.66374e-15	down	6.74385	1.64226	0	1.49354	0	242	62	0	59	0	XP_004022005.1	MAP7D2	chrx:17430263-17477365	-		MAP7 domain containing 2	0	NM_152780.3	MAP7D2	cDNA FLJ45113 fis, clone BRAWH3034743, weakly similar to Mus musculus microtubule-associated protein 7 (Mtap7), mRNA
PLEKHB1	mRNA	101.636	372.435	-1.87358	3.9968e-15	down	10.8975	1.58775	4.22645	2.98661	3.16099	411	63	264	124	209	XP_004016354.1	PLEKHB1	chr15:51318470-51333834	+		pleckstrin homology domain containing, family B (evectins) member 1	2e-129	NM_021200.2	PLEKHB1	Pleckstrin homology domain-containing family B member 1
DNAI1	mRNA	5.73751	79.7427	-3.79686	4.32987e-15	down	1.95314	0.0210964	0	0.141131	0	88	1	0	7	0	XP_004004177.1	DNAI1	chr2:36821474-36890559	-		dynein, axonemal, intermediate chain 1	0	NM_012144.3	DNAI1	Dynein intermediate chain 1, axonemal
JPH1	mRNA	24.5893	145.893	-2.56881	4.44089e-15	down	5.67573	4.52362	254.702	0.960705	182.63	161	135	11966	30	9082	XP_004012032.1	JPH1	chr9:50348468-50465220	-		junctophilin 1	0	NM_020647.2	JPH1	JPH1 protein
EPPIN	mRNA	0.819644	55.2762	-6.07552	5.44009e-15	down	3.3847	0	0	0.0504039	0	61	0	0	1	0	XP_004014651.1	EPPIN	chr13:73929323-73938778	-		epididymal peptidase inhibitor	5e-43	NM_001198986.1	EPPIN-WFDC6	EPPIN-WFDC6 readthrough
DNAJB13	mRNA	1.63929	59.807	-5.18917	6.77236e-15	down	3.16304	0.364425	0.0289367	0.087069	0	66	8	1	2	0	XP_004016361.1	DNAJB13	chr15:51580058-51592617	+		DnaJ (Hsp40) homolog, subfamily B, member 13	3e-172	NM_153614.2	DNAJB13	DnaJ homolog subfamily B member 13
LOC101114082	mRNA	228.681	719.497	-1.65365	8.10463e-15	down	22.8275	16.6969	5.31187	7.28644	6.9698	794	610	306	279	425	XP_004021597.1	LOC101114082	chr25:41521583-41537899	-		annexin A8-like	1e-179	NM_001271703.1	ANXA8	cDNA FLJ58992, moderately similar to Annexin A8
LOC101112821	mRNA	563.095	168.547	1.74023	8.99281e-15	up	10.9746	25.9763	3.43515	36.8437	25.4794	186	463	96	687	757	XP_004010110.1	LOC101112821	chr6:66487126-66563371	-		sentrin-specific protease 6-like	1e-92	NM_015571.2	SENP6	cDNA FLJ10544 fis, clone NT2RP2001601, highly similar to Sentrin-specific protease 6
NTS	mRNA	368.84	1100.99	-1.57774	9.99201e-15	down	56.825	1.20028	0	19.1183	0	1215	27	0	450	0	XP_004006286.1	NTS	chr3:122005203-122016904	+		neurotensin	2e-81	NM_006183.4	NTS	Neurotensin, isoform CRA_a
LRRC36	mRNA	49.1786	217.48	-2.14478	1.02141e-14	down	5.6856	0.292729	1.05849	1.29119	0.959438	240	12	74	60	71	XP_004015116.1	LRRC36	chr14:34284748-34341076	+		leucine rich repeat containing 36	0	NM_018296.5	LRRC36	leucine rich repeat containing 36
AQP9	mRNA	1.63929	58.9009	-5.16715	1.15463e-14	down	1.77618	0.675309	0	0.049645	0	65	26	0	2	0	XP_004010616.1	AQP9	chr7:49082756-49133954	-		Aquaporin 9	1e-142	NM_020980.3	AQP9	cDNA FLJ50860, highly similar to Aquaporin-9
LOC101109747	mRNA	2319.59	6443.75	-1.47403	1.18794e-14	down	313.797	360.674	39.099	113.46	34.6471	7111	8598	1467	2830	1376	NM_001280717.1	LOC101109747	chr20:25772818-25777704	-		MHC class II antigen	8e-112	NM_019111.4	HLA-DRA	MHC class II antigen
MX1	mRNA	524.572	1522.36	-1.5371	1.22125e-14	down	38.7549	15.5022	2.93892	13.4113	1.32902	1680	707	211	640	101	NM_001009753.1	MX1	chr1:259728322-259763183	+		Mx1 protein	0	NM_002462.4	MX1	Interferon-induced GTP-binding protein Mx1, N-terminally processed
LOC101113965	mRNA	506.54	1470.71	-1.53776	1.35447e-14	down	79.9408	23.7686	14.6081	27.634	8.03049	1623	508	491	618	286	XP_004019061.1	LOC101113965	chr20:28146612-28148999	+		ubiquitin D-like	6e-58	NM_006398.3	UBD	Ubiquitin D
FGFR2	mRNA	319.661	961.443	-1.58866	1.38778e-14	down	15.3697	4.4612	0.0962123	5.13201	0.082631	1061	323	11	390	10	XP_004020289.1	FGFR2	chr22:40405792-40510100	-		Fibroblast growth factor receptor 2 IIIb	0	NM_023030.1	FGFR2	Soluble FGFR2 variant 1
ECEL1	mRNA	0.819644	53.4639	-6.02742	1.66533e-14	down	1.84625	2.20104	0.0188942	0.0284258	0.0178498	59	74	1	1	1	XP_004023490.1	ECEL1	chr2:233171352-233195130	-		endothelin converting enzyme-like 1	0	NM_004826.2	ECEL1	Endothelin-converting enzyme-like 1
FHAD1	mRNA	56.5554	236.51	-2.06416	1.76525e-14	down	3.46913	0.379017	0	0.833111	0.0227455	261	30	0	69	3	XP_004014122.1	FHAD1	chr12:50150824-50306776	-		forkhead-associated (FHA) phosphopeptide binding domain 1	0	NM_052929.1	FHAD1	forkhead-associated (FHA) phosphopeptide binding domain 1
TMC5	mRNA	1.63929	57.9947	-5.14478	1.96509e-14	down	1.1131	0.0165315	0	0.0315979	0.0198417	64	1	0	2	2	XP_004020850.1	TMC5	chr24:16986047-17040550	+		transmembrane channel-like 5	0	NM_024780.4	TMC5	Transmembrane channel-like protein 5
CAPS2	mRNA	3.27858	66.1502	-4.3346	1.9984e-14	down	1.8746	0.146452	0.0155051	0.0933081	0.0146481	73	6	1	4	1	XP_004007420.1	CAPS2	chr3:111129945-111181108	-		calcyphosine 2	0	NM_032606.3	CAPS2	CAPS2 protein
KCNRG	mRNA	6.55715	79.7427	-3.60421	2.34257e-14	down	3.19227	0.206883	0.0876123	0.263621	0.0620772	88	6	4	8	3	XP_004012134.1	KCNRG	chr10:19777360-19783079	+		potassium channel regulator	1e-129	NM_199464.2	KCNRG	Potassium channel regulatory protein
LAT1	mRNA	192.616	608.944	-1.66058	2.55351e-14	down	24.0517	6.12358	0.194494	7.65668	0.85747	672	180	9	235	42	XP_004015563.1	LAT1	chr14:12801358-12826768	-		L-type amino acid transporter subunit LAT1	0	NM_003486.5	SLC7A5	Large neutral amino acids transporter small subunit 1
SLC26A2	mRNA	1808.95	627.068	1.52846	2.80886e-14	up	17.6574	15.207	0.616266	51.1559	1.25173	692	626	40	2207	86	NM_001159756.1	SLC26A2	chr5:58814393-58818075	+		Sulfate transporter	0	NM_000112.3	SLC26A2	Sulfate transporter
HSD17B11	mRNA	560.636	1593.04	-1.50665	3.79696e-14	down	47.2583	29.2309	1.31878	16.7089	1.64456	1758	1143	81	684	107	XP_004010030.1	HSD17B11	chr6:101846160-101893329	-		hydroxysteroid (17-beta) dehydrogenase 11	1e-145	NM_016245.3	HSD17B11	Estradiol 17-beta-dehydrogenase 11
LOC101116694	ncRNA	220.484	50.7454	2.11933	4.51861e-14	up	1.75335	1.13089	0.562414	7.6579	1.17874	56	38	29	269	66	LOC101116694	LOC101116694	chr1:234509595-234511391	+		UTP6, small subunit (SSU) processome component, homolog (yeast) pseudogene
LOC101103419	mRNA	1.63929	56.1824	-5.09898	5.81757e-14	down	4.89937	0.300446	0	0.143566	0	62	4	0	2	0	XP_004016039.1	LOC101103419	chr15:15482779-15507398	-		uncharacterized LOC101103419	5e-48	NM_001190462.1	RP11-867G2.2	uncharacterized LOC643037
C2H2orf62	mRNA	1.63929	56.1824	-5.09898	5.81757e-14	down	2.92893	0.0449029	0	0.0858262	0	62	1	0	2	0	XP_004005472.1	C2H2orf62	chr2:219363636-219369360	+		chromosome 2 open reading frame, human C2orf62	1e-173	NM_198559.1	C2orf62	chromosome 2 open reading frame 62
WIF1	mRNA	242.615	727.652	-1.58458	1.03917e-13	down	21.0236	0.92077	0.0474244	7.03975	0	803	37	3	296	0	XP_004006542.1	WIF1	chr3:154565660-154651262	+		WNT inhibitory factor 1	0	NM_007191.4	WIF1	cDNA FLJ54458, highly similar to Wnt inhibitory factor 1
TF	mRNA	626.208	1741.65	-1.47574	1.04805e-13	down	42.1266	44.3959	1.27179	15.2134	2.11417	1922	2130	96	764	169	XP_004003379.1	TF	chr1:253633394-253673044	-		Transferrin	0	NM_001063.3	TF	TF protein
WDR65	mRNA	5.73751	73.3995	-3.67727	1.12244e-13	down	1.21627	0.0428177	0	0.0954808	0.00856522	81	3	0	7	1	XP_004003562.1	WDR65	chr1:17634320-17701325	+		WD repeat domain 65	0	NM_152498.3	WDR65	WD repeat domain 65
LOC101107401	mRNA	5733.41	2098.68	1.44991	1.13465e-13	up	112.164	235.333	7.83999	307.698	14.7396	2316	5113	268	6995	533	XP_004002339.1	LOC101107401	chr1:86103842-86112996	+		glutathione S-transferase Mu 1-like	8e-112	NM_146421.2	GSTM1	Glutathione S-transferase Mu 1
TNFRSF6B	mRNA	17.2125	113.271	-2.71825	1.18683e-13	down	9.60788	5.11414	0.116024	1.50117	0.197299	125	69	2	21	4	XP_004014788.1	TNFRSF6B	chr13:53374803-53375925	-		tumor necrosis factor receptor superfamily, member 6b, decoy	7e-64	NM_032945.2	TNFRSF6B	Tumor necrosis factor receptor superfamily member 6B
LDHA	mRNA	2138.45	5746	-1.42599	1.19238e-13	down	206.583	128.403	2638.96	77.2231	3084.38	6341	4146	134155	2609	165973	XP_004019519.1	LDHA	chr21:25633756-25641210	-		LDHA protein	0	NM_005566.3	LDHA	L-lactate dehydrogenase A chain
CLDN7	mRNA	37.7036	174.89	-2.21367	1.20015e-13	down	17.0738	1.934	0.160244	3.6966	0.0504621	193	23	3	46	1	NM_001185018.1	CLDN7	chr11:26601004-26602523	-		Claudin	5e-113	NM_001307.5	CLDN7	Claudin-7
RYR3	mRNA	90.1608	319.877	-1.82694	1.27454e-13	down	1.35054	0.12728	0.147844	0.382296	0.0501944	353	35	64	110	23	XP_004011020.1	RYR3	chr7:25720183-26112241	-		ryanodine receptor 3	0	NM_001243996.1	RYR3	Ryanodine receptor 3
LOC101109388	miscRNA	280.318	824.612	-1.55665	1.28342e-13	down	6.80342	2.23114	0.79365	2.32263	0.598475	910	314	175	342	140	XR_173348.1	LOC101109388	chr15:45570627-45622980	+		interferon-induced very large GTPase 1-like
LOC101114470	mRNA	89.3412	317.158	-1.82781	1.39111e-13	down	11.2592	4.0056	2.77756	3.18521	2.40383	350	131	143	109	131	XP_004018079.1	LOC101114470	chr18:13448717-13542287	+		uncharacterized LOC101114470	6e-34	NM_207446.2	FAM174B	Membrane protein FAM174B
CCDC153	mRNA	7.37679	78.8365	-3.4178	1.73528e-13	down	7.46181	0.570663	0.103572	0.701198	0.0489236	87	7	2	9	1	XP_004016617.1	CCDC153	chr15:29255685-29259599	-		coiled-coil domain containing 153	1e-74	NM_001145018.1	CCDC153	coiled-coil domain containing 153
KRT8	mRNA	1109.8	2997.6	-1.43351	1.80522e-13	down	101.483	46.5392	2.90352	37.7539	2.00806	3308	1595	156	1354	114	XP_004007439.1	KRT8	chr3:133343306-133383279	+		keratin 8	0	NM_002273.3	KRT8	Keratin, type II cytoskeletal 8
SPDEF	mRNA	0	43.496	-20	2.02394e-13	down	2.76991	0	0	0	0	48	0	0	0	0	XP_004019231.1	SPDEF	chr20:8698682-8705865	-		SAM pointed domain containing ets transcription factor	2e-168	NM_012391.2	SPDEF	SAM pointed domain-containing Ets transcription factor
RIBC1	mRNA	67.2108	254.633	-1.92165	2.25708e-13	down	10.7042	2.64319	0.713014	2.8375	0.543228	281	73	31	82	25	XP_004022115.1	RIBC1	chrx:49519917-49533236	-		RIB43A domain with coiled-coils 1	5e-135	NM_144968.3	RIBC1	RIB43A domain with coiled-coils 1
PRG4	mRNA	1558.14	4148.43	-1.41274	2.90212e-13	down	60.9791	18.5924	1.68893	23.0017	10.7929	4578	1468	210	1901	1420	PRG4	PRG4	chr12:65475019-65491159	+		proteoglycan 4
CCL8	mRNA	22.95	128.676	-2.48717	2.90323e-13	down	9.63746	2.77396	1.27035	1.72626	1.43242	142	43	31	28	37	XP_004012518.1	CCL8	chr11:15400621-15402657	-		chemokine (C-C motif) ligand 8	5e-30	NM_005623.2	CCL8	Chemokine (C-C motif) ligand 8, isoform CRA_a
PLEKHD1	mRNA	1.63929	53.4639	-5.02742	2.96985e-13	down	1.6401	0.132113	0	0.0505035	0.0158567	59	5	0	2	1	XP_004010801.1	PLEKHD1	chr7:78180682-78210754	+		pleckstrin homology domain containing, family D (with coiled-coil domains) member 1	0	NM_001161498.1	PLEKHD1	pleckstrin homology domain containing, family D (with coiled-coil domains) member 1
ALS2CR12	mRNA	8.19644	80.6489	-3.29859	3.10418e-13	down	3.7258	0.0397911	0	0.380279	0	89	1	0	10	0	XP_004004873.1	ALS2CR12	chr2:202554793-202584899	-		amyotrophic lateral sclerosis 2 (juvenile) chromosome region, candidate 12	3e-178	NM_139163.2	ALS2CR12	Amyotrophic lateral sclerosis 2 chromosomal region candidate gene 12 protein
LYZ	mRNA	49.9983	205.7	-2.04059	3.3451e-13	down	28.3819	92.6975	3.96336	6.98497	3.81561	227	780	52	61	53	NM_001097647.1	LYZ	chr3:150434366-150439510	-		Lysozyme	3e-72	NM_000239.2	LYZ	cDNA, FLJ92040, Homo sapiens lysozyme (renal amyloidosis) (LYZ), mRNA
MYH14	mRNA	37.7036	171.266	-2.18346	3.36065e-13	down	1.7848	0.448802	7.29268	0.394602	6.13544	189	50	1279	46	1139	XP_004015867.1	MYH14	chr14:55454935-55527143	+		myosin, heavy chain 14, non-muscle	0	NM_024729.3	MYH14	MYH14 protein
WDR93	mRNA	6.55715	74.3057	-3.50233	3.55938e-13	down	2.22881	0.33586	0.0164114	0.197525	0.0310086	82	13	1	8	2	XP_004017799.1	WDR93	chr18:20229503-20268452	+		WD repeat domain 93	0	NM_020212.1	WDR93	cDNA FLJ51374
CCDC151	mRNA	4.09822	64.3379	-3.9726	3.95128e-13	down	1.82324	0.439355	0.0542679	0.128299	0.0659163	71	18	3	5	4	XP_004008592.1	CCDC151	chr5:13468550-13479288	-		coiled-coil domain containing 151	0	NM_145045.4	CCDC151	Coiled-coil domain-containing protein 151
DNAH10	mRNA	72.9483	267.319	-1.87362	4.02456e-13	down	1.20352	0.248182	0.00492665	0.329835	0	295	64	2	89	0	XP_004017613.1	DNAH10	chr17:51377224-51540352	-		dynein, axonemal, heavy chain 10	0	NM_207437.3	DNAH10	DNAH10 variant protein
FCGR3A	mRNA	205.731	614.381	-1.57838	4.64295e-13	down	40.5817	65.3699	3.14419	13.6473	3.27767	678	1149	87	251	96	NM_001139454.1	FCGR3A	chr1:111039583-111049415	-		Fc fragment of IgG, low affinity IIIa, receptor (CD16a)	1e-82	xp_003846663	xp_003846663
EFHB	mRNA	45.0804	190.295	-2.07767	5.26801e-13	down	4.30747	1.1893	6.77452	1.0248	7.02017	210	61	547	55	600	XP_004003473.1	EFHB	chr1:275207506-275266603	-		EF-hand domain family, member B	0	NM_144715.3	EFHB	EF-hand domain-containing family member B
LOC101110577	mRNA	74.5876	270.038	-1.85615	5.60108e-13	down	23.7824	11.2079	1.30104	6.66961	2.77692	298	147	27	91	61	LOC101110577	LOC101110577	chr3:59304260-59369744	-		Ig kappa chain V-I region Walker-like
ANLN	mRNA	151.634	472.113	-1.63854	5.69544e-13	down	6.82342	2.00423	0.237232	2.20095	0.328708	521	161	30	185	44	XP_004007944.1	ANLN	chr4:60802863-60856028	-		anillin, actin binding protein	0	NM_018685.3	ANLN	Actin-binding protein anillin
BAZ1A	mRNA	349.988	984.097	-1.4915	5.78093e-13	down	10.645	13.7052	3.34538	3.80873	3.29745	1086	1470	565	427	589	XP_004018162.1	BAZ1A	chr18:44018615-44107478	-		bromodomain adjacent to zinc finger domain, 1A	0	NM_182648.1	BAZ1A	cDNA FLJ14383 fis, clone HEMBA1002035, highly similar to Bromodomain adjacent to zinc finger domain protein 1A
LOC101107568	mRNA	892.592	2379.59	-1.41464	6.34048e-13	down	118.127	40.1415	12.535	44.5155	14.6898	2626	938	461	1089	572	XP_004003924.1	LOC101107568	chr1:245072465-245097571	-		sodium/potassium-transporting ATPase subunit beta-3-like	9e-110	NM_001679.2	ATP1B3	Sodium/potassium-transporting ATPase subunit beta-3
SDS	mRNA	49.1786	200.263	-2.02579	7.36411e-13	down	12.5726	14.7622	1.27093	3.10068	2.59607	221	272	37	60	80	XP_004017441.1	SDS	chr17:60686050-60690096	+		serine dehydratase	2e-139	NM_006843.2	SDS	L-serine dehydratase/L-threonine deaminase
HERC6	mRNA	124.586	398.713	-1.67821	8.62865e-13	down	8.31019	1.48105	0.879037	2.60923	0.58266	440	82	77	152	54	XP_004010096.1	HERC6	chr6:36252541-36306667	-		HECT and RLD domain containing E3 ubiquitin protein ligase family member 6	0	NM_017912.3	HERC6	cDNA FLJ39849 fis, clone SPLEN2014711, highly similar to Homo sapiens hect domain and RLD 6 (HERC6), transcript variant 1, mRNA
METRNL	mRNA	186.059	557.293	-1.58267	8.72746e-13	down	31.7743	15.3219	34.0653	10.6537	9.01812	615	311	1092	227	306	XP_004013489.1	METRNL	chr11:49004940-49041880	-		meteorin, glial cell differentiation regulator-like	3e-113	NM_001004431.1	METRNL	Meteorin-like protein
LRRC56	mRNA	0.819644	47.1207	-5.84522	8.83071e-13	down	1.59875	0.0292237	0	0.0279287	0	52	1	0	1	0	XP_004020030.1	LRRC56	chr21:49514635-49528697	-		leucine rich repeat containing 56	3e-168	NM_198075.3	LRRC56	leucine rich repeat containing 56
LOC101123437	mRNA	1.63929	51.6515	-4.97767	8.884e-13	down	3.12576	0.26062	0.0662216	0.0996287	0.406648	57	5	2	2	13	XP_004021335.1	LOC101123437	chr24:36368041-36389683	-		zinc-alpha-2-glycoprotein-like	4e-118	NM_001185.3	AZGP1	AZGP1 protein
SAMD15	mRNA	17.2125	107.834	-2.64728	9.88765e-13	down	3.40732	0.762046	1.59053	0.546209	0.783973	119	28	92	21	48	XP_004011134.1	SAMD15	chr7:85544321-85553777	+		sterile alpha motif domain containing 15	4e-136	NM_001010860.1	SAMD15	sterile alpha motif domain containing 15
LOC101118020	mRNA	382.774	116.896	1.71127	1.19327e-12	up	3.97243	3.04401	1.05486	13.0423	3.58204	129	104	56	467	204	XP_004009162.1	LOC101118020	chr5:566856-568688	+		envelope glycoprotein-like	5e-30	NM_014590.3	ERVW-1	HERV-E envelope glycoprotein
LOC101108679	mRNA	1.63929	50.7454	-4.95213	1.54055e-12	down	4.13091	0.494014	0	0.167025	0.0978899	56	7	0	2	2	XP_004015353.1	LOC101108679	chr14:50832491-50836531	+		phospholipase A2 inhibitor and Ly6/PLAUR domain-containing protein-like	4e-40	NM_001193622.1	PINLYP	phospholipase A2 inhibitor and Ly6/PLAUR domain-containing protein
PPP2R2B	mRNA	114.75	368.81	-1.68438	1.64857e-12	down	9.62562	2.94485	0.0713991	3.00771	0.107924	407	131	5	140	8	XP_004008980.1	PPP2R2B	chr5:55253866-55572957	-		protein phosphatase 2, regulatory subunit B, beta	0	NM_181678.2	PPP2R2B	Serine/threonine-protein phosphatase 2A 55 kDa regulatory subunit B beta isoform
POPDC2	mRNA	14.7536	98.7722	-2.74304	1.72418e-12	down	5.15791	0	9.00007	0.773736	11.3638	109	0	315	18	421	XP_004002997.1	POPDC2	chr1:182710355-182728103	-		popeye domain containing 2	1e-179	NM_022135.2	POPDC2	Popeye domain-containing protein 2
CHST15	mRNA	321.3	893.481	-1.47551	1.77414e-12	down	22.3334	11.7982	1.70953	8.06559	1.31787	986	548	125	392	102	XP_004020303.1	CHST15	chr22:42600850-42636827	-		carbohydrate (N-acetylgalactosamine 4-sulfate 6-O) sulfotransferase 15	0	NM_015892.4	CHST15	cDNA FLJ60523, highly similar to N-acetylgalactosamine 4-sulfate6-O-sulfotransferase (EC 2.8.2.33)
OLFM2	mRNA	136.881	424.992	-1.63452	1.79612e-12	down	20.2671	4.2307	0.497051	6.55749	0.124481	469	102	19	167	5	XP_004009337.1	OLFM2	chr5:12128122-12137984	-		olfactomedin 2	0	NM_058164.2	OLFM2	Noelin-2
C15H11orf16	mRNA	13.1143	93.3352	-2.83128	1.89615e-12	down	2.97188	0.383954	0	0.41936	0	103	14	0	16	0	XP_004016222.1	C15H11orf16	chr15:43214771-43223834	+		chromosome 15 open reading frame, human C11orf16	9e-170	NM_020643.2	C11orf16	chromosome 11 open reading frame 16
JUNB	mRNA	390.97	1065.65	-1.44661	2.2532e-12	down	60.8705	52.9381	21.33	22.4515	28.8904	1176	1076	682	477	978	UPI0000086DFF	JUNB	chr5:10817020-10818310	-		Jun-B proto-oncogene
FAM81B	mRNA	0	39.8713	-20	2.26796e-12	down	1.62869	0	0	0	0	44	0	0	0	0	XP_004009133.1	FAM81B	chr5:92035436-92089062	+		family with sequence similarity 81, member B	0	NM_152548.2	FAM81B	family with sequence similarity 81, member B
C3H2orf50	mRNA	0	39.8713	-20	2.26796e-12	down	5.12548	0.110723	0	0	0	44	1	0	0	0	XP_004005736.1	C3H2orf50	chr3:20024210-20029796	+		chromosome 3 open reading frame, human C2orf50	1e-63	NM_182500.2	C2orf50	chromosome 2 open reading frame 50
HK2	mRNA	36.884	162.204	-2.13674	2.33225e-12	down	2.99063	2.15374	7.23462	0.693669	6.34687	179	136	719	45	667	XP_004007373.1	HK2	chr3:96602310-96668548	+		hexokinase 2	0	NM_000189.4	HK2	cDNA FLJ75392, highly similar to Homo sapiens hexokinase II (HKII) mRNA
ABCG1	mRNA	118.848	376.965	-1.66531	2.33369e-12	down	8.24145	2.24086	0.933025	2.60947	0.610236	416	119	78	145	54	XP_004003409.1	ABCG1	chr1:260557091-260620669	+		ATP-binding cassette, sub-family G (WHITE), member 1	0	NM_207630.1	ABCG1	cDNA FLJ77585, highly similar to Homo sapiens ATP-binding cassette, sub-family G (WHITE), member 1 (ABCG1), transcript variant 2, mRNA
DUSP26	mRNA	254.09	69.7749	1.86456	2.58382e-12	up	6.81181	33.1303	322.945	24.9119	254.178	77	394	6046	310	5037	XP_004021818.1	DUSP26	chr26:27928794-27932445	-		dual specificity phosphatase 26 (putative)	2e-107	NM_024025.1	DUSP26	Dual-specificity protein phosphatase 26
C15H11orf88	mRNA	0.819644	45.3083	-5.78864	2.79199e-12	down	4.33465	0	0.0523447	0.0787512	0	50	0	1	1	0	XP_004016057.1	C15H11orf88	chr15:21246506-21283017	+		chromosome 15 open reading frame, human C11orf88	8e-59	NM_207430.2	C11orf88	chromosome 11 open reading frame 88
LOC101119773	mRNA	175.404	519.234	-1.5657	2.79488e-12	down	12.9857	3.21635	5.70526	4.4203	1.79776	573	149	417	214	139	XP_004002223.1	LOC101119773	chr1:65666418-65727804	-		guanylate-binding protein 7-like	0	NM_052941.4	GBP4	cDNA FLJ51459, highly similar to Guanylate-binding protein 4
ODC1	mRNA	848.331	2211.95	-1.38262	2.85894e-12	down	71.5312	25.5698	68.8841	27.5557	45.7867	2441	918	3893	1035	2739	UPI000181E7E8	ODC1	chr3:19476214-19480764	-		Ornithine decarboxylase 1
THBS4	mRNA	131.143	406.869	-1.63342	2.86127e-12	down	8.44615	3.71906	24.5219	2.73404	57.6531	449	208	2159	160	5372	XP_004010264.1	THBS4	chr7:10767457-10811800	+		thrombospondin 4	0	NM_003248.4	THBS4	cDNA FLJ51409, highly similar to Thrombospondin-4
ENPP3	mRNA	5.73751	67.0564	-3.54688	2.97673e-12	down	1.52231	0.0195537	0	0.13081	0	74	1	0	7	0	XP_004011374.1	ENPP3	chr8:56800676-56888317	+		ectonucleotide pyrophosphatase/phosphodiesterase 3	0	NM_005021.3	ENPP3	cDNA FLJ78063, highly similar to Homo sapiens ectonucleotide pyrophosphatase/phosphodiesterase 3 (ENPP3), mRNA
LOC101107954	mRNA	221.304	634.317	-1.51918	2.99216e-12	down	37.7781	22.7367	205.715	13.2291	195.656	700	443	6321	270	6364	XP_004007999.1	LOC101107954	chr4:70701382-70704265	+		Cytochrome c	1e-51	NM_018947.5	CYCS	Cytochrome c
SELP	mRNA	140.979	431.335	-1.61333	3.05933e-12	down	10.5026	3.50237	1.03913	3.44739	1.0698	476	166	78	172	85	NM_001009295.1	SELP	chr12:35390619-35425541	-		P-selectin	0	NM_003005.3	SELP	cDNA, FLJ93328, highly similar to Homo sapiens selectin P (granule membrane protein 140kDa, antigen CD62) (SELP), mRNA
CD180	mRNA	36.0643	158.579	-2.13656	3.46601e-12	down	4.5711	13.556	0.276	1.05588	0.171346	175	546	17	44	11	XP_004016970.1	CD180	chr16:12393704-12408509	+		CD180 molecule	0	NM_005582.2	CD180	CD180 antigen
C3H22orf23	mRNA	25.409	128.676	-2.34033	3.53573e-12	down	5.51377	2.8788	1.38325	1.09344	1.43968	142	78	59	31	65	XP_004007034.1	C3H22orf23	chr3:213725052-213733059	-		chromosome 3 open reading frame, human C22orf23	1e-103	NM_032561.4	C22orf23	UPF0193 protein EVG1
LOC101119342	mRNA	1822.07	4653.17	-1.35264	3.66374e-12	down	190.109	145.969	24.9535	74.7477	24.63	5135	4148	1116	2223	1166	LOC101119342	LOC101119342	chr20:25398365-25403829	+
FANK1	mRNA	8.19644	75.2119	-3.19789	4.25415e-12	down	3.67998	0.379286	0	0.402754	0.0252907	83	9	0	10	1	XP_004020311.1	FANK1	chr22:44315531-44429413	+		fibronectin type III and ankyrin repeat domains 1	0	NM_145235.3	FANK1	Fibronectin type III and ankyrin repeat domains 1, isoform CRA_d
ISG17	mRNA	21.3107	115.989	-2.44434	4.74476e-12	down	11.8062	6.83834	1.9492	2.17844	0.210452	128	78	35	26	4	NM_001009735.1	ISG17	chr12:49537720-49538775	-		interferon stimulated gene 17	4e-45	NM_005101.3	ISG15	Ubiquitin-like protein ISG15
PLEKHS1	mRNA	0.819644	44.4022	-5.75949	4.97902e-12	down	1.69971	0	0.0209443	0.0315102	0	49	0	1	1	0	XP_004020254.1	PLEKHS1	chr22:33172119-33195690	+		pleckstrin homology domain containing, family S member 1	1e-150	NM_182601.1	PLEKHS1	pleckstrin homology domain containing, family S member 1
LRGUK	mRNA	0.819644	44.4022	-5.75949	4.97902e-12	down	1.10587	0.0214518	0.0681341	0.0205012	0	49	1	5	1	0	XP_004008124.1	LRGUK	chr4:97783152-97886698	+		leucine-rich repeats and guanylate kinase domain containing	0	NM_144648.1	LRGUK	Leucine-rich repeat and guanylate kinase domain-containing protein
C12H1orf114	mRNA	19.6715	110.552	-2.49055	5.98621e-12	down	3.74583	1.5742	0.110597	0.679427	0.0522418	122	54	6	24	3	XP_004013723.1	C12H1orf114	chr12:35212694-35234285	-		chromosome 12 open reading frame, human C1orf114	0	NM_021179.1	CCDC181	Coiled-coil domain-containing protein 181
LOC101106237	mRNA	4.91786	62.5255	-3.66834	6.26499e-12	down	0.923673	0.0636204	0	0.0729615	0.0152719	69	5	0	6	2	XP_004022683.1	LOC101106237	chrx:65756223-65814687	-		fibronectin type III domain containing protein 3C1-like	0	NM_014923.4	FNDC3A	Fibronectin type-III domain-containing protein 3A
PSMB9	mRNA	266.384	737.62	-1.46937	6.60716e-12	down	68.2544	43.3573	10.5307	24.755	8.03543	814	544	208	325	168	XP_004019215.1	PSMB9	chr20:7290421-7296585	+		proteasome (prosome, macropain) subunit, beta type, 9 (large multifunctional peptidase 2)	5e-111	NM_148954.2	PSMB9	Proteasome subunit beta type-9
PMEL	mRNA	467.197	154.955	1.59219	6.67422e-12	up	4.73014	6.07361	0.217125	14.3227	0.142008	171	230	13	570	9	XP_004006650.1	PMEL	chr3:163277643-163285695	+		premelanosome protein	0	NM_006928.4	PMEL	M-beta
RHBDL2	mRNA	9.83573	79.7427	-3.01925	6.91336e-12	down	3.22975	1.11633	0.243763	0.400075	0.0837414	88	32	11	12	4	XP_004001872.1	RHBDL2	chr1:13384824-13445753	-		rhomboid, veinlet-like 2 (Drosophila)	1e-136	NM_017821.3	RHBDL2	Rhomboid-related protein 2, C-terminal fragment
GADD45B	mRNA	147.536	441.303	-1.5807	7.0004e-12	down	33.6202	18.8326	7.00275	11.288	2.83529	487	286	168	180	72	XP_004008677.1	GADD45B	chr5:18679279-18680850	-		growth arrest and DNA-damage-inducible, beta	1e-89	NM_015675.3	GADD45B	Growth arrest and DNA damage-inducible protein GADD45 beta
LOC101116478	ncRNA	199.173	569.979	-1.51688	7.01572e-12	down	44.7079	46.1184	15.2296	15.7423	9.09282	629	682	355	243	224	LOC101116478	LOC101116478	chr6:13117857-13118648	+		high mobility group nucleosomal binding domain 2 pseudogene
PDXK	mRNA	235.238	658.783	-1.48568	7.51543e-12	down	41.4845	31.2957	3.72104	14.8767	2.24592	727	577	108	287	69	NM_001009220.1	PDXK	chr1:261873798-261882095	+		Pyridoxal kinase	2e-135	NM_021941.1	PDXK	HCG401289, isoform CRA_b
GATA5	mRNA	299.99	89.7105	1.74156	7.77889e-12	up	3.01576	5.31318	0.0643751	10.1417	0.00868811	99	183	3	366	0	XP_004014466.1	GATA5	chr13:54112017-54121599	+		Transcription factor GATA5	2e-150	NM_080473.4	GATA5	GATA binding protein 5
FOXRED2	mRNA	17.2125	102.397	-2.57264	8.32989e-12	down	2.9905	1.58476	0.335562	0.504845	0.120767	113	63	21	21	8	XP_004006769.1	FOXRED2	chr3:179732851-179746503	-		FAD-dependent oxidoreductase domain containing 2	0	NM_024955.5	FOXRED2	FAD-dependent oxidoreductase domain-containing protein 2
UCP2	mRNA	656.535	1698.16	-1.37103	8.62455e-12	down	64.8452	155.439	5.86635	25.2022	9.56862	1874	4726	280	801	484	UCP2	UCP2	chr15:51595704-51602275	-		uncoupling protein 2 (mitochondrial, proton carrier)
LOC101110481	mRNA	6.55715	67.9625	-3.3736	8.80662e-12	down	0.939818	0.0595538	0.143755	0.0910637	0.189418	75	5	19	8	26	XP_004004883.1	LOC101110481	chr2:203301380-203433790	+		uncharacterized LOC101110481	0	xp_003846271	xp_003846271
TFF2	mRNA	12.2947	86.992	-2.82285	9.49307e-12	down	9.07785	174.819	0.371119	1.33142	0.350606	96	1944	6	15	6	XP_004003411.1	TFF2	chr1:260684878-260688389	-		trefoil factor 2	6e-47	NM_005423.4	TFF2	Trefoil factor 2
SPATA18	mRNA	7.37679	70.681	-3.26026	9.67104e-12	down	2.4381	0.297107	0	0.255548	0	78	10	0	9	0	XP_004010115.1	SPATA18	chr6:67868633-67928957	+		spermatogenesis associated 18	0	NM_145263.2	SPATA18	Mitochondria-eating protein
LOC101118190	mRNA	4137.56	1622.04	1.35097	1.01116e-11	up	62.2833	88.3053	2.68393	159.579	2.73405	1790	2669	127	5048	137	XP_004010126.1	LOC101118190	chr6:71990921-72027652	-		uncharacterized LOC101118190	2e-32	NM_139212.3	HOPX	Homeodomain-only protein
LOC101108413	mRNA	4.91786	61.6194	-3.64728	1.01884e-11	down	5.16759	2.07496	0	0.412174	0.014379	68	28	0	6	0	XP_004015352.1	LOC101108413	chr14:50806358-50810393	+		phospholipase A2 inhibitor and Ly6/PLAUR domain-containing protein-like	2e-40	NM_001193622.1	PINLYP	phospholipase A2 inhibitor and Ly6/PLAUR domain-containing protein
LHB	mRNA	18.0322	104.209	-2.53084	1.06248e-11	down	12.2777	2.63845	0	2.1336	0.182698	115	26	0	22	3	NM_001009380.1	LHB	chr14:54608741-54609810	-		Lutropin subunit beta	4e-50	NM_000894.2	LHB	Luteinizing hormone beta subunit
SLC39A8	mRNA	640.142	1651.04	-1.36691	1.09698e-11	down	32.2874	8.60722	0.256794	12.5721	0.444766	1822	511	24	781	44	XP_004009718.1	SLC39A8	chr6:22554488-22636590	+		solute carrier family 39 (zinc transporter), member 8	0	NM_022154.5	SLC39A8	Zinc transporter ZIP8
ITGA5	mRNA	990.949	2510.99	-1.34137	1.24322e-11	down	39.2515	24.5854	7.00474	15.5568	3.78146	2771	1825	819	1209	468	XP_004007431.1	ITGA5	chr3:132008192-132022997	+		Integrin alpha 5	0	NM_002205.2	ITGA5	cDNA FLJ77742, highly similar to Homo sapiens integrin, alpha 5 (fibronectin receptor, alpha polypeptide), mRNA
SDF2L1	mRNA	81.9644	272.756	-1.73454	1.29877e-11	down	18.9859	15.768	0.609358	5.72977	0.719594	301	263	16	100	20	XP_004017728.1	SDF2L1	chr17:71350746-71353087	-		stromal cell-derived factor 2-like 1	2e-104	NM_022044.2	SDF2L1	Stromal cell-derived factor 2-like protein 1
PPA1	mRNA	453.263	1185.27	-1.38679	1.45964e-11	down	62.9538	11.5285	18.3372	24.1776	35.306	1308	251	631	553	1286	XP_004021683.1	PPA1	chr25:26222067-26253811	-		pyrophosphatase (inorganic) 1	4e-152	NM_021129.3	PPA1	Inorganic pyrophosphatase
ADAMTS16	mRNA	7.37679	69.7749	-3.24164	1.51696e-11	down	1.22694	0.10602	0.173178	0.130271	0.290854	77	7	18	9	32	XP_004017206.1	ADAMTS16	chr16:67708850-67884104	-		ADAM metallopeptidase with thrombospondin type 1 motif, 16	0	NM_139056.2	ADAMTS16	cDNA FLJ16731 fis, clone BNGH42000994, highly similar to ADAMTS-16
AVIL	mRNA	31.1465	139.55	-2.16364	1.8698e-11	down	2.9312	0.416111	0.206864	0.657024	0.304002	154	23	18	38	28	XP_004006562.1	AVIL	chr3:161563254-161579523	+		advillin	0	NM_006576.3	AVIL	Advillin
PLIN4	mRNA	99.9966	315.346	-1.65699	2.03616e-11	down	6.20399	0.813373	36.4474	1.99191	27.65	348	48	3386	122	2718	XP_004009402.1	PLIN4	chr5:17191753-17200448	+		perilipin 4	0	NM_001080400.1	PLIN4	cDNA FLJ59021, moderately similar to Mus musculus plasma membrane associated protein, S3-12 (S3-12), mRNA
RRM2	mRNA	187.698	531.014	-1.50033	2.06969e-11	down	11.4204	4.983	0.294178	4.05406	0.222334	586	269	25	229	20	XP_004005729.1	RRM2	chr3:19185475-19191844	+		ribonucleotide reductase M2	1e-174	NM_001165931.1	RRM2	cDNA FLJ16813 fis, clone THYMU3030231, highly similar to Ribonucleoside-diphosphate reductase M2 subunit
MAP7	mRNA	236.057	647.003	-1.45464	2.48644e-11	down	10.0657	1.474	0.0510724	3.68818	0.0884572	714	110	6	288	11	XP_004011418.1	MAP7	chr8:61392365-61548723	-		microtubule-associated protein 7	0	NM_003980.4	MAP7	cDNA, FLJ93207, highly similar to Homo sapiens microtubule-associated protein 7 (MAP7), mRNA
NXPE2	mRNA	3.27858	53.4639	-4.02742	2.55834e-11	down	1.99267	0	0.0202212	0.129295	0	59	0	1	4	0	XP_004016088.1	NXPE2	chr15:24642995-24678323	+		neurexophilin and PC-esterase domain family, member 2	0	NM_182495.5	NXPE2	NXPE family member 2
PKHD1	mRNA	3.27858	53.4639	-4.02742	2.55834e-11	down	0.271739	0	0.0139046	0.0167353	0.0683072	59	0	5	4	26	XP_004018935.1	PKHD1	chr20:23851546-24291885	-		polycystic kidney and hepatic disease 1 (autosomal recessive)	0	NM_170724.2	PKHD1	Fibrocystin
REG4	mRNA	2.45893	49.8392	-4.34118	2.75103e-11	down	3.4043	2.41216	0.0373726	0.168678	0.0353068	55	41	1	3	1	XP_004002440.1	REG4	chr1:96300643-96327043	-		regenerating islet-derived family, member 4	2e-63	NM_032044.3	REG4	Regenerating islet-derived protein 4
HIGD1A	mRNA	807.349	2031.63	-1.33137	2.776e-11	down	97.7243	26.9261	64.073	39.0184	66.999	2242	649	2434	985	2695	XP_004018304.1	HIGD1A	chr19:14797267-14803757	-		HIG1 hypoxia inducible domain family, member 1A	9e-45	NM_014056.3	HIGD1A	cDNA, FLJ92076, Homo sapiens likely ortholog of mouse hypoxia induced gene 1(HIG1), mRNA
PIR	mRNA	137.7	405.057	-1.55659	3.21329e-11	down	19.053	5.10484	5.94504	6.50485	7.87759	447	126	231	168	324	XP_004021980.1	PIR	chrx:12847757-12946928	-		pirin (iron-binding nuclear protein)	4e-160	NM_003662.3	PIR	Pirin
FHL5	mRNA	311.465	97.866	1.67019	3.4857e-11	up	5.62638	2.12927	2.92534	17.983	2.73392	108	43	93	380	92	XP_004011311.1	FHL5	chr8:40253078-40312478	-		four and a half LIM domains 5	1e-151	NM_020482.4	FHL5	Four and a half LIM domains protein 5
RNF128	mRNA	240.975	653.346	-1.43896	4.01195e-11	down	15.1197	5.78047	11.9654	5.60052	13.9596	721	290	945	294	1167	XP_004022497.1	RNF128	chrx:121551941-121650140	-		ring finger protein 128, E3 ubiquitin protein ligase	0	NM_194463.1	RNF128	RNF128 protein
MORN2	mRNA	27.0482	125.957	-2.21933	4.09767e-11	down	16.2254	5.27026	1.90298	3.4992	1.93096	139	47	27	33	29	XP_004006055.1	MORN2	chr3:85207693-85210863	-		MORN repeat containing 2	2e-37	NM_194270.1	MORN2	MORN repeat containing 2
CFI	mRNA	379.495	986.816	-1.3787	4.10915e-11	down	29.1907	20.4083	1.28668	11.286	0.986211	1089	800	79	463	64	XP_004009671.1	CFI	chr6:15709202-15753214	+		complement factor I	0	NM_000204.3	CFI	cDNA FLJ76262, highly similar to Homo sapiens I factor (complement) (IF), mRNA
VHNF1	mRNA	1.63929	45.3083	-4.78864	4.33227e-11	down	0.996524	0.0568324	0.0120339	0.0362094	0.0568436	50	3	1	2	5	XP_004012490.1	VHNF1	chr11:13557602-13620653	-		HNF-1 beta	0	NM_006481.1	HNF1B	cDNA FLJ53849, highly similar to Hepatocyte nuclear factor 1-beta
SDR16C5	mRNA	49.9983	185.764	-1.89352	4.63742e-11	down	12.4022	2.18518	0.109586	3.35235	0.172548	205	38	3	61	5	NM_001163052.1	SDR16C5	chr9:36264636-36276472	-		Short chain dehydrogenase/reductase family 16C member 5	1e-145	NM_138969.2	SDR16C5	cDNA FLJ37840 fis, clone BRSSN2011799, highly similar to Homo sapiens epidermal retinal dehydrogenase 2 (RDHE2), mRNA
WDR49	mRNA	0	35.3405	-20	4.91432e-11	down	0.701274	0	0	0	0	39	0	0	0	0	XP_004003893.1	WDR49	chr1:217824473-217987985	+		WD repeat domain 49	0	NM_178824.3	WDR49	Uncharacterized protein
PLA2G10	mRNA	0	35.3405	-20	4.91432e-11	down	4.81203	0	0	0	0	39	0	0	0	0	XP_004021226.1	PLA2G10	chr24:13564231-13583112	-		phospholipase A2, group X	2e-53	NM_003561.1	PLA2G10	HCG1746186, isoform CRA_a
TTC34	mRNA	0	35.3405	-20	4.91432e-11	down	0.690896	0	0	0	0	39	0	0	0	0	XP_004014088.1	TTC34	chr12:48292073-48314457	+		tetratricopeptide repeat domain 34	0	NM_001242672.1	TTC34	tetratricopeptide repeat domain 34
IGJ	mRNA	259.007	693.218	-1.42031	5.36939e-11	down	28.8484	10.3948	4.33754	10.8248	5.93694	765	290	190	316	276	XP_004009937.1	IGJ	chr6:85672449-85682512	-		immunoglobulin J polypeptide, linker protein for immunoglobulin alpha and mu polypeptides	6e-69	NM_144646.3	IGJ	Immunoglobulin J chain
RHO	mRNA	47.5393	1.81233	4.7132	5.5995e-11	up	0.0456316	0.759033	0	1.20209	0.0520582	2	35	0	58	4	XP_004018583.1	RHO	chr19:56085881-56092120	-		Rhodopsin	0	NM_000539.3	RHO	Rhodopsin
ATP6V1C2	mRNA	16.3929	95.1475	-2.5371	5.65505e-11	down	4.13704	0.674109	0.142738	0.71582	0.247222	105	18	6	20	11	XP_004007256.1	ATP6V1C2	chr3:19737481-19796143	+		ATPase, H+ transporting, lysosomal 42kDa, V1 subunit C2	0	NM_144583.3	ATP6V1C2	cDNA FLJ77341, highly similar to Homo sapiens ATPase, H+ transporting, lysosomal 42kDa, V1 subunit C isoform 2 (ATP6V1C2), mRNA
WDR66	mRNA	23.7697	115.989	-2.2868	5.71762e-11	down	2.01223	0.164368	0.142379	0.414131	0.19728	128	11	15	29	22	XP_004017627.1	WDR66	chr17:52931436-53002839	-		WD repeat domain 66	0	NM_144668.5	WDR66	WD repeat-containing protein 66
LOC101106720	mRNA	104.095	318.065	-1.61142	6.67303e-11	down	19.7673	6.89883	0.101915	6.50795	0.256751	351	129	3	127	8	XP_004018947.1	LOC101106720	chr20:24932232-24953169	-		glutathione S-transferase A1-like	1e-106	NM_145740.3	GSTA1	Glutathione S-transferase A1
SPG21	mRNA	2249.1	898.918	1.32309	6.72851e-11	up	33.5419	63.2496	5.7334	84.3072	5.22362	992	1967	280	2744	270	XP_004010275.1	SPG21	chr7:11671157-11697253	-		spastic paraplegia 21 (autosomal recessive, Mast syndrome)	0	NM_016630	SPG21	Maspardin
BDKRB2	mRNA	54.9161	196.638	-1.84024	6.82108e-11	down	9.50135	1.08207	0.211497	2.66485	0.149855	217	26	8	67	6	XP_004018031.1	BDKRB2	chr18:59785747-59814704	+		bradykinin receptor B2	2e-172	NM_000623.3	BDKRB2	cDNA FLJ55307, highly similar to B2 bradykinin receptor
OTOA	mRNA	54.9161	3.62467	3.92131	7.02153e-11	up	0.066683	0.158457	0.0100657	1.01462	0.0665651	4	10	1	67	7	XP_004021243.1	OTOA	chr24:20199111-20270825	+		otoancorin	0	NM_170664.2	OTOA	cDNA FLJ56012, highly similar to Otoancorin
CCDC173	mRNA	17.2125	96.9599	-2.49393	7.07554e-11	down	3.26653	0.841508	0.0368656	0.582366	0	107	29	2	21	0	XP_004004665.1	CCDC173	chr2:138727336-138753553	+		coiled-coil domain containing 173	0	NM_001085447.1	CCDC173	coiled-coil domain containing 173
SORCS3	mRNA	3.27858	51.6515	-3.97767	7.24869e-11	down	0.556874	0.0835759	0.0235955	0.0354989	0	57	9	4	4	0	XP_004020224.1	SORCS3	chr22:24298120-24946607	+		sortilin-related VPS10 domain containing receptor 3	0	NM_014978.1	SORCS3	Sortilin-related VPS10 domain containing receptor 3
CPXM2	mRNA	464.738	1179.83	-1.34409	7.47742e-11	down	22.2932	11.5063	0.79605	8.81896	2.03151	1302	707	77	567	208	XP_004020407.1	CPXM2	chr22:42379068-42517805	-		carboxypeptidase X (M14 family), member 2	0	NM_198148.2	CPXM2	cDNA FLJ56000, highly similar to Carboxypeptidase-like protein X2
CDKL1	mRNA	87.7019	277.287	-1.6607	7.62365e-11	down	9.21665	0.973392	0.727445	2.92758	0.687235	306	34	40	107	40	XP_004010560.1	CDKL1	chr7:40308578-40364548	-		cyclin-dependent kinase-like 1 (CDC2-related kinase)	0	NM_004196.4	CDKL1	Cyclin-dependent kinase-like 1
C7	mRNA	799.972	1979.07	-1.3068	7.77075e-11	down	33.3641	14.1576	7.45292	13.5441	11.8947	2184	975	808	976	1365	XP_004017066.1	C7	chr16:33484480-33542139	-		complement component 7	0	NM_000587.2	C7	cDNA FLJ78207, highly similar to Human complement protein component C7 mRNA
COL24A1	mRNA	553.26	199.357	1.4726	7.96959e-11	up	1.9167	2.74104	0.0920571	5.346	0.166483	220	331	17	675	33	XP_004002202.1	COL24A1	chr1:62221527-62620966	-		collagen, type XXIV, alpha 1	0	NM_152890.5	COL24A1	Collagen alpha-1(XXIV) chain
LOC101107908	mRNA	2006.49	4849.81	-1.27325	1.02018e-10	down	260.06	154.133	76.0092	108.067	48.3138	5352	3337	2590	2448	1743	XP_004019325.1	LOC101107908	chr20:27566850-27573838	+		BOLA class I histocompatibility antigen, alpha chain BL3-7-like	7e-94	NM_002116.7	HLA-A	Truncated MHC class I antigen
RIPK4	mRNA	33.6054	140.456	-2.06335	1.05745e-10	down	2.49882	0.42906	0.019468	0.600427	0	155	28	2	41	0	XP_004003407.1	RIPK4	chr1:260078564-260095653	-		receptor-interacting serine-threonine kinase 4	0	NM_020639.2	RIPK4	cDNA FLJ50981, highly similar to Receptor-interacting serine/threonine-protein kinase 4 (EC 2.7.11.1)
TNC	mRNA	1177.83	2861.68	-1.28073	1.2071e-10	down	24.0793	7.21126	1.04849	9.95831	2.13876	3158	994	227	1437	491	XP_004005249.1	TNC	chr2:8606128-8711807	+		tenascin C	0	NM_002160.3	TNC	Tenascin
CXHXorf30	mRNA	3.27858	50.7454	-3.95213	1.22218e-10	down	1.66972	0.141705	0	0.10834	0	56	5	0	4	0	XP_004022617.1	CXHXorf30	chrx:33747003-33876644	+		chromosome X open reading frame, human CXorf30	0	NM_001098843.4	CXorf30	chromosome X open reading frame 30
CCNA1	mRNA	5.73751	59.807	-3.38182	1.32508e-10	down	2.87193	0.124082	0.0262735	0.276695	0.0496425	66	3	1	7	2	XP_004012168.1	CCNA1	chr10:25354349-25364646	-		cyclin A1	0	NM_003914.3	CCNA1	cDNA, FLJ95009, highly similar to Homo sapiens cyclin A1 (CCNA1), mRNA
C15H11orf63	mRNA	1.63929	43.496	-4.72974	1.3346e-10	down	1.1676	0.231212	0	0.0441933	0	48	10	0	2	0	XP_004016164.1	C15H11orf63	chr15:33067109-33142098	+		chromosome 15 open reading frame, human C11orf63	0	NM_199124.2	C11orf63	chromosome 11 open reading frame 63
UBXN10	mRNA	40.9822	158.579	-1.95213	1.37721e-10	down	9.35058	2.18387	0.0322618	2.42685	0.121914	175	43	1	50	4	XP_004005579.1	UBXN10	chr2:245344606-245346571	-		UBX domain protein 10	4e-112	NM_152376.3	UBXN10	UBX domain protein 10
KLK7	mRNA	45.9001	1.81233	4.66258	1.45494e-10	up	0.0760835	0	0.114847	1.93518	0.0650992	2	0	5	56	3	XP_004023420.1	KLK7	chr14:56008233-56013437	-		kallikrein-related peptidase 7	8e-105	NM_139277.2	KLK7	Kallikrein-7
KRT18	mRNA	219.665	587.196	-1.41854	1.54464e-10	down	28.9661	12.9663	0.769017	10.8863	0.475843	648	305	28	268	18	XP_004006365.1	KRT18	chr3:133329818-133333286	-		keratin 18	0	NM_199187.1	KRT18	cDNA, FLJ94640, highly similar to Homo sapiens keratin 18 (KRT18), mRNA
ASIP	mRNA	509.818	1269.54	-1.31625	1.66282e-10	down	77.8602	160.419	54.9846	31.4116	26.9429	1401	3038	1639	622	850	NM_001134303.1	ASIP	chr13:63166013-63242808	+		Agouti signaling protein	1e-42	NM_001672.2	ASIP	Agouti-signaling protein
LOC101106970	ncRNA	43.4411	164.016	-1.91671	1.71283e-10	down	13.7991	13.6959	0.276193	3.67047	0.652315	181	188	6	53	15	LOC101106970	LOC101106970	chr17:70192610-70193453	-		uncharacterized LOC101106970
GNA14	mRNA	2306.48	941.508	1.29265	2.07616e-10	up	36.6279	24.8297	0.255426	90.1142	0.281525	1039	740	12	2814	14	XP_004004347.1	GNA14	chr2:58679887-58875515	+		guanine nucleotide binding protein (G protein), alpha 14	0	NM_004297.3	GNA14	cDNA, FLJ92815, Homo sapiens guanine nucleotide binding protein (G protein), alpha 14 (GNA14), mRNA
LOC101102285	ncRNA	335.234	112.365	1.57698	2.07982e-10	up	8.77662	32.5719	1.42991	26.3557	5.75503	124	484	33	409	142	LOC101102285	LOC101102285	chr25:24054269-24055063	+		ribosomal protein S3A pseudogene
C11H17orf72	mRNA	5.73751	58.9009	-3.35979	2.13664e-10	down	8.77013	0.897734	0.814669	0.857954	0.384819	65	7	10	7	5	XP_004013483.1	C11H17orf72	chr11:47595802-47624956	+		chromosome 11 open reading frame, human C17orf72	2e-31	NM_001191031.1	C17orf72	chromosome 17 open reading frame 72
TCTE1	mRNA	1.63929	42.5898	-4.69937	2.34802e-10	down	1.75242	0	0.0225127	0.0677396	0	47	0	1	2	0	XP_004018906.1	TCTE1	chr20:17859241-17865853	-		t-complex-associated-testis-expressed 1	0	NM_182539.3	TCTE1	t-complex-associated-testis-expressed 1
EFCAB12	mRNA	2.45893	46.2145	-4.23224	2.39443e-10	down	1.66635	0.0931695	0.019728	0.089041	0	51	3	1	3	0	XP_004018736.1	EFCAB12	chr19:56179233-56200254	+		EF-hand calcium binding domain 12	0	NM_207307.1	EFCAB12	cDNA FLJ38780 fis, clone LIVER1000479
KCNK12	mRNA	70.4894	229.26	-1.70151	2.44195e-10	down	14.3785	22.7422	0.102945	4.43982	0	253	421	3	86	0	XP_004007335.1	KCNK12	chr3:76807906-76808999	+		potassium channel, subfamily K, member 12	2e-170	NM_022055.1	KCNK12	Potassium channel subfamily K member 12
LXN	mRNA	196.715	528.295	-1.42524	2.46284e-10	down	30.6559	24.1407	1.49221	11.4638	1.73967	583	482	47	240	58	XP_004003263.1	LXN	chr1:226952578-226960123	+		latexin	1e-112	NM_020169.3	LXN	Latexin
ELN	mRNA	563.915	1385.53	-1.29689	2.65166e-10	down	46.1176	14.6882	2.5943	18.8442	3.18187	1529	512	142	688	185	UPI0000129E70	ELN	chr24:33198837-33230245	-		Elastin
TTC25	mRNA	13.1143	81.555	-2.63663	2.9717e-10	down	2.49601	0.602953	0.00832639	0.400859	0.0471969	90	23	0	16	3	XP_004013441.1	TTC25	chr11:41589669-41611063	+		tetratricopeptide repeat domain 25	0	NM_031421.2	TTC25	Tetratricopeptide repeat protein 25
MMP1	mRNA	0	32.622	-20	3.20889e-10	down	1.34228	0.0354402	0.0225127	0	0.0425366	36	1	1	0	2	XP_004016574.1	MMP1	chr15:5406066-5414592	+		matrix metallopeptidase 1 (interstitial collagenase)	0	NM_002421.3	MMP1	Matrix metalloproteinase 1
LOC101112771	mRNA	0	32.622	-20	3.20889e-10	down	2.44625	0.129177	0	0	0.0775215	36	2	0	0	2	XP_004019394.1	LOC101112771	chr20:39052819-39074909	-		uncharacterized LOC101112771	1e-94	NM_001190766.1	STMND1	Stathmin domain-containing protein 1
ENO4	mRNA	5.73751	57.9947	-3.33742	3.44749e-10	down	1.957	1.04633	0.0369257	0.194438	0.052327	64	36	2	7	3	XP_004020265.1	ENO4	chr22:36202983-36229974	+		enolase family member 4	0	NM_001242699.1	ENO4	Enolase-like protein ENO4
SHANK2	mRNA	8.19644	66.1502	-3.01268	3.49771e-10	down	0.770014	0.170444	0.00636889	0.0958184	0.00601685	73	17	1	10	1	XP_004020001.1	SHANK2	chr21:46860749-47308546	-		SH3 and multiple ankyrin repeat domains 2	0	NM_133266.3	SHANK2	SH3 and multiple ankyrin repeat domains protein 2
PTGIS	mRNA	1107.34	2644.2	-1.25573	3.59572e-10	down	86.2731	32.4585	1.69591	36.2843	1.12995	2918	1155	95	1351	67	XP_004014926.1	PTGIS	chr13:77175223-77210747	-		prostaglandin I2 (prostacyclin) synthase	0	NM_000961.3	PTGIS	Prostacyclin synthase
LOC101112377	mRNA	2.45893	45.3083	-4.20367	4.12604e-10	down	1.11768	0.0424945	0	0.0609172	0	50	2	0	3	0	XP_004004802.1	LOC101112377	chr2:183818977-183943048	+		primary ciliary dyskinesia protein 1-like	0	np_001025167	np_001025167
RASAL1	mRNA	13.1143	80.6489	-2.62051	4.39151e-10	down	2.13995	0.502797	0.174214	0.349467	0.0685767	89	22	12	16	5	XP_004017646.1	RASAL1	chr17:60781571-60812922	-		RAS protein activator like 1 (GAP1 like)	0	NM_004658.2	RASAL1	cDNA FLJ61229, highly similar to RasGAP-activating-like protein 1
CCDC135	mRNA	27.0482	118.708	-2.13381	4.54232e-10	down	2.58253	0.562151	0.0119032	0.590965	0.0224905	131	29	1	33	2	XP_004015077.1	CCDC135	chr14:25107495-25128889	+		coiled-coil domain containing 135	0	NM_032269.5	CCDC135	Coiled-coil domain-containing protein lobo homolog
C8H6orf165	mRNA	40.9822	154.048	-1.91031	4.77102e-10	down	4.20433	0.893281	0.0597304	1.12329	0.0141072	170	38	4	50	1	XP_004011340.1	C8H6orf165	chr8:49602411-49639699	-		chromosome 8 open reading frame, human C6orf165	0	NM_178823.2	C6orf165	chromosome 6 open reading frame 165
GFPT2	mRNA	1625.35	3835.8	-1.23878	4.81724e-10	down	81.6664	23.4304	5.56191	34.7548	7.67499	4233	1277	477	1983	697	XP_004008428.1	GFPT2	chr5:585283-630034	+		glutamine-fructose-6-phosphate transaminase 2	0	NM_005110.2	GFPT2	cDNA, FLJ95375, highly similar to Homo sapiens glutamine-fructose-6-phosphate transaminase 2 (GFPT2), mRNA
CORO2A	mRNA	25.409	114.177	-2.16786	4.90922e-10	down	1.62188	0.293641	0.0155441	0.362479	0.0440548	126	24	2	31	6	XP_004004278.1	CORO2A	chr2:49286439-49312187	+		coronin, actin binding protein, 2A	0	NM_052820.3	CORO2A	Coronin, actin binding protein, 2A variant
ALX1	mRNA	81.9644	252.821	-1.62504	5.2677e-10	down	10.3478	0.881333	0.022394	3.36912	0.401967	279	24	1	100	19	XP_004006284.1	ALX1	chr3:121381708-121403728	+		ALX homeobox 1	0	NM_006982.2	ALX1	ALX homeobox protein 1
MXRA8	mRNA	10334.1	4361.38	1.24455	5.50666e-10	up	146.933	672.713	5.99067	349.641	7.45317	4813	23182	325	12608	428	XP_004014102.1	MXRA8	chr12:49244059-49248515	+		matrix-remodelling associated 8	1e-103	NM_032348.3	MXRA8	Matrix-remodeling-associated protein 8
GPRIN3	mRNA	7.37679	62.5255	-3.08338	5.67337e-10	down	1.65694	0.776055	0.536471	0.196323	0.397236	69	34	37	9	29	XP_004009755.1	GPRIN3	chr6:35511293-35513635	+		GPRIN family member 3	0	NM_198281.2	GPRIN3	GPRIN family member 3
TP73	mRNA	3.27858	48.0269	-3.8727	5.89603e-10	down	1.56452	0.336701	0.0534706	0.10726	0.0336767	53	12	3	4	2	XP_004014084.1	TP73	chr12:47456654-47502821	-		tumor protein p73	0	NM_005427.3	TP73	cDNA FLJ50534, highly similar to Tumor protein p73
LOC101103991	ncRNA	181.961	51.6515	1.81675	6.4021e-10	up	1.5882	1.40459	0.547572	5.58266	1.65695	57	53	32	222	105	LOC101103991	LOC101103991	chr9:9164217-9168713	-		envelope glycoprotein-like
DSC2	mRNA	183.6	488.424	-1.41157	6.41395e-10	down	8.85953	0.812423	0.248113	3.34459	0.178143	539	52	25	224	19	XP_004020505.1	DSC2	chr23:26317809-26353973	+		desmocollin 2	0	NM_024422.3	DSC2	cDNA FLJ76245, highly similar to Homo sapiens desmocollin 2 (DSC2), transcript variant Dsc2a, mRNA
MFI2	mRNA	54.0965	184.858	-1.77281	6.82809e-10	down	4.88002	1.06868	0.0288875	1.4342	0.0818722	204	47	2	66	6	XP_004003067.1	MFI2	chr1:189724317-189750230	-		antigen p97 (melanoma associated) identified by monoclonal antibodies 133.2 and 96.5	0	NM_033316.3	MFI2	Melanotransferrin
LAT2	mRNA	54.9161	186.67	-1.76519	7.11064e-10	down	3.02462	5.91733	2.91667	0.893617	1.6248	206	424	329	67	194	XP_004010382.1	LAT2	chr7:21302602-21355761	+		L-type amino acid transporter subunit LAT2	0	NM_182728.2	SLC7A8	cDNA FLJ37231 fis, clone BRAMY2001068, highly similar to Large neutral amino acids transporter small subunit 2
PPIL6	mRNA	18.0322	93.3352	-2.37185	7.20234e-10	down	5.67597	0.576173	0.0665459	1.10128	0.0628676	103	11	2	22	2	XP_004011264.1	PPIL6	chr8:27829054-27867428	+		peptidylprolyl isomerase (cyclophilin)-like 6	1e-144	NM_173672.4	PPIL6	cDNA, FLJ96908, highly similar to Homo sapiens peptidylprolyl isomerase (cyclophilin)-like 6 (PPIL6), mRNA
SERPINI2	mRNA	1.63929	40.7775	-4.63663	7.30185e-10	down	1.77178	0	0	0.0715319	0	45	0	0	2	0	XP_004003238.1	SERPINI2	chr1:217995491-218028968	+		serpin peptidase inhibitor, clade I (pancpin), member 2	0	NM_006217.4	SERPINI2	cDNA FLJ56490, highly similar to Serpin I2
EXD3	mRNA	278.679	92.429	1.59219	8.29976e-10	up	2.50061	10.4628	1.36183	7.57178	1.16069	102	449	92	340	83	XP_004007122.1	EXD3	chr3:722457-781557	+		exonuclease 3'-5' domain containing 3	0	NM_017820.4	EXD3	Probable exonuclease mut-7 homolog, isoform 5
LOC101119517	mRNA	472.115	1145.4	-1.27864	9.05055e-10	down	23.9614	4.03617	3.03032	9.92744	1.75716	1264	224	264	576	162	XP_004002220.1	LOC101119517	chr1:65624157-65638716	-		interferon-induced guanylate-binding protein 1-like	0	NM_002053.2	GBP1	cDNA FLJ51602, highly similar to Interferon-induced guanylate-binding protein 1
CTLA-4	mRNA	3.27858	47.1207	-3.84522	9.98297e-10	down	4.39297	0.160598	0.153026	0.306964	0.192756	52	2	3	4	4	NM_001009214.1	CTLA-4	chr2:204777523-204782966	+		Cytotoxic T-lymphocyte-associated protein 4	1e-107	NM_005214.4	CTLA4	Cytotoxic T-lymphocyte-associated protein 4
LOC101121718	mRNA	912.264	2149.43	-1.23643	1.01805e-09	down	118.456	45.6448	24.9136	50.5086	28.8048	2372	961	826	1113	1011	XP_004018833.1	LOC101121718	chr20:10643834-10656648	-		40S ribosomal protein S4-like	3e-153	NM_001007.4	RPS4X	40S ribosomal protein S4, X isoform
RBBP8	mRNA	270.482	681.438	-1.33305	1.12219e-09	down	12.8143	3.5205	0.735162	5.10477	0.981078	752	217	71	330	101	XP_004020528.1	RBBP8	chr23:33797908-33880580	-		retinoblastoma binding protein 8	0	NM_203292.1	RBBP8	DNA endonuclease RBBP8
SCGN	mRNA	0	30.8097	-20	1.13594e-09	down	1.34621	0	0	0	0	34	0	0	0	0	XP_004019143.1	SCGN	chr20:31111473-31162164	-		secretagogin, EF-hand calcium binding protein	3e-142	NM_006998.3	SCGN	Secretagogin
TIGD6	mRNA	297.531	101.491	1.55169	1.23357e-09	up	3.99337	6.06641	0.064585	11.7571	0.12203	112	179	3	363	6	XP_004009016.1	TIGD6	chr5:58830334-58832286	-		tigger transposable element derived 6	0	NM_030953.3	TIGD6	Tigger transposable element-derived protein 6
ASB9	mRNA	167.207	444.022	-1.40899	1.33723e-09	down	31.1869	4.41628	0.48229	11.8263	0.491937	490	73	12	204	13	XP_004021972.1	ASB9	chrx:12713941-12741824	-		ankyrin repeat and SOCS box containing 9	2e-108	NM_024087.2	ASB9	Ankyrin repeat and SOCS box protein 9
LHCGR	mRNA	97.5376	283.63	-1.53998	1.42288e-09	down	6.03101	12.0328	0.0465366	2.08289	0.0769374	313	656	4	119	7	NM_001278566.1	LHCGR	chr3:75708269-75749217	+		Luteinizing hormone receptor A-form	0	NM_000233.3	LHCGR	Lutropin-choriogonadotropic hormone receptor
COL4A1	mRNA	5729.31	13205.6	-1.20471	1.4323e-09	down	120.863	136.986	32.6246	52.6615	13.7667	14573	17377	6515	6990	2910	XP_004012404.1	COL4A1	chr10:84217200-84313506	-		collagen, type IV, alpha 1	0	NM_001845.4	COL4A1	Type IV collagen alpha 1
STEAP1	mRNA	16.3929	86.992	-2.40781	1.48988e-09	down	4.29112	1.84338	0.181703	0.830226	0.743856	96	43	6	20	29	XP_004008014.1	STEAP1	chr4:74379923-74392693	+		six transmembrane epithelial antigen of the prostate 1	0	NM_012449.2	STEAP1	Similar to Six transmembrane epithelial antigen of prostate
CCDC60	mRNA	16.3929	86.992	-2.40781	1.48988e-09	down	3.27353	0.259294	0.0411778	0.619509	0.116705	96	8	2	20	6	XP_004017635.1	CCDC60	chr17:55438825-55601902	-		coiled-coil domain containing 60	0	NM_178499.3	CCDC60	coiled-coil domain containing 60
PLD5	mRNA	3.27858	46.2145	-3.81721	1.69194e-09	down	1.15471	0.107604	0.0546828	0.0822689	0.012915	51	5	4	4	1	XP_004013710.1	PLD5	chr12:32592964-33004285	+		phospholipase D family, member 5	0	NM_152666.2	PLD5	Inactive phospholipase D5
MYOM3	mRNA	563.915	218.386	1.3686	1.81479e-09	up	2.71246	4.42897	13.3196	7.03408	31.9848	241	413	1960	688	4982	XP_004005169.1	MYOM3	chr2:241691345-241740150	+		myomesin 3	0	NM_152372.3	MYOM3	Myomesin-3
TC2N	mRNA	126.225	347.968	-1.46296	1.8151e-09	down	9.67112	2.94447	0.9124	3.52322	0.948163	384	123	60	154	66	XP_004017999.1	TC2N	chr18:55432861-55475804	-		tandem C2 domains, nuclear	0	NM_152332	TC2N	Tandem C2 domains nuclear protein
LOC101111751	mRNA	11.475	72.4934	-2.65935	1.93965e-09	down	1.23385	0.0879594	0.0279372	0.196144	0.079179	80	6	3	14	9	XP_004018750.1	LOC101111751	chr19:58745767-58776471	-		uncharacterized LOC101111751	5e-139	YC006_HUMAN	LOC100132731	uncharacterized LOC100132731
UPP1	mRNA	11.475	72.4934	-2.65935	1.93965e-09	down	4.15231	5.27886	0.219374	0.660086	0.118428	80	107	7	14	4	XP_004007746.1	UPP1	chr4:7564564-7589526	-		uridine phosphorylase 1	3e-147	NM_181597.1	UPP1	cDNA FLJ60728, highly similar to Uridine phosphorylase 1 (EC 2.4.2.3)
BAI3	mRNA	32.7858	128.676	-1.9726	1.99469e-09	down	1.48752	0.617337	0.0253001	0.380633	0.0059754	142	62	4	40	1	XP_004011629.1	BAI3	chr9:5208472-6096526	-		brain-specific angiogenesis inhibitor 3	0	NM_001704.2	BAI3	cDNA FLJ75576, highly similar to Homo sapiens brain-specific angiogenesis inhibitor 3 (BAI3), mRNA
FRMPD2	mRNA	1.63929	38.9652	-4.57104	2.28463e-09	down	0.620344	0.0274253	0	0.02621	0	43	2	0	2	0	XP_004021601.1	FRMPD2	chr25:42165195-42230886	-		FERM and PDZ domain containing 2	0	NM_152428.4	FRMPD2	cDNA FLJ53430, highly similar to Homo sapiens FERM and PDZ domain containing 2 (FRMPD2), transcript variant 3, mRNA
RPS3A	mRNA	31424.3	13551.7	1.21341	2.40303e-09	up	959.437	1808.86	212.058	2234.35	621.947	14955	29663	5474	38339	16995	XP_004017251.1	RPS3A	chr17:6548221-6553059	-		ribosomal protein S3A	5e-155	NM_001267699.1	RPS3A	40S ribosomal protein S3a
LOC101120118	mRNA	327.858	800.145	-1.28719	2.47269e-09	down	60.6604	53.2834	7.83962	24.9619	6.11312	883	816	189	400	156	XP_004019296.1	LOC101120118	chr20:25532497-25542972	-		boLa class II histocompatibility antigen, DQB*0101 beta chain-like	2e-98	NM_002123.4	HLA-DQB1	MHC class II antigen
LOC101115614	mRNA	105.734	299.035	-1.49987	2.47602e-09	down	11.3748	3.56311	4.74482	4.04565	2.5012	330	109	228	129	127	XP_004007452.1	LOC101115614	chr3:134982863-135014222	+		natural resistance-associated macrophage protein 2-like	0	NM_001174130.1	SLC11A2	cDNA FLJ46799 fis, clone TRACH3031678, highly similar to Natural resistance-associated macrophage protein 2
KPNA2	mRNA	799.972	1862.17	-1.21897	2.48344e-09	down	61.5413	19.4393	8.47032	26.5476	9.8895	2055	683	468	976	579	XP_004013084.1	KPNA2	chr11:48336964-48345444	-		karyopherin alpha 2 (RAG cohort 1, importin alpha 1)	0	NM_002266.2	KPNA2	Importin subunit alpha-1
S100A1	mRNA	9.83573	67.0564	-2.76927	2.56689e-09	down	5.68011	1.60511	7.32268	0.836718	28.9414	74	22	158	12	661	XP_004002578.1	S100A1	chr1:102635542-102639312	+		S100 calcium binding protein A1	1e-48	NM_006271.1	S100A1	Protein S100-A1
TRNAD-GUC	tRNA	31.1465	0	20	2.69348e-09	up	0	26.3734	0	26.605	0.439642	0	36	0	38	1	TRNAD-GUC	TRNAD-GUC	chrx:117681336-117681407	+		transfer RNA aspartic acid (anticodon GUC)
DSP	mRNA	411.461	985.91	-1.2607	2.77041e-09	down	7.09163	1.46833	0.0511622	2.97231	0.0929503	1088	237	13	502	25	XP_004019411.1	DSP	chr20:46781754-46848906	-		desmoplakin	0	NM_004415.2	DSP	cDNA FLJ53584, highly similar to Desmoplakin
LOC101106588	mRNA	9.01608	64.3379	-2.8351	2.90002e-09	down	1.42415	0.109628	0.0302778	0.20043	0.102975	71	5	2	11	9	XP_004009376.1	LOC101106588	chr5:15026971-15124861	-		EGF-like module-containing mucin-like hormone receptor-like 1-like	2e-143	NM_152939.1	EMR3	EMR3 protein
ZNF175	mRNA	1634.37	693.218	1.23735	2.93021e-09	up	15.8417	10.4124	2.9758	37.5092	5.79982	765	528	238	1994	491	ZNF175	ZNF175	chr14:56471351-56488865	+		zinc finger protein 175	0	NM_007147.2	ZNF175	Zinc finger protein 175, isoform CRA_a
BLNK	mRNA	60.6536	193.92	-1.67679	3.05899e-09	down	6.54017	12.3458	0.371107	2.05746	0.455191	214	424	20	74	26	XP_004020119.1	BLNK	chr22:16754115-16832299	-		B-cell linker	0	NM_013314.3	BLNK	B-cell linker protein
MOXD1	mRNA	49.1786	166.735	-1.76145	3.17114e-09	down	5.88881	0.365046	0.289861	1.74435	0.219071	184	12	15	60	12	XP_004011559.1	MOXD1	chr8:57435732-57512006	-		monooxygenase, DBH-like 1	0	NM_015529.2	MOXD1	DBH-like monooxygenase protein 1
CNN1	mRNA	3840.03	8704.64	-1.18067	3.65043e-09	down	370.947	180.369	8.14046	164.348	7.62441	9606	4914	349	4685	346	NM_001009456.1	CNN1	chr5:13552809-13560606	+		Calponin-1	2e-177	NM_001299.4	CNN1	cDNA FLJ59763, highly similar to Calponin-1
LOC101110280	mRNA	4.91786	50.7454	-3.36717	3.71585e-09	down	1.56133	0.344515	0.0168343	0.151961	0.0636152	56	13	1	6	4	XP_004002269.1	LOC101110280	chr1:75447328-75582794	-		lipid phosphate phosphatase-related protein type 5-like	0	NM_001037317.1	LPPR5	cDNA FLJ60016
DPP10	mRNA	152.454	401.432	-1.39678	3.89931e-09	down	5.1402	0.904373	0	1.96048	0.00661866	443	81	0	186	1	XP_004004793.1	DPP10	chr2:179420063-180188741	+		dipeptidyl-peptidase 10 (non-functional)	0	NM_020868.3	DPP10	cDNA, FLJ96118, highly similar to Homo sapiens dipeptidylpeptidase 10 (DPP10), mRNA
LOC101106789	mRNA	0	28.9973	-20	4.06487e-09	down	3.53705	0	0	0	0.0312806	32	0	0	0	0	XP_004015768.1	LOC101106789	chr14:50880472-50884386	+		phospholipase A2 inhibitor and Ly6/PLAUR domain-containing protein-like	2e-24	NM_001193622.1	PINLYP	phospholipase A2 inhibitor and Ly6/PLAUR domain-containing protein
CLDN3	mRNA	13.1143	75.2119	-2.51982	4.5841e-09	down	3.78742	0.19518	0.0275521	0.683947	0.0520582	83	4	1	16	2	XP_004021016.1	CLDN3	chr24:33431747-33432979	+		Claudin	2e-96	NM_001306.3	CLDN3	Claudin-3
MYO7A	mRNA	48.359	163.11	-1.75399	4.83048e-09	down	1.43979	0.463781	0.101422	0.428698	0.0638775	180	61	21	59	14	XP_004016396.1	MYO7A	chr15:54677185-54764057	+		myosin VIIA	0	NM_001127180.1	MYO7A	MYO7A variant protein
TAP1	mRNA	655.715	1516.92	-1.21001	5.10582e-09	down	39.8416	15.4737	10.5048	17.2959	8.75658	1674	684	731	800	645	XP_004019214.1	TAP1	chr20:7281263-7289690	-		transporter 1, ATP-binding cassette, sub-family B (MDR/TAP)	0	NM_000593.5	TAP1	cDNA, FLJ94363, highly similar to Homo sapiens transporter 1, ATP-binding cassette, sub-family B(MDR/TAP) (TAP1), mRNA
ACOT7	mRNA	134.422	358.842	-1.41658	5.11958e-09	down	16.702	5.01118	0.534787	6.28333	0.553343	396	125	21	164	23	XP_004013806.1	ACOT7	chr12:45118015-45186993	+		acyl-CoA thioesterase 7	0	NM_181866.2	ACOT7	Cytosolic acyl coenzyme A thioester hydrolase
LGR5	mRNA	10.6554	67.9625	-2.67316	5.14928e-09	down	1.25439	0.0794877	0	0.19751	0.0095404	75	5	0	13	1	XP_004007414.1	LGR5	chr3:107359495-107529498	+		leucine-rich repeat containing G protein-coupled receptor 5	0	NM_003667.3	LGR5	cDNA FLJ58118, highly similar to Leucine-rich repeat-containing G-protein coupled receptor 5
SPAG8	mRNA	69.6697	212.043	-1.60575	5.5029e-09	down	8.88375	3.03122	0.435534	2.93138	0.82292	234	84	19	85	38	XP_004004317.1	SPAG8	chr2:52424272-52426475	+		sperm associated antigen 8	4e-138	NM_172312.1	SPAG8	Sperm-associated antigen 8
LOC101121431	mRNA	20.4911	94.2414	-2.20136	6.12044e-09	down	0.905234	0.678419	0.919716	0.19767	1.15685	104	82	175	25	233	XP_004011845.1	LOC101121431	chr9:72974079-73365157	-		regulating synaptic membrane exocytosis protein 2-like	0	NM_014677.4	RIMS2	Regulating synaptic membrane exocytosis protein 2
MKX	mRNA	867.183	360.654	1.26572	6.43933e-09	up	19.0579	13.0626	1.6769	46.0203	3.27767	398	287	58	1058	120	XP_004014738.1	MKX	chr13:35932765-35998635	+		mohawk homeobox	0	NM_173576.2	MKX	Homeobox protein Mohawk
STAR	mRNA	107.373	296.317	-1.4645	6.72614e-09	down	16.1247	73.6805	0.392019	5.87543	0.285967	327	1571	13	131	10	NM_001009243.1	STAR	chr26:31960366-31966356	-		Steroidogenic acute regulatory protein, mitochondrial	2e-148	NM_001007243.1	STAR	Steroidogenic acute regulatory protein, mitochondrial
HSF4	mRNA	494.245	193.92	1.34977	6.8093e-09	up	7.39585	35.5762	8.57639	18.9463	8.39803	214	1083	411	603	426	XP_004015106.1	HSF4	chr14:34143391-34156552	+		heat shock transcription factor 4	0	NM_001538.3	HSF4	cDNA FLJ57873, moderately similar to Heat shock factor protein 4
CNTNAP4	mRNA	52.4572	171.266	-1.70702	6.8899e-09	down	2.38534	0.227929	0	0.733739	0.0143983	189	19	0	64	2	XP_004014966.1	CNTNAP4	chr14:2787215-3071888	+		contactin associated protein-like 4	0	NM_138994.3	CNTNAP4	Contactin-associated protein-like 4
AGTR1	mRNA	1522.9	655.159	1.2169	6.91627e-09	up	17.7018	32.0922	5.04712	41.3327	8.73449	723	1378	341	1858	625	NM_001009744.1	AGTR1	chr1:237523008-237575975	-		Type-1 angiotensin II receptor	0	NM_032049.3	AGTR1	Angiotensin II receptor, type 1, isoform CRA_a
NOTUM	mRNA	91.8001	19.0295	2.27026	6.93087e-09	up	0.987084	1.29566	0.0567614	4.78218	0.0536239	21	29	2	112	2	XP_004013501.1	NOTUM	chr11:50102309-50108011	+		notum pectinacetylesterase homolog (Drosophila)	0	NM_178493.5	NOTUM	Protein notum homolog
OAS1	mRNA	55.7358	178.515	-1.67937	7.50304e-09	down	17.9934	7.6399	4.13616	5.64196	0.937809	197	88	75	68	18	OAS1	OAS1	chr17:61051700-61060783	-		2'-5'-oligoadenylate synthetase 1, 40/46kDa
SMOC2	mRNA	1012.26	2293.51	-1.17998	7.63383e-09	down	50.804	12.8404	1.18774	22.5188	0.915987	2531	672	98	1235	80	XP_004011614.1	SMOC2	chr8:89279955-89400107	+		SPARC related modular calcium binding 2	0	NM_022138.2	SMOC2	cDNA FLJ52001, highly similar to SPARC-related modular calcium-binding protein 2
KRT14	mRNA	0	28.0912	-20	7.72104e-09	down	1.14824	0.123224	0	0	0	31	3	0	0	0	XP_004012953.1	KRT14	chr11:41324041-41329581	-		Keratin 14	0	NM_000422.2	KRT17	cDNA FLJ56708, highly similar to Keratin, type I cytoskeletal 17
LRRC43	mRNA	0	28.0912	-20	7.72104e-09	down	0.888979	0.0272575	0	0	0	31	1	0	0	0	XP_004017624.1	LRRC43	chr17:52766923-52782340	-		leucine rich repeat containing 43	0	NM_152759.4	LRRC43	leucine rich repeat containing 43
QPCT	mRNA	10.6554	67.0564	-2.65379	7.80322e-09	down	3.83381	6.20478	2.75277	0.611808	4.07823	74	126	88	13	138	NM_001166178.1	QPCT	chr3:86615354-86644936	-		Glutaminyl-peptide cyclotransferase	0	NM_012413.3	QPCT	Glutaminyl-peptide cyclotransferase
B3GNT2	mRNA	1186.84	2678.63	-1.17436	7.86263e-09	down	66.9009	28.267	4.20888	29.7693	4.94447	2956	1313	308	1448	383	XP_004005900.1	B3GNT2	chr3:45853395-45855880	-		UDP-GlcNAc:betaGal beta-1,3-N-acetylglucosaminyltransferase 2	0	NM_033252.1	B3GNT2	UDP-GlcNAc:betaGal beta-1,3-N-acetylglucosaminyltransferase 2
C7H15orf48	mRNA	43.4411	149.518	-1.78318	8.08004e-09	down	14.4603	10.9957	1.11122	4.21932	0.799848	165	132	21	53	16	XP_004010697.1	C7H15orf48	chr7:62006626-62010036	-		chromosome 7 open reading frame, human C15orf48	9e-35	NM_197955.2	C15orf48	Normal mucosa of esophagus-specific gene 1 protein
LOC101120133	mRNA	95.8983	20.8418	2.20202	8.67015e-09	up	0.728016	3.20245	0.0908549	3.33748	0.0827358	23	107	4	117	4	XP_004003690.1	LOC101120133	chr1:100813227-100815023	+		envelope glycoprotein-like	1e-29	NM_014590.3	ERVW-1	HERV-E envelope glycoprotein
HOXA5	mRNA	236.057	579.041	-1.29453	8.73836e-09	down	34.8377	0.621852	3.45642	14.2631	3.91844	639	12	105	288	126	UPI000012CF30	HOXA5	chr4:68889884-68892105	+		Homeobox protein Hox-A5
HOXA4	mRNA	134.422	354.311	-1.39825	9.30574e-09	down	16.1224	1.99375	5.01629	6.12717	6.92083	391	51	202	164	295	UPI000012CF29	HOXA4	chr4:68902248-68904869	+		Homeobox protein Hox-A4
LOC101116085	miscRNA	393.429	923.384	-1.23083	9.51444e-09	down	7.3344	3.4942	1.5689	3.1361	0.932859	1019	511	361	480	227	XR_173338.1	LOC101116085	chr15:45710420-45718938	+		interferon-induced very large GTPase 1-like
LOC101122504	mRNA	0.819644	32.622	-5.3147	1.09957e-08	down	1.13664	0.0600217	0	0.028681	0	36	2	0	1	0	XP_004022796.1	LOC101122504	chrx:126398826-126413203	-		T-complex protein 11 homolog	0	XP_003960120.1	TCP11X1	t-complex 11 family, X-linked 1
C1H1orf189	mRNA	71.309	212.043	-1.5722	1.1707e-08	down	17.3006	4.91925	2.49989	5.84301	2.5304	234	70	56	87	60	XP_004002594.1	C1H1orf189	chr1:103074071-103077350	-		chromosome 1 open reading frame, human C1orf189	2e-45	NM_001010979.2	C1orf189	chromosome 1 open reading frame 189
LRRC46	mRNA	16.3929	81.555	-2.3147	1.32038e-08	down	3.6456	0.462024	0	0.735918	0.0231058	90	12	0	20	1	XP_004012864.1	LRRC46	chr11:38179567-38184025	-		leucine rich repeat containing 46	2e-139	NM_033413.3	LRRC46	leucine rich repeat containing 46
CTH	mRNA	73.7679	216.574	-1.55379	1.4308e-08	down	7.03665	0.867534	0.97773	2.40704	1.74661	239	31	55	90	104	XP_004002128.1	CTH	chr1:45794055-45817096	+		cystathionase (cystathionine gamma-lyase)	0	NM_153742.4	CTH	Cystathionine gamma-lyase
LOC101117224	mRNA	0	27.185	-20	1.47065e-08	down	0.538409	0	0	0	0	30	0	0	0	0	XP_004022616.1	LOC101117224	chrx:33468209-33662889	+		uncharacterized LOC101117224	9e-164	NM_173695.2	CHDC2	Calponin homology domain-containing protein 2
RASEF	mRNA	26.2286	106.022	-2.01514	1.56174e-08	down	2.86585	0.465645	0.0295792	0.712018	0.0558884	117	19	2	32	4	XP_004004167.1	RASEF	chr2:36457731-36541875	+		RAS and EF-hand domain containing	0	NM_152573.3	RASEF	cDNA FLJ75033, highly similar to Homo sapiens RAS and EF-hand domain containing (RASEF), mRNA
FRZB	mRNA	2156.48	954.194	1.17633	1.6097e-08	up	23.9764	38.7189	17.931	54.4241	30.4606	1053	1788	1304	2631	2345	XP_004004575.1	FRZB	chr2:125758309-125791316	+		frizzled-related protein	1e-168	NM_001463.3	FRZB	cDNA, FLJ93149, highly similar to Homo sapiens frizzled-related protein (FRZB), mRNA
LOC101120029	mRNA	335.234	787.459	-1.23204	1.61276e-08	down	31.9355	27.6653	1.81952	13.6537	1.04813	869	792	82	409	50	XP_004019678.1	LOC101120029	chr21:41203497-41230012	+		group XVI phospholipase A1/A2-like	4e-49	NM_007069.3	PLA2G16	HRAS-like suppressor 3
NME5	mRNA	4.91786	48.0269	-3.28774	1.64829e-08	down	4.7333	0.254663	0.16177	0.486757	0.101885	53	3	3	6	2	XP_004008873.1	NME5	chr5:46938899-46961998	-		NME/NM23 family member 5	7e-113	NM_003551.2	NME5	Nucleoside diphosphate kinase homolog 5
PLXNA4	mRNA	124.586	328.032	-1.3967	1.73113e-08	down	3.48341	1.12501	0.156873	1.32866	0.175646	362	123	27	152	32	XP_004008123.1	PLXNA4	chr4:95790004-96204100	-		plexin A4	0	NM_181775.3	PLXNA4	Plexin A4
FABP5	mRNA	293.433	695.03	-1.24405	1.80705e-08	down	64.6991	283.272	171.013	27.4827	115.271	767	3533	3357	358	2395	NM_001145180.1	FABP5	chr9:57354014-57359141	+		Fatty acid binding protein 5	3e-68	NM_001444.2	FABP5	Fatty acid binding protein 5 (Psoriasis-associated)
KRT222	mRNA	12.2947	69.7749	-2.50468	1.82065e-08	down	6.36169	0.392653	0	1.12576	0	77	5	0	15	0	XP_004013431.1	KRT222	chr11:40439144-40446288	-		keratin 222	6e-96	NM_152349.2	KRT222	Keratin-like protein KRT222
SV2B	mRNA	25.409	103.303	-2.02347	1.98124e-08	down	1.1845	0.138266	0.0188209	0.292594	0.0651953	114	14	3	31	11	XP_004017780.1	SV2B	chr18:15006087-15253539	-		synaptic vesicle glycoprotein 2B	0	NM_014848.4	SV2B	Synaptic vesicle glycoprotein 2B
SYNC	mRNA	109.013	292.692	-1.42489	2.04779e-08	down	10.4786	2.55543	9.55393	3.9134	9.08126	323	83	488	133	491	XP_004005519.1	SYNC	chr2:234043766-234063512	+		syncoilin, intermediate filament protein	0	NM_030786.2	SYNC	Syncoilin
LOC101122618	mRNA	107.373	289.067	-1.42877	2.05529e-08	down	13.7009	14.1251	6.05526	5.11095	3.19714	319	345	233	131	130	XP_004014877.1	LOC101122618	chr13:66031381-66034465	+		uncharacterized LOC101122618	2e-31	NM_181689.1	NNAT	Neuronatin
LOC101112500	mRNA	461.459	1056.59	-1.19514	2.0718e-08	down	30.7972	41.4943	21.9344	13.5069	13.4131	1166	1653	1375	563	890	XP_004014556.1	LOC101112500	chr13:63257546-63273275	-		adenosylhomocysteinase-like	0	NM_001161766.1	AHCY	Adenosylhomocysteinase
BAIAP3	mRNA	19.6715	88.8044	-2.17453	2.12292e-08	down	1.87769	0.729951	0.175114	0.425008	0.246457	98	40	15	24	22	XP_004023363.1	BAIAP3	chr24:1049057-1063506	+		BAI1-associated protein 3	0	NM_003933.4	BAIAP3	BAI1-associated protein 3
CRELD2	mRNA	259.007	618.006	-1.25463	2.17644e-08	down	26.0148	10.2608	0.921266	10.9496	1.28376	682	283	40	316	59	XP_004007717.1	CRELD2	chr3:223554251-223560511	+		cysteine-rich with EGF-like domains 2	5e-103	NM_024324.4	CRELD2	Putative uncharacterized protein DKFZp667O055
LOC101109608	mRNA	646.699	1455.3	-1.17015	2.25907e-08	down	76.2568	29.4023	59.3788	34.0299	38.1425	1606	651	2071	789	1408	XP_004007140.1	LOC101109608	chr3:1814535-1827623	+		tubulin beta chain-like	2e-138	NM_006088.5	TUBB4B	cDNA FLJ11352 fis, clone HEMBA1000020, highly similar to Tubulin beta-2C chain
VNN2	mRNA	118.848	313.534	-1.3995	2.27332e-08	down	9.45931	11.6418	1.32607	3.60929	2.32881	346	447	80	145	149	XP_004011389.1	VNN2	chr8:57937407-57961958	-		Vanin 2	0	NM_078488.2	VNN2	cDNA FLJ55137, highly similar to Vascular non-inflammatory molecule 2
CDH6	mRNA	113.111	300.847	-1.41129	2.31926e-08	down	4.0937	3.98487	0.32907	1.54796	0.226479	332	339	44	138	32	XP_004017121.1	CDH6	chr16:42082660-42229061	-		cadherin 6, type 2, K-cadherin (fetal kidney)	0	NM_004932.3	CDH6	Cadherin-6
CLSTN3	mRNA	100.816	273.662	-1.44067	2.40646e-08	down	4.43184	2.41312	0.124049	1.63966	0.200901	302	173	14	123	24	XP_004006962.1	CLSTN3	chr3:207212471-207242998	-		calsyntenin 3	0	NM_014718.3	CLSTN3	Uncharacterized protein
CCDC37	mRNA	58.1947	178.515	-1.61708	2.70697e-08	down	6.50467	1.85169	1.83415	2.12956	1.86461	197	59	92	71	99	XP_004018772.1	CCDC37	chr19:60440178-60459330	+		coiled-coil domain containing 37	0	NM_182628.2	CCDC37	coiled-coil domain containing 37
VWA5B1	mRNA	0	26.2788	-20	2.80902e-08	down	0.438027	0.0574274	0.0364797	0	0.0344632	29	4	4	0	4	XP_004005578.1	VWA5B1	chr2:245154867-245213107	-		von Willebrand factor A domain containing 5B1	0	NM_144623.2	VWA5B1	von Willebrand factor A domain-containing protein 5B1
ADAMTS9	mRNA	728.663	1624.76	-1.1569	2.91352e-08	down	15.7676	6.33593	2.89545	7.10412	1.33587	1793	758	545	889	266	XP_004018393.1	ADAMTS9	chr19:36783840-36945126	+		ADAM metallopeptidase with thrombospondin type 1 motif, 9	0	NM_182920.1	ADAMTS9	cDNA FLJ57005, highly similar to ADAMTS-9 (EC 3.4.24.-) (A disintegrinand metalloproteinase with thrombospondin motifs 9)
EIF2AK2	mRNA	159.831	400.526	-1.32535	2.95147e-08	down	13.1371	4.97219	3.06876	5.26485	1.6954	442	176	171	195	100	XP_004007349.1	EIF2AK2	chr3:86839249-86871162	+		eukaryotic translation initiation factor 2-alpha kinase 2	3e-168	NM_002759.3	EIF2AK2	EIF2AK2 protein
ATP2B3	mRNA	20.4911	89.7105	-2.13028	3.26812e-08	down	1.45853	0.294073	0.00889544	0.334574	0	99	21	1	25	0	XP_004022714.1	ATP2B3	chrx:77817305-77858102	-		ATPase, Ca++ transporting, plasma membrane 3	0	NM_021949.3	ATP2B3	ATP2B3 protein
AQP5	mRNA	2.45893	38.059	-3.95213	3.34677e-08	down	2.94281	0.266398	0.0846119	0.190945	0	42	4	2	3	0	NM_001009273.2	AQP5	chr3:136155830-136159078	-		Aquaporin-5	1e-129	NM_001651.3	AQP5	Aquaporin-5
CNTN4	mRNA	168.027	415.931	-1.30765	3.81106e-08	down	5.23198	1.00761	0.330357	2.12266	0.286088	459	92	48	205	44	XP_004018367.1	CNTN4	chr19:23124761-23677471	-		contactin 4	0	NM_175613.2	CNTN4	Contactin-4
CLEC6A	mRNA	9.01608	58.9009	-2.70772	3.93832e-08	down	3.46321	1.72187	0.257361	0.532391	0.15196	65	34	8	11	5	XP_004006949.1	CLEC6A	chr3:206396288-206410794	+		C-type lectin domain family 6 member A	4e-87	NM_001007033.1	CLEC6A	C-type lectin domain family 6 member A
ARHGEF16	mRNA	12.2947	67.9625	-2.46671	4.04015e-08	down	1.64578	0.417155	0	0.299003	0.0375514	75	20	0	15	3	XP_004014086.1	ARHGEF16	chr12:47669766-47685525	-		Rho guanine nucleotide exchange factor (GEF) 16	0	NM_014448.3	ARHGEF16	cDNA FLJ38665 fis, clone HLUNG2003378, highly similar to Rho guanine nucleotide exchange factor 16
LCA5L	mRNA	3.27858	40.7775	-3.63663	4.08458e-08	down	1.07192	0.135849	0.431478	0.086553	0.543504	45	6	30	4	40	XP_004003400.1	LCA5L	chr1:257592122-257631624	-		Leber congenital amaurosis 5-like	0	NM_152505.3	LCA5L	Leber congenital amaurosis 5-like
DNALI1	mRNA	10.6554	63.4317	-2.57362	4.1148e-08	down	2.75225	0.336348	0.166179	0.464307	0.134566	70	9	7	13	6	XP_004001858.1	DNALI1	chr1:12147968-12155463	+		dynein, axonemal, light intermediate chain 1	3e-145	NM_003462.3	DNALI1	Axonemal dynein light intermediate polypeptide 1
MTHFD1L	mRNA	188.518	458.521	-1.28228	4.39606e-08	down	7.72158	6.3096	0.497551	3.18828	0.304661	506	435	54	230	35	XP_004011460.1	MTHFD1L	chr8:74604137-74779492	+		methylenetetrahydrofolate dehydrogenase (NADP+ dependent) 1-like	0	NM_015440.4	MTHFD1L	cDNA, FLJ96424
CYGB	mRNA	165.568	52.5577	1.65545	4.69859e-08	up	7.58907	21.0186	3.55518	24.0096	3.80648	58	169	45	202	51	NM_001166192.1	CYGB	chr11:54230906-54233731	+		Cytoglobin	6e-98	NM_134268.4	CYGB	Cytoglobin
IQUB	mRNA	21.3107	90.6167	-2.0882	4.94301e-08	down	1.98112	0.395446	0.119619	0.476902	0.254265	100	21	10	26	22	XP_004008072.1	IQUB	chr4:87781469-87859186	-		IQ motif and ubiquitin domain containing	0	NM_178827.4	IQUB	IQ and ubiquitin-like domain-containing protein
GRIA1	mRNA	31.9661	115.989	-1.85938	5.24067e-08	down	1.22834	0.136822	0.0289712	0.339975	0.0218959	128	15	5	39	4	XP_004009051.1	GRIA1	chr5:62304643-62653616	+		Glutamate receptor subunit AMPA1	0	NM_001258023.1	GRIA1	cDNA FLJ77765, highly similar to Human glutamate receptor subunit (GluH1) mRNA
ITPK1	mRNA	318.022	731.277	-1.20129	5.63489e-08	down	21.7352	14.2082	1.26845	9.49282	0.967887	807	555	78	388	63	XP_004018009.1	ITPK1	chr18:56527428-56686858	-		inositol-tetrakisphosphate 1-kinase	0	NM_014216.4	ITPK1	cDNA FLJ60426, highly similar to Inositol-tetrakisphosphate 1-kinase (EC 2.7.1.134)
FAM167A	mRNA	2.45893	37.1528	-3.91737	5.82547e-08	down	1.01936	0.212688	0	0.0677546	0	41	9	0	3	0	XP_004004497.1	FAM167A	chr2:104088907-104104507	-		family with sequence similarity 167, member A	6e-80	NM_053279.2	FAM167A	family with sequence similarity 167, member A
CLGN	mRNA	124.586	318.971	-1.35628	6.06754e-08	down	10.8913	2.0264	0.729897	4.26965	1.46502	352	69	39	152	83	XP_004017287.1	CLGN	chr17:16966534-16999276	+		calmegin	0	NM_004362.2	CLGN	cDNA FLJ78187, highly similar to Homo sapiens calmegin, mRNA
LOC101102907	mRNA	56.5554	171.266	-1.5985	6.09963e-08	down	7.16567	1.33338	0.0457839	2.37639	0.151386	189	37	2	69	7	XP_004010741.1	LOC101102907	chr7:68766195-68798801	-		reticulon-1-A-like	7e-118	NM_206857.1	RTN1	Reticulon-1
LOC101112245	mRNA	423.756	952.382	-1.16831	6.71642e-08	down	27.7636	40.5817	20.4837	12.4156	12.8197	1051	1617	1284	517	851	XP_004014555.1	LOC101112245	chr13:63067444-63083174	-		adenosylhomocysteinase-like	0	NM_001161766.1	AHCY	Adenosylhomocysteinase
S100A2	mRNA	98.3573	261.882	-1.41281	6.79241e-08	down	18.4356	13.2182	17.6406	6.95368	29.292	289	218	458	120	805	XP_004002577.1	S100A2	chr1:102587960-102591754	-		S100 calcium binding protein A2	5e-46	NM_005978.3	S100A2	Protein S100-A2
RBM47	mRNA	16.3929	77.0242	-2.23224	8.10294e-08	down	2.91433	2.57457	0.0431288	0.625503	0.138532	85	78	2	20	7	XP_004009833.1	RBM47	chr6:59352245-59362445	-		RNA binding motif protein 47	0	NM_019027.3	RBM47	RNA-binding protein 47
PPP1R3B	mRNA	141.798	353.405	-1.31748	8.19466e-08	down	9.84427	4.82249	18.3804	3.96678	12.2242	390	201	1206	173	849	XP_004021797.1	PPP1R3B	chr26:23861534-23863762	-		protein phosphatase 1, regulatory subunit 3B	1e-154	NM_024607.3	PPP1R3B	Protein phosphatase 1 regulatory subunit 3B
SP17	mRNA	107.373	280.006	-1.38282	8.24441e-08	down	24.6603	24.1984	1.34923	9.49695	1.77541	309	318	28	131	39	NM_001009738.1	SP17	chr21:27378933-27391211	+		Sperm surface protein Sp17	1e-56	NM_017425.3	SPA17	Sperm surface protein Sp17
EIF2S2	mRNA	1354.05	2913.33	-1.10538	8.86549e-08	down	124.771	53.7885	110.512	58.2639	110.313	3215	1458	4716	1652	4983	XP_004014553.1	EIF2S2	chr13:62910315-62928720	-		eukaryotic translation initiation factor 2, subunit 2 beta, 38kDa	5e-177	NM_003908.3	EIF2S2	Eukaryotic translation initiation factor 2 beta
PI15	mRNA	510.638	1128.18	-1.14362	9.60829e-08	down	38.6367	13.6869	1.25543	17.5627	0.442552	1245	463	67	623	25	XP_004011797.1	PI15	chr9:50990964-51021771	+		peptidase inhibitor 15	1e-151	NM_015886.3	PI15	Peptidase inhibitor 15
LOC101112936	mRNA	368.84	829.143	-1.16863	1.01205e-07	down	24.7388	14.8796	1.84469	11.052	1.28005	915	578	113	450	83	XP_004002693.1	LOC101112936	chr1:108251838-108295106	-		interferon-activable protein 203-like	1e-88	NM_005531.2	IFI16	Interferon, gamma-inducible protein 16, isoform CRA_a
PERP	mRNA	204.911	484.799	-1.24239	1.01263e-07	down	14.7338	1.62296	0.49885	6.25423	0.59695	535	62	30	250	38	XP_004011422.1	PERP	chr8:62930505-62944519	-		PERP, TP53 apoptosis effector	1e-92	NM_022121.4	PERP	cDNA, FLJ95345, Homo sapiens p53-induced protein PIGPC1 (PIGPC1), mRNA
SEMA7A	mRNA	161.47	393.276	-1.28428	1.01297e-07	down	12.0764	13.2508	3.251	4.97951	1.65072	434	501	193	197	104	XP_004018148.1	SEMA7A	chr18:33134785-33147918	+		semaphorin 7A, GPI membrane anchor (John Milton Hagen blood group)	0	NM_003612.3	SEMA7A	cDNA FLJ11033 fis, clone PLACE1004203, highly similar to Semaphorin-7A
LOC101112115	mRNA	36.0643	123.239	-1.77281	1.01462e-07	down	1.82318	0.127423	0.0647542	0.535816	0.0535281	136	10	8	44	7	XP_004022561.1	LOC101112115	chrx:133835789-134677528	-		protocadherin-11 X-linked-like	0	NM_032969.3	PCDH11X	cDNA FLJ56943, highly similar to Protocadherin-11 X-linked
ODF3B	mRNA	0	24.4665	-20	1.03356e-07	down	3.9872	0.140366	0	0	0	27	1	0	0	0	XP_004007734.1	ODF3B	chr3:224032181-224034266	-		outer dense fiber of sperm tails 3B	6e-25	NM_001014440.3	ODF3B	Orf3 5' of PD-ECGF/TP protein
LOC101123057	ncRNA	0	24.4665	-20	1.03356e-07	down	2.10114	0	0	0	0	27	0	0	0	0	LOC101123057	LOC101123057	chr12:48860911-48876072	+		uncharacterized LOC101123057
LOC101118819	mRNA	0	24.4665	-20	1.03356e-07	down	1.07283	0	4.84624	0	3.10513	27	0	202	0	137	XP_004017737.1	LOC101118819	chr17:71609122-71618648	+		P2X purinoceptor 6-like	1e-171	NM_005446.3	P2RX6	P2X purinoceptor 6
C1QA	mRNA	349.168	787.459	-1.17328	1.03595e-07	down	36.0304	114.683	5.00688	16.0447	8.18311	869	2909	200	426	346	XP_004005191.1	C1QA	chr2:243075637-243096910	-		complement component 1, q subcomponent, A chain	1e-94	NM_015991.2	C1QA	Complement C1q subcomponent subunit A
PTGS1	mRNA	364.742	819.175	-1.1673	1.09665e-07	down	20.3125	8.79931	2.29734	9.08977	3.13163	904	411	169	445	244	NM_001009476.1	PTGS1	chr3:13384469-13409343	-		Prostaglandin G/H synthase 1	0	NM_080591.2	PTGS1	cDNA FLJ53280, highly similar to Prostaglandin G/H synthase 1 (EC 1.14.99.1)
F2RL1	mRNA	43.4411	139.55	-1.68365	1.12024e-07	down	2.86718	1.29186	0.0449658	0.896362	0.0318603	154	73	4	53	3	XP_004010906.1	F2RL1	chr7:7830419-7842167	+		coagulation factor II (thrombin) receptor-like 1	0	NM_005242.4	F2RL1	Proteinase-activated receptor 2, alternate cleaved 1
LOC101116627	ncRNA	131.143	38.9652	1.75088	1.14243e-07	up	1.37122	3.09369	0.0926384	4.56009	0.102148	43	103	4	160	5	LOC101116627	LOC101116627	chr1:254751910-254753704	-		envelope glycoprotein-like
CD200	mRNA	1903.21	873.545	1.12348	1.1514e-07	up	53.2792	65.5883	4.27149	116.578	4.60286	964	1248	128	2322	146	XP_004002964.1	CD200	chr1:175479776-175498607	+		CD200 molecule	6e-114	NM_005944.5	CD200	OX-2 membrane glycoprotein
EPSTI1	mRNA	131.143	328.032	-1.3227	1.1758e-07	down	14.2629	14.1563	1.76044	5.72656	1.01136	362	378	74	160	45	XP_004012302.1	EPSTI1	chr10:13382824-13486322	-		epithelial stromal interaction 1 (breast)	5e-108	NM_033255.3	EPSTI1	epithelial stromal interaction 1 (breast)
APOBEC4	mRNA	0.819644	28.9973	-5.14478	1.25541e-07	down	1.63528	0.0485734	0	0.046421	0	32	1	0	1	0	XP_004014153.1	APOBEC4	chr12:62795692-62796792	-		apolipoprotein B mRNA editing enzyme, catalytic polypeptide-like 4 (putative)	3e-169	NM_203454.2	APOBEC4	Putative C->U-editing enzyme APOBEC-4
ATP2B2	mRNA	1.63929	32.622	-4.3147	1.29474e-07	down	0.545368	0	0.265261	0.0275226	0.198751	36	0	29	2	23	XP_004018576.1	ATP2B2	chr19:54258120-54376057	-		ATPase, Ca++ transporting, plasma membrane 2	0	NM_001683.3	ATP2B2	PMCA2a
VEGFA	mRNA	181.961	434.054	-1.25425	1.30358e-07	down	58.0826	25.8176	212.506	24.4533	120.11	479	224	2902	222	1736	NM_001025110.1	VEGFA	chr20:17368866-17381962	+		Vascular endothelial growth factor A	2e-73	NM_003376.5	VEGFA	Vascular endothelial growth factor A
LOC101121456	mRNA	150.814	48.0269	1.65086	1.37699e-07	up	1.86896	4.49653	0.156939	5.88484	0.142425	53	134	7	184	7	XP_004017186.1	LOC101121456	chr16:48883210-48885021	+		envelope glycoprotein-like	1e-30	NM_014590.3	ERVW-1	HERV-E envelope glycoprotein
KIAA1324L	mRNA	52.4572	158.579	-1.59599	1.42082e-07	down	1.69091	0.303077	0.0408384	0.56174	0.0551157	175	33	7	64	10	XP_004007850.1	KIAA1324L	chr4:33294021-33515684	+		KIAA1324-like ortholog	0	NM_152748.3	KIAA1324L	UPF0577 protein KIAA1324-like
DGKI	mRNA	64.7519	11.7802	2.45856	1.57102e-07	up	0.206618	0.347464	0.00959652	1.14058	0.0181321	13	23	1	79	2	XP_004008339.1	DGKI	chr4:100826302-101329955	-		diacylglycerol kinase, iota	0	NM_004717.2	DGKI	cDNA FLJ33762 fis, clone BRCOC2000152, highly similar to Diacylglycerol kinase iota (EC 2.7.1.107)
RPGR	mRNA	201.632	473.019	-1.23017	1.61737e-07	down	8.60272	2.60034	0.437831	3.68276	0.432431	522	166	44	246	46	UPI00004F740C	RPGR	chrx:35701365-35762176	-		retinitis pigmentosa GTPase regulator
LOC101120582	ncRNA	98.3573	256.445	-1.38255	1.63787e-07	down	15.9345	5.70197	9.42716	6.17191	6.75652	283	106	278	120	210	LOC101120582	LOC101120582	chr7:35921652-35922653	-		eukaryotic translation initiation factor 2, subunit 2 beta, 38kDa pseudogene
NSUN7	mRNA	33.6054	115.989	-1.78723	1.64146e-07	down	2.98704	0.443628	0.0294615	0.871065	0.027833	128	19	2	41	2	XP_004009834.1	NSUN7	chr6:59619112-59665648	+		NOP2/Sun domain family, member 7	0	NM_024677.4	NSUN7	Putative methyltransferase NSUN7
IL-1B	mRNA	11.475	62.5255	-2.44595	1.70147e-07	down	3.97359	1.91584	0.2434	0.732378	0.0328494	69	34	7	14	1	NM_001009465.2	IL-1B	chr3:60022895-60030660	+		Interleukin-1 beta	8e-85	NM_000576.2	IL1B	Interleukin-1 beta
SLC26A3	mRNA	11.475	62.5255	-2.44595	1.70147e-07	down	1.70048	0.14055	0.327366	0.313418	0.407675	69	6	22	14	29	NM_001184899.1	SLC26A3	chr4:48795383-48821011	-		Solute carrier family 26 member 3	0	NM_000111.2	SLC26A3	cDNA FLJ60162, highly similar to Chloride anion exchanger
LRP1B	mRNA	187.698	443.116	-1.23927	1.76034e-07	down	1.66776	0.369561	0.0205926	0.709467	0.0330724	489	114	10	229	17	XP_004004771.1	LRP1B	chr2:166916773-169103901	+		low density lipoprotein receptor-related protein 1B	0	NM_018557.2	LRP1B	Low-density lipoprotein receptor-related protein 1B
FAM3B	mRNA	8.19644	53.4639	-2.70549	1.7748e-07	down	3.17055	0.153236	0.129787	0.488152	0.0613064	59	3	4	10	2	XP_004003950.1	FAM3B	chr1:259629092-259678327	+		family with sequence similarity 3, member B	2e-110	NM_206964.1	FAM3B	Protein FAM3B
C1H1orf194	mRNA	12.2947	64.3379	-2.38764	1.98464e-07	down	6.1552	1.31844	0	1.18127	0.0494513	71	16	0	15	1	XP_004002320.1	C1H1orf194	chr1:85588503-85593196	-		chromosome 1 open reading frame, human C1orf194	1e-65	NM_001122961.1	C1orf194	chromosome 1 open reading frame 194
UPK3BL	mRNA	0	23.5603	-20	1.99109e-07	down	1.92735	0	0	0	0	26	0	0	0	0	XP_004021314.1	UPK3BL	chr24:34417919-34426790	+		uroplakin 3B-like	4e-69	NM_001114403.2	UPK3BL	Uroplakin-3b-like protein
CCDC13	mRNA	3.27858	38.059	-3.5371	2.0266e-07	down	1.10579	0.0750762	1.2638	0.0956659	1.03626	42	3	79	4	69	XP_004018303.1	CCDC13	chr19:14753885-14786086	-		coiled-coil domain containing 13	0	NM_144719.3	CCDC13	coiled-coil domain containing 13
AP1M2	mRNA	34.425	116.896	-1.76369	2.17487e-07	down	4.23455	1.09205	0	1.25239	0	129	35	0	42	0	XP_004008571.1	AP1M2	chr5:12758254-12768533	-		adaptor-related protein complex 1, mu 2 subunit	0	NM_005498.4	AP1M2	cDNA FLJ13801 fis, clone THYRO1000173, highly similar to AP-1 complex subunit mu-2
NDST4	mRNA	164.748	55.2762	1.57553	2.21578e-07	up	1.31046	0.490074	0.0129712	3.9225	0	61	24	1	201	0	XP_004009644.1	NDST4	chr6:10634633-10919206	+		N-deacetylase/N-sulfotransferase (heparan glucosaminyl) 4	0	NM_022569.1	NDST4	cDNA FLJ77004, highly similar to Homo sapiens N-deacetylase/N-sulfotransferase (heparan glucosaminyl) 4 (NDST4), mRNA
LOC101115571	mRNA	40.1625	129.582	-1.68994	2.27687e-07	down	6.27334	2.32158	0.263346	1.97439	0.203178	143	56	10	49	8	XP_004017034.1	LOC101115571	chr16:23819346-23820635	-		keratin, type I cytoskeletal 18-like	0	NM_199187.1	KRT18	cDNA, FLJ94640, highly similar to Homo sapiens keratin 18 (KRT18), mRNA
LOC101107641	ncRNA	709.812	1517.83	-1.0965	2.52081e-07	down	79.6229	32.6695	22.9455	37.4194	24.9968	1675	723	799	866	922	LOC101107641	LOC101107641	chr20:27016488-27019600	+		BOLA class I histocompatibility antigen, alpha chain BL3-6-like
LOC101111495	mRNA	871.281	393.276	1.14759	2.55604e-07	up	11.8364	15.6057	10.1108	26.3352	10.4231	434	602	614	1063	670	XP_004018749.1	LOC101111495	chr19:58727953-58745651	+		acyl-CoA dehydrogenase family member 9, mitochondrial-like	0	NM_014049.4	ACAD9	cDNA FLJ59879, highly similar to Acyl-CoA dehydrogenase family member 9, mitochondrial (EC 1.3.99.-)
PADI6	mRNA	154.093	50.7454	1.60245	2.62473e-07	up	1.44464	2.67274	0.0155762	4.40559	0	56	109	1	188	0	XP_004005596.1	PADI6	chr2:248054811-248074885	-		peptidyl arginine deiminase, type VI	0	NM_207421.3	PADI6	Protein-arginine deiminase type-6
LPP	mRNA	151.634	364.279	-1.26445	2.69815e-07	down	9.16823	9.44071	3.60786	3.8327	2.39371	402	435	262	185	184	XP_004003097.1	LPP	chr1:196684744-197178628	-		LIM domain containing preferred translocation partner in lipoma	0	NM_005578.3	LPP	cDNA FLJ50930, highly similar to Lipoma-preferred partner
CD74	mRNA	6211.26	12997.2	-1.06524	2.99484e-07	down	579.339	984.472	78.041	278.059	66.9652	14343	25642	3200	7578	2906	XP_004009025.1	CD74	chr5:59255282-59263035	-		CD74 molecule, major histocompatibility complex, class II invariant chain	2e-91	NM_004355.3	CD74	cDNA FLJ54063, highly similar to Homo sapiens CD74 antigen, transcript variant 2, mRNA
ZP3	mRNA	314.743	126.863	1.3109	3.15587e-07	up	6.37808	12.2115	0.0275074	15.8915	0.0519739	140	281	1	384	2	ZP3	ZP3	chr24:34352402-34360065	+		zona pellucida glycoprotein 3 (sperm receptor)	2e-158	NM_007155.5	ZP3	Processed zona pellucida sperm-binding protein 3
MEI1	mRNA	414.74	174.89	1.24576	3.17427e-07	up	1.91111	2.45655	0.0478306	4.55146	0.016945	193	261	8	506	3	XP_004007687.1	MEI1	chr3:216753671-216819883	+		meiosis inhibitor 1	0	NM_152513.3	MEI1	Meiosis inhibitor protein 1
PTH-RP	mRNA	54.9161	160.392	-1.5463	3.24203e-07	down	7.51032	1.73425	0.102479	2.58246	0.435664	177	43	4	67	18	XP_004006806.1	PTH-RP	chr3:186631810-186643817	+		Parathyroid hormone-related protein	5e-74	NM_198966.1	PTHLH	Parathyroid hormone-related protein
LOC101121762	mRNA	28.6875	102.397	-1.83568	3.42208e-07	down	5.94743	11.9566	0.794473	1.67337	0.51038	113	238	25	35	17	XP_004006935.1	LOC101121762	chr3:204990439-205011714	+		killer cell lectin-like receptor subfamily B member 1B allele A-like	9e-17	NM_172004.3	CLECL1	C-type lectin-like domain family 1
CCND1	mRNA	29.5072	104.209	-1.82034	3.48115e-07	down	13.3409	4.07986	1.89121	3.7937	0.860249	115	37	27	36	13	XP_004019779.1	CCND1	chr21:46177597-46184255	+		Cyclin D1	5e-66	NM_053056.2	CCND1	cDNA FLJ51281, highly similar to G1/S-specific cyclin-D1
REPS2	mRNA	33.6054	113.271	-1.75301	3.67846e-07	down	3.74493	0.882779	0.361786	1.11581	0.871559	125	31	20	41	51	XP_004021992.1	REPS2	chrx:14481180-14660360	+		RALBP1 associated Eps domain containing 2	0	NM_004726.2	REPS2	RalBP1-associated Eps domain-containing protein 2
SDK1	mRNA	649.158	289.067	1.16716	3.71228e-07	up	2.55126	5.37454	0.212474	5.75391	0.191605	319	706	44	792	42	XP_004021367.1	SDK1	chr24:39315644-39762886	-		sidekick cell adhesion molecule 1	0	NM_152744.3	SDK1	Protein sidekick-1
MSLN	mRNA	92.6198	239.228	-1.36899	3.82273e-07	down	12.1552	16.3676	0.222401	4.72617	0.210107	264	374	8	113	8	XP_004023210.1	MSLN	chr24:597599-600759	+		mesothelin	4e-95	NM_013404.4	MSLN	Mesothelin
IL6	mRNA	0	22.6542	-20	3.84684e-07	down	1.27756	0.14572	0.123421	0	0.116599	25	3	4	0	4	NM_001009392.1	IL6	chr4:31412430-31416785	+		Interleukin-6	1e-54	NM_000600.3	IL6	cDNA FLJ55231, highly similar to Interleukin-6
ODAM	mRNA	0	22.6542	-20	3.84684e-07	down	1.68052	0.31947	0	0	0	25	5	0	0	0	XP_004009933.1	ODAM	chr6:85259906-85267164	+		odontogenic, ameloblast asssociated	3e-87	NM_017855.3	ODAM	Odontogenic ameloblast-associated protein
SNX10	mRNA	145.077	347.062	-1.25837	4.20429e-07	down	9.00502	8.21297	1.05052	3.79103	1.3881	383	367	74	177	103	XP_004007994.1	SNX10	chr4:69577107-69607473	-		sorting nexin 10	6e-94	NM_013322.2	SNX10	Sorting nexin 10, isoform CRA_a
KCNJ8	mRNA	355.725	774.773	-1.12301	5.0509e-07	down	31.096	13.8279	5.8852	14.3384	8.56805	855	400	268	434	413	XP_004006840.1	KCNJ8	chr3:193195805-193202490	+		potassium inwardly-rectifying channel, subfamily J, member 8	0	NM_004982.3	KCNJ8	cDNA FLJ75271, highly similar to Human uKATP-1
LOC101123587	mRNA	129.504	40.7775	1.66715	5.13509e-07	up	1.36795	3.7486	0.139723	4.29189	0.139055	45	132	7	158	8	XP_004018156.1	LOC101123587	chr18:38267586-38269475	+		envelope glycoprotein-like	6e-30	NM_014590.3	ERVW-1	HERV-E envelope glycoprotein
TSPAN19	mRNA	2.45893	33.5282	-3.76927	5.39267e-07	down	2.17076	0.0557657	0	0.159884	0	37	1	0	3	0	XP_004006282.1	TSPAN19	chr3:121115314-121146008	-		tetraspanin 19	2e-108	NM_001100917.1	TSPAN19	Putative tetraspanin-19
CLVS2	mRNA	2.45893	33.5282	-3.76927	5.39267e-07	down	0.960664	0.024679	0.0156768	0.0707562	0	37	1	1	3	0	XP_004011199.1	CLVS2	chr8:15326915-15402585	-		clavesin 2	0	NM_001010852.3	CLVS2	Clavesin-2
PIH1D3	mRNA	13.9339	66.1502	-2.24714	5.50842e-07	down	6.7112	2.40307	0.0555093	1.41971	0	73	27	1	17	0	XP_004022491.1	PIH1D3	chrx:120995131-121036186	-		PIH1 domain containing 3	2e-84	NM_173494.1	PIH1D3	PIH1 domain containing 3
TGFBI	mRNA	818.824	1715.37	-1.0669	5.58353e-07	down	42.0645	38.5676	7.15123	20.1653	7.74462	1893	1826	533	999	611	XP_004008863.1	TGFBI	chr5:44831852-44859674	+		transforming growth factor, beta-induced, 68kDa	0	NM_000358.2	TGFBI	Transforming growth factor beta
PCBD1	mRNA	217.206	491.143	-1.17708	5.87538e-07	down	28.7417	15.0206	0.544315	12.7653	0.93771	542	298	17	265	31	XP_004021687.1	PCBD1	chr25:26909157-26930077	-		pterin-4 alpha-carbinolamine dehydratase/dimerization cofactor of hepatocyte nuclear factor 1 alpha	1e-57	NM_000281.2	PCBD1	Pterin-4-alpha-carbinolamine dehydratase
NIP7	mRNA	145.897	345.25	-1.24269	6.43217e-07	down	14.1964	3.57709	3.41967	6.02483	3.16688	381	101	152	178	149	XP_004015148.1	NIP7	chr14:35822453-35824454	+		nuclear import 7 homolog (S. cerevisiae)	6e-104	NM_016101.4	NIP7	60S ribosome subunit biogenesis protein NIP7 homolog
LRRC34	mRNA	12.2947	61.6194	-2.32535	6.52558e-07	down	2.04705	0	0.0181764	0.410189	0.0343434	68	0	1	15	2	XP_004003892.1	LRRC34	chr1:215590242-215608486	+		leucine rich repeat containing 34	0	NM_153353.4	LRRC34	Leucine-rich repeat-containing protein 34
PNCK	mRNA	15.5732	69.7749	-2.16364	6.57394e-07	down	3.882	0.814649	18.0817	0.870144	16.5071	77	17	594	19	574	XP_004022713.1	PNCK	chrx:77728969-77732189	+		pregnancy up-regulated non-ubiquitously expressed CaM kinase	0	NM_198452.1	PNCK	cDNA FLJ50549, highly similar to Calcium/calmodulin-dependent protein kinase type 1B (EC 2.7.11.17)
EGLN3	mRNA	106.554	264.601	-1.31224	6.62607e-07	down	6.24678	5.46994	78.6903	2.52633	69.4107	292	268	6092	130	5688	XP_004017934.1	EGLN3	chr18:43293149-43322489	-		egl nine homolog 3 (C. elegans)	2e-138	NM_022073.3	EGLN3	Egl nine-like protein 3 isoform
TMEM52	mRNA	8.19644	50.7454	-2.63021	6.74212e-07	down	6.48307	1.87068	62.2115	1.05164	77.7914	56	17	890	10	1178	XP_004023347.1	TMEM52	chr12:48886702-48887927	+		transmembrane protein 52	7e-52	NM_178545.3	TMEM52	Transmembrane protein 52
LOC101111253	ncRNA	140.159	46.2145	1.60065	6.92667e-07	up	4.84183	33.5988	1.62138	14.7812	7.42387	51	373	28	171	137	LOC101111253	LOC101111253	chr2:52116028-52116621	-		ribosomal protein S6 pseudogene
LOC101113545	mRNA	0	21.748	-20	7.454e-07	down	2.33218	0	0	0	0	24	0	0	0	0	XP_004002364.1	LOC101113545	chr1:87826459-87831514	+		protein pitchfork-like	8e-78	NM_181643.4	PIFO	Protein pitchfork
MUC3A	mRNA	0	21.748	-20	7.454e-07	down	0.476307	0.0565919	0	0	0.0283015	24	3	0	0	2	XP_004021324.1	MUC3A	chr24:35611873-35627896	-		mucin 3A, cell surface associated	1e-162	XP_005276118.1	MUC3A	Mucin-3A
LOC101113751	mRNA	0	21.748	-20	7.454e-07	down	1.77209	0	0	0	0	24	0	0	0	0	XP_004007646.1	LOC101113751	chr3:210895188-210898133	+		uncharacterized LOC101113751	4e-46	xp_003846603	xp_003846603
CYP19	mRNA	5.73751	43.496	-2.92239	7.7128e-07	down	1.78615	0.672028	0	0.236618	0	48	19	0	7	0	NM_001123000.1	CYP19	chr7:56126089-56158348	+		Aromatase	0	NM_031226.2	CYP19A1	cDNA FLJ75846, highly similar to Homo sapiens cytochrome P450, family 19, subfamily A, polypeptide 1 (CYP19A1), transcript variant 1, mRNA
GRIP1	mRNA	9.01608	52.5577	-2.54333	8.23265e-07	down	0.932904	0.168174	0.38847	0.160722	0.348647	58	11	40	11	38	XP_004007495.1	GRIP1	chr3:153088880-153355268	+		glutamate receptor interacting protein 1	0	NM_021150.3	GRIP1	Glutamate receptor-interacting protein 1
PARP14	mRNA	704.074	1466.18	-1.05826	9.16991e-07	down	16.1968	7.99717	2.17759	7.81092	1.12135	1618	841	360	859	196	XP_004003027.1	PARP14	chr1:185275526-185323936	+		poly (ADP-ribose) polymerase family, member 14	0	NM_017554.2	PARP14	Poly [ADP-ribose] polymerase 14
NTRK3	mRNA	532.769	238.322	1.1606	9.46863e-07	up	4.35089	1.66681	0.229741	9.76807	0.207605	263	106	23	650	22	XP_004017785.1	NTRK3	chr18:18023205-18443247	-		neurotrophic tyrosine kinase, receptor, type 3	0	NM_002530.3	NTRK3	Tyrosine-protein kinase receptor
ABRACL	mRNA	138.52	327.126	-1.23976	9.48129e-07	down	24.8303	34.3889	1.45356	10.5593	1.53015	361	525	35	169	39	XP_004011429.1	ABRACL	chr8:63796351-63811281	+		ABRA C-terminal like	7e-39	NM_021243.2	ABRACL	ABRA C-terminal like
LOC101123328	ncRNA	73.7679	194.826	-1.40112	9.80764e-07	down	10.0955	2.469	53.7637	3.84066	56.7664	215	55	1900	90	2124	LOC101123328	LOC101123328	chr18:18840852-18842052	+		cytochrome c-like
LOC101117894	ncRNA	159.831	369.716	-1.20987	1.00131e-06	down	12.3161	2.3207	84.0687	5.35177	74.1845	408	80	4615	195	4310	LOC101117894	LOC101117894	chr1:200179464-200181328	-		cytochrome c-like
TTC23L	mRNA	3.27858	35.3405	-3.43018	1.00986e-06	down	1.54636	0.18844	0.0478812	0.144072	0.0678518	39	5	2	4	3	XP_004017181.1	TTC23L	chr16:39176461-39232060	-		tetratricopeptide repeat domain 23-like	2e-158	NM_144725.3	TTC23L	tetratricopeptide repeat domain 23-like
EXO1	mRNA	24.5893	89.7105	-1.86725	1.03317e-06	down	2.22094	0.597058	0.0677266	0.611358	0.0383898	99	27	5	30	3	XP_004013712.1	EXO1	chr12:33113559-33154818	-		exonuclease 1	0	NM_130398.3	EXO1	cDNA FLJ76659, highly similar to Homo sapiens exonuclease 1 (EXO1), transcript variant 2, mRNA
KIF6	mRNA	6.55715	45.3083	-2.78864	1.03732e-06	down	0.912188	0.138727	0.0110155	0.13258	0	50	8	1	8	0	XP_004019256.1	KIF6	chr20:13227021-13660254	-		kinesin family member 6	0	NM_145027.4	KIF6	KIF6 protein
LOC101114191	mRNA	36.884	116.896	-1.66415	1.04001e-06	down	3.27174	1.66898	0.350853	1.03275	0.0864676	129	69	23	45	6	XP_004009336.1	LOC101114191	chr5:11980379-12002351	+		zinc finger protein 26-like	0	NM_182531.3	ZNF778	ZNF778 protein
PAMR1	mRNA	223.763	497.486	-1.15268	1.07994e-06	down	11.0792	30.4609	0.377734	5.00463	0.471969	549	1587	31	273	41	XP_004016455.1	PAMR1	chr15:64153155-64233555	-		peptidase domain containing associated with muscle regeneration 1	0	NM_015430.3	PAMR1	Inactive serine protease PAMR1
DNAJA4	mRNA	529.49	1109.15	-1.06678	1.13965e-06	down	21.494	5.69177	10.1399	10.3102	6.93498	1224	340	956	646	692	XP_004017863.1	DNAJA4	chr18:29713276-29729765	+		DnaJ (Hsp40) homolog, subfamily A, member 4	0	NM_018602.3	DNAJA4	DnaJ homolog subfamily A member 4
FAM154B	mRNA	5.73751	42.5898	-2.89201	1.25037e-06	down	1.72161	0.731162	0.044234	0.232921	0.0626834	47	21	2	7	3	XP_004018119.1	FAM154B	chr18:23432150-23448731	-		family with sequence similarity 154, member B	3e-176	NM_001008226.1	FAM154B	family with sequence similarity 154, member B
SGSM1	mRNA	327.858	138.644	1.24169	1.28353e-06	up	2.46023	5.67043	0.165052	5.84276	0.128412	153	371	17	400	14	XP_004017671.1	SGSM1	chr17:64739181-64788309	+		small G protein signaling modulator 1	0	NM_133454.2	SGSM1	RUN and TBC1 domain-containing protein 2
IFIT1	mRNA	363.102	772.96	-1.09002	1.34787e-06	down	29.3895	8.87501	3.14129	13.865	1.92603	853	271	151	443	98	XP_004020332.1	IFIT1	chr22:10811884-10820230	+		interferon-induced protein with tetratricopeptide repeats 1	0	NM_001548.4	IFIT1	cDNA FLJ35494 fis, clone SMINT2008720, highly similar to Interferon-induced protein with tetratricopeptide repeats 1
TUBB4B	mRNA	818.824	1683.66	-1.03997	1.36225e-06	down	182.816	41.4729	99.419	89.3076	86.4752	1858	443	1673	999	1541	XP_004005609.1	TUBB4B	chr3:655274-655845	-		tubulin, beta 4B class IVb	2e-70	NM_006088.5	TUBB4B	cDNA FLJ11352 fis, clone HEMBA1000020, highly similar to Tubulin beta-2C chain
EDIL3	mRNA	152.454	53.4639	1.51174	1.44693e-06	up	2.06312	1.16332	0.147795	5.90825	0.139625	59	35	7	186	7	XP_004009600.1	EDIL3	chr5:81131808-81468033	-		EGF-like repeats and discoidin I-like domains 3	0	NM_005711.4	EDIL3	cDNA FLJ50929, highly similar to EGF-like repeat and discoidin I-likedomain-containing protein 3
ANKFN1	mRNA	0	20.8418	-20	1.44863e-06	down	0.531226	0	0	0	0.0526993	23	0	0	0	4	XP_004013214.1	ANKFN1	chr11:6672747-6837638	+		ankyrin-repeat and fibronectin type III domain containing 1	0	NM_153228.2	ANKFN1	ankyrin-repeat and fibronectin type III domain containing 1
CCDC96	mRNA	9.83573	53.4639	-2.44246	1.49137e-06	down	1.1697	0.317662	0.0474796	0.214296	0.056069	59	17	4	12	5	XP_004010061.1	CCDC96	chr6:112881184-112884075	-		coiled-coil domain containing 96	2e-174	NM_153376.2	CCDC96	coiled-coil domain containing 96
LOC101105168	mRNA	51.6376	146.799	-1.50735	1.51983e-06	down	2.65194	0.918033	0.0296523	0.936835	0.0280133	162	59	3	63	3	XP_004012088.1	LOC101105168	chr10:2501672-2998108	+		protein diaphanous homolog 3-like	0	NM_030932.3	DIAPH3	cDNA FLJ58109, highly similar to Protein diaphanous homolog 3
ENC1	mRNA	739.319	344.343	1.10235	1.53251e-06	up	12.9108	17.6004	0.273524	27.8644	0.219644	380	544	13	902	11	XP_004016933.1	ENC1	chr16:6954179-6955868	+		ectodermal-neural cortex 1 (with BTB-like domain)	0	NM_003633.3	ENC1	Ectoderm-neural cortex protein 1
KIF17	mRNA	4.09822	37.1528	-3.1804	1.63996e-06	down	0.753368	0.139724	0.0887569	0.0834578	0.0209627	41	8	8	5	2	XP_004005573.1	KIF17	chr2:244806665-244857308	+		kinesin family member 17	0	NM_020816.3	KIF17	KIF17 variant protein
ZMYND12	mRNA	6.55715	44.4022	-2.75949	1.65765e-06	down	2.20026	0.640215	0	0.326318	0	49	15	0	8	0	ZMYND12	ZMYND12	chr1:16762505-16797084	-		zinc finger, MYND-type containing 12	0	NM_032257.4	ZMYND12	Zinc finger MYND domain-containing protein 12
COL11A1	mRNA	867.183	410.494	1.07898	1.95114e-06	up	3.4781	7.10089	0.162256	7.37908	0.188324	453	973	35	1058	43	XP_004002296.1	COL11A1	chr1:79290845-79517695	-		collagen, type XI, alpha 1	0	NM_080630.3	COL11A1	cDNA FLJ57066, highly similar to Collagen alpha-1(XI) chain
MT2A	mRNA	623.749	1283.13	-1.04063	1.95921e-06	down	193.373	283.882	9.97712	94.4658	12.931	1416	2187	121	761	166	XP_004015048.1	MT2A	chr14:23524935-23525893	-		Metallothionein-2	3e-14	NM_005953.3	MT2A	Metallothionein-2
LOC101103644	ncRNA	881.117	1794.21	-1.02594	1.97824e-06	down	4.94909	0.883367	0.013576	2.43962	0.00855039	1980	372	9	1075	6	LOC101103644	LOC101103644	chr5:11113459-11214803	-		uncharacterized LOC101103644
KCNAB1	mRNA	1610.6	782.928	1.04065	2.01622e-06	up	17.2138	9.29828	1.23905	35.5631	1.26148	864	491	103	1965	111	XP_004003276.1	KCNAB1	chr1:229203031-229677691	-		potassium voltage-gated channel, shaker-related subfamily, beta member 1	0	NM_172160.2	KCNAB1	cDNA FLJ52197, highly similar to Voltage-gated potassium channel subunit beta-1
MZB1	mRNA	5.73751	41.6837	-2.86099	2.02646e-06	down	3.09585	1.34338	0.325088	0.427951	0.191949	46	21	8	7	5	XP_004008900.1	MZB1	chr5:48051002-48053103	-		marginal zone B and B1 cell-specific protein	1e-76	NM_016459.3	MZB1	cDNA FLJ32987 fis, clone THYMU1000032
TLR7	mRNA	39.3429	119.614	-1.60421	2.10873e-06	down	2.33621	5.58513	0.913677	0.779746	0.509827	132	332	85	48	50	NM_001135059.1	TLR7	chrx:10358365-10361543	+		Toll-like receptor 7	0	NM_016562.3	TLR7	TLR7
MAOB	mRNA	2052.39	4127.59	-1.008	2.13142e-06	down	107.422	24.7896	7.7815	53.6379	20.5871	4555	1105	546	2504	1530	XP_004022066.1	MAOB	chrx:40780902-40860518	-		monoamine oxidase B	0	NM_000898.4	MAOB	cDNA FLJ51821, highly similar to Amine oxidase (flavin-containing) B (EC 1.4.3.4)
LOC101116863	ncRNA	146.716	51.6515	1.50615	2.24226e-06	up	5.46075	32.6742	1.36317	15.6142	6.53505	57	359	23	179	119	LOC101116863	LOC101116863	chr16:44809323-44809910	+		ribosomal protein S6 pseudogene
COL27A1	mRNA	1916.33	937.883	1.03086	2.25492e-06	up	9.70065	14.6727	0.531247	19.9089	0.410995	1035	1646	93	2338	76	XP_004005251.1	COL27A1	chr2:9374191-9517544	-		collagen, type XXVII, alpha 1	0	NM_032888.2	COL27A1	Collagen alpha-1(XXVII) chain
CRABP2	mRNA	143.438	329.845	-1.20136	2.29298e-06	down	25.3152	77.2773	1.23877	11.0874	2.36043	364	1169	29	175	59	XP_004002677.1	CRABP2	chr1:105239039-105244830	-		cellular retinoic acid binding protein 2	6e-76	NM_001878.3	CRABP2	Cellular retinoic acid-binding protein 2
RYR2	mRNA	473.754	214.762	1.1414	2.52445e-06	up	0.845776	0.50881	0.112047	1.87374	0.0529266	237	150	52	578	26	RYR2	RYR2	chr25:9941267-10524694	+		ryanodine receptor 2 (cardiac)
LOC101105669	mRNA	105.734	32.622	1.69652	2.63532e-06	up	0.581371	1.05915	0.117009	1.8924	0.0736944	36	69	12	129	8	XP_004012089.1	LOC101105669	chr10:5438145-5545654	-		protocadherin-17-like	0	NM_014459.2	PCDH17	Protocadherin-17
CCDC129	mRNA	0	19.9357	-20	2.8237e-06	down	0.395212	0	0.0650799	0	0.0204942	22	0	6	0	2	XP_004008289.1	CCDC129	chr4:64778935-64871030	-		coiled-coil domain containing 129	0	NM_194300.3	CCDC129	coiled-coil domain containing 129
NBEAL1	mRNA	213.927	466.676	-1.1253	2.92159e-06	down	3.53752	1.93259	2.32049	1.63169	1.40859	515	296	559	261	359	XP_004004893.1	NBEAL1	chr2:204036845-204166655	+		neurobeachin-like 1	0	NM_205543.1	NBEAL1	neurobeachin-like 1
B3GNT4	mRNA	9.01608	49.8392	-2.46671	3.01253e-06	down	3.17385	0.603356	0	0.57662	0	55	11	0	11	0	XP_004017623.1	B3GNT4	chr17:52761939-52762913	-		UDP-GlcNAc:betaGal beta-1,3-N-acetylglucosaminyltransferase 4	8e-152	NM_030765.2	B3GNT4	UDP-GlcNAc:betaGal beta-1,3-N-acetylglucosaminyltransferase 4
LOC101119973	mRNA	9.01608	49.8392	-2.46671	3.01253e-06	down	3.01022	5.87856	0.297417	0.546892	0.249758	55	112	9	11	8	XP_004006929.1	LOC101119973	chr3:204585717-204598330	+		C-type lectin domain family 12 member A-like	2e-61	NM_201625.1	CLEC12A	C-type lectin domain family 12 member A
FHOD3	mRNA	61.4733	164.016	-1.41581	3.02471e-06	down	2.2038	0.82169	2.99945	0.829521	3.80598	181	71	408	75	548	XP_004020655.1	FHOD3	chr23:20610958-21080951	-		formin homology 2 domain containing 3	0	NM_025135.3	FHOD3	cDNA FLJ34580 fis, clone KIDNE2008473, highly similar to Homo sapiens formin homology 2 domain containing 3 (FHOD3), mRNA
HOMER	mRNA	139.339	318.971	-1.19482	3.21909e-06	down	4.44055	1.60678	21.5484	1.94812	24.0416	352	134	2829	170	3341	XP_004010259.1	HOMER	chr7:10158459-10294422	-		Homer protein	0	NM_004272.4	HOMER1	Homer protein homolog 1
LOC101108138	mRNA	19.6715	75.2119	-1.93486	3.34783e-06	down	2.44753	0.40642	2.10097	0.642887	2.30444	83	14	118	24	137	XP_004011538.1	LOC101108138	chr8:27897405-27940104	-		coiled-coil domain-containing protein 162-like	1e-111	xp_003846392	xp_003846392
C1H21orf7	mRNA	102.455	245.571	-1.26114	3.42217e-06	down	9.19077	8.15567	4.93842	3.85606	4.83956	271	253	241	125	250	XP_004002835.1	C1H21orf7	chr1:125168956-125214864	-		chromosome 1 open reading frame, human C21orf7	9e-58	NM_020152.3	MAP3K7CL	MAP3K7 C-terminal-like protein
UBE2U	mRNA	13.1143	59.807	-2.18917	3.42946e-06	down	3.90474	0.393644	0	0.859887	0	66	7	0	16	0	XP_004002093.1	UBE2U	chr1:39272369-39349979	+		ubiquitin-conjugating enzyme E2U (putative)	3e-95	NM_152489.1	UBE2U	Ubiquitin-conjugating enzyme E2 U
CLCA2	mRNA	24.5893	86.0859	-1.80774	3.50973e-06	down	1.66877	0.684562	0.0212124	0.478703	0.0200399	95	41	2	30	2	XP_004002204.1	CLCA2	chr1:62895396-62938029	+		chloride channel accessory 2	0	NM_006536.5	CLCA2	Calcium-activated chloride channel regulator 2
LOC101102969	mRNA	45.9001	131.394	-1.51733	3.51651e-06	down	7.07567	4.8238	1.62051	2.48234	2.44949	145	104	55	56	88	XP_004006521.1	LOC101102969	chr3:150225205-150230348	+		lysozyme C, tracheal isozyme-like	4e-60	NM_000239.2	LYZ	cDNA, FLJ92040, Homo sapiens lysozyme (renal amyloidosis) (LYZ), mRNA
C1QC	mRNA	316.383	663.314	-1.06802	3.92874e-06	down	37.373	116.009	5.93426	17.9254	8.31471	732	2390	192	386	285	XP_004005189.1	C1QC	chr2:243066386-243070941	-		complement component 1, q subcomponent, C chain	4e-87	NM_172369.3	C1QC	Complement C1q subcomponent subunit C
TMEM132A	mRNA	210.648	456.708	-1.11644	4.01775e-06	down	9.19188	9.86377	0.617217	4.26686	0.32302	504	569	56	257	31	XP_004019608.1	TMEM132A	chr21:36450392-36463238	+		transmembrane protein 132A	0	NM_178031.2	TMEM132A	Transmembrane protein 132A
CDCP1	mRNA	40.1625	118.708	-1.56349	4.28081e-06	down	3.00716	1.28734	0.0693017	1.02177	0.0261884	131	59	5	49	2	XP_004018731.1	CDCP1	chr19:53996973-54038029	+		CUB domain containing protein 1	0	NM_178181.2	CDCP1	CUB domain-containing protein 1
CDH1	mRNA	427.854	878.982	-1.03871	4.31302e-06	down	12.256	3.61493	0.801039	5.99128	1.16757	970	301	105	522	162	CDH1	CDH1	chr14:35389763-35461347	+		cadherin 1, type 1, E-cadherin (epithelial)
IVNS1ABP	mRNA	20927.1	10433.6	1.00414	4.31964e-06	up	161.599	184.196	156.059	325.509	97.2143	11514	13807	18416	25532	12143	XP_004013921.1	IVNS1ABP	chr12:64356146-64377584	-		influenza virus NS1A binding protein	0	NM_016389.2	IVNS1ABP	cDNA FLJ36593 fis, clone TRACH2014077, highly similar to Homo sapiens influenza virus NS1A binding protein (IVNS1ABP), transcript variant 1, mRNA
CXHXorf22	mRNA	1.63929	27.185	-4.05167	4.32e-06	down	0.488825	0	0	0.029603	0	30	0	0	2	0	XP_004022615.1	CXHXorf22	chrx:33368126-33441934	+		chromosome X open reading frame, human CXorf22	0	NM_152632.3	CXorf22	chromosome X open reading frame 22
PARP8	mRNA	369.659	764.805	-1.0489	4.51645e-06	down	15.6722	8.82497	0.639071	7.60739	0.741443	844	499	57	451	70	XP_004017053.1	PARP8	chr16:28330890-28522631	-		poly (ADP-ribose) polymerase family, member 8	0	NM_024615.3	PARP8	cDNA FLJ78221, highly similar to Homo sapiens poly (ADP-ribose) polymerase family, member 8 (PARP8), mRNA
MORN5	mRNA	4.09822	35.3405	-3.10825	4.6029e-06	down	3.15271	0.307352	0	0.367166	0	39	4	0	5	0	XP_004005715.1	MORN5	chr3:13566838-13603763	-		MORN repeat containing 5	7e-78	NM_198469.3	MORN5	MORN repeat containing 5
PDZK1IP1	mRNA	9.01608	48.933	-2.44024	4.63644e-06	down	4.4549	4.78334	0	0.824347	0.235292	54	61	0	11	5	XP_004001995.1	PDZK1IP1	chr1:21491902-21497264	-		PDZK1 interacting protein 1	2e-49	NM_005764.3	PDZK1IP1	PDZK1-interacting protein 1
TIM	mRNA	849.971	410.494	1.05005	4.64673e-06	up	6.90905	9.16208	0.386774	14.3672	0.269697	453	631	42	1037	31	NM_001128153.1	TIM	chr3:162884010-162897249	+		timeless	0	NM_003920.3	TIMELESS	Protein timeless homolog
LOC101123565	ncRNA	189.338	413.212	-1.12592	4.82502e-06	down	37.5366	14.7641	56.1104	17.3105	58.4048	456	188	1129	231	1244	LOC101123565	LOC101123565	chr8:66361953-66405092	-		ATP synthase subunit gamma, mitochondrial-like
GBP5	mRNA	421.297	863.577	-1.03549	4.9258e-06	down	25.7785	7.91905	3.26651	12.63	1.51212	953	308	200	514	98	XP_004002224.1	GBP5	chr1:65759078-65775284	-		guanylate binding protein 5	0	NM_052942.3	GBP5	Guanylate-binding protein 5
DUOX1	mRNA	2.45893	29.9035	-3.60421	5.04165e-06	down	0.443022	0	0.121588	0.0365852	0.222077	33	0	15	3	29	XP_004011078.1	DUOX1	chr7:62233421-62264015	-		dual oxidase 1	0	NM_175940.2	DUOX1	cDNA FLJ76088, highly similar to Homo sapiens dual oxidase 1 (DUOX1), transcript variant 1, mRNA
C3AR1	mRNA	58.1947	154.955	-1.41289	5.07889e-06	down	2.74497	5.29453	0.310155	1.03531	0.503613	171	346	32	71	55	XP_004006952.1	C3AR1	chr3:206318466-206327792	-		complement component 3a receptor 1	0	NM_004054.2	C3AR1	Complement component 3a receptor 1, isoform CRA_a
SPATA17	mRNA	0.819644	23.5603	-4.84522	5.10775e-06	down	1.31434	0	0	0.0459205	0	26	0	0	1	0	XP_004014027.1	SPATA17	chr12:19256439-19475267	+		spermatogenesis associated 17	6e-172	NM_138796.2	SPATA17	Spermatogenesis-associated protein 17
RSPH6A	mRNA	0.819644	23.5603	-4.84522	5.10775e-06	down	0.661927	0.0483976	0	0.0231265	0	26	2	0	1	0	XP_004015807.1	RSPH6A	chr14:52407582-52431516	-		radial spoke head 6 homolog A (Chlamydomonas)	0	NM_030785.3	RSPH6A	Radial spoke head protein 6 homolog A
TSPAN15	mRNA	62.2929	163.11	-1.38871	5.19574e-06	down	10.7854	3.13244	2.93046	4.13666	1.91401	180	55	81	76	56	XP_004021680.1	TSPAN15	chr25:25602101-25658235	+		tetraspanin 15	5e-137	NM_012339.3	TSPAN15	Tetraspanin-15
SLC5A1	mRNA	0	19.0295	-20	5.52059e-06	down	0.521881	0	0	0	0.0141757	21	0	0	0	1	NM_001009404.1	SLC5A1	chr17:70018311-70071702	+		Sodium/glucose cotransporter 1	0	NM_001256314.1	SLC5A1	SLC5A1 protein
FOXA2	mRNA	0	19.0295	-20	5.52059e-06	down	0.607163	0	0	0	0	21	0	0	0	0	XP_004014750.1	FOXA2	chr13:40649545-40651490	-		forkhead box A2	7e-160	NM_153675.2	FOXA2	Forkhead box A2, isoform CRA_b
TM4SF4	mRNA	0	19.0295	-20	5.52059e-06	down	0.855568	0.0387251	0	0	0	21	1	0	0	0	XP_004003313.1	TM4SF4	chr1:236690726-236719219	-		transmembrane 4 L six family member 4	1e-78	NM_004617.3	TM4SF4	cDNA FLJ31015 fis, clone HLUNG2000281, highly similar to Transmembrane 4 L6 family member 4
SNTN	mRNA	0	19.0295	-20	5.52059e-06	down	2.4113	0	0	0	0	21	0	0	0	0	XP_004018396.1	SNTN	chr19:37778380-37792204	-		sentan, cilia apical structure protein	2e-64	NM_001080537.1	SNTN	Sentan
ARAF	mRNA	654.895	1312.13	-1.00257	6.01198e-06	down	44.7391	23.7882	34.7366	22.4253	39.3551	1448	810	1862	799	2233	NM_001165890.1	ARAF	chrx:53844797-53852960	-		V-raf murine sarcoma 3611 viral oncogene-like protein	0	NM_001654.4	ARAF	cDNA FLJ59256, highly similar to A-Raf proto-oncogene serine/threonine-protein kinase (EC 2.7.11.1)
KIAA1211L	mRNA	49.1786	135.925	-1.46671	6.02229e-06	down	3.4631	0.746121	0.01394	1.25834	0	150	34	1	60	0	XP_004007386.1	KIAA1211L	chr3:102294516-102343301	+		KIAA1211-like ortholog	4e-117	NM_207362.2	KIAA1211L	KIAA1211-like
LOC101107516	ncRNA	16.3929	66.1502	-2.01268	6.05564e-06	down	1.40421	5.2871	0.054793	0.351432	0.111702	73	291	4	20	10	LOC101107516	LOC101107516	chr3:207272304-207298290	+		uncharacterized LOC101107516
ITGA10	mRNA	553.26	260.976	1.08404	6.22053e-06	up	3.13969	8.01516	0.190889	6.68454	0.223867	288	773	29	675	36	XP_004002463.1	ITGA10	chr1:98247082-98263821	-		integrin, alpha 10	0	NM_003637.3	ITGA10	ITGA10 protein
ESM1	mRNA	26.2286	87.8982	-1.74469	6.29237e-06	down	7.12478	3.21155	0.0443495	2.13512	0.0837961	97	46	1	32	2	XP_004017043.1	ESM1	chr16:24179831-24187383	+		endothelial cell-specific molecule 1	2e-69	NM_007036.4	ESM1	Endothelial cell-specific molecule 1
SLC16A12	mRNA	11.475	54.37	-2.24432	6.44072e-06	down	2.17235	1.85835	0.327912	0.460446	0.371744	60	54	15	14	18	XP_004020334.1	SLC16A12	chr22:10852207-10871985	-		solute carrier family 16, member 12 (monocarboxylic acid transporter 12)	0	NM_213606.3	SLC16A12	Monocarboxylate transporter 12
NOD2	mRNA	20.4911	75.2119	-1.87596	6.55444e-06	down	1.35634	0.559179	0.802507	0.37606	0.618326	83	36	81	25	66	XP_004015029.1	NOD2	chr14:18597153-18624296	+		Caspase recruitment domain 15 protein	0	NM_022162.1	NOD2	Caspase recruitment domain-containing protein 15
PTGS2	mRNA	374.577	766.617	-1.03324	6.96567e-06	down	13.6897	3.03003	0.947729	6.71759	2.66757	846	197	97	457	289	NM_001009432.1	PTGS2	chr12:65833689-65841361	-		Prostaglandin G/H synthase 2	0	NM_000963	PTGS2	Prostaglandin-endoperoxidase synthase 2
FGF12	mRNA	419.658	193.014	1.12051	7.02249e-06	up	22.4844	24.9838	1.40221	49.0958	0.722564	213	248	22	512	12	NM_001162565.1	FGF12	chr1:193316349-193556001	+		Fibroblast growth factor	1e-104	NM_021032.4	FGF12	Fibroblast growth factor 12
ANKRD1	mRNA	32.7858	101.491	-1.63021	7.04452e-06	down	3.64251	4.48237	1227.14	1.18172	481.353	112	144	62492	40	25947	NM_001252178.1	ANKRD1	chr22:12266807-12276165	-		ankyrin repeat domain 1 (cardiac muscle)	4e-172	NM_014391.2	ANKRD1	Ankyrin repeat domain-containing protein 1
SEL1L3	mRNA	209.829	448.553	-1.09606	7.26202e-06	down	6.43918	0.259309	5.95348	3.02692	7.41398	495	21	759	256	1000	XP_004009799.1	SEL1L3	chr6:45089596-45199470	-		sel-1 suppressor of lin-12-like 3 (C. elegans)	0	NM_015187.3	SEL1L3	Protein sel-1 homolog 3
ENO2	mRNA	152.454	57.0885	1.4171	7.40819e-06	up	2.59109	5.70759	0.124166	6.9491	0.0703813	63	146	5	186	3	XP_004006971.1	ENO2	chr3:207490812-207498072	-		enolase 2 (gamma, neuronal)	0	NM_001975.2	ENO2	cDNA FLJ77877, highly similar to Human ENO2 neuron specific (gamma) enolase
LRRC71	mRNA	74.5876	185.764	-1.31647	7.49189e-06	down	6.83298	2.34447	0.281756	2.75531	0.133091	205	74	14	91	7	XP_004003731.1	LRRC71	chr1:105439462-105451105	+		leucine rich repeat containing 71	0	NM_144702.2	LRRC71	leucine rich repeat containing 71
LRRC10B	mRNA	4.09822	34.4343	-3.07078	7.70847e-06	down	3.22477	0	0	0.385441	0.145221	38	0	0	5	3	XP_004019901.1	LRRC10B	chr21:39377953-39383624	+		leucine rich repeat containing 10B	9e-85	NM_001145077.1	LRRC10B	leucine rich repeat containing 10B
DPY19L2	mRNA	1.63929	26.2788	-4.00276	7.77521e-06	down	0.642129	0	0	0.0402279	0.0126304	29	0	0	2	1	XP_004007952.1	DPY19L2	chr4:61868854-61966053	+		dpy-19-like 2 (C. elegans)	0	NM_173812.4	DPY19L2	cDNA FLJ59600, moderately similar to Mus musculus dpy-19-like 1 (C. elegans) (Dpy19l1), mRNA
GLUT-1	mRNA	458.181	925.197	-1.01384	7.88622e-06	down	20.9501	7.68448	0.917767	10.4209	1.33522	1021	393	74	559	114	XP_004001915.1	GLUT-1	chr1:17150329-17167323	-		Solute carrier family 2, facilitated glucose transporter member 1	0	NM_006516.2	SLC2A1	cDNA FLJ16785 fis, clone NT2RI2015342, highly similar to Solute carrier family 2, facilitated glucose transporter member 1
LOC100037684	mRNA	286.875	595.352	-1.05332	8.13461e-06	down	46.4972	19.4409	1.19649	22.5011	1.04961	657	289	28	350	26	XP_004010312.1	LOC100037684	chr7:14803134-14812332	-		Calmodulin-like 4 protein	1e-91	NM_033429.2	CALML4	Calmodulin-like protein 4
KLHL14	mRNA	15.5732	63.4317	-2.02614	8.41199e-06	down	1.7894	0.558848	0.0617386	0.4412	0.233304	70	23	4	19	16	XP_004020662.1	KLHL14	chr23:24667797-24780900	+		kelch-like 14 (Drosophila)	0	NM_020805.1	KLHL14	Kelch-like protein 14
TFCP2L1	mRNA	3.27858	31.7158	-3.27406	8.61839e-06	down	1.10136	0.149551	0.0189998	0.114339	0.0179496	35	5	1	4	1	XP_004004811.1	TFCP2L1	chr2:185464136-185527658	-		transcription factor CP2-like 1	0	NM_014553.2	TFCP2L1	Putative uncharacterized protein LBP-9
SLAMF7	mRNA	49.9983	135.925	-1.44286	8.93631e-06	down	4.23886	11.2814	0.477753	1.56589	0.370748	150	420	28	61	23	XP_004002723.1	SLAMF7	chr1:110160646-110178443	+		SLAM family member 7	2e-103	NM_021181.4	SLAMF7	SLAM family member 7
SHCBP1	mRNA	44.2608	124.145	-1.48792	9.31757e-06	down	3.41068	1.32515	0.135285	1.2212	0.0994059	137	56	9	54	7	XP_004015591.1	SHCBP1	chr14:14407939-14442689	-		SHC SH2-domain binding protein 1	0	NM_024745.4	SHCBP1	SHC SH2 domain-binding protein 1
GNG4	mRNA	224.582	473.925	-1.07741	9.42838e-06	down	7.16134	2.51193	0.615938	3.40813	0.933371	523	193	74	274	119	XP_004021414.1	GNG4	chr25:8340875-8410590	-		guanine nucleotide binding protein (G protein), gamma 4	5e-37	NM_004485.3	GNG4	Guanine nucleotide-binding protein subunit gamma
DNAAF1	mRNA	0.819644	22.6542	-4.78864	9.52558e-06	down	0.618555	0.0235177	0.0149392	0.0224756	0	25	1	1	1	0	XP_004014988.1	DNAAF1	chr14:9927543-9952227	+		dynein, axonemal, assembly factor 1	0	NM_178452.4	DNAAF1	Dynein assembly factor 1, axonemal
DDX58	mRNA	104.095	241.947	-1.21679	9.68357e-06	down	5.30453	2.17165	1.58452	2.29363	0.91897	267	115	132	127	81	XP_004005372.1	DDX58	chr2:100413345-100459302	-		DEAD (Asp-Glu-Ala-Asp) box polypeptide 58	0	NM_014314.3	DDX58	cDNA FLJ13599 fis, clone PLACE1009925, highly similar to Probable ATP-dependent RNA helicase DDX58 (EC 3.6.1.-)
FAM5C	mRNA	169.666	367.904	-1.11663	1.01357e-05	down	7.24487	4.71527	0.334006	3.35543	0.111967	406	277	31	207	11	XP_004013641.1	FAM5C	chr12:13206363-13707015	+		family with sequence similarity 5, member C	0	NM_199051.1	BRINP3	BMP/retinoic acid-inducible neural-specific protein 3
PTGFR	mRNA	412.281	831.861	-1.01272	1.02019e-05	down	36.1443	35.1414	0.202071	18.0082	0.348114	918	939	8	503	15	NM_001009789.2	PTGFR	chr1:54315984-54378964	+		Prostaglandin F2-alpha receptor	1e-151	NM_001039585.1	PTGFR	Prostaglandin F2-alpha receptor
BHMT2	mRNA	4.91786	36.2467	-2.88175	1.07217e-05	down	1.89122	0	0	0.257695	0.0269697	40	0	0	6	1	XP_004010912.1	BHMT2	chr7:9894376-9911723	+		betaine--homocysteine S-methyltransferase 2	4e-169	NM_017614.4	BHMT2	cDNA, FLJ96586, highly similar to Homo sapiens betaine-homocysteine methyltransferase 2 (BHMT2), mRNA
STMN4	mRNA	43.4411	7.24934	2.58314	1.07756e-05	up	0.370461	0.528191	0	2.22947	0.132074	8	12	0	53	5	XP_004004214.1	STMN4	chr2:38338630-38362252	+		stathmin-like 4	2e-122	NM_030795.3	STMN4	cDNA FLJ56570, highly similar to Homo sapiens stathmin-like 4 (STMN4), mRNA
GMNC	mRNA	0	18.1233	-20	1.0826e-05	down	0.846708	0	0.0511237	0	0.169042	20	0	2	0	7	XP_004003871.1	GMNC	chr1:194668642-194675427	+		geminin coiled-coil domain containing	4e-169	NM_001146686.2	GMNC	Geminin coiled-coil domain-containing protein 1
MYL10	mRNA	0	18.1233	-20	1.0826e-05	down	1.82972	0.260875	0.828578	0	1.409	20	3	15	0	27	XP_004021318.1	MYL10	chr24:35082704-35094455	+		myosin, light chain 10, regulatory	2e-88	NM_138403.4	MYL10	Myosin regulatory light chain 10
AGR3	mRNA	0	18.1233	-20	1.0826e-05	down	1.50639	0	0	0	0	20	0	0	0	0	XP_004007823.1	AGR3	chr4:25431185-25443977	-		anterior gradient 3 homolog (Xenopus laevis)	5e-88	NM_176813.3	AGR3	Anterior gradient protein 3 homolog
PLEKHA7	mRNA	562.276	270.038	1.05812	1.14953e-05	up	4.55862	7.16838	0.194805	9.53393	0.149134	298	492	21	686	17	XP_004016635.1	PLEKHA7	chr15:35029572-35252525	+		pleckstrin homology domain containing, family A member 7	0	NM_175058.4	PLEKHA7	Pleckstrin homology domain-containing family A member 7
ZFP37	mRNA	438.509	205.7	1.09207	1.17466e-05	up	6.64856	6.48656	2.9975	14.2473	4.28531	227	233	169	535	256	ZFP37	ZFP37	chr2:10594279-10608691	+		zinc finger protein 37 homolog (mouse)	0	NM_003408.2	ZFP37	Zinc finger protein 37 homolog
AGBL2	mRNA	56.5554	147.705	-1.38498	1.21014e-05	down	3.091	0.720988	0.0801489	1.18859	0.0973526	163	40	7	69	9	XP_004016800.1	AGBL2	chr15:75681622-75711454	-		ATP/GTP binding protein-like 2	0	NM_024783.3	AGBL2	cDNA FLJ61004, highly similar to Homo sapiens ATP/GTP binding protein-like 2 (AGBL2), mRNA
NPTX2	mRNA	31.9661	97.866	-1.61427	1.23726e-05	down	2.50061	1.34248	0.111841	0.820276	0.0660368	108	61	8	39	5	XP_004021344.1	NPTX2	chr24:37373646-37385545	-		neuronal pentraxin II	0	NM_002523.2	NPTX2	Neuronal pentraxin-2
ADAMTS8	mRNA	21.3107	75.2119	-1.81938	1.24821e-05	down	1.72895	0.593994	0.314436	0.491984	0.0594111	83	30	25	26	5	XP_004019880.1	ADAMTS8	chr21:35685217-35702465	-		ADAM metallopeptidase with thrombospondin type 1 motif, 8	0	NM_007037.4	ADAMTS8	TSHZ2 protein
HPN	mRNA	7.37679	42.5898	-2.52944	1.28836e-05	down	1.68326	0.238291	0.583855	0.292798	1.11338	47	7	27	9	54	XP_004015222.1	HPN	chr14:44883973-44903083	+		hepsin	0	NM_182983.2	HPN	Truncated hepsin serine protease
KREMEN1	mRNA	66.3912	166.735	-1.32849	1.30976e-05	down	7.23447	1.94334	8.49886	2.89299	6.30215	184	52	358	81	281	XP_004017686.1	KREMEN1	chr17:67956369-67998476	+		kringle containing transmembrane protein 1	0	NM_153379.2	KREMEN1	Kremen protein 1
KIF11	mRNA	167.207	360.654	-1.10898	1.32832e-05	down	4.97622	3.26818	0.136516	2.31791	0.16463	398	275	18	204	23	XP_004020083.1	KIF11	chr22:13731280-13772571	+		kinesin family member 11	0	NM_004523.3	KIF11	cDNA, FLJ95005, highly similar to Homo sapiens kinesin family member 11 (KIF11), mRNA
MAMDC2	mRNA	263.925	543.7	-1.04268	1.42914e-05	down	11.2715	6.57108	0.534372	5.49681	0.90132	600	368	47	322	84	XP_004004372.1	MAMDC2	chr2:65933180-66097234	-		MAM domain containing 2	0	NM_153267.4	MAMDC2	cDNA FLJ54321, highly similar to MAM domain-containing protein 2
FDXR	mRNA	359.004	724.027	-1.01204	1.4364e-05	down	24.1433	11.2014	1.62378	12.0225	2.25795	799	389	89	438	131	XP_004013184.1	FDXR	chr11:55543521-55554518	+		ferredoxin reductase	0	NM_024417	FDXR	cDNA FLJ36801 fis, clone ADRGL2007810, highly similar to NADPH:adrenodoxin oxidoreductase, mitochondrial (EC 1.18.1.2)
ACSM3	mRNA	33.6054	100.585	-1.58164	1.50583e-05	down	2.39466	1.72249	0.260519	0.803486	0.861416	111	84	20	41	70	XP_004020867.1	ACSM3	chr24:18468747-18526904	+		acyl-CoA synthetase medium-chain family member 3	0	NM_202000.2	ACSM3	cDNA FLJ77928, highly similar to Homo sapiens acyl-CoA synthetase medium-chain family member 3 (ACSM3), transcript variant 1, mRNA
HMCN2	mRNA	33.6054	100.585	-1.58164	1.50583e-05	down	0.428746	0.00730991	0.605974	0.143213	0.407973	111	2	261	41	186	XP_004007191.1	HMCN2	chr3:6101685-6265160	-		hemicentin 2	0	NM_144655.1	HMCN2	Similar to hemicentin
INHBA	mRNA	189.338	401.432	-1.08419	1.51966e-05	down	18.9399	15.7675	0.237492	8.97912	0.297527	443	388	9	231	12	NM_001009458.1	INHBA	chr4:79355836-79366968	+		Inhibin beta A chain	0	NM_002192.2	INHBA	Inhibin, beta A (Activin A, activin AB alpha polypeptide), isoform CRA_a
GPT2	mRNA	90.1608	212.043	-1.23378	1.54131e-05	down	5.92783	2.96171	99.896	2.53131	69.1587	234	122	6530	110	4786	XP_004015017.1	GPT2	chr14:14836925-14868863	+		glutamic pyruvate transaminase (alanine aminotransferase) 2	0	NM_133443.2	GPT2	cDNA FLJ33638 fis, clone BRAMY2023327, highly similar to Alanine aminotransferase 2 (EC 2.6.1.2)
MKI67	mRNA	222.943	464.864	-1.06013	1.56234e-05	down	2.89833	2.42259	0.183852	1.39324	0.0675458	513	452	54	272	21	XP_004020416.1	MKI67	chr22:46440262-46468099	-		antigen identified by monoclonal antibody Ki-67	0	NM_002417.4	MKI67	Antigen KI-67
GRHL1	mRNA	54.0965	141.362	-1.38579	1.67906e-05	down	2.56867	1.25208	0.228665	0.98719	0.554153	156	80	23	66	59	XP_004007255.1	GRHL1	chr3:19034108-19090930	+		grainyhead-like 1 (Drosophila)	0	NM_198182.2	GRHL1	Grainyhead-like protein 1 homolog
LOC101117691	mRNA	99.9966	230.166	-1.20273	1.74579e-05	down	36.251	44.6112	1.13526	15.8763	1.56001	254	329	13	122	19	XP_004015047.1	LOC101117691	chr14:23516660-23518143	-		Metallothionein-1C	1e-12	NM_005953.3	MT2A	Metallothionein-2
SH2D5	mRNA	0.819644	21.748	-4.72974	1.77893e-05	down	0.922987	0.0365545	0	0.0349347	0	24	1	0	1	0	XP_004005207.1	SH2D5	chr2:244797146-244802900	+		SH2 domain containing 5	0	NM_001103161.1	SH2D5	SH2 domain containing 5
CWH43	mRNA	0.819644	21.748	-4.72974	1.77893e-05	down	0.524604	0	0.013198	0.0198561	0	24	0	1	1	0	XP_004009873.1	CWH43	chr6:67594900-67647918	+		cell wall biogenesis 43 C-terminal homolog (S. cerevisiae)	0	NM_025087.2	CWH43	cDNA FLJ50220, weakly similar to Calcofluor white hypersensitive protein
ITLN2	mRNA	0.819644	21.748	-4.72974	1.77893e-05	down	1.87291	1.01727	0	0.0694423	0	24	14	0	1	0	NM_001104934.1	ITLN2	chr1:110480137-110495255	-		intelectin 2	4e-154	NM_080878.2	ITLN2	Intelectin-2
C11H17orf58	mRNA	256.549	525.577	-1.03467	1.95422e-05	down	38.5733	11.6314	1.92747	18.9093	3.49012	580	184	48	313	92	XP_004013085.1	C11H17orf58	chr11:48376663-48378387	+		chromosome 11 open reading frame, human C17orf58	7e-51	NM_181656.4	C17orf58	chromosome 17 open reading frame 58
LRP8	mRNA	103.275	235.603	-1.18987	1.98112e-05	down	4.1347	2.23712	0.0960195	1.82018	0.0725696	260	148	10	126	8	XP_004003589.1	LRP8	chr1:27523625-27600720	-		low density lipoprotein receptor-related protein 8, apolipoprotein e receptor	0	NM_033300.3	LRP8	cDNA FLJ39163 fis, clone OCBBF2002615, highly similar to Low-density lipoprotein receptor-related protein 8
PCBP3	mRNA	26.2286	84.2735	-1.68394	2.03436e-05	down	3.55954	6.1483	7.83429	1.11259	9.01686	93	169	339	32	413	XP_004003435.1	PCBP3	chr1:263704893-263760670	+		poly(rC) binding protein 3	0	NM_020528.2	PCBP3	Poly(rC)-binding protein 3
ATP6V1G2	mRNA	120.488	43.496	1.46993	2.12806e-05	up	1.72236	5.66171	0.259987	4.79152	0.163744	48	166	12	147	8	XP_004019013.1	ATP6V1G2	chr20:26882027-26883171	+		ATPase H+ transporting lysosomal 13kDa V1 subunit G isoform 2	5e-60	NM_138282.2	ATP6V1G2	V-type proton ATPase subunit G 2
C2H9orf135	mRNA	0	17.2172	-20	2.12953e-05	down	1.54259	0	0	0	0	19	0	0	0	0	XP_004004373.1	C2H9orf135	chr2:66265994-66362985	-		chromosome 2 open reading frame, human C9orf135	3e-103	NM_001010940.1	C9orf135	Uncharacterized protein C9orf135
CHRND	mRNA	0	17.2172	-20	2.12953e-05	down	0.846407	0	2.36699	0	5.08217	19	0	88	0	200	XP_004005509.1	CHRND	chr2:233224523-233231131	+		cholinergic receptor, nicotinic, delta (muscle)	3e-167	NM_001256657.1	CHRND	Acetylcholine receptor subunit delta
LDLRAD1	mRNA	0	17.2172	-20	2.12953e-05	down	1.71316	0.085704	0	0	0	19	1	0	0	0	XP_004003592.1	LDLRAD1	chr1:28274974-28284664	-		low density lipoprotein receptor class A domain containing 1	3e-78	NM_001276395.1	LDLRAD1	Low-density lipoprotein receptor class A domain-containing protein 1
LOC101103517	mRNA	0	17.2172	-20	2.12953e-05	down	0.923153	0	0.0293365	0	0	19	0	1	0	0	XP_004019371.1	LOC101103517	chr20:30582427-30592823	-		butyrophilin subfamily 1 member A1-like	1e-68	NM_001732.2	BTN1A1	Butyrophilin subfamily 1 member A1
LOC101117527	ncRNA	36.884	106.022	-1.52329	2.14236e-05	down	7.16872	2.05094	36.2559	2.50333	40.3226	117	35	985	45	1159	LOC101117527	LOC101117527	chr14:2200812-2201734	-		cytochrome c-like
FRRS1	mRNA	136.061	297.223	-1.12729	2.1672e-05	down	6.90146	3.07996	0.622518	3.17284	0.852156	328	154	49	166	71	XP_004002273.1	FRRS1	chr1:76292500-76346080	-		ferric-chelate reductase 1	0	NM_001013660.2	FRRS1	Ferric-chelate reductase 1
HOXB5	mRNA	91.8001	212.949	-1.21394	2.22257e-05	down	6.44032	0.547036	0.115831	2.78825	0.109429	235	21	7	112	7	XP_004012854.1	HOXB5	chr11:37444844-37447574	+		Homeobox protein Hox-B5	5e-157	NM_002147.3	HOXB5	Homeobox protein Hox-B5
LOC101118415	mRNA	5.73751	37.1528	-2.69498	2.24838e-05	down	2.06779	0.44723	0.0822378	0.337431	0.303705	41	9	2	7	10	XP_004021774.1	LOC101118415	chr26:17996695-17998613	-		metalloreductase STEAP1-like	0	NM_012449.2	STEAP1	Similar to Six transmembrane epithelial antigen of prostate
KCNE4	mRNA	8.19644	43.496	-2.40781	2.3153e-05	down	4.01287	2.14553	0.353346	0.759428	0.238439	48	26	7	10	5	XP_004005014.1	KCNE4	chr2:224209448-224210631	+		potassium voltage-gated channel, Isk-related family, member 4	2e-67	NM_080671.3	KCNE4	Potassium voltage-gated channel, Isk-related family, member 4
CD1A	mRNA	13.1143	55.2762	-2.07552	2.32952e-05	down	3.42524	4.42992	0.644174	0.81612	0.608567	61	83	19	16	19	XP_004002689.1	CD1A	chr1:107485882-107489530	+		CD1a molecule	2e-107	NM_001763.2	CD1A	T-cell surface glycoprotein CD1a
TSPAN12	mRNA	211.468	438.585	-1.05242	2.33266e-05	down	11.8605	5.40383	3.99789	5.7476	4.95107	484	231	270	258	354	XP_004008058.1	TSPAN12	chr4:85315559-85381182	-		tetraspanin 12	7e-179	NM_012338.3	TSPAN12	Tetraspanin-12
LOC101111769	mRNA	50.8179	10.874	2.22445	2.33905e-05	up	0.296125	1.2197	0.163898	1.38982	0.0844576	12	52	11	62	6	XP_004003786.1	LOC101111769	chr1:118887722-118908459	+		uncharacterized LOC101111769	3e-44	NM_005558.3	LAD1	Ladinin-1
MCOLN2	mRNA	29.5072	90.6167	-1.61871	2.36358e-05	down	2.66779	0.86216	0.163093	0.887571	0.222557	100	34	10	36	14	XP_004002192.1	MCOLN2	chr1:61331755-61383111	-		mucolipin 2	0	NM_153259.2	MCOLN2	Mucolipin-2
CERKL	mRNA	47.5393	126.863	-1.41608	2.40341e-05	down	4.81475	1.30756	0.166121	1.81195	0.235408	140	40	8	58	12	XP_004005410.1	CERKL	chr2:127014751-127160854	+		ceramide kinase-like	0	NM_201548.4	CERKL	Ceramide kinase-like isoform 9
LOC101106059	mRNA	101.636	34.4343	1.56149	2.43858e-05	up	2.14813	6.28581	0.192749	6.2258	0.103434	38	119	5	124	3	XP_004022638.1	LOC101106059	chrx:45947315-45948334	-		envelope glycoprotein-like
LOC101105099	mRNA	39.3429	6.34317	2.63283	2.48198e-05	up	0.423491	1.8114	0	2.66539	0	7	31	0	48	0	XP_004015897.1	LOC101105099	chr14:57016887-57017816	+		vomeronasal type-1 receptor 4-like	2e-102	NM_173857.2	VN1R4	Vomeronasal type-1 receptor 4
SUSD1	mRNA	1.63929	24.4665	-3.89967	2.52295e-05	down	0.596904	0.90358	0.0400452	0.0401647	0.0504423	27	43	3	2	4	XP_004005255.1	SUSD1	chr2:11301841-11420741	+		sushi domain containing 1	0	NM_022486.4	SUSD1	Sushi domain-containing protein 1
LOC101105197	mRNA	1.63929	24.4665	-3.89967	2.52295e-05	down	0.925729	0	0.0207018	0.0622907	0	27	0	1	2	0	XP_004002074.1	LOC101105197	chr1:34768542-34852035	-		uncharacterized LOC101105197	0	NM_152377.2	C1orf87	cDNA FLJ42838 fis, clone BRCAN2021028
TTC29	mRNA	9.01608	45.3083	-2.3292	2.57906e-05	down	1.6896	0.0963591	0.0204034	0.337661	0	50	3	1	11	0	XP_004017262.1	TTC29	chr17:11103253-11361845	+		tetratricopeptide repeat domain 29	0	NM_031956.2	TTC29	tetratricopeptide repeat domain 29
KNTC1	mRNA	97.5376	222.917	-1.19248	2.59083e-05	down	2.07323	1.06142	0.127216	0.91103	0.0624956	246	132	25	119	13	XP_004017380.1	KNTC1	chr17:52444798-52510534	-		kinetochore associated 1	0	NM_014708.4	KNTC1	Kinetochore-associated protein 1
LOC101118194	ncRNA	128.684	48.0269	1.42192	2.59865e-05	up	1.70639	3.34521	0.0791017	4.56021	0.175578	53	110	4	157	9	LOC101118194	LOC101118194	chr8:57549356-57551124	-		envelope glycoprotein-like
KLF5	mRNA	266.384	540.076	-1.01965	2.6271e-05	down	11.4643	2.55969	5.4587	5.67884	10.698	596	139	470	325	975	XP_004012235.1	KLF5	chr10:48247059-48265731	+		Kruppel-like factor 5 (intestinal)	0	NM_001730.4	KLF5	Kruppel-like factor 5 (Intestinal), isoform CRA_b
KCNIP4	mRNA	72.9483	20.8418	1.80739	2.65875e-05	up	0.554442	0.962352	0.0582205	1.94891	0.247511	23	42	4	89	18	XP_004009784.1	KCNIP4	chr6:40156469-40399552	-		Kv channel interacting protein 4	1e-147	NM_147183.3	KCNIP4	cDNA FLJ75905, highly similar to Homo sapiens Kv channel interacting protein 4 (KCNIP4), transcript variant 2, mRNA
GRAMD2	mRNA	2.45893	27.185	-3.46671	2.70268e-05	down	1.76191	0.558239	0.496455	0.160051	0.335009	30	10	14	3	10	XP_004023342.1	GRAMD2	chr7:18749038-18754674	-		GRAM domain containing 2	1e-129	NM_001012642.2	GRAMD2	GRAM domain-containing protein 2
LRP4	mRNA	104.914	236.51	-1.17269	2.753e-05	down	2.56908	1.1508	2.57938	1.14451	1.73215	261	123	434	128	308	XP_004016793.1	LRP4	chr15:75019658-75057278	-		low density lipoprotein receptor-related protein 4	0	NM_002334.3	LRP4	Low density lipoprotein receptor-related protein 4, isoform CRA_a
LOC101120089	mRNA	77.0465	183.046	-1.2484	2.97639e-05	down	7.63796	1.47356	0.639252	3.22869	0.452938	202	41	28	94	21	XP_004011516.1	LOC101120089	chr8:6479283-6511622	+		SH3 domain-binding glutamic acid-rich protein-like	4e-47	NM_031469.2	SH3BGRL2	SH3 domain-binding glutamic acid-rich-like protein 2
IQCG	mRNA	77.0465	183.046	-1.2484	2.97639e-05	down	6.3387	2.32648	0.0568405	2.67947	0.107397	202	78	3	94	6	XP_004003046.1	IQCG	chr1:188449687-188495961	+		IQ motif containing G	7e-178	NM_032263.3	IQCG	IQ motif containing G
GPLD1	mRNA	30.3268	91.5229	-1.59354	2.99094e-05	down	1.92931	0.451683	0.0459077	0.638869	0.0433701	101	24	4	37	4	XP_004019154.1	GPLD1	chr20:32157602-32210447	+		glycosylphosphatidylinositol specific phospholipase D1	0	NM_177483.1	GPLD1	Phosphatidylinositol-glycan-specific phospholipase D
EFCAB1	mRNA	10.6554	48.933	-2.19923	3.01011e-05	down	3.92538	0.345474	0.0877821	0.858429	0.041465	54	5	2	13	1	XP_004011720.1	EFCAB1	chr9:32661951-32670072	-		EF-hand calcium binding domain 1	7e-110	NM_024593.3	EFCAB1	cDNA, FLJ78936
PDE6C	mRNA	22.1304	74.3057	-1.74744	3.16578e-05	down	1.58109	0.238256	0.0349263	0.472912	0.0659916	82	13	3	27	6	XP_004020090.1	PDE6C	chr22:14615650-14676192	+		phosphodiesterase 6C, cGMP-specific, cone, alpha prime	0	NM_006204.3	PDE6C	Cone cGMP-specific 3',5'-cyclic phosphodiesterase subunit alpha'
TCTEX1D1	mRNA	0.819644	20.8418	-4.66834	3.32648e-05	down	2.235	0	0	0.0882721	0	23	0	0	1	0	XP_004002104.1	TCTEX1D1	chr1:42037601-42065737	+		Tctex1 domain containing 1	2e-84	NM_152665.2	TCTEX1D1	Tctex1 domain containing 1
DCHS2	mRNA	211.468	91.5229	1.20824	3.37073e-05	up	0.569745	0.369969	0.00340602	1.32206	0.012871	101	69	1	258	4	XP_004017563.1	DCHS2	chr17:2827932-3183347	+		dachsous 2 (Drosophila)	0	NM_199348.1	DCHS2	DCHS2 protein
IRG1	mRNA	4.09822	31.7158	-2.95213	3.60963e-05	down	1.15362	1.56647	0.0199014	0.149706	0.150411	35	50	1	5	8	XP_004012368.1	IRG1	chr10:52506357-52556466	+		immunoresponsive 1 homolog (mouse)	0	NM_001258406.1	IRG1	Cis-aconitate decarboxylase
LOC101120890	miscRNA	59.834	148.611	-1.31251	3.94159e-05	down	6.4645	2.29838	4.17623	2.63405	1.78299	164	61	175	73	79	XR_173077.1	LOC101120890	chr2:81773294-81774724	-		platelet-activating factor acetylhydrolase 1b, regulatory subunit 1 (45kDa) pseudogene
DCLK3	mRNA	59.834	15.4048	1.95758	4.14494e-05	up	0.497392	1.50176	2.40257	1.9402	3.12093	17	54	136	73	187	XP_004018626.1	DCLK3	chr19:10653132-10694334	+		doublecortin-like kinase 3	6e-151	NM_033403.1	DCLK3	cDNA FLJ16746 fis, clone FCBBF2003102, moderately similar to Mus musculus doublecortin-like kinase 3 (Dclk3), mRNA
HP	mRNA	0	16.311	-20	4.20181e-05	down	0.750184	3.12953	1.13239	0	1.97318	18	79	45	0	83	XP_004015160.1	HP	chr14:38339867-38346263	-		haptoglobin	0	NM_005143.3	HP	cDNA FLJ31310 fis, clone LIVER1000165, highly similar to Haptoglobin
LOC101118562	mRNA	0	16.311	-20	4.20181e-05	down	1.25964	0.0665165	0.12676	0	0.0399178	18	1	3	0	1	XP_004017736.1	LOC101118562	chr17:71602480-71609123	-		leucine-rich repeat-containing protein LOC400891-like	3e-38	NM_194287.2	C14orf166B	chromosome 14 open reading frame 166B
TNFSF13B	mRNA	9.83573	46.2145	-2.23224	4.2596e-05	down	4.24475	2.92712	0.201016	0.90727	0.284857	51	37	4	12	6	UPI00005E2585	TNFSF13B	chr10:83001147-83030624	+		Tumor necrosis factor superfamily member 13b
TDRKH	mRNA	28.6875	86.992	-1.60046	4.28235e-05	down	2.99242	0.533312	0.0752835	0.991044	0.195586	96	18	4	35	11	XP_004002554.1	TDRKH	chr1:100612254-100633854	-		tudor and KH domain containing	0	NM_006862.3	TDRKH	cDNA FLJ31840 fis, clone NT2RP7000109, highly similar to Tudor and KH domain-containing protein
IGSF5	mRNA	3.27858	28.9973	-3.14478	4.29473e-05	down	1.61765	0	0	0.183682	0.115342	32	0	0	4	4	XP_004003402.1	IGSF5	chr1:257941270-257990571	+		immunoglobulin superfamily, member 5	7e-103	NM_001080444.1	IGSF5	Immunoglobulin superfamily member 5
FAM5B	mRNA	452.443	221.105	1.03301	4.30153e-05	up	5.81218	6.88303	0.143826	11.9443	0.108701	244	304	10	552	8	XP_004013874.1	FAM5B	chr12:56545767-56605876	+		family with sequence similarity 5, member B	0	NM_021165.2	BRINP2	BMP/retinoic acid-inducible neural-specific protein 2
PTGER4	mRNA	70.4894	168.547	-1.25767	4.30586e-05	down	5.91915	3.41808	3.67002	2.4861	2.55952	186	113	191	86	141	UPI00002283D7	PTGER4	chr16:33690209-33707155	-		Prostaglandin E2 receptor subtype EP4
RYR1	mRNA	88.5215	28.9973	1.61011	4.32241e-05	up	0.123183	0.186607	278.678	0.377657	213.821	32	51	119898	108	97376	UPI00001AAB66	RYR1	chr14:47426122-47552263	+		ryanodine receptor 1 (skeletal)
EFCAB6	mRNA	22.1304	73.3995	-1.72974	4.324e-05	down	1.01909	0.239174	0.0379827	0.308577	0.0215299	81	20	5	27	3	XP_004007086.1	EFCAB6	chr3:218295080-218536633	-		EF-hand calcium binding domain 6	0	NM_198856.2	EFCAB6	EF-hand calcium-binding domain-containing protein 6
PLA2G4F	mRNA	2.45893	26.2788	-3.4178	4.72905e-05	down	0.548822	0.251837	0	0.0515737	0	29	14	0	3	0	XP_004010525.1	PLA2G4F	chr7:34559428-34572784	-		phospholipase A2, group IVF	0	NM_213600.3	PLA2G4F	PLA2G4F protein
LOC101118883	ncRNA	2.45893	26.2788	-3.4178	4.72905e-05	down	7.18788	0.706775	0	0.675456	0	29	3	0	3	0	LOC101118883	LOC101118883	chr10:19783268-19783494	-		cysteine-rich protein 1-like
VWA7	mRNA	18.8518	66.1502	-1.81104	4.80227e-05	down	1.51392	0.0788489	3.26819	0.433291	2.81546	73	4	261	23	238	XP_004019310.1	VWA7	chr20:26685600-26693790	+		von Willebrand factor A domain containing 7	0	NM_025258.2	VWA7	von Willebrand factor A domain-containing protein 7
TNFRSF12A	mRNA	114.75	251.008	-1.12924	4.85657e-05	down	15.7584	9.46297	27.5311	7.26076	11.8608	277	175	801	140	365	XP_004020773.1	TNFRSF12A	chr24:2415205-2417260	+		tumor necrosis factor receptor superfamily, member 12A	4e-51	NM_016639.2	TNFRSF12A	Tumor necrosis factor receptor superfamily member 12A
SEMA4A	mRNA	53.2769	135.019	-1.34158	4.86065e-05	down	2.91593	3.31107	0.177244	1.15552	0.156283	149	178	15	65	14	XP_004002654.1	SEMA4A	chr1:104748805-104767309	+		sema domain, immunoglobulin domain (Ig), transmembrane domain (TM) and short cytoplasmic domain, (semaphorin) 4A	0	NM_022367.3	SEMA4A	cDNA FLJ55702, highly similar to Semaphorin-4A
LOC101119236	mRNA	13.1143	53.4639	-2.02742	4.97603e-05	down	1.45404	0.89015	0	0.358192	0.112462	59	38	0	16	8	XP_004014331.1	LOC101119236	chr13:36884023-36903132	-		sodium- and chloride-dependent glycine transporter 1-like	0	NM_201649.3	SLC6A9	Sodium- and chloride-dependent glycine transporter 1
IFI44L	mRNA	185.24	381.496	-1.04228	4.98151e-05	down	16.9716	11.6496	1.53589	8.26557	1.51981	421	304	63	226	66	XP_004002153.1	IFI44L	chr1:54444055-54462620	+		interferon-induced protein 44-like	3e-135	NM_006820.2	IFI44L	Interferon-induced protein 44-like
TNS4	mRNA	13.9339	55.2762	-1.98805	5.04046e-05	down	0.846721	0.565015	0.0250406	0.21348	0.00788548	61	43	3	17	1	XP_004012916.1	TNS4	chr11:40276416-40294133	-		tensin 4	0	NM_032865.5	TNS4	Tensin-4
IFI44	mRNA	70.4894	167.641	-1.2499	5.11361e-05	down	7.60542	6.33512	0.790039	3.19435	0.396509	185	163	32	86	17	XP_004003617.1	IFI44	chr1:54478029-54493364	+		interferon-induced protein 44	7e-142	NM_006417.4	IFI44	Interferon-induced protein 44
MPV17L2	mRNA	29.5072	87.8982	-1.57477	5.3938e-05	down	9.1264	6.97556	3.01087	3.07683	4.02515	97	78	53	36	75	XP_004008471.1	MPV17L2	chr5:4748938-4751606	-		MPV17 mitochondrial membrane protein-like 2	3e-83	NM_032683.2	MPV17L2	cDNA FLJ36772 fis, clone ADRGL2000064
ADAD1	mRNA	46.7197	9.96784	2.22868	5.4407e-05	up	0.296978	0.28228	0	1.39791	0	11	11	0	57	0	XP_004017323.1	ADAD1	chr17:34966855-35012957	-		adenosine deaminase domain containing 1 (testis-specific)	0	NM_139243.3	ADAD1	Adenosine deaminase domain-containing protein 1
ASGR2	mRNA	28.6875	86.0859	-1.58535	5.65239e-05	down	4.11792	11.454	0.289909	1.38117	0.29861	95	278	11	35	12	XP_004012679.1	ASGR2	chr11:26480471-26490682	-		asialoglycoprotein receptor 2	1e-121	NM_080914.2	ASGR2	Asialoglycoprotein receptor 2
LOC101117591	mRNA	28.6875	86.0859	-1.58535	5.65239e-05	down	1.23385	0.481462	0.0156841	0.412935	0.0148171	95	39	2	35	2	XP_004011091.1	LOC101117591	chr7:69066826-69183873	+		leucine-rich repeat-containing protein 9-like	1e-15	NM_007018.4	CNTRL	Centriolin
AMMECR1	mRNA	32.7858	94.2414	-1.52329	5.79129e-05	down	3.90616	3.96275	0.204102	1.36474	0.214245	104	110	9	40	10	XP_004022776.1	AMMECR1	chrx:118060879-118257234	+		Alport syndrome, mental retardation, midface hypoplasia and elliptocytosis chromosomal region gene 1	8e-136	NM_015365.2	AMMECR1	AMME syndrome candidate gene 1 protein
BST-2A	mRNA	22.1304	72.4934	-1.71182	5.89974e-05	down	9.55648	9.7648	0.43276	2.92985	0.476979	80	86	6	27	7	NM_001178050.1	BST-2A	chr5:5486295-5488372	+		Bone marrow stromal cell antigen 2A	1e-18	NM_004335.3	BST2	cDNA FLJ59809, highly similar to Bone marrow stromal antigen 2
PCNXL2	mRNA	4.09822	30.8097	-2.91031	6.02985e-05	down	0.312423	0.052405	0.0166446	0.0417357	0.0104831	34	6	3	5	2	XP_004021653.1	PCNXL2	chr25:5923207-6235994	-		pecanex-like 2 (Drosophila)	0	NM_024938.2	PCNXL2	Pecanex-like protein 2
LOC101123202	ncRNA	163.109	67.9625	1.26303	6.23017e-05	up	2.34889	2.69113	0.263518	5.68551	0.597555	75	90	13	199	33	LOC101123202	LOC101123202	chr3:89840447-89842243	+		envelope glycoprotein-like
SEMA3A	mRNA	49.1786	125.957	-1.35683	6.34392e-05	down	2.44778	0.903875	0.127593	0.959803	0.210946	139	54	12	60	21	XP_004007853.1	SEMA3A	chr4:36385468-36626048	+		sema domain, immunoglobulin domain (Ig), short basic domain, secreted, (semaphorin) 3A	0	NM_006080.2	SEMA3A	Semaphorin-3A
STEAP4	mRNA	26.2286	80.6489	-1.62051	6.48828e-05	down	3.56377	0.529873	0.769352	1.15747	1.23787	89	14	32	32	54	XP_004008012.1	STEAP4	chr4:72390474-72395826	-		STEAP family member 4	0	NM_024636.3	STEAP4	Metalloreductase STEAP4
LOC101102230	mRNA	37.7036	103.303	-1.45411	6.96513e-05	down	3.6799	12.7945	1.60795	1.34885	2.31544	114	416	82	46	125	XP_004008271.1	LOC101102230	chr4:40237530-40311238	-		platelet glycoprotein 4-like	0	NM_001127444.1	CD36	CD36 antigen (Collagen type I receptor, thrombospondin receptor), isoform CRA_a
PHACTR3	mRNA	41.8018	8.1555	2.35772	6.98501e-05	up	0.188033	0.278021	0.0252296	0.967912	0.0476701	9	14	2	51	4	XP_004014476.1	PHACTR3	chr13:56014385-56105103	-		phosphatase and actin regulator 3	0	NM_183246.1	PHACTR3	Phosphatase and actin regulator 3
TMEM18	mRNA	86.8822	28.9973	1.58314	7.01886e-05	up	3.70461	18.0465	1.84609	11.1905	2.86668	32	163	26	106	43	XP_004005230.1	TMEM18	chr2:481357-485096	-		transmembrane protein 18	5e-55	NM_152834.2	TMEM18	Transmembrane protein 18
LOC101122151	mRNA	3.27858	28.0912	-3.09898	7.32706e-05	down	1.65027	1.3235	0.0311381	0.187386	0.0294169	31	27	1	4	1	XP_004002725.1	LOC101122151	chr1:110451277-110461522	-		intelectin-2-like	3e-151	NM_080878.2	ITLN2	Intelectin-2
TMEM163	mRNA	309.006	146.799	1.07379	7.37013e-05	up	4.98073	11.3972	0.315584	10.5291	0.210452	162	390	17	377	12	XP_004005441.1	TMEM163	chr2:174972566-175251019	+		transmembrane protein 163	1e-122	NM_030923.4	TMEM163	Transmembrane protein 163
LOC101120305	mRNA	28.6875	85.1797	-1.57009	7.45374e-05	down	2.32372	0.352456	1.04482	0.785955	1.53701	94	15	70	35	109	XP_004022621.1	LOC101120305	chrx:34962809-34966826	-		uncharacterized LOC101120305
LOC101104844	mRNA	32.7858	93.3352	-1.50935	7.5094e-05	down	6.19569	1.6931	30.2046	2.17743	34.0532	103	29	839	40	1001	XP_004014042.1	LOC101104844	chr12:26889213-26894372	-		cytochrome c-like	1e-49	NM_018947.5	CYCS	Cytochrome c
LOC101111101	ncRNA	32.7858	93.3352	-1.50935	7.5094e-05	down	6.77651	1.88439	33.2838	2.40796	37.3682	103	30	839	40	997	LOC101111101	LOC101111101	chr7:74285005-74285861	+		cytochrome c-like
RP1	mRNA	4.91786	32.622	-2.72974	7.77491e-05	down	0.324736	0.00845656	0	0.048491	0	36	1	0	6	0	XP_004011731.1	RP1	chr9:35170933-35180109	+		retinitis pigmentosa 1 (autosomal dominant)	0	NM_006269.1	RP1	Retinitis pigmentosa 1
CPA4	mRNA	4.91786	32.622	-2.72974	7.77491e-05	down	1.50483	0.119196	0.075717	0.227829	0.0953756	36	3	3	6	4	XP_004008113.1	CPA4	chr4:94073222-94097990	+		carboxypeptidase A4	0	NM_016352.3	CPA4	cDNA FLJ75086, highly similar to Homo sapiens carboxypeptidase A4, mRNA
LOC101105090	mRNA	194.256	393.276	-1.01759	7.84598e-05	down	13.3071	4.6339	4.73937	6.60107	3.88275	434	159	256	237	222	XP_004013826.1	LOC101105090	chr12:49154720-49170457	-		ATPase family AAA domain-containing protein 3-like	0	NM_018188.3	ATAD3A	ATPase family AAA domain-containing protein 3A
KNG1	mRNA	1.63929	22.6542	-3.78864	8.19722e-05	down	0.443301	0.320235	0.0535324	0.0322153	0.0303441	25	19	5	2	3	XP_004003108.1	KNG1	chr1:198707842-198733019	-		kininogen 1	0	NM_001166451.1	KNG1	cDNA FLJ53075, highly similar to Kininogen-1
PTPN5	mRNA	2.45893	25.3727	-3.36717	8.2714e-05	down	0.832216	0.113004	0	0.0809977	0.016954	28	4	0	3	1	XP_004019831.1	PTPN5	chr21:25328607-25376964	+		protein tyrosine phosphatase, non-receptor type 5 (striatum-enriched)	0	NM_032781.3	PTPN5	Tyrosine-protein phosphatase non-receptor type 5
LOC101111569	mRNA	0	15.4048	-20	8.31643e-05	down	1.94407	0	0	0	0	17	0	0	0	0	XP_004014911.1	LOC101111569	chr13:73919358-73923724	-		WAP four-disulfide core domain protein 6A-like	1e-34	NM_181502.1	EPPIN	cDNA, FLJ92172, highly similar to Homo sapiens serine protease inhibitor-like, with Kunitz and WAP domains 1 (eppin) (SPINLW1), mRNA
SLAMF8	mRNA	21.3107	69.7749	-1.71113	8.36242e-05	down	2.76119	1.09072	0.519643	0.846939	0.20455	77	32	24	26	10	XP_004002702.1	SLAMF8	chr1:109164491-109173455	+		SLAM family member 8	2e-118	NM_020125.2	SLAMF8	SLAM family member 8
GRIA4	mRNA	181.961	78.8365	1.20669	8.37463e-05	up	1.76395	1.2334	0.0244841	4.08876	0.0231307	87	64	2	222	2	XP_004016010.1	GRIA4	chr15:1432779-2093952	-		Glutamate receptor subunit AMPA4	0	NM_001112812.1	GRIA4	GRIA4 protein
LOC101120375	mRNA	38.5233	104.209	-1.43568	8.37995e-05	down	3.0306	0.576124	1.11383	1.12513	1.02219	115	23	70	47	68	XP_004020864.1	LOC101120375	chr24:18189357-18244818	+		acyl-coenzyme A synthetase ACSM1, mitochondrial-like	0	NM_052956.2	ACSM1	cDNA, FLJ95037, highly similar to Homo sapiens acyl-CoA synthetase medium-chain family member 1 (ACSM1), mRNA
PTPRE	mRNA	86.0626	193.92	-1.172	8.55843e-05	down	4.50447	4.36157	0.571914	2.00767	0.528295	214	217	45	105	44	XP_004020317.1	PTPRE	chr22:46388786-46432558	+		protein tyrosine phosphatase, receptor type, E	0	NM_130435.3	PTPRE	cDNA FLJ58245, highly similar to Receptor-type tyrosine-protein phosphatase epsilon (EC 3.1.3.48)
CCDC147	mRNA	8.19644	40.7775	-2.3147	8.58476e-05	down	0.957228	0.040438	0.0256875	0.193231	0.0242676	45	2	2	10	2	XP_004020379.1	CCDC147	chr22:23994573-24107806	+		coiled-coil domain containing 147	0	NM_001008723.1	CCDC147	coiled-coil domain containing 147
TIAM2	mRNA	50.8179	127.77	-1.33013	8.61305e-05	down	3.7976	1.53603	0.260195	1.51689	0.460898	141	60	16	62	30	XP_004011472.1	TIAM2	chr8:78443906-78484895	+		T-cell lymphoma invasion and metastasis 2	0	NM_012454.3	TIAM2	cDNA FLJ41865 fis, clone OCBBF2004826, highly similar to Homo sapiens T-cell lymphoma invasion and metastasis 2 (TIAM2), transcript variant 1, mRNA
LOC100037702	mRNA	97.5376	214.762	-1.13871	9.09668e-05	down	8.86014	9.59429	3.34074	4.04122	3.53992	237	269	148	119	166	XP_004019713.1	LOC100037702	chr21:42635614-42639950	+		Transmembrane 7 superfamily member 2	0	NM_003273.3	TM7SF2	cDNA FLJ60622, highly similar to Delta(14)-sterol reductase (EC 1.3.1.70)
XPR1	mRNA	126.225	267.319	-1.08256	9.28734e-05	down	4.71797	3.87641	1.52573	2.23731	1.06736	295	255	158	154	117	XPR1	XPR1	chr12:59907563-60085851	+		xenotropic and polytropic retrovirus receptor 1	0	NM_004736.3	XPR1	Xenotropic and polytropic retrovirus receptor 1
C3H12orf55	mRNA	24.5893	76.118	-1.63021	9.52775e-05	down	1.58969	0.719533	0.822725	0.515737	0.151132	84	40	72	30	14	XP_004007557.1	C3H12orf55	chr3:165753084-165849263	+		chromosome 3 open reading frame, human C12orf55	0	XP_003960570.2	C12orf55	chromosome 12 open reading frame 55
KIAA1244	mRNA	18.0322	62.5255	-1.79387	9.58781e-05	down	0.594063	0.106386	0.26512	0.17206	0.220998	69	13	51	22	45	XP_004011423.1	KIAA1244	chr8:62987747-63163512	+		KIAA1244 ortholog	0	NM_020340.4	KIAA1244	KIAA1244
LRRC4B	mRNA	4.09822	29.9035	-2.86725	0.000100623	down	1.36824	0.472919	0	0.188318	0	33	11	0	5	0	XP_004023473.1	LRRC4B	chr14:55685227-55724301	-		leucine rich repeat containing 4B	0	NM_001080457.1	LRRC4B	LRRC4B protein
LOC101118958	mRNA	10.6554	46.2145	-2.11677	0.00010116	down	7.57021	3.24961	5.71355	1.78573	2.02676	51	23	64	13	24	XP_004011042.1	LOC101118958	chr7:36121426-36122157	-		HIG1 domain family member 1A-like	1e-45	NM_014056.3	HIGD1A	cDNA, FLJ92076, Homo sapiens likely ortholog of mouse hypoxia induced gene 1(HIG1), mRNA
ANO9	mRNA	10.6554	46.2145	-2.11677	0.00010116	down	1.151	0.214518	0.0136268	0.276766	0	51	10	1	13	0	XP_004020034.1	ANO9	chr21:49609048-49644771	+		anoctamin 9	0	NM_001012302.2	ANO9	Anoctamin-9
AVPR1A	mRNA	15.5732	57.0885	-1.87413	0.000102937	down	2.79986	1.64747	0.536677	0.767047	0.81122	63	39	20	19	32	NM_001199792.1	AVPR1A	chr3:156234265-156237118	+		Vasopressin V1a receptor	0	NM_000706.4	AVPR1A	Vasopressin V1a receptor
DKK2	mRNA	237.697	109.646	1.11627	0.000104276	up	3.20372	5.20951	3.67694	6.97495	11.6746	121	206	230	290	773	XP_004009689.1	DKK2	chr6:18259267-18392946	+		dickkopf 2 homolog (Xenopus laevis)	2e-136	NM_014421.2	DKK2	Dickkopf-related protein 2
LOC101116968	mRNA	22.95	72.4934	-1.65935	0.000104622	down	2.23935	0.611952	0.236619	0.711974	0.207572	80	23	14	28	13	XP_004022737.1	LOC101116968	chrx:93118842-93190924	-		transmembrane 9 superfamily member 2-like	0	NM_004800.2	TM9SF2	cDNA FLJ36188 fis, clone TESTI2027179, highly similar to Transmembrane 9 superfamily protein member 2
SH3D21	mRNA	209.009	94.2414	1.14913	0.000108388	up	2.69651	3.96782	0.618379	6.01773	0.258822	104	161	39	255	17	XP_004003529.1	SH3D21	chr1:10941146-10956253	+		SH3 domain containing 21	0	NM_024676.4	SH3D21	SH3 domain containing 21
LRP2	mRNA	77.0465	175.796	-1.1901	0.000108982	down	0.750751	0.37519	0.011683	0.330442	0.0728453	194	102	5	94	33	XP_004005424.1	LRP2	chr2:139002204-139150556	+		low density lipoprotein receptor-related protein 2	0	NM_004525.2	LRP2	cDNA FLJ61253, highly similar to Low-density lipoprotein receptor-related protein 2
RSAD2	mRNA	63.9322	151.33	-1.24308	0.000110543	down	3.70361	2.40309	1.64703	1.57136	0.695768	167	114	123	78	55	XP_004005718.1	RSAD2	chr3:16603302-16621089	+		radical S-adenosyl methionine domain containing 2	2e-177	NM_080657.4	RSAD2	cDNA, FLJ93063, highly similar to Homo sapiens viperin (cig5), mRNA
C15H11orf87	mRNA	49.1786	11.7802	2.06167	0.000114171	up	1.28321	6.47381	0.0595994	5.37995	0.0563051	13	69	1	60	1	XP_004016051.1	C15H11orf87	chr15:18827769-18828338	+		chromosome 15 open reading frame, human C11orf87	3e-59	NM_207645.3	C11orf87	Uncharacterized protein C11orf87
ATP6V0A4	mRNA	0.819644	19.0295	-4.5371	0.000116705	down	0.37355	0.0845389	0.429613	0.0161586	0.588506	21	5	40	1	58	XP_004008145.1	ATP6V0A4	chr4:102171369-102220846	-		ATPase, H+ transporting, lysosomal V0 subunit a4	0	NM_130841.2	ATP6V0A4	cDNA FLJ31227 fis, clone KIDNE2004411, highly similar to Homo sapiens vacuolar proton pump 116 kDa accessory subunit (ATP6N1B) mRNA
CLEC1B	mRNA	0.819644	19.0295	-4.5371	0.000116705	down	1.56082	2.68456	0	0.0675159	0	21	38	0	1	0	XP_004006927.1	CLEC1B	chr3:204545708-204556264	-		C-type lectin domain family 1, member B	2e-96	NM_016509.3	CLEC1B	C-type lectin domain family 1 member B
ELAVL3	mRNA	0.819644	19.0295	-4.5371	0.000116705	down	0.595534	0.134776	0	0.0257609	0.0161764	21	5	0	1	1	XP_004008594.1	ELAVL3	chr5:13496461-13512350	-		ELAV (embryonic lethal, abnormal vision, Drosophila)-like 3 (Hu antigen C)	0	NM_032281.2	ELAVL3	ELAV-like protein 3
LOC101119591	mRNA	0.819644	19.0295	-4.5371	0.000116705	down	1.22566	0	0.0352403	0.0530182	0	21	0	1	1	0	XP_004018996.1	LOC101119591	chr20:26735040-26736992	+		uncharacterized LOC101119591
HKDC1	mRNA	43.4411	112.365	-1.37106	0.000117827	down	1.79396	0.261277	0.00873533	0.69653	0	124	19	1	53	0	XP_004021473.1	HKDC1	chr25:25385629-25426929	+		hexokinase domain containing 1	0	NM_025130.3	HKDC1	cDNA FLJ77931
TRIM6	mRNA	49.1786	123.239	-1.32535	0.000119136	down	4.05505	2.80575	0	1.6251	0.0170079	136	99	0	60	1	XP_004016282.1	TRIM6	chr15:47101617-47119401	-		tripartite motif containing 6	0	NM_058166.4	TRIM6	Tripartite motif-containing protein 6
ITGA2	mRNA	49.1786	123.239	-1.32535	0.000119136	down	2.12552	1.9312	0.188732	0.851825	0.0713198	136	130	20	60	8	XP_004017049.1	ITGA2	chr16:26031045-26136676	-		integrin, alpha 2 (CD49B, alpha 2 subunit of VLA-2 receptor)	0	NM_002203.3	ITGA2	Integrin alpha-2
LOC101107359	mRNA	40.1625	106.022	-1.40043	0.000119459	down	7.17888	2.15459	37.5478	2.74521	43.8304	117	37	1020	49	1260	XP_004010578.1	LOC101107359	chr7:42248640-42249562	+		cytochrome c-like	7e-51	NM_018947.5	CYCS	Cytochrome c
MYO5C	mRNA	101.636	220.199	-1.1154	0.000124466	down	2.21662	0.416181	0.126678	1.02749	0.104066	243	48	23	124	20	XP_004011063.1	MYO5C	chr7:55055999-55164532	+		myosin VC	0	NM_018728.3	MYO5C	cDNA FLJ57610, highly similar to Myosin-5C
BTN2A1	mRNA	3.27858	27.185	-3.05167	0.000124891	down	1.05363	0.500743	0.106029	0.127614	0.0400673	30	15	5	4	2	XP_004019370.1	BTN2A1	chr20:30543825-30551906	-		butyrophilin, subfamily 2, member A1	0	NM_078476.3	BTN2A1	Butyrophilin subfamily 2 member A1
DLEC1	mRNA	99.1769	215.668	-1.12073	0.000125101	down	2.56971	1.50863	0.0260769	1.18677	0.0615887	238	147	4	121	10	XP_004018629.1	DLEC1	chr19:11432268-11518531	+		deleted in lung and esophageal cancer 1	0	NM_007338.2	DLEC1	Deleted in lung and esophageal cancer protein 1
FAT2	mRNA	4.91786	31.7158	-2.6891	0.000127233	down	0.149139	0.0283516	0.00257283	0.0232246	0	35	7	1	6	0	XP_004009040.1	FAT2	chr5:60231573-60293019	-		FAT tumor suppressor homolog 2 (Drosophila)	0	NM_001447.2	FAT2	Protocadherin Fat 2
PRKX	mRNA	23.7697	73.3995	-1.62665	0.000134623	down	4.41605	6.32217	0.460856	1.43622	0.310987	81	122	14	29	10	XP_004022575.1	PRKX	chrx:1606431-1649261	-		protein kinase, X-linked	1e-159	NM_005044.4	PRKX	cAMP-dependent protein kinase catalytic subunit PRKX
ABCA9	mRNA	270.482	128.676	1.0718	0.000136419	up	1.63083	1.6975	0.842531	3.44799	1.57882	142	155	121	330	241	XP_004013200.1	ABCA9	chr11:60387154-60435471	+		ATP-binding cassette, sub-family A (ABC1), member 9	0	NM_172386.1	ABCA9	ATP-binding cassette sub-family A member 9
PTPN3	mRNA	159.011	323.502	-1.02465	0.000138691	down	5.21284	1.20411	3.67817	2.57083	5.44335	357	87	418	194	655	XP_004004074.1	PTPN3	chr2:13820864-13899384	+		protein tyrosine phosphatase, non-receptor type 3	0	NM_002829.3	PTPN3	cDNA FLJ50545, highly similar to Tyrosine-protein phosphatase non-receptor type3 (EC 3.1.3.48)
ESPN	mRNA	9.01608	41.6837	-2.20891	0.000140791	down	1.04783	0.346425	0.0275074	0.227613	0.0519739	46	16	2	11	4	XP_004014077.1	ESPN	chr12:45017219-45050484	-		espin	3e-179	NM_031475.2	ESPN	Espin
TSKS	mRNA	342.611	168.547	1.02342	0.000141851	up	6.25901	11.5467	0.629858	12.7774	0.595042	186	360	31	418	31	XP_004015428.1	TSKS	chr14:55148178-55163410	-		testis-specific serine kinase substrate	0	NM_021733.1	TSKS	Testis-specific serine kinase substrate
IGF2BP3	mRNA	56.5554	15.4048	1.87628	0.00014442	up	0.224632	0.276314	0.023935	0.828219	0.0226119	17	22	3	69	3	XP_004007842.1	IGF2BP3	chr4:31911815-32061229	-		insulin-like growth factor 2 mRNA binding protein 3	0	NM_006547.2	IGF2BP3	Insulin-like growth factor 2 mRNA-binding protein 3
LYN	mRNA	79.5055	178.515	-1.16692	0.000149772	down	7.50946	11.1596	1.88732	3.35882	1.36986	197	308	82	97	63	NM_001161892.1	LYN	chr9:36031610-36077272	+		V-yes-1 Yamaguchi sarcoma viral related oncogene protein-like protein	0	NM_002350.3	LYN	cDNA FLJ75641, highly similar to Homo sapiens v-yes-1 Yamaguchi sarcoma viral related oncogene homolog (LYN), mRNA
FAR2	mRNA	30.3268	86.0859	-1.50518	0.000150623	down	1.55833	0.826357	0.0297128	0.551327	0.0748546	95	53	3	37	8	XP_004006803.1	FAR2	chr3:185003790-185058443	-		fatty acyl CoA reductase 2	0	NM_018099.4	FAR2	cDNA, FLJ95518
NKAIN1	mRNA	5.73751	33.5282	-2.54688	0.000151592	down	2.85564	2.93439	17.9179	0.490764	11.7546	37	40	384	7	267	XP_004005527.1	NKAIN1	chr2:235280375-235285260	+		Na+/K+ transporting ATPase interacting 1	5e-108	NM_024522.2	NKAIN1	Sodium/potassium-transporting ATPase subunit beta-1-interacting protein 1
FBXO15	mRNA	13.1143	50.7454	-1.95213	0.000153793	down	2.09493	0.817835	1.06162	0.543718	0.810883	56	23	47	16	38	XP_004020447.1	FBXO15	chr23:4204636-4234863	+		F-box protein 15	0	NM_152676.2	FBXO15	F-box only protein 15
TMEM154	mRNA	12.2947	48.933	-1.99278	0.000154283	down	3.52874	5.34172	0.394561	0.89041	0.223651	54	86	10	15	6	XP_004017243.1	TMEM154	chr17:4832777-4882223	+		Transmembrane protein 154	1e-47	NM_152680.2	TMEM154	Transmembrane protein 154
LOXL4	mRNA	113.93	241.04	-1.08112	0.000154773	down	4.15727	1.15872	0.443519	1.9734	0.525983	266	78	47	139	59	XP_004020143.1	LOXL4	chr22:18554138-18575927	-		lysyl oxidase-like 4	0	NM_032211.6	LOXL4	Lysyl oxidase homolog 4
KIF21B	mRNA	63.9322	149.518	-1.2257	0.000158313	down	1.9536	1.72187	0.142978	0.838919	0.229628	165	153	20	78	34	XP_004014176.1	KIF21B	chr12:77658572-77685980	-		kinesin family member 21B	0	NM_017596.3	KIF21B	Kinesin-like protein KIF21B variant
EIF2C2	mRNA	149.175	304.472	-1.0293	0.000159602	down	6.19621	2.08589	4.52065	3.04881	2.42992	336	118	406	182	231	XP_004011978.1	EIF2C2	chr9:15956806-16005187	+		eukaryotic translation initiation factor 2C, 2	0	NM_012154.3	AGO2	EIF2C2 protein
CD320	mRNA	113.111	239.228	-1.08065	0.000161833	down	13.11	11.2812	3.77796	6.22517	4.8155	264	239	126	138	170	XP_004008613.1	CD320	chr5:14631747-14636478	-		CD320 molecule	1e-42	NM_016579.3	CD320	CD320 antigen
C2H9orf152	mRNA	0	14.4987	-20	0.000165116	down	0.455347	0	0	0	0	16	0	0	0	0	XP_004004071.1	C2H9orf152	chr2:13083172-13089725	+		chromosome 2 open reading frame, human C9orf152	7e-88	NM_001012993.2	C9orf152	chromosome 9 open reading frame 152
NWD1	mRNA	0	14.4987	-20	0.000165116	down	0.136645	0.0162354	0	0	0.00487157	16	2	0	0	1	XP_004008491.1	NWD1	chr5:5976487-6056593	-		NACHT and WD repeat domain containing 1	0	NM_001007525.3	NWD1	NACHT and WD repeat domain-containing protein 1
LOC101111924	mRNA	0	14.4987	-20	0.000165116	down	0.327591	0.136228	0	0	0	16	7	0	0	0	XP_004020363.1	LOC101111924	chr22:20737601-20847022	+		uncharacterized LOC101111924	0	NM_003990.3	PAX2	Paired box protein Pax-2
IL13RA2	mRNA	0	14.4987	-20	0.000165116	down	0.774716	0.506258	0	0	0.0276195	16	11	0	0	1	XP_004022459.1	IL13RA2	chrx:113492193-113511937	+		interleukin 13 receptor, alpha 2	5e-159	NM_000640.2	IL13RA2	Interleukin-13 receptor alpha 2 variant
ATF7IP2	mRNA	268.843	128.676	1.06303	0.000166591	up	2.84626	2.21005	0.0363075	5.97219	0.0343006	142	115	3	328	3	XP_004020814.1	ATF7IP2	chr24:9184323-9219851	+		activating transcription factor 7 interacting protein 2	0	NM_024997.3	ATF7IP2	Activating transcription factor 7-interacting protein 2
RTN4RL2	mRNA	6.55715	35.3405	-2.43018	0.000172774	down	2.29528	4.25149	0.533029	0.427695	0.302139	39	75	15	8	9	XP_004023422.1	RTN4RL2	chr15:77922273-77938804	+		reticulon 4 receptor-like 2	2e-83	NM_178570.2	RTN4RL2	Reticulon-4 receptor-like 2
SHCBP1L	mRNA	104.914	223.823	-1.09315	0.000175051	down	6.55217	2.47099	0.768808	3.0844	0.938152	247	97	48	128	62	XP_004013906.1	SHCBP1L	chr12:62053410-62091546	-		SHC SH2-domain binding protein 1-like	0	NM_030933.2	SHCBP1L	SHC SH2-domain binding protein 1-like
FZD7	mRNA	300.809	146.799	1.03501	0.000183376	up	3.14301	5.44014	6.40191	6.468	3.70186	162	295	546	367	334	XP_004005455.1	FZD7	chr2:203237658-203263193	+		frizzled family receptor 7	1e-169	NM_003507.1	FZD7	Frizzled-7
SLC16A7	mRNA	117.209	245.571	-1.06706	0.000186758	down	7.14502	2.83185	2.03766	3.42487	3.89518	271	113	128	143	259	XP_004006559.1	SLC16A7	chr3:159533183-159598768	-		solute carrier family 16, member 7 (monocarboxylic acid transporter 2)	0	NM_004731.4	SLC16A7	cDNA FLJ58293, highly similar to Monocarboxylate transporter 2
ZNF865	mRNA	167.207	73.3995	1.1878	0.000188295	up	3.63716	13.4872	3.41615	8.3211	2.74066	81	316	126	204	107	ZNF865	ZNF865	chr14:59193958-59197635	-		zinc finger protein 865	2e-88	NM_001195605.1	ZNF865	Zinc finger protein 865
HEY2	mRNA	133.602	55.2762	1.27321	0.000189768	up	3.42182	3.73235	0.609661	8.30594	0.511966	61	70	18	163	16	XP_004011191.1	HEY2	chr8:12637522-12647396	-		Hairy/enhancer-of-split related with YRPW motif 2	2e-155	NM_012259.2	HEY2	cDNA FLJ75594, highly similar to Homo sapiens hairy/enhancer-of-split related with YRPW motif 2 (HEY2), mRNA
EQTN	mRNA	85.243	29.9035	1.51127	0.000191207	up	1.74338	1.60689	0.159491	4.99098	0.0301351	33	32	5	104	1	XP_004005371.1	EQTN	chr2:94899173-94916187	-		equatorin, sperm acrosome associated	1e-69	NM_020641.2	EQTN	Equatorin
PNOC	mRNA	27.0482	78.8365	-1.54333	0.000191671	down	4.04876	0.575046	0	1.39505	0.106183	87	13	0	33	4	PNOC	PNOC	chr2:101577663-101606694	+		prepronociceptin
F2	mRNA	61.4733	18.1233	1.76211	0.000195436	up	0.606945	1.06728	0.0183235	2.06754	0.0173106	20	37	1	75	1	NM_001166195.1	F2	chr15:74897677-74911829	+		Coagulation factor II	0	NM_000506.3	F2	cDNA FLJ54622, highly similar to Prothrombin (EC 3.4.21.5)
PGAP1	mRNA	33.6054	91.5229	-1.44544	0.000197121	down	1.74154	0.622805	0.478914	0.642198	0.511456	101	38	46	41	52	XP_004004836.1	PGAP1	chr2:198115681-198186961	-		post-GPI attachment to proteins 1	0	NM_024989.3	PGAP1	GPI inositol-deacylase
FAM212B	mRNA	36.0643	96.0537	-1.41327	0.000207788	down	6.66364	4.12299	3.11249	2.51265	1.29093	106	69	82	44	36	XP_004003655.1	FAM212B	chr1:88284975-88287985	-		family with sequence similarity 212, member B	6e-109	NM_198926.2	FAM212B	family with sequence similarity 212, member B
SAPCD1	mRNA	168.027	74.3057	1.17715	0.000218411	up	3.49782	6.95353	0.154534	7.94348	0.267652	82	171	6	205	11	XP_004018988.1	SAPCD1	chr20:26694019-26696232	-		suppressor APC domain containing 1	3e-72	NM_001039651.1	SAPCD1	suppressor APC domain containing 1
ABCG4	mRNA	0.819644	18.1233	-4.46671	0.000218888	down	0.560955	0.0533193	0.118545	0.0254783	0.0959937	20	2	7	1	6	XP_004016148.1	ABCG4	chr15:29212682-29224889	+		ATP-binding cassette, sub-family G (WHITE), member 4	0	NM_022169.4	ABCG4	ATP-binding cassette sub-family G member 4
OSM	mRNA	0.819644	18.1233	-4.46671	0.000218888	down	1.93015	0.550387	0	0.0876664	0.110099	20	6	0	1	2	XP_004017693.1	OSM	chr17:68822242-68824909	-		oncostatin M	8e-36	NM_020530.4	OSM	Oncostatin M
PIK3C2G	mRNA	0.819644	18.1233	-4.46671	0.000218888	down	0.239013	0	0.0144315	0.0108559	0	20	0	2	1	0	XP_004006858.1	PIK3C2G	chr3:196152456-196601085	-		phosphatidylinositol-4-phosphate 3-kinase, catalytic subunit type 2 gamma	0	NM_004570	PIK3C2G	PIK3C2G protein
RNASE12	mRNA	0.819644	18.1233	-4.46671	0.000218888	down	2.56912	0.488395	0	0.116688	0	20	4	0	1	0	XP_004010974.1	RNASE12	chr7:23685153-23685590	+		ribonuclease, RNase A family, 12 (non-active)	9e-56	NM_001024822.2	RNASE12	Probable inactive ribonuclease-like protein 12
DCDC5	mRNA	11.475	46.2145	-2.00985	0.000226649	down	1.0675	0	0	0.266195	0	51	0	0	14	0	XP_004016774.1	DCDC5	chr15:59888450-59966626	-		doublecortin domain containing 5	0	NM_198462.2	DCDC5	Doublecortin domain-containing protein 5
LOC101117868	mRNA	43.4411	109.646	-1.33572	0.000229634	down	2.99341	4.61109	0.477005	1.18859	0.330937	121	196	32	53	23	XP_004015461.1	LOC101117868	chr14:58410949-58435750	+		cationic amino acid transporter 3-like	0	NM_032803.5	SLC7A3	Cationic amino acid transporter 3
UBE2C	mRNA	110.652	231.979	-1.06796	0.000238167	down	17.6514	19.0717	9.61698	8.45562	8.02347	256	290	231	135	204	XP_004014655.1	UBE2C	chr13:74125917-74129295	+		ubiquitin-conjugating enzyme E2C	1e-102	NM_181803.1	UBE2C	cDNA, FLJ92217, highly similar to Homo sapiens ubiquitin-conjugating enzyme E2C (UBE2C), mRNA
CCL5	mRNA	65.5715	150.424	-1.19789	0.000239145	down	12.8118	15.7724	0.792207	5.60873	0.792442	166	215	17	80	18	XP_004012502.1	CCL5	chr11:14111331-14117988	+		chemokine (C-C motif) ligand 5	4e-34	NM_002985.2	CCL5	cDNA, FLJ92501, highly similar to Homo sapiens chemokine (C-C motif) ligand 5 (CCL5), mRNA
TLR5	mRNA	31.1465	86.0859	-1.46671	0.000239747	down	2.07414	0.954617	0.57015	0.758611	0.451457	95	46	43	38	36	NM_001135926.1	TLR5	chr12:24702436-24705012	-		Putative surface protein	0	NM_003268.5	TLR5	Toll-like receptor 5
LOC101101865	miscRNA	22.1304	1.81233	3.61011	0.000246797	up	0.098106	3.21715	0.127686	1.21696	0.148609	2	69	4	27	5	XR_173079.1	LOC101101865	chr2:111817048-111819988	-		uncharacterized LOC101101865
C5	mRNA	18.8518	61.6194	-1.70868	0.000248128	down	0.702651	0.127682	0.33067	0.21589	0.218085	68	13	53	23	37	XP_004004015.1	C5	chr2:2450191-2540215	+		complement component 5	0	NM_001735.2	C5	Complement C5
C1H1orf168	mRNA	18.8518	61.6194	-1.70868	0.000248128	down	1.66707	0.256328	0.0740124	0.512209	0.0978899	68	11	5	23	7	XP_004003599.1	C1H1orf168	chr1:31017669-31099902	-		chromosome 1 open reading frame, human C1orf168	0	NM_001004303.4	C1orf168	chromosome 1 open reading frame 168
LOC101102970	mRNA	159.011	69.7749	1.18835	0.000248246	up	8.03028	12.1141	0.156407	18.2601	0.325076	77	123	2	194	5	XP_004007115.1	LOC101102970	chr3:544739-546904	-		lipocalin-15-like	4e-26	NM_207510.3	LCNL1	lipocalin-like 1
TMEM171	mRNA	2.45893	23.5603	-3.26026	0.000252518	down	0.869713	0.0635901	0.424141	0.0911585	0.171727	26	2	21	3	9	XP_004016942.1	TMEM171	chr16:8506679-8517417	-		transmembrane protein 171	2e-139	NM_173490	TMEM171	Transmembrane protein 171
GPRC5A	mRNA	87.7019	190.295	-1.11756	0.000252621	down	5.78619	9.79494	0.299457	2.67812	0.722977	210	374	18	107	46	XP_004006896.1	GPRC5A	chr3:201836427-201856660	-		G protein-coupled receptor, family C, group 5, member A	1e-161	NM_003979.3	GPRC5A	cDNA FLJ78217
ZSWIM2	mRNA	1.63929	20.8418	-3.66834	0.000266271	down	0.678232	0	0.0178049	0.0535739	0.0168207	23	0	1	2	1	ZSWIM2	ZSWIM2	chr2:121428777-121448573	+		zinc finger, SWIM-type containing 2	0	NM_182521.2	ZSWIM2	E3 ubiquitin-protein ligase ZSWIM2
SYT13	mRNA	4.09822	28.0912	-2.77705	0.000279095	down	0.366655	0.0562112	0.0785555	0.0537203	0	31	5	11	5	0	XP_004016786.1	SYT13	chr15:73495679-73516981	-		synaptotagmin XIII	0	NM_020826.2	SYT13	Synaptotagmin-13
PIK3AP1	mRNA	129.504	263.695	-1.02587	0.000306673	down	3.4644	6.13326	0.438483	1.7087	0.482155	291	541	61	158	71	XP_004020123.1	PIK3AP1	chr22:17150211-17262698	-		phosphoinositide-3-kinase adaptor protein 1	0	NM_152309.2	PIK3AP1	Phosphoinositide 3-kinase adapter protein 1
RGS1	mRNA	108.193	225.636	-1.06039	0.000311756	down	10.7354	16.597	2.31684	5.1697	3.12331	249	405	89	132	127	XP_004013637.1	RGS1	chr12:10790977-10795042	-		regulator of G-protein signaling 1	1e-106	NM_002922.3	RGS1	Regulator of G-protein signaling 1
C3H9orf171	mRNA	0	13.5925	-20	0.000328843	down	0.94614	0.0599544	0	0	0	15	1	0	0	0	XP_004007178.1	C3H9orf171	chr3:4223050-4375236	-		chromosome 3 open reading frame, human C9orf171	3e-150	NM_207417.2	C9orf171	chromosome 9 open reading frame 171
TRPM8	mRNA	0	13.5925	-20	0.000328843	down	0.253898	0	0	0	0	15	0	0	0	0	XP_004001823.1	TRPM8	chr1:6813963-6899573	-		transient receptor potential cation channel, subfamily M, member 8	0	NM_024080.4	TRPM8	Transient receptor potential cation channel subfamily M member 8
PPP1R42	mRNA	0	13.5925	-20	0.000328843	down	0.744887	0.094403	0	0	0.0566529	15	2	0	0	2	XP_004011769.1	PPP1R42	chr9:43939518-43985029	-		protein phosphatase 1, regulatory subunit 42	3e-106	NM_001013626.2	PPP1R42	Protein phosphatase 1 regulatory subunit 42
TGFA	mRNA	0	13.5925	-20	0.000328843	down	1.54007	1.56144	0	0	0	15	16	0	0	0	UPI0000136CC0	TGF-A	chr3:92431312-92539412	-		Protransforming growth factor alpha
ARHGEF37	mRNA	9.83573	41.6837	-2.08338	0.000332659	down	1.08974	0.450352	1.4733	0.258238	1.29727	46	20	103	12	96	XP_004009011.1	ARHGEF37	chr5:58439677-58493756	+		Rho guanine nucleotide exchange factor (GEF) 37	0	NM_001001669.2	ARHGEF37	Rho guanine nucleotide exchange factor 37
MFSD6L	mRNA	4.91786	29.9035	-2.60421	0.000339136	down	1.21592	0	0.0222473	0.200823	0	33	0	1	6	0	XP_004013353.1	MFSD6L	chr11:27857073-27858771	-		major facilitator superfamily domain containing 6-like	2e-163	NM_152599.3	MFSD6L	Major facilitator superfamily domain-containing protein 6-like
LOC101103034	ncRNA	110.652	229.26	-1.05096	0.000345926	down	9.65421	4.3623	2.24164	4.69614	1.68178	253	120	97	135	77	LOC101103034	LOC101103034	chr1:236934950-236942622	+		dnaJ homolog subfamily A member 1-like
ART3	mRNA	95.8983	202.981	-1.08177	0.00034608	down	8.58521	6.73956	111.403	4.07344	136.093	224	185	4814	117	6225	XP_004009972.1	ART3	chr6:90534442-90662482	+		ADP-ribosyltransferase 3	1e-147	NM_001179.5	ART3	cDNA FLJ60045, highly similar to Ecto-ADP-ribosyltransferase 3 (EC 2.4.2.31)
BST1	mRNA	69.6697	155.861	-1.16165	0.000349846	down	14.8654	0.575046	3.28758	6.67329	0.887389	172	7	63	85	18	XP_004010174.1	BST1	chr6:110451450-110466649	+		bone marrow stromal cell antigen 1	2e-95	NM_004334.2	BST1	ADP-ribosyl cyclase 2
HHATL	mRNA	18.0322	58.9009	-1.70772	0.000361713	down	1.93807	1.1053	66.4761	0.595872	54.9015	65	39	3692	22	3228	XP_004018302.1	HHATL	chr19:14739604-14748907	-		hedgehog acyltransferase-like	0	NM_020707.3	HHATL	Protein-cysteine N-palmitoyltransferase HHAT-like protein
LOC101122286	ncRNA	83.6037	180.327	-1.10898	0.000386092	down	17.1415	12.4254	0.989542	8.03373	0.763089	199	151	19	102	15	LOC101122286	LOC101122286	chr10:22905548-22906201	-		PRELI domain containing 1 pseudogene
LOC101105383	mRNA	70.4894	156.767	-1.15314	0.000388678	down	11.5281	12.4554	4.08622	5.21341	5.78106	173	197	102	86	152	XP_004021464.1	LOC101105383	chr25:24559726-24560573	+		ubiquitin carboxyl-terminal hydrolase isozyme L3-like	9e-135	NM_006002.4	UCHL3	Ubiquitin carboxyl-terminal hydrolase isozyme L3
ESYT3	mRNA	16.3929	55.2762	-1.75359	0.00039941	down	1.23947	0.193136	0.0490743	0.369155	0.081133	61	10	4	20	7	XP_004003935.1	ESYT3	chr1:248690307-248745282	-		extended synaptotagmin-like protein 3	0	NM_031913.3	ESYT3	Extended synaptotagmin-3
HCK	mRNA	36.884	95.1475	-1.36717	0.000399777	down	3.10115	7.86047	0.320992	1.20731	0.488568	105	279	18	45	29	XP_004014848.1	HCK	chr13:60873135-60919215	+		hemopoietic cell kinase	0	NM_002110.3	HCK	cDNA FLJ78472, highly similar to Human hemopoietic cell protein-tyrosine kinase (HCK) gene
RASSF6	mRNA	0.819644	17.2172	-4.39271	0.000410789	down	0.937729	0.0469117	0	0.0448329	0	19	1	0	1	0	XP_004010137.1	RASSF6	chr6:88284202-88349102	-		Ras association (RalGDS/AF-6) domain family member 6	6e-167	NM_201431.2	RASSF6	Ras association domain-containing protein 6
STX11	mRNA	64.7519	145.893	-1.17192	0.000430083	down	4.33419	5.6294	1.93427	1.93189	1.79664	161	220	119	79	117	XP_004011444.1	STX11	chr8:68469383-68506029	+		syntaxin 11	2e-141	NM_003764.3	STX11	Syntaxin-11
HSD11K	mRNA	64.7519	145.893	-1.17192	0.000430083	down	4.86753	3.24727	0.328582	2.16961	0.34491	161	113	18	79	20	NM_001009460.1	HSD11K	chr14:34383786-34389513	+		11 beta-hydroxysteroid dehydrogenase type 2	0	NM_000196.3	HSD11B2	Corticosteroid 11-beta-dehydrogenase isozyme 2
LOC101113817	ncRNA	30.3268	82.4612	-1.44312	0.000433529	down	3.57043	0.447526	0.408655	1.33655	0.212616	91	12	17	37	9	LOC101113817	LOC101113817	chr1:65728504-65743595	+		interferon-induced guanylate-binding protein 1-like
CXCL13	mRNA	2.45893	22.6542	-3.20367	0.000440527	down	1.67452	1.46431	0.0404425	0.182534	0.038207	25	23	1	3	1	XP_004009980.1	CXCL13	chr6:91930529-91936717	+		chemokine (C-X-C motif) ligand 13	2e-19	NM_006419.2	CXCL13	C-X-C motif chemokine 13
UNC79	mRNA	2.45893	22.6542	-3.20367	0.000440527	down	0.180379	0.246891	0	0.0196626	0.00411566	25	36	0	3	1	XP_004018014.1	UNC79	chr18:57025680-57234730	+		unc-79 homolog (C. elegans)	0	NM_020818.3	UNC79	Protein unc-79 homolog
HOXB9	mRNA	2.45893	22.6542	-3.20367	0.000440527	down	0.779276	0.207399	0.131746	0.0849466	0.0533416	25	7	7	3	3	XP_004012852.1	HOXB9	chr11:37412176-37416551	+		homeobox B9	6e-146	NM_024017.4	HOXB9	cDNA FLJ31852 fis, clone NT2RP7000812, highly similar to HOMEOBOX PROTEIN HOX-B9
JPH4	mRNA	13.9339	49.8392	-1.83868	0.000453026	down	2.35503	1.42449	0	0.661234	0	55	35	0	17	0	XP_004010950.1	JPH4	chr7:20987617-20994794	+		junctophilin 4	3e-136	NM_032452.2	JPH4	Junctophilin-4
VWA2	mRNA	13.1143	48.0269	-1.8727	0.000468417	down	1.21818	0.346284	0.0137482	0.33094	0.0649411	53	16	1	16	5	XP_004020383.1	VWA2	chr22:33674353-33716875	+		von Willebrand factor A domain containing 2	0	np_940898	np_940898
LY75	mRNA	47.5393	114.177	-1.26408	0.000474949	down	1.20956	4.76304	0.133313	0.505776	0.120468	126	522	23	58	22	XP_004004717.1	LY75	chr2:148683730-148769117	+		lymphocyte antigen 75	0	NM_002349.3	LY75	Lymphocyte antigen 75 variant
GALNT13	mRNA	100.816	39.8713	1.3383	0.000477661	up	0.891147	1.05881	0.0611441	2.26295	0.0693173	44	55	5	123	6	XP_004004739.1	GALNT13	chr2:153923700-154575631	-		UDP-N-acetyl-alpha-D-galactosamine:polypeptide N-acetylgalactosaminyltransferase 13 (GalNAc-T13)	0	NM_052917.2	GALNT13	cDNA FLJ16031 fis, clone NT2RI2000313, highly similar to Polypeptide N-acetylgalactosaminyltransferase 13 (EC 2.4.1.41)
ANKRD65	mRNA	1.63929	19.9357	-3.60421	0.000479557	down	0.638701	0	0	0.0527446	0	22	0	0	2	0	XP_004013828.1	ANKRD65	chr12:49193938-49196875	+		ankyrin repeat domain 65	3e-117	NM_001243536.1	ANKRD65	ankyrin repeat domain 65
BAI1	mRNA	10.6554	42.5898	-1.99893	0.000497873	down	0.804991	0.162798	0.517073	0.20226	0.713198	47	10	50	13	73	XP_004011974.1	BAI1	chr9:14646613-14721642	-		brain-specific angiogenesis inhibitor 1	1e-180	NM_001702.2	BAI1	Brain-specific angiogenesis inhibitor 1
LOC101116991	mRNA	26.2286	3.62467	2.85522	0.00052368	up	0.537552	0	0.0721267	3.55379	0.153315	4	0	1	32	2	XP_004010444.1	LOC101116991	chr7:24057571-24058041	+		ribonuclease K6-like	6e-48	NM_005615.4	RNASE6	Ribonuclease, RNase A family, k6, isoform CRA_a
LOC101116703	ncRNA	62.2929	19.9357	1.64372	0.000527851	up	0.686696	0.353851	0.279452	2.10671	0.638492	22	12	15	76	37	LOC101116703	LOC101116703	chr26:29188398-29270887	-		envelope glycoprotein-like
TACR1	mRNA	4.91786	28.9973	-2.55982	0.000552122	down	1.12107	0	0.0846119	0.190945	0.299756	32	0	4	6	15	XP_004006163.1	TACR1	chr3:96753377-96922417	-		tachykinin receptor 1	0	NM_015727.2	TACR1	Substance-P receptor
LOC101117079	ncRNA	93.4394	36.2467	1.36618	0.000557518	up	0.808957	2.5139	0	2.05758	0	40	133	0	114	0	LOC101117079	LOC101117079	chr6:112287214-112326241	-		epididymis-specific alpha-mannosidase-like
TNFSF10	mRNA	94.259	196.638	-1.06084	0.000581179	down	14.1636	6.31353	7.31335	6.80277	4.82894	217	102	186	115	130	XP_004003199.1	TNFSF10	chr1:213052945-213071058	+		tumor necrosis factor (ligand) superfamily, member 10	1e-112	NM_003810.3	TNFSF10	Tumor necrosis factor ligand superfamily member 10
SLC22A3	mRNA	155.732	70.681	1.13967	0.00059959	up	2.699	2.59832	0.961069	5.97221	0.947421	78	79	46	190	48	XP_004011601.1	SLC22A3	chr8:83073835-83231704	+		SLC22A3	0	NM_021977.3	SLC22A3	Solute carrier family 22 member 3
K27	mRNA	3.27858	24.4665	-2.89967	0.000613679	down	0.966429	0.0334037	0	0.127694	0	27	1	0	4	0	NM_001114763.2	K27	chr11:40552090-40557979	-		Keratin 27	0	NM_181537.3	KRT27	Keratin, type I cytoskeletal 27
KRT80	mRNA	3.27858	24.4665	-2.89967	0.000613679	down	0.702972	0.0742424	0.0628814	0.0946035	0.20792	27	3	4	4	14	XP_004007446.1	KRT80	chr3:134007657-134043568	+		keratin 80	0	NM_182507.2	KRT80	Keratin, type II cytoskeletal 80
FSTL3	mRNA	93.4394	194.826	-1.06008	0.000614571	down	18.2055	6.90574	1.1732	8.74848	1.10835	215	86	23	114	23	XP_004009515.1	FSTL3	chr5:40672622-40677991	+		follistatin-like 3 (secreted glycoprotein)	6e-89	NM_005860.2	FSTL3	Follistatin-related protein 3
NAIP	mRNA	14.7536	50.7454	-1.78221	0.000620481	down	0.747514	2.30919	0.0967165	0.218261	0.0532995	56	182	12	18	7	XP_004017164.1	NAIP	chr16:10126997-10164687	-		NLR family, apoptosis inhibitory protein	0	xp_003403435	xp_003403435
UGT1A9	mRNA	0	12.6863	-20	0.000656921	down	0.569049	0	0	0.00728056	0.00457178	14	0	0	0	0	NM_001009189.1	UGT1A9	nw_004080697:1871-2815	+		UDP-glucuronosyltransferase 1A9	0	NM_019075.2	UGT1A10	UDP-glucuronosyltransferase 1A4
CHGB	mRNA	0	12.6863	-20	0.000656921	down	0.318388	0.367481	0	0	0	14	17	0	0	0	XP_004014396.1	CHGB	chr13:47327923-47348956	+		chromogranin B (secretogranin 1)	0	NM_001819.2	CHGB	cDNA, FLJ92530, highly similar to Homo sapiens chromogranin B (secretogranin 1) (CHGB), mRNA
LOC101102322	mRNA	0	12.6863	-20	0.000656921	down	0.869418	0.118056	0.0749927	0	0.0354237	14	2	2	0	1	XP_004013420.1	LOC101102322	chr11:38857479-38858415	-		uncharacterized LOC101102322	1e-80	NM_001130677.1	C17orf96	chromosome 17 open reading frame 96
TBATA	mRNA	0	12.6863	-20	0.000656921	down	0.748046	0	0	0	0	14	0	0	0	0	XP_004021686.1	TBATA	chr25:26756477-26768581	-		thymus, brain and testes associated	4e-121	NM_152710.2	TBATA	Protein TBATA
LYNX1	mRNA	80.3251	171.266	-1.09231	0.000660374	down	11.6472	13.9995	32.4089	5.48602	42.3583	189	239	871	98	1205	XP_004011666.1	LYNX1	chr9:14514714-14516769	+		Ly6/neurotoxin 1	7e-50	NM_177477.2	LYNX1	Ly-6/neurotoxin-like protein 1
WFS1	mRNA	109.832	222.917	-1.02121	0.000674206	down	5.64704	4.52752	1.19199	2.79424	1.00825	246	207	86	134	77	XP_004010162.1	WFS1	chr6:102520989-102556888	-		Wolfram syndrome 1 (wolframin)	0	NM_006005.3	WFS1	cDNA FLJ51211, highly similar to Wolframin
RHCG	mRNA	13.1143	47.1207	-1.84522	0.000676392	down	2.15284	0.511575	0	0.601731	0	52	13	0	16	0	NM_001199791.1	RHCG	chr18:20048798-20073060	-		Ammonia transporter RhCG	0	NM_016321	RHCG	cDNA FLJ51019, highly similar to Homo sapiens Rhesus blood group, C glycoprotein (RHCG), mRNA
SPATS1	mRNA	92.6198	36.2467	1.35347	0.000688079	up	2.56912	4.8229	0.193902	6.5929	0.549553	40	79	5	113	15	XP_004019283.1	SPATS1	chr20:17899513-17937057	+		spermatogenesis associated, serine-rich 1	1e-107	NM_145026.3	SPATS1	spermatogenesis associated, serine-rich 1
GRIP2	mRNA	46.7197	12.6863	1.88076	0.000693297	up	0.259622	0.229147	3.30311	0.960199	2.60221	14	13	295	57	246	XP_004018742.1	GRIP2	chr19:57577640-57611442	+		glutamate receptor interacting protein 2	0	NM_001080423.2	GRIP2	Glutamate receptor-interacting protein 2
ALDOB	mRNA	97.5376	38.9652	1.32377	0.000708183	up	1.51303	1.73916	0.0424912	3.80365	2.26805	43	52	2	119	113	NM_001009809.1	ALDOB	chr2:21610323-21623627	+		Fructose-bisphosphate aldolase B	0	NM_000035.3	ALDOB	Fructose-bisphosphate aldolase B
LOC101118963	mRNA	11.475	43.496	-1.92239	0.00072196	down	2.55744	1.14201	1.60851	0.701788	0.759799	48	22	50	14	25	XP_004011909.1	LOC101118963	chr9:92522186-92523241	+		zinc finger protein 134-like	5e-166	NM_003435.3	ZNF134	Zinc finger protein 134
FAM108C1	mRNA	110.652	223.823	-1.01633	0.000723738	down	24.4238	7.61305	7.46302	12.1262	9.08105	247	81	125	135	161	XP_004018124.1	FAM108C1	chr18:25578461-25633569	+		family with sequence similarity 108, member C1	1e-109	NM_021214.1	ABHD17C	Alpha/beta hydrolase domain-containing protein 17C
LOC101116871	mRNA	128.684	56.1824	1.19564	0.000734414	up	2.01174	6.04495	0.235098	4.62756	0.148069	62	195	12	157	8	XP_004018768.1	LOC101116871	chr19:60208340-60296543	-		uncharacterized LOC101116871	8e-25	NM_032343.2	CHCHD6	Coiled-coil-helix-coiled-coil-helix domain-containing protein 6, mitochondrial
NETO2	mRNA	27.0482	74.3057	-1.45794	0.000764639	down	2.83218	0.393954	1.12613	1.03537	2.443	82	12	54	33	124	XP_004015595.1	NETO2	chr14:15011173-15076179	-		neuropilin (NRP) and tolloid (TLL)-like 2	0	NM_018092.4	NETO2	Neuropilin and tolloid-like protein 2
HCAR3	mRNA	2.45893	21.748	-3.14478	0.000767386	down	1.10051	0.392269	0.0553736	0.124962	0.28772	24	9	2	3	11	XP_004023465.1	HCAR3	chr17:52390305-52391531	+		hydroxycarboxylic acid receptor 3	0	NM_006018.2	HCAR3	Hydroxycarboxylic acid receptor 3
KRT16	mRNA	4.09822	26.2788	-2.68083	0.000768729	down	1.2268	0.20105	0	0.192141	0	29	5	0	5	0	XP_004023219.1	KRT16	chr11:41314753-41317309	-		keratin 16	1e-149	NM_005557.3	KRT16	Keratin, type I cytoskeletal 16
C3H12orf74	mRNA	0.819644	16.311	-4.3147	0.000771164	down	1.78615	0	0	0.0901403	0	18	0	0	1	0	XP_004007427.1	C3H12orf74	chr3:128924584-128925150	+		chromosome 3 open reading frame, human C12orf74	1e-23	NM_001178097.2	C12orf74	chromosome 12 open reading frame 74
CASQ2	mRNA	0.819644	16.311	-4.3147	0.000771164	down	0.781441	0.123795	13.8665	0.0394364	14.784	18	3	529	1	597	XP_004002421.1	CASQ2	chr1:92171986-92248219	-		calsequestrin 2 (cardiac muscle)	0	NM_001232.3	CASQ2	Calsequestrin-2
SLPI	mRNA	0.819644	16.311	-4.3147	0.000771164	down	2.64183	2.17175	0.34489	0.12972	0.570196	18	16	4	1	7	NM_001035225.1	SLPI	chr13:73117182-73118692	-		Antileukoproteinase	5e-45	NM_003064.3	SLPI	Antileukoproteinase
KCNH3	mRNA	0.819644	16.311	-4.3147	0.000771164	down	0.336238	0.0355108	0.0112788	0.0169686	0.0106553	18	2	1	1	1	XP_004007461.1	KCNH3	chr3:136520560-136538460	-		potassium voltage-gated channel, subfamily H (eag-related), member 3	0	NM_012284.1	KCNH3	Potassium voltage-gated channel, subfamily H (Eag-related), member 3
LOC443320	mRNA	111.472	224.729	-1.01151	0.000776234	down	13.2652	4.69339	0.225618	6.61902	0.274047	248	92	7	136	9	XP_004006523.1	LOC443320	chr3:150287987-150305980	-		Lysozyme C-1	4e-62	NM_000239.2	LYZ	cDNA, FLJ92040, Homo sapiens lysozyme (renal amyloidosis) (LYZ), mRNA
TFPI	mRNA	23.7697	67.9625	-1.51562	0.00078472	down	4.3103	7.81158	0.0694008	1.51397	0.131129	75	143	2	29	4	XP_004005404.1	TFPI	chr2:120745226-120829863	+		tissue factor pathway inhibitor (lipoprotein-associated coagulation inhibitor)	1e-93	NM_006287.4	TFPI	cDNA, FLJ94125, highly similar to Homo sapiens tissue factor pathway inhibitor(lipoprotein-associated coagulation inhibitor) (TFPI), mRNA
LOC101121689	ncRNA	1.63929	19.0295	-3.5371	0.000862884	down	3.08496	0	0	0.26689	0	21	0	0	2	0	LOC101121689	LOC101121689	chr10:86354434-86354816	+		ribosomal protein L22 pseudogene
SBSN	mRNA	96.718	38.9652	1.3116	0.000866644	up	1.23672	3.99946	0.257491	3.07329	0.405431	43	148	15	118	24	XP_004015234.1	SBSN	chr14:45291486-45296244	-		suprabasin	0	NM_198538.3	SBSN	Suprabasin
MGARP	mRNA	31.1465	81.555	-1.38871	0.000872322	down	4.18837	1.03951	14.2743	1.62756	15.3435	90	23	508	38	578	XP_004017294.1	MGARP	chr17:18068142-18079046	+		mitochondria-localized glutamic acid-rich protein	6e-82	NM_032623.3	MGARP	Protein MGARP
NACC2	mRNA	38.5233	95.1475	-1.30444	0.000875467	down	3.11587	1.88983	1.00338	1.26696	0.694013	105	67	56	47	41	XP_004007169.1	NACC2	chr3:3275515-3330113	+		NACC family member 2, BEN and BTB (POZ) domain containing	0	NM_144653.4	NACC2	Nucleus accumbens-associated protein 2
HOXD9	mRNA	213.927	105.115	1.02515	0.00088435	up	6.86288	23.3937	6.78974	14.0307	5.90823	116	416	190	261	175	XP_004005413.1	HOXD9	chr2:132883597-132887461	-		homeobox D9	7e-52	NM_014213.3	HOXD9	Homeobox protein Hox-D9
CLEC10A	mRNA	4.91786	28.0912	-2.51401	0.000896836	down	1.45834	1.87804	0.0994155	0.277769	0.0402515	31	42	3	6	1	XP_004013333.1	CLEC10A	chr11:26457911-26461948	-		C-type lectin domain family 10, member A	4e-96	NM_182906.2	CLEC10A	C-type lectin domain family 10, member A, isoform CRA_c
CITED1	mRNA	46.7197	109.646	-1.23075	0.000953261	down	7.22709	7.721	0.64914	3.09261	0.647329	121	136	18	57	19	XP_004022236.1	CITED1	chrx:61515253-61520440	-		Cbp/p300-interacting transactivator, with Glu/Asp-rich carboxy-terminal domain, 1	5e-93	NM_004143.3	CITED1	Cbp/p300-interacting transactivator 1
SKA3	mRNA	41.8018	100.585	-1.26677	0.000997272	down	2.70406	1.86717	0.263573	1.12353	0.110669	111	81	18	51	8	XP_004012212.1	SKA3	chr10:35786717-35800050	+		spindle and kinetochore associated complex subunit 3	3e-167	NM_145061.5	SKA3	Spindle and kinetochore-associated protein 3
NAT6	mRNA	133.602	59.807	1.15955	0.00099966	up	4.37386	10.8974	4.84167	9.81255	4.91426	66	172	121	163	130	XP_004018697.1	NAT6	chr19:49985467-49986367	+		N-acetyltransferase 6 (GCN5-related)	2e-94	NM_012191.3	NAT6	HYAL3 protein
LOC101105006	ncRNA	41.8018	10.874	1.94268	0.00107157	up	0.603904	0.765357	18.9457	2.33147	10.6358	12	16	623	51	370	LOC101105006	LOC101105006	chr8:73851120-73871749	+		NKG2D ligand 3-like
CNTNAP3	mRNA	68.0304	146.799	-1.10959	0.00108428	down	2.29128	0.658745	0	1.06639	0.0161357	162	49	0	83	2	XP_004005312.1	CNTNAP3	chr2:46527214-46725497	-		contactin associated protein-like 3	0	NM_033655.3	CNTNAP3	CNTNAP3 protein
IL8	mRNA	7.37679	33.5282	-2.18431	0.00110703	down	1.39528	2.06103	0.0683077	0.325429	0.397947	37	57	3	9	18	NM_001009401.2	IL8	chr6:88474807-88478284	+		Interleukin-8	2e-36	NM_000584.3	IL8	IL-8(9-77)
GPR160	mRNA	33.6054	85.1797	-1.34182	0.00112488	down	3.15372	1.8815	0.871069	1.24955	0.918609	94	59	43	41	48	XP_004003223.1	GPR160	chr1:215320424-215322549	-		G protein-coupled receptor 160	3e-160	NM_014373.2	GPR160	Probable G-protein coupled receptor 160
SOSTDC1	mRNA	33.6054	85.1797	-1.34182	0.00112488	down	2.8869	0.408685	0	1.14383	0	94	14	0	41	0	XP_004007816.1	SOSTDC1	chr4:25042298-25046646	-		sclerostin domain containing 1	1e-117	NM_015464.2	SOSTDC1	cDNA, FLJ96776, Homo sapiens sclerostin domain containing 1 (SOSTDC1), mRNA
LOC101109981	mRNA	9.01608	37.1528	-2.0429	0.00112893	down	1.81925	1.34964	0.133958	0.463533	0.0506213	41	32	5	11	2	XP_004012327.1	LOC101109981	chr10:27313440-27371049	+		ADP/ATP translocase 2-like	4e-153	NM_001152.4	SLC25A5	cDNA, FLJ96310, highly similar to Homo sapiens solute carrier family 25 (mitochondrial carrier; adenine nucleotide translocator), member 5 (SLC25A5), mRNA
RGS18	mRNA	9.01608	37.1528	-2.0429	0.00112893	down	1.89238	4.65037	0.195079	0.461202	0.26328	41	106	7	11	10	XP_004013639.1	RGS18	chr12:11242450-11271537	-		regulator of G-protein signaling 18	9e-121	NM_130782.2	RGS18	cDNA FLJ78111, highly similar to Homo sapiens regulator of G-protein signalling 18 (RGS18), mRNA
PLA2R1	mRNA	77.0465	162.204	-1.07401	0.00115277	down	2.13781	11.3407	0.425457	1.0198	0.32019	179	999	59	94	47	XP_004005432.1	PLA2R1	chr2:148505925-148635098	+		phospholipase A2 receptor 1, 180kDa	0	NM_007366.4	PLA2R1	PLA2R1 protein
WDFY4	mRNA	77.0465	162.204	-1.07401	0.00115277	down	1.01005	3.22882	0.29982	0.481827	0.289685	179	601	88	94	90	XP_004021606.1	WDFY4	chr25:42618992-42860619	+		WDFY family member 4	0	NM_020945.1	WDFY4	WD repeat- and FYVE domain-containing protein 4
CA8	mRNA	44.2608	104.209	-1.23538	0.00120738	down	3.62281	0.778534	0.114127	1.5453	0.161727	115	26	6	54	9	XP_004012016.1	CA8	chr9:38758055-38862141	-		carbonic anhydrase VIII	6e-156	NM_004056.4	CA8	cDNA FLJ57482, highly similar to Carbonic anhydrase-related protein
CXCL14	mRNA	32.7858	83.3674	-1.34641	0.00122273	down	3.35468	0.519889	1.78335	1.32494	1.80957	92	15	81	40	87	XP_004008860.1	CXCL14	chr5:44432648-44440899	-		chemokine (C-X-C motif) ligand 14	5e-44	NM_004887.4	CXCL14	C-X-C motif chemokine 14
LOC101120617	mRNA	14.7536	48.933	-1.72974	0.00124852	down	1.61266	0.227088	0.189333	0.488308	0.017035	54	8	10	18	1	XP_004002225.1	LOC101120617	chr1:65806444-65825893	-		guanylate-binding protein 6-like	0	NM_198460.2	GBP6	cDNA FLJ77935, highly similar to Homo sapiens guanylate binding protein family, member 6 (GBP6), mRNA
CX3CR1	mRNA	90.9805	185.764	-1.02984	0.00126806	down	3.773	2.95649	0.20003	1.85579	0.356949	205	169	18	111	34	XP_004018284.1	CX3CR1	chr19:12486406-12500849	-		chemokine (C-X3-C motif) receptor 1	1e-156	NM_001337.3	CX3CR1	CX3C chemokine receptor 1
MORN3	mRNA	4.09822	25.3727	-2.63021	0.00127144	down	1.31831	0.35802	0.113713	0.213847	0.214855	28	8	4	5	8	XP_004017396.1	MORN3	chr17:53175998-53187173	+		MORN repeat containing 3	1e-123	NM_173855.4	MORN3	MORN repeat containing 3
MATN3	mRNA	4.09822	25.3727	-2.63021	0.00127144	down	1.01181	0.377824	0.130912	0.164128	0.0206126	28	11	6	5	1	XP_004007264.1	MATN3	chr3:27744124-27763729	-		matrilin 3	0	NM_002381.4	MATN3	Matrilin-3
LOC101113375	ncRNA	24.5893	67.9625	-1.46671	0.00128385	down	6.0184	1.6436	29.4983	2.21686	32.6679	75	21	615	30	721	LOC101113375	LOC101113375	chr22:23412584-23413292	+		cytochrome c-like
LOC101120154	ncRNA	99.9966	201.169	-1.00846	0.00129363	down	10.4935	2.98952	2.7993	5.23692	1.47654	222	66	98	122	54	LOC101120154	LOC101120154	chr3:67027620-67028813	-		DnaJ (Hsp40) homolog, subfamily A, member 1 pseudogene
LOC101123537	mRNA	0	11.7802	-20	0.00131614	down	0.732161	0	0	0	0	13	0	0	0	0	XP_004005506.1	LOC101123537	chr2:233097623-233099457	+		intestinal-type alkaline phosphatase-like	1e-157	NM_001631.3	ALPI	Intestinal-type alkaline phosphatase
SOWAHA	mRNA	0	11.7802	-20	0.00131614	down	0.488923	0	0	0	0	13	0	0	0	0	XP_004009542.1	SOWAHA	chr5:41799366-41801348	+		sosondowah ankyrin repeat domain family member A	9e-146	NM_175873.4	SOWAHA	sosondowah ankyrin repeat domain family member A
POP1	mRNA	29.5072	77.0242	-1.38425	0.00133083	down	1.57058	0.474201	0.435105	0.604251	0.184448	85	27	39	36	17	XP_004023718.1	POP1	chr9:78676454-78705420	-		processing of precursor 1, ribonuclease P/MRP subunit (S. cerevisiae)	0	NM_015029.2	POP1	Ribonucleases P/MRP protein subunit POP1
FCER2	mRNA	0.819644	15.4048	-4.23224	0.00144753	down	1.09563	1.654	0.0778275	0.0585447	0.220577	17	27	2	1	6	XP_004008608.1	FCER2	chr5:14206784-14215316	-		Fc fragment of IgE, low affinity II, receptor for (CD23)	2e-102	NM_002002.4	FCER2	Low affinity immunoglobulin epsilon Fc receptor membrane-bound form
RGS7BP	mRNA	199.173	98.7722	1.01185	0.00148537	up	1.80322	1.9184	0.379572	3.65175	0.47183	109	122	38	243	50	XP_004016991.1	RGS7BP	chr16:14852142-14957793	-		regulator of G-protein signaling 7 binding protein	2e-148	NM_001271891.1	RGS7BP	Regulator of G-protein signaling 7-binding protein
CREG2	mRNA	11.475	41.6837	-1.86099	0.00154552	down	5.21801	0.646927	1.84927	1.44261	2.3294	46	6	27	14	36	XP_004007382.1	CREG2	chr3:100127289-100143147	+		cellular repressor of E1A-stimulated genes 2	2e-84	NM_153836.3	CREG2	Putative uncharacterized protein CREG2
IL1RN	mRNA	22.1304	62.5255	-1.49842	0.00164898	down	3.16862	12.6058	0.452043	1.12661	0.325684	69	292	16	27	12	XP_004005952.1	IL1RN	chr3:59708405-59714753	-		Interleukin-1 receptor antagonist protein	2e-78	NM_173843.2	IL1RN	Interleukin-1 receptor antagonist protein
VSIG8	mRNA	9.83573	38.059	-1.95213	0.00166172	down	1.73501	0.431918	0.149655	0.450304	0.0942552	42	11	6	12	4	XP_004003761.1	VSIG8	chr1:109195589-109203006	-		V-set and immunoglobulin domain containing 8	2e-147	NM_001013661.1	VSIG8	V-set and immunoglobulin domain-containing protein 8
TKTL1	mRNA	34.425	85.1797	-1.30705	0.00167636	down	2.04913	0.580171	0.210595	0.831693	0.273563	94	28	16	42	22	XP_004022308.1	TKTL1	chrx:77303657-77331535	-		transketolase-like 1	0	NM_012253.3	TKTL1	cDNA FLJ76928, highly similar to Homo sapiens transketolase-like 1 (TKTL1), mRNA
CCDC42B	mRNA	24.5893	67.0564	-1.44734	0.00170083	down	4.5955	0.413195	0.937409	1.69237	0.814746	74	7	25	30	23	XP_004017442.1	CCDC42B	chr17:60823493-60832976	+		coiled-coil domain containing 42B	5e-107	NM_001144872.1	CCDC42B	coiled-coil domain containing 42B
MTFP1	mRNA	64.7519	138.644	-1.09839	0.00170103	down	6.67314	5.63813	9.24346	3.12996	8.30958	153	136	351	79	334	XP_004017528.1	MTFP1	chr17:68952737-68965401	+		mitochondrial fission process 1	1e-83	NM_016498.4	MTFP1	Mitochondrial fission process protein 1
CDH12	mRNA	14.7536	48.0269	-1.70278	0.00176495	down	1.18709	0.106448	0.0135238	0.366231	0	53	5	1	18	0	XP_004017125.1	CDH12	chr16:51093625-51428591	+		cadherin 12, type 2 (N-cadherin 2)	0	NM_004061.3	CDH12	cDNA FLJ34857 fis, clone NT2NE2012533, highly similar to Cadherin-12
LOC101115766	ncRNA	21.3107	60.7132	-1.51043	0.00179375	down	5.81571	1.6445	28.1728	2.06652	31.4601	67	20	544	26	643	LOC101115766	LOC101115766	chr2:241073303-241073958	-		cytochrome c-like
ATG9B	mRNA	63.9322	136.831	-1.09778	0.00183015	down	2.88287	1.08882	0.253606	1.35275	0.163355	151	60	22	78	15	XP_004008407.1	ATG9B	chr4:112991610-112999581	-		autophagy related 9B	5e-131	NM_173681.5	ATG9B	Autophagy-related protein 9B
LOC101111463	mRNA	63.9322	136.831	-1.09778	0.00183015	down	5.95363	10.7183	0.857029	2.79365	0.944599	151	286	36	78	42	XP_004012268.1	LOC101111463	chr10:75511580-75525930	-		G-protein coupled receptor 183-like	0	NM_004951.4	GPR183	G-protein coupled receptor 183
EPHB1	mRNA	32.7858	81.555	-1.3147	0.00199813	down	1.63875	0.501909	0.209804	0.66299	0.104729	90	28	19	40	10	XP_004003370.1	EPHB1	chr1:252149325-252467959	-		EPH receptor B1	0	NM_004441.4	EPHB1	cDNA FLJ37986 fis, clone CTONG2011188, highly similar to Ephrin type-B receptor 1 (EC 2.7.10.1)
TNFRSF13C	mRNA	112.291	49.8392	1.17189	0.00211669	up	4.40186	9.12876	0.0483239	9.96018	0.136958	55	120	1	137	3	XP_004023694.1	TNFRSF13C	chr3:216935100-216943100	-		tumor necrosis factor receptor superfamily, member 13C	2e-26	NM_052945.3	TNFRSF13C	BAFF-R
FAM81A	mRNA	34.425	84.2735	-1.29162	0.00212808	down	1.89379	1.2194	0.0491809	0.776909	0.0929248	93	63	4	42	8	XP_004010607.1	FAM81A	chr7:47827145-47885495	-		family with sequence similarity 81, member A	0	NM_152450.2	FAM81A	family with sequence similarity 81, member A
PPARGC1A	mRNA	34.425	84.2735	-1.29162	0.00212808	down	0.827408	0.135305	24.7482	0.339437	3.9483	93	16	4607	42	778	XP_004009787.1	PPARGC1A	chr6:43223787-43331442	-		Peroxisome proliferator activated receptor gamma coactivator-1	0	NM_013261.3	PPARGC1A	L-PGC-1alpha
DUSP5	mRNA	16.3929	50.7454	-1.63021	0.00213891	down	3.84709	1.37126	1.03699	1.2481	0.35268	56	21	25	20	9	XP_004020237.1	DUSP5	chr22:30012050-30018679	+		dual specificity phosphatase 5	3e-137	NM_004419.3	DUSP5	Dual specificity protein phosphatase 5
GDF1	mRNA	64.7519	23.5603	1.45856	0.00226499	up	2.00666	3.66799	3.40183	5.53862	2.6855	26	49	73	79	61	XP_004009197.1	GDF1	chr5:4101960-4103653	+		growth differentiation factor 1	5e-52	NM_001492.4	GDF1	Embryonic growth/differentiation factor 1
IGFBP1	mRNA	2.45893	19.9357	-3.01925	0.00231421	down	1.53383	1.06031	0	0.189998	0	22	16	0	3	0	NM_001145177.1	IGFBP1	chr4:76188489-76192766	-		Insulin-like growth factor-binding protein-1	2e-100	NM_001013029.1	IGFBP1	Insulin-like growth factor binding protein 1
LOC101120340	ncRNA	68.0304	25.3727	1.4229	0.00232864	up	0.891819	0.692191	0.454039	2.41359	0.495165	28	22	23	83	27	LOC101120340	LOC101120340	chr10:3043103-3067324	-		envelope glycoprotein-like
CCR7	mRNA	4.91786	26.2788	-2.4178	0.00234679	down	0.772196	0.987077	0.12862	0.145129	0.0607551	29	39	8	6	4	XP_004012917.1	CCR7	chr11:40353873-40364933	-		chemokine (C-C motif) receptor 7	0	NM_001838.3	CCR7	cDNA, FLJ93138, highly similar to Homo sapiens chemokine (C-C motif) receptor 7 (CCR7), mRNA
LOC100037694	mRNA	36.0643	9.06167	1.99272	0.00236171	up	0.367497	0.139724	0.0443784	1.46886	0.0419254	10	4	2	44	2	XP_004012100.1	LOC100037694	chr10:13066978-13101480	+		Nuclear factor kappa B ligand	3e-133	NM_033012.3	TNFSF11	Tumor necrosis factor ligand superfamily member 11
CD19	mRNA	14.7536	47.1207	-1.67529	0.00248863	down	1.70596	0.904315	0.0198086	0.536427	0.0561409	52	29	1	18	3	XP_004020911.1	CD19	chr24:25909062-25915091	-		CD19 molecule	0	NM_001770.5	CD19	B-lymphocyte antigen CD19
PTCHD1	mRNA	6.55715	29.9035	-2.18917	0.00260023	down	0.675411	0.0583623	0	0.148736	0	33	3	0	8	0	XP_004022011.1	PTCHD1	chrx:20730378-20782405	+		patched domain containing 1	0	NM_173495.2	PTCHD1	Patched domain-containing protein 1
LOC101116515	mRNA	8.19644	33.5282	-2.03231	0.002608	down	2.48717	0.447258	0.365287	0.610628	0.153376	37	7	9	10	4	XP_004019287.1	LOC101116515	chr20:20022150-20035800	+		ankyrin repeat and protein kinase domain-containing protein 1-like	2e-92	NM_001162435.2	ANKRD66	ankyrin repeat domain 66
POF1B	mRNA	0	10.874	-20	0.00264378	down	0.281788	0	0.0141785	0	0	12	0	1	0	0	XP_004022280.1	POF1B	chrx:73106795-73208495	-		premature ovarian failure, 1B	0	NM_024921.3	POF1B	Protein POF1B
LOC101118452	mRNA	0	10.874	-20	0.00264378	down	1.45824	0.173259	0.366865	0	0.138635	12	1	5	0	2	XP_004011747.1	LOC101118452	chr9:40070476-40070938	-		MORN repeat-containing protein 2-like	5e-37	NM_194270.1	MORN2	MORN repeat containing 2
AHSG	mRNA	0	10.874	-20	0.00264378	down	0.444773	0.10569	0	0	0	12	3	0	0	0	NM_001009802.1	AHSG	chr1:198806007-198813111	-		Alpha-2-HS-glycoprotein	4e-115	NM_001622.2	AHSG	cDNA FLJ56822, highly similar to Alpha-2-HS-glycoprotein
SPTSSB	mRNA	101.636	44.4022	1.19471	0.00269396	up	1.54623	0.659868	0.666859	3.55445	2.23199	49	22	35	124	124	XP_004003247.1	SPTSSB	chr1:224082489-224112455	+		serine palmitoyltransferase, small subunit B	2e-36	NM_145035.2	SPTSSB	Serine palmitoyltransferase small subunit B
XK	mRNA	22.95	62.5255	-1.44595	0.0026961	down	2.85246	0.471529	15.301	1.05148	16.1531	69	12	613	28	685	XP_004022622.1	XK	chrx:34966910-35012943	+		X-linked Kx blood group (McLeod syndrome)	9e-173	NM_021083.2	XK	Membrane transport protein XK
CAPN11	mRNA	0.819644	14.4987	-4.14478	0.00271521	down	0.417348	0	0.031499	0.0236947	0.0148789	16	0	2	1	1	XP_004019280.1	CAPN11	chr20:17770609-17782578	+		calpain 11	0	NM_007058.3	CAPN11	cDNA FLJ60880, highly similar to Calpain-11 (EC 3.4.22.-)
LOC101106871	mRNA	0.819644	14.4987	-4.14478	0.00271521	down	0.977438	0	0	0.0554935	0	16	0	0	1	0	XP_004015346.1	LOC101106871	chr14:50557453-50563978	-		VEGF co-regulated chemokine 1-like	4e-34	NM_198477.1	CXCL17	VEGF coregulated chemokine 1
NT5C	mRNA	17.2125	51.6515	-1.58535	0.0027339	down	4.46662	2.68141	0.378515	1.49485	0.312893	57	36	8	21	7	XP_004013551.1	NT5C	chr11:55320178-55321768	+		5', 3'-nucleotidase, cytosolic	2e-76	NM_014595.2	NT5C	5'(3')-deoxyribonucleotidase, cytosolic type
LOC101122026	mRNA	93.4394	39.8713	1.22868	0.00283197	up	2.49874	5.07039	0.271231	5.81486	0.672626	44	95	8	114	21	XP_004009427.1	LOC101122026	chr5:19002810-19015241	-		uncharacterized LOC101122026	1e-69	NM_052878.1	IZUMO4	Izumo sperm-egg fusion protein 4
CIITA	mRNA	57.3751	123.239	-1.10296	0.0028345	down	1.93669	3.32977	0.386921	0.905509	0.235566	136	245	45	70	29	XP_004021219.1	CIITA	chr24:9540624-9595694	+		class II, major histocompatibility complex, transactivator	0	NM_001286403.1	CIITA	Class II, major histocompatibility complex, transactivator
SLC9B2	mRNA	77.0465	156.767	-1.02482	0.00286194	down	5.18415	1.71827	0.234536	2.55141	0.357924	173	60	13	94	21	XP_004009709.1	SLC9B2	chr6:21897662-21961151	+		solute carrier family 9, subfamily B (NHA2, cation proton antiporter 2), member 2	0	NM_178833.4	SLC9B2	cDNA FLJ54331
LOC101120129	mRNA	3.27858	21.748	-2.72974	0.002959	down	0.549585	0.0217661	0.207397	0.0832064	0	24	1	15	4	0	XP_004020738.1	LOC101120129	chr23:62028783-62057218	+		uncharacterized LOC101120129	1e-159	NM_012397.3	SERPINB13	cDNA FLJ53019, highly similar to Serpin B13
SCG2	mRNA	3.27858	21.748	-2.72974	0.002959	down	0.527061	0.563599	0.0132598	0.0797963	0	24	27	1	4	0	XP_004005015.1	SCG2	chr2:224800209-224805924	-		secretogranin II	0	NM_003469.4	SCG2	cDNA FLJ51276, highly similar to Secretogranin-2
CELSR2	mRNA	76.2269	154.955	-1.02347	0.00306934	down	1.1291	0.734313	0.594036	0.55782	0.606398	171	116	149	93	161	XP_004002323.1	CELSR2	chr1:85714073-85736432	+		cadherin, EGF LAG seven-pass G-type receptor 2 (flamingo homolog, Drosophila)	0	NM_001408.2	CELSR2	cDNA FLJ45845 fis, clone OCBBF2004478, highly similar to Homo sapiens cadherin, EGF LAG seven-pass G-type receptor 2 (CELSR2) mRNA
SELL	mRNA	10.6554	38.059	-1.83666	0.00346828	down	1.85339	1.8875	0.213156	0.521117	0.276888	42	45	8	13	11	XP_004013726.1	SELL	chr12:35493777-35517990	-		selectin L	2e-180	NM_000655.4	SELL	cDNA FLJ57560, highly similar to L-selectin
PON3	mRNA	14.7536	46.2145	-1.64728	0.00349933	down	1.28445	0	52.8736	0.411805	43.4	51	0	3477	18	3021	XP_004007785.1	PON3	chr4:12461056-12497281	-		Paraoxonase 3	5e-167	NM_000940.2	PON3	cDNA FLJ61073, highly similar to Serum paraoxonase/lactonase 3 (EC 3.1.1.-)
TTC30B	mRNA	45.9001	102.397	-1.1576	0.00352982	down	2.39184	0.883292	0.204034	1.08397	0.289134	113	44	16	56	24	XP_004004604.1	TTC30B	chr2:131444301-131446964	+		tetratricopeptide repeat domain 30B	0	NM_152517.2	TTC30B	Tetratricopeptide repeat protein 30B
LDB3	mRNA	136.061	65.244	1.06033	0.00366366	up	2.17795	0.920074	1154.47	4.56139	1061.27	72	32	63208	166	61506	XP_004021587.1	LDB3	chr25:40917748-40948286	+		LIM domain binding 3	0	NM_007078.2	LDB3	cDNA FLJ53288, moderately similar to LIM domain-binding protein 3
LHX8	mRNA	76.2269	30.8097	1.30692	0.00374436	up	0.971543	1.35803	0	2.41401	0	34	50	0	93	0	XP_004003612.1	LHX8	chr1:50924260-50948986	+		LIM homeobox 8	0	NM_001256114.1	LHX8	LIM/homeobox protein Lhx8
LOC101104948	ncRNA	36.884	9.96784	1.88764	0.00375353	up	1.57446	3.74135	0.223682	5.75245	0.62735	11	28	2	45	7	LOC101104948	LOC101104948	chr22:14559949-14560394	-		40S ribosomal protein S23-like
FCGR1A	mRNA	50.8179	110.552	-1.12132	0.00378428	down	5.18443	13.693	0.744093	2.39335	0.969604	122	338	29	62	40	NM_001139452.1	FCGR1A	chr1:98816261-98823992	+		Fc fragment of IgG, high affinity Ia, receptor (CD64)	3e-135	NM_000566.3	FCGR1A	High affinity immunoglobulin gamma Fc receptor I
KLHL38	mRNA	117.209	54.37	1.1082	0.00386104	up	1.57381	2.91705	94.1229	3.4073	57.4997	60	117	5943	143	3843	XP_004011705.1	KLHL38	chr9:29078967-29090001	+		kelch-like 38 (Drosophila)	0	NM_001081675.2	KLHL38	Kelch-like protein 38
ST6GAL2	mRNA	19.6715	55.2762	-1.49055	0.00390433	down	3.34838	4.33052	0	1.19671	0	61	83	0	24	0	XP_004007324.1	ST6GAL2	chr3:61031926-61056257	-		ST6 beta-galactosamide alpha-2,6-sialyltranferase 2	9e-115	NM_032528.2	ST6GAL2	ST6 beta-galactosamide alpha-2,6-sialyltranferase 2
ITGB8	mRNA	64.7519	134.113	-1.05045	0.0039215	down	2.93102	1.54358	0.275026	1.42121	0.16945	148	82	23	79	15	XP_004007829.1	ITGB8	chr4:29066454-29156611	+		integrin, beta 8	0	NM_002214.2	ITGB8	Integrin beta-8
KYNU	mRNA	22.1304	59.807	-1.43429	0.00394261	down	1.56222	4.76971	0.142918	0.580546	0.796609	66	212	10	27	59	XP_004004770.1	KYNU	chr2:165942453-166063051	-		kynureninase	0	NM_003937.2	KYNU	Kynureninase
ABCG8	mRNA	8.19644	32.622	-1.99278	0.00394691	down	0.791209	0.250684	0.0132702	0.199647	0.0125367	36	12	1	10	1	XP_004006038.1	ABCG8	chr3:80332762-80351142	-		ATP-binding cassette, sub-family G (WHITE), member 8	0	NM_022437.2	ABCG8	ABCG8 protein
A4GALT	mRNA	16.3929	48.933	-1.57774	0.00411631	down	2.16862	2.51937	0.145489	0.729615	0.114539	54	66	6	20	5	XP_004007696.1	A4GALT	chr3:217563950-217568876	-		alpha 1,4-galactosyltransferase	1e-159	NM_017436.4	A4GALT	Alpha-1,4-galactosyltransferase
NCF4	mRNA	44.2608	98.7722	-1.15808	0.00421433	down	4.56646	12.1453	0.607089	2.05504	0.764709	109	305	24	54	32	XP_004006773.1	NCF4	chr3:180081294-180099424	+		neutrophil cytosolic factor 4, 40kDa	0	NM_013416.3	NCF4	Neutrophil cytosol factor 4
MYOM1	mRNA	154.913	77.0242	1.00807	0.0043864	up	0.901493	0.856878	312.943	1.82087	331.351	85	85	48869	189	54771	XP_004020547.1	MYOM1	chr23:37599459-37718027	-		myomesin 1	0	NM_019856.1	MYOM1	Myomesin-1
FSTL5	mRNA	78.6858	32.622	1.27026	0.00457473	up	0.417542	0.0661463	0	1.01144	0	36	6	0	96	0	XP_004017327.1	FSTL5	chr17:35977050-36903374	+		follistatin-like 5	0	NM_020116.4	FSTL5	Putative uncharacterized protein DKFZp566D234
TTC16	mRNA	18.0322	51.6515	-1.51824	0.00471056	down	1.082	0.288687	0.0343843	0.379355	0.0108279	57	16	3	22	1	XP_004005672.1	TTC16	chr3:8398736-8412956	-		tetratricopeptide repeat domain 16	0	NM_144965.1	TTC16	tetratricopeptide repeat domain 16
LOC101104852	mRNA	41.8018	12.6863	1.72029	0.00472787	up	0.825674	1.20525	0	2.75906	0	14	21	0	51	0	XP_004015896.1	LOC101104852	chr14:56995911-56996864	+		vomeronasal type-1 receptor 4-like	7e-98	NM_173857.2	VN1R4	Vomeronasal type-1 receptor 4
PNLDC1	mRNA	34.425	9.06167	1.92561	0.00478296	up	0.35386	0.470887	0.0640975	1.35006	0.161479	10	14	3	42	8	XP_004011487.1	PNLDC1	chr8:82724028-82745371	+		poly(A)-specific ribonuclease (PARN)-like domain containing 1	0	NM_173516.2	PNLDC1	Poly(A)-specific ribonuclease PARN-like domain-containing protein 1
ACTL7B	mRNA	22.1304	3.62467	2.61011	0.00491426	up	0.160182	0.64708	0	0.982176	0	4	17	0	27	0	XP_004004078.1	ACTL7B	chr2:14357690-14359094	+		actin-like 7B	0	NM_006686.3	ACTL7B	Actin-like protein 7B
C1H1orf141	mRNA	1.63929	16.311	-3.3147	0.00497149	down	0.58439	0.0308594	0	0.0589839	0	18	1	0	2	0	XP_004002108.1	C1H1orf141	chr1:42378219-42421500	-		chromosome 1 open reading frame, human C1orf141	3e-109	np_001013696	np_001013696
LOC101105022	mRNA	17.2125	1.81233	3.24754	0.00501824	up	0.130846	0.932778	0	1.24802	0.074637	2	15	0	21	2	XP_004016530.1	LOC101105022	chr15:77844226-77851844	-		proteoglycan 3-like	2e-67	NM_006093.3	PRG3	Proteoglycan 3
ESRP1	mRNA	65.5715	134.113	-1.03231	0.0050329	down	3.43525	0.573623	0	1.68678	0	148	26	0	80	0	XP_004012064.1	ESRP1	chr9:82230157-82291558	-		epithelial splicing regulatory protein 1	0	NM_017697.3	ESRP1	Epithelial-splicing regulatory protein 1
MMP27	mRNA	0.819644	13.5925	-4.05167	0.00508495	down	0.514922	0.0978877	0.0518177	0.046775	0.107698	15	3	2	1	5	XP_004016021.1	MMP27	chr15:5512851-5526409	+		matrix metallopeptidase 27	0	NM_022122.2	MMP27	Matrix metalloproteinase-27
LOC101110261	miscRNA	0.819644	13.5925	-4.05167	0.00508495	down	0.498792	0.0948215	0.0501946	0.0453099	0.0663881	15	3	2	1	3	XR_173308.1	LOC101110261	chr14:51378108-51379799	-		ribosomal protein S10 pseudogene
KCNB1	mRNA	72.1287	144.987	-1.00728	0.00513143	down	2.37839	0.649947	5.44804	1.18828	3.37473	160	46	607	88	398	UPI0000531226	KCNB1	chr13:77052564-77159254	-		Voltage-gated potassium channel Kv2.1
TEAD4	mRNA	72.1287	144.987	-1.00728	0.00513143	down	5.35845	3.34246	18.9877	2.67717	15.0727	160	105	939	88	789	XP_004007643.1	TEAD4	chr3:210770732-210809075	-		TEA domain family member 4	0	NM_201443.2	TEAD4	TEA domain family member 4, isoform CRA_b
PDE3B	mRNA	72.1287	144.987	-1.00728	0.00513143	down	2.41995	1.91203	0.666649	1.20904	0.672936	160	133	73	88	78	XP_004016636.1	PDE3B	chr15:37505155-37681990	-		phosphodiesterase 3B, cGMP-inhibited	0	NM_000922.3	PDE3B	Phosphodiesterase 3B, cGMP-inhibited
LOC101121856	mRNA	24.5893	63.4317	-1.36717	0.00513554	down	8.42165	2.55474	0.21638	3.29155	0.13628	70	22	3	30	2	XP_004010088.1	LOC101121856	chr6:21955314-21961624	+		60S acidic ribosomal protein P1-like	6e-26	NM_213725.1	RPLP1	60S acidic ribosomal protein P1
MCIN	mRNA	0	9.96784	-20	0.00532104	down	0.538644	0	0	0	0	11	0	0	0	0	XP_004017036.1	MCIN	chr16:23973052-23979301	+		multiciliate cell differentiation 1	3e-176	NM_001190787.1	MCIDAS	Multicilin
B3GALT5	mRNA	0	9.96784	-20	0.00532104	down	0.661219	0	0	0	0.0342883	11	0	0	0	1	XP_004003947.1	B3GALT5	chr1:257862102-257863037	+		UDP-Gal:betaGlcNAc beta 1,3-galactosyltransferase, polypeptide 5	1e-127	NM_033173.1	B3GALT5	Beta-1,3-galactosyltransferase 5
FAM3D	mRNA	0	9.96784	-20	0.00532104	down	0.496312	0	0	0	0	11	0	0	0	0	XP_004018673.1	FAM3D	chr19:42692494-42740466	+		family with sequence similarity 3, member D	6e-99	NM_138805.2	FAM3D	Protein FAM3D
RND2	mRNA	147.536	73.3995	1.00722	0.00540811	up	2.65891	5.30425	0.218021	5.3674	0.234057	81	170	11	180	12	XP_004013005.1	RND2	chr11:42523375-42527254	+		Rho family GTPase 2	7e-124	NM_005440.4	RND2	Rho-related GTP-binding protein RhoN
SIGLEC1	mRNA	40.1625	90.6167	-1.17393	0.00541386	down	1.10278	0.377353	0.106536	0.49086	0.0377427	100	36	16	49	6	XP_004014770.1	SIGLEC1	chr13:50815865-50832676	+		sialic acid binding Ig-like lectin 1, sialoadhesin	0	NM_023068.3	SIGLEC1	SIGLEC1 protein
HOGA1	mRNA	41.8018	93.3352	-1.15885	0.00554496	down	3.26784	1.42551	0.266893	1.47707	0.738412	103	47	14	51	41	XP_004020132.1	HOGA1	chr22:17987695-18009405	+		4-hydroxy-2-oxoglutarate aldolase 1	1e-177	NM_138413.3	HOGA1	4-hydroxy-2-oxoglutarate aldolase, mitochondrial
KATNAL2	mRNA	4.09822	22.6542	-2.46671	0.00564197	down	0.761969	0	0	0.138433	0	25	0	0	5	0	XP_004020578.1	KATNAL2	chr23:46919095-46976616	+		katanin p60 subunit A-like 2	0	NM_031303.2	KATNAL2	Katanin p60 ATPase-containing subunit A-like 2
LY9	mRNA	9.01608	33.5282	-1.8948	0.00568726	down	1.25938	0.808822	0.143861	0.340112	0.34948	37	25	7	11	18	XP_004023255.1	LY9	chr1:110254552-110290300	+		lymphocyte antigen 9	2e-169	NM_002348.3	LY9	cDNA FLJ56843, highly similar to T-lymphocyte surface antigen Ly-9
LOC101104872	mRNA	109.013	50.7454	1.10315	0.00577107	up	3.77094	7.67615	7.29404	8.06354	5.17766	56	121	181	133	136	XP_004020033.1	LOC101104872	chr21:49573987-49603232	-		uncharacterized LOC101104872	2e-69	NM_030783.1	PTDSS2	Phosphatidylserine synthase 2
P2RY13	mRNA	21.3107	57.0885	-1.42162	0.00579955	down	3.34714	3.02999	0.25984	1.25964	0.578842	63	60	8	26	19	XP_004003907.1	P2RY13	chr1:234828093-234829429	+		purinergic receptor P2Y, G-protein coupled, 13	6e-154	NM_176894.2	P2RY13	Purinergic receptor P2Y G-protein coupled 13
FAM65C	mRNA	13.1143	41.6837	-1.66834	0.00581704	down	1.04234	0.366149	0.47886	0.329341	0.323136	46	17	35	16	25	XP_004014934.1	FAM65C	chr13:78130947-78159442	-		family with sequence similarity 65, member C	0	NM_080829.2	FAM65C	family with sequence similarity 65, member C
LIPC	mRNA	7.37679	29.9035	-2.01925	0.00615076	down	1.17736	0.678241	0.150794	0.291684	0.223864	33	20	7	9	11	XP_004010615.1	LIPC	chr7:48690415-48853749	-		lipase, hepatic	0	NM_000236.2	LIPC	LIPC protein
LOC101113971	mRNA	7.37679	29.9035	-2.01925	0.00615076	down	1.27263	0.272854	0.2311	0.3303	0.0654977	33	7	10	9	3	XP_004019815.1	LOC101113971	chr21:9149601-9164981	-		RUN and FYVE domain-containing protein 1-like	0	NM_025158.4	RUFY1	cDNA FLJ78384, highly similar to Homo sapiens RUN and FYVE domain containing 1 (RUFY1), mRNA
LOC101116002	mRNA	15.5732	46.2145	-1.56928	0.0062442	down	0.865596	7.52582	0.0320246	0.294863	0.0496173	51	466	3	19	5	XP_004002208.1	LOC101116002	chr1:63118200-63145102	+		epithelial chloride channel protein-like	0	NM_001285.3	CLCA1	Calcium-activated chloride channel regulator 1
HOXA2	mRNA	6.55715	28.0912	-2.09898	0.00626102	down	1.56288	0	0.182643	0.366377	0.402612	31	0	6	8	14	XP_004007992.1	HOXA2	chr4:68930059-68931809	+		homeobox A2	0	NM_006735.3	HOXA2	cDNA FLJ39423 fis, clone PROST1000322, highly similar to HOMEOBOX PROTEIN HOX-A2
CD2	mRNA	69.6697	139.55	-1.00218	0.00644103	down	5.64838	6.79822	0.664375	2.83201	0.460277	154	195	30	85	22	XP_004002424.1	CD2	chr1:93287557-93301948	+		Cluster of differentiation 2	3e-104	NM_001767.3	CD2	cDNA FLJ59767, highly similar to T-cell surface antigen CD2
FOXR1	mRNA	27.8679	6.34317	2.13533	0.00666894	up	0.445528	1.69391	0.076859	1.96575	0.0726106	7	28	2	34	2	XP_004016616.1	FOXR1	chr15:29046961-29057028	+		forkhead box R1	2e-118	NM_181721.2	FOXR1	Forkhead box protein R1
NUGGC	mRNA	2.45893	18.1233	-2.88175	0.00689031	down	0.426726	0.121682	0.0644135	0.0581451	0.060853	20	6	5	3	5	XP_004005375.1	NUGGC	chr2:101230656-101280186	-		nuclear GTPase, germinal center associated	0	NM_001010906.1	NUGGC	Nuclear GTPase SLIP-GC
RAD51AP1	mRNA	17.2125	48.933	-1.50735	0.00708835	down	3.07826	1.30041	0.206515	1.08744	0.0650332	54	24	6	21	2	XP_004007640.1	RAD51AP1	chr3:209543164-209559806	-		RAD51 associated protein 1	2e-91	NM_006479.4	RAD51AP1	cDNA FLJ78249, highly similar to Homo sapiens RAD51 associated protein 1, mRNA
TLR10	mRNA	19.6715	53.4639	-1.44246	0.00710225	down	1.33853	0.495977	0.0684913	0.494608	0.0647054	59	23	5	24	5	NM_001135925.1	TLR10	chr6:57991532-57994011	-		Toll-like receptor 10	0	NM_030956.3	TLR10	Toll-like receptor 10
KLHL33	mRNA	113.93	54.37	1.06727	0.00732908	up	1.39439	4.3075	16.6	2.93442	8.15272	60	195	1183	139	615	XP_004010440.1	KLHL33	chr7:23852270-23859747	+		kelch-like 33 (Drosophila)	0	NM_001109997.2	KLHL33	kelch-like family member 33
ARL16	mRNA	70.4894	28.9973	1.28149	0.00735475	up	1.46975	5.6317	1.52526	3.5881	1.49335	32	129	55	86	57	XP_004013122.1	ARL16	chr11:50297374-50299778	+		ADP-ribosylation factor-like 16	1e-74	NM_001040025.1	ARL16	cDNA FLJ58978
IFLTD1	mRNA	10.6554	36.2467	-1.76627	0.00737219	down	2.03854	0.290648	0.0307715	0.601833	0.0581411	40	6	1	13	2	XP_004007593.1	IFLTD1	chr3:189263063-189339158	+		intermediate filament tail domain containing 1	3e-115	NM_152590.3	IFLTD1	Intermediate filament tail domain-containing protein 1
CCDC154	mRNA	35.2447	9.96784	1.82205	0.00739225	up	0.303383	1.15348	0.349709	1.07731	0.251717	11	44	21	43	16	XP_004021145.1	CCDC154	chr24:1032118-1039916	-		coiled-coil domain containing 154	0	NM_001143980.1	CCDC154	Coiled-coil domain-containing protein 154
EVPL	mRNA	47.5393	16.311	1.54328	0.0073949	up	0.179533	0.284414	0.00602228	0.525501	0	18	30	1	58	0	XP_004013539.1	EVPL	chr11:54636583-54654082	+		envoplakin	0	NM_001988.2	EVPL	EVPL protein
CCDC67	mRNA	40.9822	90.6167	-1.14478	0.00751044	down	2.91522	0.886703	0.0352038	1.32408	0	100	32	2	50	0	XP_004019432.1	CCDC67	chr21:899477-1027104	-		coiled-coil domain containing 67	0	NM_181645.3	CCDC67	Coiled-coil domain-containing protein 67
ACCSL	mRNA	52.4572	19.0295	1.4629	0.00771307	up	0.565059	0.639399	0	1.56433	0	21	25	0	64	0	XP_004016785.1	ACCSL	chr15:72289133-72360859	+		1-aminocyclopropane-1-carboxylate synthase homolog (Arabidopsis)(non-functional)-like	0	NM_001031854.2	ACCSL	Putative uncharacterized protein
CD40	mRNA	21.3107	56.1824	-1.39854	0.00772658	down	3.89325	2.50684	1.85783	1.48309	0.429829	62	42	49	26	12	XP_004014665.1	CD40	chr13:74383213-74393933	+		CD40 molecule, TNF receptor superfamily member 5	2e-107	NM_152854.2	CD40	Tumor necrosis factor receptor superfamily member 5
PTPRZ1	mRNA	52.4572	109.646	-1.06364	0.00806152	down	0.843922	0.278434	0.0842238	0.40548	0.0994604	121	42	20	64	25	XP_004008063.1	PTPRZ1	chr4:86318064-86518413	+		protein tyrosine phosphatase, receptor-type, Z polypeptide 1	0	NM_002851.2	PTPRZ1	cDNA FLJ53311, highly similar to Receptor-type tyrosine-protein phosphatase zeta (EC 3.1.3.48)
MELK	mRNA	57.3751	117.802	-1.03786	0.00814275	down	3.13514	1.44415	0.0728069	1.5335	0.055026	130	63	5	70	4	XP_004004305.1	MELK	chr2:51688897-51755341	-		maternal embryonic leucine zipper kinase	0	NM_014791.3	MELK	Maternal embryonic luecine zipper kinase v4
ISL1	mRNA	16.3929	1.81233	3.17715	0.00823801	up	0.0414619	0	0	0.376636	0	2	0	0	20	0	XP_004017051.1	ISL1	chr16:27719574-27730676	-		ISL1 transcription factor	0	NM_002202.2	ISL1	cDNA FLJ77081, highly similar to Homo sapiens ISL1 transcription factor, LIM/homeodomain, (islet-1), mRNA
LOC101120492	mRNA	25.409	5.437	2.22445	0.00824225	up	0.392538	0.870593	0.0019751	1.84529	0.524325	6	13	0	31	14	XP_004009240.1	LOC101120492	chr5:6906961-6909605	-		olfactory receptor 63-like	3e-97	NM_001004465.1	OR10H4	Olfactory receptor 10H4
ASTL	mRNA	18.8518	2.7185	2.79382	0.00834556	up	0.120479	0.229033	0.0242482	0.839057	0.0229078	3	6	1	23	1	XP_004007400.1	ASTL	chr3:104103473-104131027	+		astacin-like metallo-endopeptidase (M12 family)	1e-131	NM_001002036.3	ASTL	ASTL protein
LOC101102587	mRNA	18.8518	2.7185	2.79382	0.00834556	up	0.172588	1.81363	1.72522	1.25422	1.44937	3	33	49	23	44	XP_004016753.1	LOC101102587	chr15:49681065-49700334	+		ecto-ADP-ribosyltransferase 5-like	6e-87	NM_053017.3	ART5	Ecto-ADP-ribosyltransferase 5
LINGO1	mRNA	91.8001	41.6837	1.13901	0.00848247	up	1.26683	1.96326	67.827	2.80189	43.8601	46	75	4079	112	2792	XP_004018142.1	LINGO1	chr18:31796421-31814253	-		leucine rich repeat and Ig domain containing 1	0	NM_032808.5	LINGO1	Leucine-rich repeat and immunoglobulin-like domain-containing nogo receptor-interacting protein 1
MUC20	mRNA	20.4911	54.37	-1.40781	0.00857935	down	2.05718	0.749558	0.0414036	0.778634	0.0195575	60	23	2	25	1	XP_004003858.1	MUC20	chr1:188728857-188741063	+		mucin 20, cell surface associated	6e-60	NM_152673.2	MUC20	Mucin 20 isoform S
CCDC33	mRNA	51.6376	107.834	-1.06232	0.0088112	down	2.45653	0.95743	0.024824	1.17643	0.0234519	119	49	2	63	2	XP_004018149.1	CCDC33	chr18:33232578-33359358	-		coiled-coil domain containing 33	0	NM_182791.3	CCDC33	Coiled-coil domain-containing protein 33
CLEC4F	mRNA	1.63929	15.4048	-3.23224	0.0088529	down	0.478003	0	0	0.051084	0	17	0	0	2	0	XP_004007353.1	CLEC4F	chr3:92799584-92830108	-		C-type lectin domain family 4, member F	0	NM_173535.2	CLEC4F	cDNA FLJ61608, highly similar to C-type lectin domain family 4 member F
PDZD4	mRNA	1.63929	15.4048	-3.23224	0.0088529	down	0.409805	0.137479	0.0145551	0.0437957	0.0275012	17	6	1	2	2	XP_004022710.1	PDZD4	chrx:77599621-77604988	+		PDZ domain containing 4	0	NM_032512.2	PDZD4	PDZ domain-containing protein 4
SV2C	mRNA	1.63929	15.4048	-3.23224	0.0088529	down	0.439157	0	0	0.0469325	0.0147355	17	0	0	2	1	XP_004010245.1	SV2C	chr7:7209669-7373254	+		synaptic vesicle glycoprotein 2C	0	NM_014979.1	SV2C	Synaptic vesicle glycoprotein 2C
LIX1	mRNA	1.63929	15.4048	-3.23224	0.0088529	down	0.5868	0.656188	0	0.0627111	0.0590685	17	20	0	2	3	XP_004009140.1	LIX1	chr5:93857787-93911227	-		Lix1 homolog (chicken)	5e-164	NM_153234.4	LIX1	Lix1 homolog (chicken)
NLGN1	mRNA	86.8822	38.9652	1.15688	0.00906173	up	0.485812	0.676545	0.0272865	1.08787	0.0193337	43	63	4	106	3	XP_004003193.1	NLGN1	chr1:211172441-212146330	-		neuroligin 1	0	NM_014932.3	NLGN1	Neuroligin-1
C17H4orf33	mRNA	31.9661	74.3057	-1.21693	0.00928346	down	5.47937	5.39874	2.80206	2.39462	3.02834	82	85	69	39	79	XP_004017301.1	C17H4orf33	chr17:28448467-28457816	-		chromosome 17 open reading frame, human C4orf33	2e-103	NM_173487.2	C4orf33	chromosome 4 open reading frame 33
PBX4	mRNA	7.37679	28.9973	-1.97485	0.00934528	down	1.67172	0.744837	0.0946286	0.427099	0.0595987	32	15	3	9	2	XP_004009186.1	PBX4	chr5:3493440-3535832	+		pre-B-cell leukemia homeobox 4	1e-140	NM_025245.2	PBX4	cDNA FLJ51357, highly similar to Pre-B-cell leukemia transcription factor 4
GNGT1	mRNA	0.819644	12.6863	-3.95213	0.00949432	down	1.84904	3.51507	0.569612	0.137115	0.161438	14	28	7	1	2	XP_004007772.1	GNGT1	chr4:11110561-11116203	+		guanine nucleotide binding protein (G protein), gamma transducing activity polypeptide 1	4e-35	NM_021955.3	GNGT1	Guanine nucleotide-binding protein subunit gamma
PEBP4	mRNA	0.819644	12.6863	-3.95213	0.00949432	down	0.753773	0.102353	42.9929	0.0489086	55.2506	14	2	1322	1	1799	XP_004004235.1	PEBP4	chr2:42438568-42668177	+		phosphatidylethanolamine-binding protein 4	3e-94	NM_144962.2	PEBP4	Phosphatidylethanolamine-binding protein 4
ASZ1	mRNA	0.819644	12.6863	-3.95213	0.00949432	down	0.424861	0.346144	0	0.0275672	0	14	12	0	1	0	NM_001195309.2	ASZ1	chr4:50928103-50996393	+		Ankyrin repeat, SAM and basic leucine zipper domain-containing protein 1	0	NM_130768.2	ASZ1	ASZ1 protein
GPR110	mRNA	0.819644	12.6863	-3.95213	0.00949432	down	0.251579	0.0170806	0.0759507	0.0163237	0.0922533	14	1	7	1	9	XP_004018918.1	GPR110	chr20:20269766-20316768	-		G protein-coupled receptor 110	0	NM_153840.2	GPR110	GPR110 protein
C4BPB	mRNA	0.819644	12.6863	-3.95213	0.00949432	down	1.22694	0.74971	0.105831	0.0796099	0.149971	14	9	2	1	3	XP_004014015.1	C4BPB	chr12:4189067-4204028	+		complement component 4 binding protein, beta	2e-41	NM_001017367.1	C4BPB	C4b-binding protein beta chain
TTLL6	mRNA	4.91786	23.5603	-2.26026	0.0096504	down	0.525181	0.169536	0.0957286	0.108016	0.0791325	26	9	8	6	7	XP_004013407.1	TTLL6	chr11:37249450-37302479	+		tubulin tyrosine ligase-like family, member 6	0	NM_173623.3	TTLL6	Tubulin tyrosine ligase-like family, member 6, isoform CRA_a
FRK	mRNA	5.73751	25.3727	-2.14478	0.00977359	down	1.01967	0.31153	0.0879526	0.231564	0.2285	28	9	4	7	11	XP_004011235.1	FRK	chr8:21634990-21732330	+		fyn-related kinase	0	NM_002031.2	FRK	cDNA, FLJ93829, highly similar to Homo sapiens fyn-related kinase (FRK), mRNA
ASB14	mRNA	5.73751	25.3727	-2.14478	0.00977359	down	0.662483	0.157424	26.9931	0.150449	21.4319	28	7	1889	7	1588	XP_004018418.1	ASB14	chr19:43836072-43849953	+		ankyrin repeat and SOCS box containing 14	0	NM_130387.5	ASB14	Ankyrin repeat and SOCS box protein 14
TOX	mRNA	23.7697	59.807	-1.33119	0.00979042	down	1.23369	0.390879	0.0798721	0.493724	0.171419	66	21	7	29	16	XP_004011744.1	TOX	chr9:37774153-38082101	-		thymocyte selection-associated high mobility group box	0	NM_014729.2	TOX	Thymocyte selection-associated high mobility group box protein TOX
LOC101110207	mRNA	48.359	17.2172	1.48994	0.00990989	up	0.866298	1.99356	0	2.44365	0	19	46	0	59	0	XP_004021693.1	LOC101110207	chr25:32428190-32464423	-		uncharacterized LOC101110207
LOC101119066	miscRNA	29.5072	69.7749	-1.24164	0.00999886	down	5.70951	0.278901	5.32238	2.45441	3.12082	77	4	120	36	74	XR_173281.1	LOC101119066	chr12:12128886-12129652	-		makorin ring finger protein 1 pseudogene
TMEM156	mRNA	31.1465	72.4934	-1.21878	0.0103021	down	2.89274	4.50243	0.261992	1.24818	0.495021	80	131	12	38	24	XP_004009818.1	TMEM156	chr6:58153879-58193302	-		transmembrane protein 156	9e-125	NM_024943.1	TMEM156	Transmembrane protein 156
GYLTL1B	mRNA	61.4733	123.239	-1.00342	0.0104512	down	3.9463	2.62018	0.087601	1.9769	0.0165518	136	95	5	75	1	XP_004016789.1	GYLTL1B	chr15:74176461-74181005	+		glycosyltransferase-like 1B	0	NM_152312.3	GYLTL1B	cDNA FLJ31267 fis, clone KIDNE2006053, highly similar to Glycosyltransferase-like protein LARGE2 (EC 2.4.-.-)
LOC101123625	mRNA	13.9339	41.6837	-1.58088	0.010527	down	3.92141	3.64632	0.514723	1.31646	0.243136	46	45	10	17	5	LOC101123625	LOC101123625	chr4:82747858-82755780	+		T-cell receptor gamma chain C region 5/10-13-like
PDE4C	mRNA	118.029	57.9947	1.02515	0.0105699	up	1.22521	1.47391	34.1451	2.50418	17.6576	64	81	2954	144	1617	XP_004009211.1	PDE4C	chr5:4717061-4737452	+		phosphodiesterase 4C, cAMP-specific	0	NM_001098819.2	PDE4C	cDNA FLJ57814, highly similar to cAMP-specific 3',5'-cyclic phosphodiesterase 4C (EC 3.1.4.17)
LOC101111827	mRNA	0	9.06167	-20	0.0107158	down	0.300554	0	0.00362945	0	0	10	0	0	0	0	XP_004015911.1	LOC101111827	chr14:58266792-58271575	-		cationic amino acid transporter 3-like	7e-178	NM_032803.5	SLC7A3	Cationic amino acid transporter 3
PRSS56	mRNA	0	9.06167	-20	0.0107158	down	0.299116	0	0.0361209	0	0.0341243	10	0	2	0	2	XP_004005508.1	PRSS56	chr2:233218345-233223839	+		protease, serine, 56	0	NM_001195129.1	PRSS56	Serine protease 56
LOC101110352	mRNA	0	9.06167	-20	0.0107158	down	1.9536	0	0	0	0	10	0	0	0	0	XP_004014838.1	LOC101110352	chr13:60190096-60200984	-		beta-defensin 128-like
LOC101113873	mRNA	0	9.06167	-20	0.0107158	down	0.255164	0	0	0	0	10	0	0	0	0	XP_004014718.1	LOC101113873	chr13:23277074-23384931	-		uncharacterized LOC101113873	2e-46	NM_153714.2	C10orf67	chromosome 10 open reading frame 67
ARHGAP15	mRNA	36.0643	80.6489	-1.16108	0.0109737	down	2.91302	3.95106	0.256912	1.30821	0.354732	89	127	13	44	19	XP_004004769.1	ARHGAP15	chr2:165154184-165861059	-		Rho GTPase activating protein 15	0	NM_018460.3	ARHGAP15	Rho GTPase-activating protein 15
CTHRC1	mRNA	28.6875	67.9625	-1.24432	0.0111188	down	2.857	8.47269	0.276006	1.21113	0.847435	75	234	12	35	39	XP_004011847.1	CTHRC1	chr9:73745594-73761627	-		collagen triple helix repeat containing 1	2e-127	NM_138455.3	CTHRC1	cDNA FLJ57590, highly similar to Collagen triple helix repeat-containing protein 1
LRRC72	mRNA	13.1143	0.906167	3.85522	0.011132	up	0.0559838	0.372493	0.135211	0.813684	0.127737	1	7	4	16	4	XP_004007817.1	LRRC72	chr4:25104775-25164504	+		leucine rich repeat containing 72	1e-145	NM_001195280.1	LRRC72	leucine rich repeat containing 72
MEOX2	mRNA	84.4233	38.059	1.1494	0.0111983	up	2.20436	1.24719	8.52461	4.91071	10.209	42	25	269	103	341	XP_004007815.1	MEOX2	chr4:24100798-24175984	-		mesenchyme homeobox 2	5e-136	NM_005924.4	MEOX2	Mesenchyme homeo box 2 (Growth arrest-specific homeo box)
NCF1	mRNA	42.6215	91.5229	-1.10255	0.0114402	down	4.75933	10.7944	0.241842	2.24728	0.631664	101	241	8	52	23	XP_004021005.1	NCF1	chr24:32675420-32685763	-		Neutrophil cytosolic factor	1e-175	NM_000265.5	NCF1	cDNA, FLJ79451, highly similar to Neutrophil cytosol factor 1
STAT4	mRNA	44.2608	94.2414	-1.09033	0.0114995	down	2.32939	1.06448	0.365142	1.09869	0.217196	104	50	27	54	17	XP_004004822.1	STAT4	chr2:192208239-192311886	-		signal transducer and activator of transcription 4	0	NM_003151.3	STAT4	cDNA FLJ51337, highly similar to Signal transducer and activator of transcription 4
CDC6	mRNA	52.4572	107.834	-1.0396	0.011561	down	2.66324	1.51035	0.027026	1.30112	0.0255321	119	71	2	64	2	XP_004012910.1	CDC6	chr11:40114769-40125787	+		cell division cycle 6 homolog (S. cerevisiae)	0	NM_001254.3	CDC6	cDNA, FLJ94190, highly similar to Homo sapiens CDC6 cell division cycle 6 homolog (S. cerevisiae)(CDC6), mRNA
LOC101103624	mRNA	13.1143	39.8713	-1.60421	0.0116049	down	4.71544	9.16788	0.194124	1.55762	0.122262	44	90	3	16	2	XP_004022131.1	LOC101103624	chrx:52388225-52392402	-		G antigen family C member 1-like	2e-14	NM_007003.3	PAGE4	P antigen family member 4
ADRB3	mRNA	2.45893	17.2172	-2.80774	0.0118001	down	0.599558	0.329934	0.0381062	0.0859947	0.0179999	19	11	2	3	1	NM_001159757.1	ADRB3	chr26:31849085-31851615	-		Beta 3-adrenergic receptor	9e-171	NM_000025.2	ADRB3	cDNA FLJ78531, highly similar to Homo sapiens adrenergic, beta-3-, receptor (ADRB3), mRNA
SSTR2	mRNA	60.6536	24.4665	1.30979	0.0123517	up	1.02643	1.08404	0.0459077	2.55548	0	27	30	2	74	0	XP_004013193.1	SSTR2	chr11:57047888-57049367	-		Somatostatin type 2 receptor	0	NM_001050.2	SSTR2	Somatostatin receptor type 2
TMEM177	mRNA	60.6536	24.4665	1.30979	0.0123517	up	1.88945	3.65841	2.32393	4.70411	2.2354	27	55	55	74	56	XP_004023374.1	TMEM177	chr2:183954067-183954870	+		transmembrane protein 177	2e-116	NM_030577.2	TMEM177	Transmembrane protein 177
KPNA7	mRNA	42.6215	14.4987	1.55566	0.0125779	up	0.501515	1.07257	0.0189257	1.48061	0.0178796	16	36	1	52	1	XP_004021098.1	KPNA7	chr24:36999306-37026301	+		karyopherin alpha 7 (importin alpha 8)	0	NM_001145715.1	KPNA7	Importin subunit alpha-8
LOC101102769	ncRNA	83.6037	38.059	1.13533	0.0135176	up	1.73014	4.60387	0.277431	3.76034	0.559728	42	119	11	102	24	LOC101102769	LOC101102769	chr21:37436671-37467004	-		pregnancy-associated glycoprotein 1-like
C2H9orf84	mRNA	3.27858	19.0295	-2.5371	0.0137694	down	0.260653	0.0825844	0.112415	0.0451	0.0637205	21	7	15	4	9	XP_004005256.1	C2H9orf84	chr2:11704211-11789433	+		chromosome 2 open reading frame, human C9orf84	0	NM_173521.4	C9orf84	chromosome 9 open reading frame 84
LOC101121753	ncRNA	3.27858	19.0295	-2.5371	0.0137694	down	0.570516	0.0774688	0.00820176	0.0987147	0.0232452	21	3	0	4	1	LOC101121753	LOC101121753	chr2:81894970-81903381	-		tetratricopeptide repeat protein 25-like
CCR5	mRNA	27.0482	64.3379	-1.25013	0.0138063	down	2.80332	4.07193	0.333757	1.20152	0.43918	71	108	14	33	19	XP_004018561.1	CCR5	chr19:52942390-52945547	-		Chemokine receptor 5	7e-173	NM_001100168.1	CCR5	CC-chemokine receptor
LOC101122926	mRNA	50.8179	104.209	-1.03607	0.0138739	down	11.6752	9.05454	40.2066	5.74023	40.7197	115	93	656	62	704	XP_004005022.1	LOC101122926	chr2:225749742-225750296	-		NADH dehydrogenase [ubiquinone] 1 alpha subcomplex subunit 5-like	7e-54	NM_005000.3	NDUFA5	NADH dehydrogenase [ubiquinone] 1 alpha subcomplex subunit 5
LOC101114379	mRNA	44.2608	93.3352	-1.07639	0.0139848	down	10.4586	9.14608	36.0137	5.04956	37.626	103	94	588	54	650	XP_004015291.1	LOC101114379	chr14:48166654-48167208	-		NADH dehydrogenase [ubiquinone] 1 alpha subcomplex subunit 5-like	7e-54	NM_005000.3	NDUFA5	NADH dehydrogenase [ubiquinone] 1 alpha subcomplex subunit 5
GPR65	mRNA	28.6875	67.0564	-1.22495	0.0141952	down	2.63181	3.14385	0.107369	1.13074	0.142008	74	93	5	35	7	XP_004010879.1	GPR65	chr7:96628830-96637331	+		G protein-coupled receptor 65	6e-157	NM_003608.3	GPR65	cDNA, FLJ94412, highly similar to Homo sapiens G protein-coupled receptor 65 (GPR65), mRNA
LOC101108572	mRNA	16.3929	45.3083	-1.46671	0.0146665	down	0.75991	0.808979	0.174355	0.276118	0.286088	50	56	19	20	33	XP_004009888.1	LOC101108572	chr6:71716270-71749418	+		uncharacterized LOC101108572	2e-129	NM_020722.1	KIAA1211	KIAA1211
NR4A3	mRNA	31.9661	72.4934	-1.18131	0.0147794	down	2.374	0.761572	37.0416	1.0513	2.09897	80	26	2067	39	124	XP_004004272.1	NR4A3	chr2:47656070-47688483	-		nuclear receptor subfamily 4, group A, member 3	0	NM_173200.2	NR4A3	Putative uncharacterized protein DKFZp779O0162
EGFL6	mRNA	4.09822	20.8418	-2.34641	0.0148706	down	0.756764	0	0	0.149443	0.0563051	23	0	0	5	3	XP_004022587.1	EGFL6	chrx:10820893-10880528	-		EGF-like-domain, multiple 6	0	NM_015507.3	EGFL6	cDNA FLJ51300, highly similar to Homo sapiens EGF-like-domain, multiple 6 (EGFL6), mRNA
WBSCR17	mRNA	4.09822	20.8418	-2.34641	0.0148706	down	0.692755	0	0.345536	0.136803	0.377979	23	0	19	5	22	XP_004021292.1	WBSCR17	chr24:29060785-29489448	-		Williams-Beuren syndrome chromosome region 17	0	NM_022479.2	WBSCR17	cDNA FLJ34060 fis, clone FCBBF3000434, highly similar to polypeptide N-acetylgalactosaminyltransferase-like protein 3 (EC 2.4.1.41)
LRRC7	mRNA	4.09822	20.8418	-2.34641	0.0148706	down	0.207183	0	0.282825	0.0409138	0.123319	23	0	52	5	24	XP_004002122.1	LRRC7	chr1:45162791-45553188	+		leucine rich repeat containing 7	0	NM_020794.2	LRRC7	Leucine-rich repeat-containing protein 7
MYPN	mRNA	22.1304	4.53083	2.28818	0.0151053	up	0.0469647	0.089281	145.358	0.230377	126.444	5	10	25630	27	23599	XP_004021460.1	MYPN	chr25:24432843-24498304	+		myopalladin	0	NM_032578.3	MYPN	MYPN protein
ELAVL2	mRNA	61.4733	25.3727	1.27668	0.0152945	up	0.390914	0.530812	0.0084297	0.95117	0.0159275	28	40	1	75	2	XP_004004461.1	ELAVL2	chr2:91358005-91502194	-		ELAV (embryonic lethal, abnormal vision, Drosophila)-like 2 (Hu antigen B)	0	NM_004432.3	ELAVL2	ELAV-like protein 2
TMEM144	mRNA	10.6554	34.4343	-1.69227	0.0153902	down	0.714341	1.92976	0.0567519	0.221993	0.032169	38	108	5	13	3	XP_004017334.1	TMEM144	chr17:40435838-40483003	-		transmembrane protein 144	4e-178	NM_018342.4	TMEM144	Transmembrane protein 144
CCDC103	mRNA	1.63929	14.4987	-3.14478	0.0156701	down	1.26081	0.449406	0	0.143164	0.0449494	16	6	0	2	1	XP_004013040.1	CCDC103	chr11:44030709-44032791	+		coiled-coil domain containing 103	1e-97	NM_213607.2	CCDC103	Coiled-coil domain-containing protein 103
LOC101107738	mRNA	27.8679	7.24934	1.94268	0.0160605	up	0.24923	0.14806	0.0376209	0.962195	0.0533121	8	5	2	34	3	LOC101107738	LOC101107738	chr18:68459982-68479502	-		Ig epsilon chain C region-like
CTF1	mRNA	27.8679	7.24934	1.94268	0.0160605	up	1.13664	8.57559	1.28681	4.38819	1.37777	8	63	15	34	17	XP_004021275.1	CTF1	chr24:26987973-26996743	+		cardiotrophin 1	2e-32	NM_001330.3	CTF1	Cardiotrophin-1
BCL2L14	mRNA	13.1143	38.9652	-1.57104	0.0162787	down	1.18887	7.20065	0.484117	0.401844	0.441587	43	274	29	16	28	XP_004006907.1	BCL2L14	chr3:202593692-202617147	-		BCL2-like 14 (apoptosis facilitator)	7e-125	NM_138724.1	BCL2L14	Apoptosis facilitator Bcl-2-like protein 14
LOC101102253	mRNA	106.554	52.5577	1.01961	0.0169345	up	3.54321	7.08412	2.36068	7.21416	1.28933	58	122	64	130	37	XP_004013288.1	LOC101102253	chr11:21879967-21891132	+		uncharacterized LOC101102253	2e-65	NM_182705.2	FAM101B	Protein FAM101B
KCNE3	mRNA	29.5072	8.1555	1.85522	0.0175842	up	1.68791	0.445661	1.35887	6.13314	1.0698	9	2	12	36	10	XP_004016368.1	KCNE3	chr15:51990208-51990507	-		potassium voltage-gated channel, Isk-related family, member 3	8e-49	NM_005472.4	KCNE3	Potassium voltage-gated channel subfamily E member 3
LRCOL1	mRNA	0.819644	11.7802	-3.84522	0.0176332	down	0.979155	0	0.0454775	0.0684197	0	13	0	1	1	0	XP_004017598.1	LRCOL1	chr17:44186294-44191177	+		leucine rich colipase-like 1	1e-39	NM_001195520.1	LRCOL1	leucine rich colipase-like 1
SOX11	mRNA	0.819644	11.7802	-3.84522	0.0176332	down	0.58096	0	0.296814	0.0405953	0.254916	13	0	11	1	10	XP_004007251.1	SOX11	chr3:15710093-15711497	+		SRY (sex determining region Y)-box 11	1e-162	NM_003108.3	SOX11	Transcription factor SOX-11
LOC101112486	ncRNA	0.819644	11.7802	-3.84522	0.0176332	down	0.300752	0.0219898	0	0.0210154	0	13	1	0	1	0	LOC101112486	LOC101112486	chr7:13952118-14109002	+		IQ domain-containing protein H-like
DNAJC5B	mRNA	0.819644	11.7802	-3.84522	0.0176332	down	0.625153	0	0	0.0436834	0	13	0	0	1	0	XP_004011756.1	DNAJC5B	chr9:43185752-43284504	+		DnaJ (Hsp40) homolog, subfamily C, member 5 beta	1e-91	NM_033105.4	DNAJC5B	DnaJ homolog subfamily C member 5B
CALB2	mRNA	17.2125	46.2145	-1.42489	0.0178139	down	1.97893	1.47529	0	0.740207	0.0442674	51	39	0	21	2	XP_004015175.1	CALB2	chr14:38965842-38994090	-		calbindin 2	2e-154	NM_007088.3	CALB2	Calbindin 2, 29kDa (Calretinin), isoform CRA_b
DCC	mRNA	12.2947	37.1528	-1.59544	0.018039	down	0.531769	0.0986248	0.0156624	0.176727	0.00739832	41	8	2	15	1	XP_004020597.1	DCC	chr23:52373266-53214438	+		deleted in colorectal carcinoma	0	NM_005215.3	DCC	Netrin receptor DCC
LOC101104943	mRNA	19.6715	3.62467	2.44018	0.0181464	up	0.119456	0.0567721	0.0360634	0.651077	0.0511049	4	2	2	24	3	XP_004002073.1	LOC101104943	chr1:34597918-34632097	-		cytochrome P450 2J2-like	0	NM_000775.2	CYP2J2	cDNA, FLJ96434, highly similar to Homo sapiens cytochrome P450, family 2, subfamily J, polypeptide 2 (CYP2J2), mRNA
BCAS1	mRNA	9.01608	30.8097	-1.77281	0.0182825	down	0.648464	0.6345	0.310927	0.190578	0.239344	34	35	27	11	22	XP_004014687.1	BCAS1	chr13:80999450-81089972	-		breast carcinoma amplified sequence 1	4e-116	NM_003657.2	BCAS1	Breast carcinoma-amplified sequence 1
CATSPERG	mRNA	94.259	45.3083	1.05685	0.0183232	up	0.826922	1.24188	0.0399432	1.74271	0.0660368	50	79	4	115	7	XP_004015714.1	CATSPERG	chr14:47334301-47363297	+		catsper channel auxiliary subunit gamma	0	NM_021185.4	CATSPERG	Cation channel sperm-associated protein subunit gamma
NOS1AP	mRNA	30.3268	68.8687	-1.18325	0.0183569	down	2.63466	0.494263	0.376765	1.16516	0.257068	76	15	18	37	13	XP_004002755.1	NOS1AP	chr1:111607166-111945644	+		nitric oxide synthase 1 (neuronal) adaptor protein	0	NM_014697.2	NOS1AP	Carboxyl-terminal PDZ ligand of neuronal nitric oxide synthase protein
HBEGF	mRNA	46.7197	96.0537	-1.03981	0.0185124	down	3.69285	1.42391	14.3459	1.80387	7.43227	106	43	682	57	374	XP_004008912.1	HBEGF	chr5:48920989-48932171	-		heparin-binding EGF-like growth factor	5e-88	NM_001945.2	HBEGF	Proheparin-binding EGF-like growth factor
C1H1orf110	mRNA	31.9661	71.5872	-1.16316	0.0185734	down	4.98859	0.240087	5.98603	2.23712	5.04281	79	4	157	39	140	XP_004002764.1	C1H1orf110	chr1:112499543-112505411	-		chromosome 1 open reading frame, human C1orf110	2e-101	NM_178550.4	C1orf110	chromosome 1 open reading frame 110
PDZK1	mRNA	45.0804	93.3352	-1.04992	0.0186324	down	2.80231	1.03442	0.492819	1.3593	2.45205	103	40	30	55	158	XP_004002458.1	PDZK1	chr1:98037509-98075221	-		PDZ domain containing 1	0	NM_002614.4	PDZK1	Na(+)/H(+) exchange regulatory cofactor NHE-RF3
REEP1	mRNA	22.95	56.1824	-1.29162	0.0186789	down	3.08704	0.851883	23.0236	1.26643	18.1297	62	18	765	28	638	XP_004007311.1	REEP1	chr3:57958419-58035607	-		receptor accessory protein 1	1e-88	NM_022912.2	REEP1	Receptor expression-enhancing protein 1
PPARGC1B	mRNA	22.95	56.1824	-1.29162	0.0186789	down	1.15969	0.90673	6.33581	0.475754	3.59563	62	51	561	28	337	XP_004009014.1	PPARGC1B	chr5:58662002-58699003	+		peroxisome proliferator-activated receptor gamma, coactivator 1 beta	0	NM_133263.3	PPARGC1B	PPARGC1B protein
SOCS3	mRNA	33.6054	74.3057	-1.14478	0.0187274	down	5.58551	4.01418	1.35722	2.53691	1.47647	82	62	33	41	38	XP_004013146.1	SOCS3	chr11:52828396-52829221	+		Suppressor of cytokine signaling 3	5e-120	NM_003955.4	SOCS3	Suppressor of cytokine signaling 3
LOC101110545	mRNA	43.4411	90.6167	-1.06072	0.0187339	down	5.19998	16.8445	0.604395	2.51533	0.689633	100	340	19	53	23	XP_004018791.1	LOC101110545	chr20:7420116-7425962	-		HLA class II histocompatibility antigen, DO alpha chain-like	6e-110	NM_002119.3	HLA-DOA	HLA class II histocompatibility antigen, DO alpha chain
MILR1	mRNA	36.884	79.7427	-1.11236	0.0188793	down	3.68668	20.7665	0.379431	1.71253	0.454046	88	521	15	45	19	XP_004013079.1	MILR1	chr11:48041825-48062183	+		mast cell immunoglobulin-like receptor 1	5e-111	NM_001085423.1	MILR1	Allergin-1
LOC101123446	ncRNA	26.2286	61.6194	-1.23224	0.0198062	down	2.28006	1.5298	0.425152	0.974675	0.478157	68	48	21	32	25	LOC101123446	LOC101123446	chr2:243062992-243064669	-		heterogeneous nuclear ribonucleoprotein A2/B1 pseudogene
LOC101105412	mRNA	57.3751	23.5603	1.28406	0.0199931	up	1.49424	5.08026	0	3.65441	0	26	93	0	70	0	XP_004010206.1	LOC101105412	chr6:116396395-116424363	+		transmembrane emp24 domain-containing protein 11-like	5e-65	NM_017510.4	TMED9	cDNA, FLJ93804, highly similar to Homo sapiens gp25L2 protein (HSGP25L2G), mRNA
PLA2G1B	mRNA	2.45893	16.311	-2.72974	0.0200576	down	1.64141	1.8202	0.0550595	0.248507	0	18	21	1	3	0	XP_004017463.1	PLA2G1B	chr17:62282735-62288963	-		Phospholipase A2	4e-56	NM_000928.2	PLA2G1B	Phospholipase A2
TAT	mRNA	2.45893	16.311	-2.72974	0.0200576	down	0.439943	0	0	0.0666067	0	18	0	0	3	0	XP_004015170.1	TAT	chr14:38780765-38790080	+		tyrosine aminotransferase	0	NM_000353.2	TAT	Tyrosine aminotransferase
C13H20orf118	mRNA	13.9339	39.8713	-1.51675	0.0203592	down	1.97417	4.1794	0.297997	0.692872	0.383898	44	98	11	17	15	XP_004014605.1	C13H20orf118	chr13:65486016-65494851	+		chromosome 13 open reading frame, human C20orf118	4e-92	NM_080628.1	TLDC2	TBC/LysM-associated domain containing 2
CDK15	mRNA	17.2125	2.7185	2.66258	0.0208216	up	0.119795	0.721154	0.096442	0.761746	0.0227778	3	19	4	21	1	XP_004004882.1	CDK15	chr2:203013239-203104587	+		cyclin-dependent kinase 15	0	NM_139158.2	CDK15	Cyclin-dependent kinase 15
NPL	mRNA	36.0643	77.9304	-1.11161	0.0209755	down	3.34489	16.9167	0.2257	1.55143	0.397038	86	460	9	44	18	XP_004013904.1	NPL	chr12:61956628-61990080	+		N-acetylneuraminate pyruvate lyase (dihydrodipicolinate synthase)	3e-175	NM_030769.2	NPL	cDNA FLJ51988, highly similar to Homo sapiens N-acetylneuraminate pyruvate lyase (dihydrodipicolinate synthase) (NPL), mRNA
PTPRH	mRNA	7.37679	27.185	-1.88175	0.0211873	down	0.901663	0.057136	0.217767	0.245719	0.188586	30	2	12	9	11	XP_004023601.1	PTPRH	chr14:59508972-59520843	+		protein tyrosine phosphatase, receptor type, H	0	NM_002842.3	PTPRH	Receptor-type tyrosine-protein phosphatase H
SMPDL3B	mRNA	7.37679	27.185	-1.88175	0.0211873	down	1.34817	1.28145	0.0814018	0.367401	0.0256341	30	30	3	9	1	XP_004005121.1	SMPDL3B	chr2:238279485-238310785	-		sphingomyelin phosphodiesterase, acid-like 3B	0	NM_014474.2	SMPDL3B	cDNA FLJ57705, highly similar to Acid sphingomyelinase-like phosphodiesterase 3b (EC 3.1.4.-)
ARL5C	mRNA	0	8.1555	-20	0.0215331	down	0.937729	0.198071	0.503284	0	0.594331	9	2	8	0	10	NM_001162556.1	ARL5C	chr11:39236192-39241977	-		ADP-ribosylation factor-like 5C	1e-85	NM_001143968.1	ARL5C	Putative ADP-ribosylation factor-like protein 5C
KCNIP3	mRNA	0	8.1555	-20	0.0215331	down	0.656775	0	0	0	0.0416263	9	0	0	0	1	XP_004006221.1	KCNIP3	chr3:104243058-104324613	-		Kv channel interacting protein 3, calsenilin	1e-140	NM_013434.4	KCNIP3	Calsenilin
MFSD4	mRNA	10.6554	33.5282	-1.65379	0.0220467	down	0.96781	0.447526	0.521183	0.308891	0.507295	37	18	33	13	34	XP_004013606.1	MFSD4	chr12:2651299-2677521	+		major facilitator superfamily domain containing 4	0	NM_181644.4	MFSD4	cDNA FLJ54034
SLC6A15	mRNA	40.9822	14.4987	1.49908	0.0222508	up	0.251248	0.388072	0	0.713223	0	16	26	0	50	0	XP_004006280.1	SLC6A15	chr3:120979554-121011197	-		solute carrier family 6 (neutral amino acid transporter), member 15	0	NM_182767.5	SLC6A15	Sodium-dependent neutral amino acid transporter B(0)AT2
LOC101111747	mRNA	40.9822	14.4987	1.49908	0.0222508	up	1.09564	7.01714	0.324348	2.99565	0.975197	16	113	8	50	26	XP_004017166.1	LOC101111747	chr16:15411659-15509687	-		40S ribosomal protein S6-like	2e-68	NM_001010.2	RPS6	40S ribosomal protein S6
TMEM125	mRNA	6.55715	25.3727	-1.95213	0.0224704	down	2.71151	0.276141	0	0.703746	0	28	3	0	8	0	XP_004023386.1	TMEM125	chr1:17716007-17716587	+		transmembrane protein 125	9e-48	NM_144626.2	TMEM125	Transmembrane protein 125
LOC101102149	mRNA	6.55715	25.3727	-1.95213	0.0224704	down	1.17742	0.159878	0	0.305588	0.0479729	28	4	0	8	2	XP_004010196.1	LOC101102149	chr6:115625012-115665123	-		uncharacterized LOC101102149	5e-68	NM_001193282.1	RP11-503N18.1	uncharacterized LOC402160
C2H9orf24	mRNA	3.27858	18.1233	-2.46671	0.0226741	down	0.993182	0	0.209887	0.18044	0.113306	20	0	7	4	4	XP_004004180.1	C2H9orf24	chr2:36951443-36965888	+		chromosome 2 open reading frame, human C9orf24	4e-104	NM_147169.2	C9orf24	Spermatid-specific manchette-related protein 1
VWCE	mRNA	73.7679	33.5282	1.13762	0.0227991	up	0.812552	3.98694	0.0662992	1.79542	0.0751613	37	191	5	90	6	XP_004019900.1	VWCE	chr21:39191066-39220324	-		von Willebrand factor C and EGF domains	0	NM_152718.2	VWCE	von Willebrand factor C and EGF domain-containing protein
DCUN1D2	mRNA	97.5376	48.0269	1.02212	0.0231575	up	2.48706	2.36397	4.02334	5.07259	5.03224	53	53	142	119	188	XP_004012421.1	DCUN1D2	chr10:85996308-86013465	-		DCN1, defective in cullin neddylation 1, domain containing 2 (S. cerevisiae)	5e-105	NM_018185.2	DCUN1D2	DCN1, defective in cullin neddylation 1, domain containing 2
CLDN8	mRNA	5.73751	23.5603	-2.03786	0.0234794	down	0.70772	0.155237	0	0.173085	0	26	6	0	7	0	XP_004002828.1	CLDN8	chr1:123914931-123916997	+		claudin 8	5e-117	NM_199328.2	CLDN8	Claudin-8
CELA1	mRNA	5.73751	23.5603	-2.03786	0.0234794	down	1.46726	1.55557	0.136296	0.358843	0.128762	26	29	4	7	4	XP_004006388.1	CELA1	chr3:134732438-134746864	+		chymotrypsin-like elastase family, member 1	3e-131	NM_001971.5	CELA1	Pancreatic elastase I
KIF5C	mRNA	17.2125	45.3083	-1.39632	0.0240044	down	0.886602	0.353944	0.0107065	0.33826	0	50	20	1	21	0	XP_004005437.1	KIF5C	chr2:159379943-159551237	-		kinesin family member 5C	0	NM_004522.2	KIF5C	KIF5C protein
CALCB	mRNA	4.91786	21.748	-2.14478	0.0240297	down	2.24307	0.799524	0	0.509397	0	24	9	0	6	0	NM_001130155.1	CALCB	chr15:37370861-37374102	-		Calcitonin receptor-stimulating peptide 1	3e-40	NM_000728.3	CALCB	Calcitonin gene-related peptide 2
LOC101117129	mRNA	4.91786	21.748	-2.14478	0.0240297	down	0.565939	0.156897	0	0.128524	0	24	7	0	6	0	XP_004003380.1	LOC101117129	chr1:253699675-253744449	-		inhibitor of carbonic anhydrase-like	0	NM_001063.3	TF	TF protein
GABRA2	mRNA	4.91786	21.748	-2.14478	0.0240297	down	0.642097	0.02543	0.0323078	0.145819	0	24	1	2	6	0	XP_004009854.1	GABRA2	chr6:64778774-64939006	-		gamma-aminobutyric acid (GABA) A receptor, alpha 2	0	NM_001286827.1	GABRA2	cDNA FLJ54591, moderately similar to Gamma-aminobutyric-acid receptor alpha-2 subunit
CD101	mRNA	44.2608	90.6167	-1.03375	0.0248446	down	1.83688	1.06505	0.0998189	0.901049	0.0523896	100	61	9	54	5	XP_004002425.1	CD101	chr1:93537048-93573646	+		CD101 molecule	0	NM_004258.5	CD101	Immunoglobulin superfamily member 2
PLEK2	mRNA	14.7536	40.7775	-1.46671	0.0250427	down	1.35539	0.0858875	0.0545584	0.49249	0.0171809	45	3	3	18	1	XP_004010782.1	PLEK2	chr7:76158567-76178981	-		pleckstrin 2	0	NM_016445.1	PLEK2	Pleckstrin-2
SLC27A6	mRNA	14.7536	40.7775	-1.46671	0.0250427	down	1.03299	1.98556	0.652502	0.376949	1.75563	45	91	47	18	134	XP_004008701.1	SLC27A6	chr5:22585545-22657057	-		solute carrier family 27 (fatty acid transporter), member 6	0	NM_014031.3	SLC27A6	cDNA, FLJ94000, highly similar to Homo sapiens solute carrier family 27 (fatty acid transporter),member 6 (SLC27A6), mRNA
LOC101102973	mRNA	14.7536	40.7775	-1.46671	0.0250427	down	3.49706	2.36373	0.199419	1.28833	0.543025	45	32	4	18	12	XP_004007615.1	LOC101102973	chr3:204743980-204765169	+		C-type lectin domain family 2 member D11-like	1e-36	NM_013269.5	CLEC2D	C-type lectin domain family 2 member D
EPS8L1	mRNA	14.7536	40.7775	-1.46671	0.0250427	down	1.12228	0.379286	0.0150584	0.407789	0	45	16	1	18	0	XP_004015478.1	EPS8L1	chr14:59577304-59588567	-		EPS8-like 1	0	NM_139204.1	EPS8L1	cDNA FLJ32490 fis, clone SKNSH1000301, highly similar to Epidermal growth factor receptor kinasesubstrate 8-like protein 1
CBLN2	mRNA	56.5554	23.5603	1.2633	0.0251577	up	2.33683	2.64834	0	5.63348	0	26	31	0	69	0	XP_004020647.1	CBLN2	chr23:5311066-5314827	+		cerebellin 2 precursor	1e-106	NM_182511.3	CBLN2	Cerebellin-2
BVES	mRNA	26.2286	60.7132	-1.21087	0.0253529	down	2.8195	0.719991	12.2471	1.22326	9.50575	67	18	482	32	396	XP_004011290.1	BVES	chr8:31994391-32035921	+		blood vessel epicardial substance	0	NM_147147.3	BVES	Blood vessel epicardial substance
LOC101109657	mRNA	26.2286	60.7132	-1.21087	0.0253529	down	2.5714	0.839034	0.0695191	1.11562	0.0656764	67	23	3	32	3	XP_004001924.1	LOC101109657	chr1:17730722-17736669	+		hypoxanthine-guanine phosphoribosyltransferase-like	1e-117	NM_000194.2	HPRT1	Hypoxanthine-guanine phosphoribosyltransferase
LOC554318	mRNA	27.8679	63.4317	-1.1866	0.0256722	down	3.88409	11.2338	0.770561	1.71373	0.664666	70	212	23	34	21	NM_001038016.1	LOC554318	chr1:184839325-184866076	+		CD86 antigen isoform 8	1e-96	NM_176892.1	CD86	cDNA FLJ76858, highly similar to Homo sapiens CD86 antigen (CD28 antigen ligand 2, B7-2 antigen) (CD86), transcript variant 1, mRNA
VILL	mRNA	31.1465	68.8687	-1.14478	0.0259929	down	1.69281	0.741004	0.0134488	0.768869	0.0254108	76	35	1	38	2	XP_004018628.1	VILL	chr19:11380840-11398961	+		villin-like	0	NM_015873.3	VILL	Villin-like protein
LOC101116343	mRNA	9.01608	29.9035	-1.72974	0.0266431	down	2.26152	1.04223	0.455163	0.684781	0.234547	33	16	11	11	6	XP_004016253.1	LOC101116343	chr15:45777167-45789957	+		histone-lysine N-methyltransferase SETMAR-like	1e-38	NM_006515.3	SETMAR	cDNA FLJ54643, highly similar to Homo sapiens SET domain and mariner transposase fusion gene (SETMAR), mRNA
ACTC1	mRNA	46.7197	94.2414	-1.01233	0.0267451	down	4.58936	0.125834	18.3847	2.2849	45.6614	104	3	690	57	1814	XP_004011021.1	ACTC1	chr7:27279032-27283568	-		actin, alpha, cardiac muscle 1	0	NM_005159.4	ACTC1	cDNA FLJ78096, highly similar to Homo sapiens actin, alpha, cardiac muscle (ACTC), mRNA
LOC101115882	ncRNA	1.63929	13.5925	-3.05167	0.0274905	down	0.940866	0	0	0.113957	0	15	0	0	2	0	LOC101115882	LOC101115882	chr8:51176055-51251503	-		uncharacterized LOC101115882
RGSL1	mRNA	8.19644	0	20	0.0277163	up	0	0.149106	0.0841925	0.158332	0	0	9	8	10	0	XP_004013898.1	RGSL1	chr12:61648506-61714518	+		regulator of G-protein signaling like 1	0	NM_181572.2	RGSL1	Regulator of G-protein signaling protein-like
LOC101122256	ncRNA	18.8518	3.62467	2.37878	0.0277209	up	0.212517	3.33299	0.0962371	1.11003	0.0303058	4	66	3	23	1	LOC101122256	LOC101122256	chrx:60234744-60286738	+		sprouty-related, EVH1 domain-containing protein 2-like
SLC47A2	mRNA	18.8518	3.62467	2.37878	0.0277209	up	0.118388	0.506379	0.0178704	0.618369	0.202592	4	18	1	23	12	XP_004012776.1	SLC47A2	chr11:33446230-33463303	+		solute carrier family 47, member 2	0	NM_152908.3	SLC47A2	Multidrug and toxin extrusion protein 2
WNT10B	mRNA	18.8518	3.62467	2.37878	0.0277209	up	0.211916	0.0503572	0.0639768	1.10689	0.120881	4	1	2	23	4	XP_004007469.1	WNT10B	chr3:137064274-137067755	+		wingless-type MMTV integration site family, member 10B	3e-162	NM_003394.3	WNT10B	Protein Wnt-10b
IGFN1	mRNA	18.8518	3.62467	2.37878	0.0277209	up	0.0449212	0.245514	93.1746	0.234635	48.3907	4	23	13741	23	7554	XP_004014178.1	IGFN1	chr12:77818760-77855616	+		immunoglobulin-like and fibronectin type III domain containing 1	0	NM_178275.4	IGFN1	Immunoglobulin-like and fibronectin type III domain-containing protein 1
SEC16B	mRNA	48.359	19.0295	1.34555	0.02792	up	0.29246	0.476548	0.0420442	0.746402	0.0794403	21	36	5	59	10	XP_004014140.1	SEC16B	chr12:57405158-57448222	-		SEC16 homolog B (S. cerevisiae)	0	NM_033127.2	SEC16B	Protein transport protein Sec16B
SLC16A11	mRNA	23.7697	56.1824	-1.241	0.0279827	down	2.38438	4.60587	0.208985	1.01311	0.175496	62	126	9	29	8	XP_004013332.1	SLC16A11	chr11:26450899-26454309	-		solute carrier family 16, member 11 (monocarboxylic acid transporter 11)	2e-167	NM_153357.1	SLC16A11	Monocarboxylate transporter 11
CEP55	mRNA	40.1625	83.3674	-1.05363	0.0281037	down	3.14667	2.01563	0.041303	1.52241	0.11706	92	62	2	49	6	XP_004020089.1	CEP55	chr22:14529299-14550468	+		centrosomal protein 55kDa	0	NM_018131.4	CEP55	Centrosomal protein of 55 kDa
FAM227A	mRNA	11.475	34.4343	-1.58535	0.0281983	down	1.39194	0.38299	0.0663509	0.465842	0.0626834	38	11	3	14	3	XP_004007675.1	FAM227A	chr3:214225592-214272492	-		family with sequence similarity 227, member A	0	NM_001013647.1	FAM227A	family with sequence similarity 227, member A
VEPH1	mRNA	36.884	77.9304	-1.07919	0.0286305	down	1.82111	0.563576	0.0639287	0.865611	0.132869	86	28	5	45	11	XP_004003268.1	VEPH1	chr1:228151860-228409947	+		ventricular zone expressed PH domain homolog 1 (zebrafish)	0	NM_024621.2	VEPH1	Ventricular zone-expressed PH domain-containing protein homolog 1
PRR15L	mRNA	36.884	77.9304	-1.07919	0.0286305	down	3.50122	1.47049	0.0245815	1.6642	0.255451	86	38	1	45	11	XP_004012860.1	PRR15L	chr11:38058778-38064188	+		proline rich 15-like	5e-46	NM_024320.3	PRR15L	proline rich 15-like
LOC101120179	ncRNA	30.3268	67.0564	-1.14478	0.0290696	down	0.505957	0.337942	0.00825658	0.229803	0	74	52	2	37	0	LOC101120179	LOC101120179	chr11:54950042-54980042	-		unconventional myosin-XV-like
INSRR	mRNA	30.3268	67.0564	-1.14478	0.0290696	down	1.08595	0.237128	0	0.493232	0.00837086	74	17	0	37	1	XP_004002682.1	INSRR	chr1:105365778-105380355	-		insulin receptor-related receptor	0	NM_014215.2	INSRR	Insulin receptor-related receptor variant
AMHR2	mRNA	36.884	12.6863	1.53972	0.0292028	up	0.46199	1.06645	0.239097	1.34893	0.527055	14	34	12	45	28	XP_004007436.1	AMHR2	chr3:132931877-132937701	-		anti-Mullerian hormone receptor, type II	0	NM_020547.2	AMHR2	Anti-Muellerian hormone type-2 receptor
PIF1	mRNA	40.1625	14.4987	1.46993	0.0294043	up	0.583869	0.622243	0.106829	1.57507	0.0403697	16	18	5	49	2	XP_004011048.1	PIF1	chr7:42362137-42368987	+		PIF1 5'-to-3' DNA helicase homolog (S. cerevisiae)	0	NM_025049.3	PIF1	PIF1 5'-to-3' DNA helicase homolog (S. cerevisiae)
LOC101118125	mRNA	19.6715	48.933	-1.3147	0.0298014	down	2.38794	4.24932	0.403798	0.950875	0.211471	54	102	15	24	8	XP_004015462.1	LOC101118125	chr14:58478071-58481956	+		cationic amino acid transporter 3-like	7e-152	NM_032803.5	SLC7A3	Cationic amino acid transporter 3
CIDEB	mRNA	91.8001	45.3083	1.01872	0.0301014	up	2.40382	3.91367	0.0862226	4.86449	0.24437	50	86	3	112	9	XP_004010347.1	CIDEB	chr7:20482646-20485496	+		cell death-inducing DFFA-like effector b	3e-107	NM_014430.2	CIDEB	cDNA FLJ16433 fis, clone BRACE3013936, highly similar to Cell death activator CIDE-B
TMEM52B	mRNA	15.5732	41.6837	-1.42041	0.0303464	down	0.853606	0.282213	0.0112044	0.320277	0.0211701	46	16	1	19	2	XP_004006919.1	TMEM52B	chr3:204421165-204431233	-		transmembrane protein 52B	4e-60	NM_153022.3	TMEM52B	Transmembrane protein 52B
C5H19orf26	mRNA	15.5732	41.6837	-1.42041	0.0303464	down	1.93289	0.439337	0.101484	0.725229	0	46	11	4	19	0	XP_004023659.1	C5H19orf26	chr5:41071454-41075353	-		chromosome 5 open reading frame, human C19orf26	3e-154	NM_152769.2	C19orf26	Protein Dos
LOC101117971	mRNA	39.3429	81.555	-1.05167	0.0311866	down	1.92611	7.8317	0.245516	0.933152	0.46389	90	385	19	48	38	XP_004018563.1	LOC101117971	chr19:53148759-53154795	+		c-C chemokine receptor type 1-like	6e-179	NM_001295.2	CCR1	C-C chemokine receptor type 1
GALNT6	mRNA	10.6554	32.622	-1.61427	0.0313598	down	0.749351	1.30582	0.0125681	0.24581	0.0237469	36	66	1	13	2	XP_004007451.1	GALNT6	chr3:134658228-134723132	+		UDP-N-acetyl-alpha-D-galactosamine:polypeptide N-acetylgalactosaminyltransferase 6 (GalNAc-T6)	0	NM_007210.3	GALNT6	cDNA FLJ35177 fis, clone PLACE6013885, highly similar to Polypeptide N-acetylgalactosaminyltransferase 6 (EC 2.4.1.41)
F2RL2	mRNA	13.1143	37.1528	-1.50233	0.0314799	down	0.808557	1.98696	1.41698	0.286629	2.7223	41	106	119	16	242	XP_004010246.1	F2RL2	chr7:7643271-7651151	-		coagulation factor II (thrombin) receptor-like 2	0	NM_004101.3	F2RL2	Proteinase-activated receptor 3
FFAR4	mRNA	7.37679	26.2788	-1.83284	0.0315332	down	1.32654	0.0434791	0.193335	0.373972	0.130463	29	1	7	9	5	XP_004020340.1	FFAR4	chr22:14564674-14594882	+		free fatty acid receptor 4	1e-131	NM_181745.3	FFAR4	cDNA FLJ52634, highly similar to G-protein coupled receptor 120
LOC101122059	mRNA	11.475	0.906167	3.66258	0.0319958	up	0.147287	1.86664	0.0592874	1.24875	0	1	20	1	14	0	XP_004018153.1	LOC101122059	chr18:33715161-33728814	-		duodenase-1-like	8e-53	NM_033423.4	GZMH	Granzyme H
SALL3	mRNA	11.475	0.906167	3.66258	0.0319958	up	0.0182793	0.138998	0	0.232467	0	1	8	0	14	0	XP_004023302.1	SALL3	chr23:1010656-1022078	-		sal-like 3 (Drosophila)	0	NM_171999.3	SALL3	SALL3 protein
RBPJL	mRNA	0.819644	10.874	-3.72974	0.0324503	down	0.439847	0.13936	0.309839	0.0332961	0.0209081	12	4	14	1	1	XP_004014643.1	RBPJL	chr13:73151103-73160821	+		recombination signal binding protein for immunoglobulin kappa J region-like	0	NM_014276.3	RBPJL	Recombining binding protein suppressor of hairless (Drosophila)-like, isoform CRA_a
NR0B2	mRNA	0.819644	10.874	-3.72974	0.0324503	down	0.916099	0.0725635	0.184378	0.0693481	0.0435467	12	1	4	1	1	XP_004005545.1	NR0B2	chr2:239171683-239173378	+		nuclear receptor subfamily 0, group B, member 2	2e-95	NM_021969.2	NR0B2	Nuclear receptor subfamily 0 group B member 2
BHMT	mRNA	0.819644	10.874	-3.72974	0.0324503	down	0.362602	0.718036	0	0.0274487	0	12	25	0	1	0	XP_004010258.1	BHMT	chr7:9946918-9969902	+		betaine--homocysteine S-methyltransferase	0	NM_001713.2	BHMT	cDNA, FLJ96222, highly similar to Homo sapiens betaine-homocysteine methyltransferase (BHMT), mRNA
OOEP	mRNA	16.3929	2.7185	2.59219	0.032542	up	0.247495	1.25465	0	1.49881	0	3	16	0	20	0	NM_001287467.1	OOEP	chr9:542377-543544	+		oocyte expressed protein	9e-48	NM_001080507.2	OOEP	Oocyte-expressed protein homolog
CPB2	mRNA	16.3929	2.7185	2.59219	0.032542	up	0.116891	1.03699	0	0.707888	0.0222257	3	28	0	20	1	XP_004012111.1	CPB2	chr10:16501850-16560405	-		carboxypeptidase B2 (plasma)	0	NM_016413.3	CPB2	Carboxypeptidase B2
CDH10	mRNA	43.4411	87.8982	-1.01677	0.0331211	down	1.69596	0.747846	0.0211135	0.841767	0.039893	97	45	2	53	4	XP_004017124.1	CDH10	chr16:48677656-48863320	+		cadherin 10, type 2 (T2-cadherin)	0	NM_006727.3	CDH10	Cadherin-10
IQGAP3	mRNA	41.8018	85.1797	-1.02694	0.0336483	down	0.959157	0.387953	0.0431269	0.472721	0.0232817	94	40	7	51	4	XP_004003724.1	IQGAP3	chr1:105074579-105113028	-		IQ motif containing GTPase activating protein 3	0	NM_178229.4	IQGAP3	IQ motif containing GTPase activating protein 3
HOXB8	mRNA	2.45893	15.4048	-2.64728	0.0337389	down	2.22957	0.747962	0.158376	0.357409	0	17	6	2	3	0	XP_004013408.1	HOXB8	chr11:37420108-37425139	+		homeobox B8	5e-71	NM_024016.3	HOXB8	cDNA FLJ38903 fis, clone NT2NE2001252, highly similar to HOMEOBOX PROTEIN HOX-B8
ARC	mRNA	2.45893	15.4048	-2.64728	0.0337389	down	0.912676	0	0	0.146306	0	17	0	0	3	0	XP_004023625.1	ARC	chr9:14593956-14595003	+		activity-regulated cytoskeleton-associated protein	1e-178	NM_015193.4	ARC	Activity-regulated cytoskeleton-associated protein
FAM150B	mRNA	20.4911	4.53083	2.17715	0.0337582	up	0.715824	0.816478	0.0864419	3.31627	0.163328	5	6	1	25	2	XP_004005229.1	FAM150B	chr2:210977-219997	-		family with sequence similarity 150, member B	7e-52	NM_001002919.2	FAM150B	Protein FAM150B
RIIAD1	mRNA	6.55715	24.4665	-1.89967	0.0338678	down	5.44488	2.68355	0	1.46551	0.115032	27	13	0	8	1	XP_004002550.1	RIIAD1	chr1:100563686-100570882	+		regulatory subunit of type II PKA R-subunit (RIIa) domain containing 1	1e-35	NM_001144956.1	RIIAD1	regulatory subunit of type II PKA R-subunit (RIIa) domain containing 1
CDH23	mRNA	6.55715	24.4665	-1.89967	0.0338678	down	0.36204	0.0382359	0.752947	0.0974443	0.596598	27	3	93	8	78	XP_004023263.1	CDH23	chr25:27415341-27733985	+		cadherin-related 23	0	NM_052836.3	CDH23	CDH23 protein
LOC101104036	ncRNA	14.7536	39.8713	-1.43429	0.0341549	down	3.20612	1.9247	0.582205	1.22628	0.515647	44	27	13	18	12	LOC101104036	LOC101104036	chr1:237782988-237783997	-		proliferation-associated protein 2G4-like
KRT24	mRNA	14.7536	39.8713	-1.43429	0.0341549	down	1.34106	0.173822	0.0736115	0.498359	0.0695426	44	6	4	18	4	XP_004012920.1	KRT24	chr11:40477154-40481511	-		keratin 24	0	NM_019016.2	KRT24	Keratin, type I cytoskeletal 24
RELL2	mRNA	70.4894	32.622	1.11156	0.034636	up	2.25178	6.15716	0.880023	4.84055	0.620236	36	105	23	86	17	XP_004008952.1	RELL2	chr5:50108504-50110744	+		RELT-like 2	6e-137	NM_173828.4	RELL2	RELT-like protein 2
CLSTN2	mRNA	20.4911	49.8392	-1.28228	0.0346816	down	1.04157	1.56604	0.264031	0.431634	0.44388	55	87	23	25	41	XP_004003346.1	CLSTN2	chr1:246404727-247136563	-		calsyntenin 2	0	NM_022131.2	CLSTN2	cDNA FLJ31849 fis, clone NT2RP7000586, highly similar to Calsyntenin-2
PCDHGA7	mRNA	90.9805	45.3083	1.00578	0.0353835	up	1.42008	2.32167	0.205785	2.87668	0.19441	50	86	12	111	12	XP_004023516.1	PCDHGA7	chr5:49843422-49845402	+		protocadherin gamma subfamily A, 7	0	NM_032087.2	PCDHGA7	Protocadherin gamma subfamily A, 7 isoform 1 variant
PRKAA2	mRNA	22.1304	52.5577	-1.24787	0.035471	down	1.91508	0.439384	26.0968	0.809834	15.8398	58	14	1309	27	841	NM_001112816.1	PRKAA2	chr1:30977125-31010231	+		AMP-activated protein kinase alpha2 subunit	0	NM_006252.3	PRKAA2	AMP-activated alpha 2 subunit
TNNT1	mRNA	59.834	26.2788	1.18706	0.0358756	up	2.13847	5.3269	968.839	4.8899	1733.32	29	76	21759	73	41208	XP_004015477.1	TNNT1	chr14:59543469-59556925	+		troponin T type 1 (skeletal, slow)	3e-104	NM_003283.4	TNNT1	cDNA FLJ75373, highly similar to Homo sapiens troponin T type 1 (skeletal, slow), mRNA
RNF183	mRNA	5.73751	22.6542	-1.98128	0.035908	down	1.12708	0.471372	0	0.286672	0	25	11	0	7	0	XP_004004045.1	RNF183	chr2:10370952-10373864	+		ring finger protein 183	1e-75	NM_145051.3	RNF183	RING finger protein 183
NCS1	mRNA	44.2608	88.8044	-1.0046	0.0360112	down	8.16866	2.53531	0.603941	4.08876	0.380372	98	32	12	54	8	XP_004007192.1	NCS1	chr3:6330864-6374264	-		neuronal calcium sensor 1	2e-76	NM_014286.3	NCS1	Neuronal calcium sensor 1
LOC101110347	mRNA	3.27858	17.2172	-2.39271	0.0369341	down	0.455674	0.136776	0	0.0871433	0.0273605	19	6	0	4	2	XP_004013584.1	LOC101110347	chr11:61857450-61986644	+		uncharacterized LOC101110347	2e-127	NM_014405.3	CACNG4	Voltage-dependent calcium channel gamma-4 subunit
MEF2B	mRNA	42.6215	16.311	1.38573	0.0377622	up	1.49373	8.085	0.70148	3.9199	0.520697	18	102	14	52	11	XP_004009193.1	MEF2B	chr5:3860376-3864325	+		myocyte enhancer factor 2B	2e-68	NM_005919.3	MEF2BNB-MEF2B	Myocyte-specific enhancer factor 2B
NOL4	mRNA	4.09822	19.0295	-2.21517	0.0379086	down	0.296869	0.067185	0	0.064208	0	21	5	0	5	0	XP_004020495.1	NOL4	chr23:23148173-23613089	+		nucleolar protein 4	0	NM_003787.4	NOL4	cDNA FLJ34144 fis, clone FCBBF3011592, highly similar to Homo sapiens nolp mRNA
PGBD5	mRNA	4.09822	19.0295	-2.21517	0.0379086	down	0.555496	0.704006	0.0159716	0.120145	0.0905328	21	28	1	5	6	XP_004021635.1	PGBD5	chr25:1746482-1805704	-		piggyBac transposable element derived 5	0	NM_024554.3	PGBD5	PiggyBac transposable element-derived protein 5
C8H6orf183	mRNA	13.9339	38.059	-1.44963	0.0384582	down	0.74947	0.152653	0.150842	0.275567	0.162861	42	9	14	17	16	XP_004011539.1	C8H6orf183	chr8:27978488-28056339	-		chromosome 8 open reading frame, human C6orf183	0	xp_003846737	xp_003846737
NEK11	mRNA	37.7036	77.9304	-1.04748	0.0385234	down	2.7083	1.51778	0.113428	1.30831	0.125018	86	50	6	46	7	XP_004003393.1	NEK11	chr1:256673377-256949672	-		NIMA-related kinase 11	0	NM_145910.3	NEK11	cDNA FLJ60411, highly similar to Serine/threonine-protein kinase Nek11 (EC2.7.11.1)
LRRC29	mRNA	80.3251	38.9652	1.04367	0.0386841	up	2.55205	8.96963	0.895878	5.28347	0.677086	43	159	25	98	20	XP_004015113.1	LRRC29	chr14:34190459-34204135	-		leucine rich repeat containing 29	8e-83	NM_012163.2	LRRC29	leucine rich repeat containing 29
FAM154A	mRNA	34.425	11.7802	1.5471	0.0387563	up	0.414642	1.45522	0.057775	1.21689	0.0363876	13	48	3	42	2	XP_004004440.1	FAM154A	chr2:86921447-87031858	-		family with sequence similarity 154, member A	0	NM_153707.3	FAM154A	Protein FAM154A
HTR1B	mRNA	37.7036	13.5925	1.47189	0.0388917	up	0.596014	0.566518	0.119957	1.66034	0.113326	15	15	5	46	5	XP_004011162.1	HTR1B	chr8:4223313-4224728	-		5-hydroxytryptamine (serotonin) receptor 1B, G protein-coupled	0	NM_000863.1	HTR1B	cDNA, FLJ96361, highly similar to Homo sapiens 5-hydroxytryptamine (serotonin) receptor 1B (HTR1B), mRNA
ADRA2A	mRNA	11.475	33.5282	-1.54688	0.0395291	down	1.56054	0.0801789	0.280126	0.536382	0.192467	37	2	11	14	8	UPI000176A392	ADRA2A	chr22:30516621-30518085	+		Adrenergic receptor alpha-2A
LOC101123370	mRNA	15.5732	40.7775	-1.38871	0.0409482	down	2.5344	0.856525	0.408068	0.972053	0.32126	45	16	12	19	10	LOC101123370	LOC101123370	chr4:82704772-82723359	+		T-cell receptor gamma-2 chain C region-like
DEPDC7	mRNA	26.2286	58.9009	-1.16715	0.0410219	down	2.28714	2.44152	0.72235	1.02283	1.28456	65	73	34	32	64	XP_004016777.1	DEPDC7	chr15:61854295-61872447	+		DEP domain containing 7	0	NM_139160.2	DEPDC7	cDNA FLJ57926, highly similar to Mus musculus DEP domain containing 7 (Depdc7), mRNA
LOC101123664	mRNA	0	7.24934	-20	0.0429375	down	0.279225	0	0.273965	0	0.0995468	8	0	13	0	5	XP_004017231.1	LOC101123664	chr17:2657082-2665021	+		fibrinogen gamma-B chain-like	0	NM_021870.2	FGG	Fibrinogen gamma chain, isoform CRA_a
C6	mRNA	0	7.24934	-20	0.0429375	down	0.137354	0	0.176234	0	0.225255	8	0	17	0	23	XP_004017065.1	C6	chr16:33266137-33338621	+		complement component 6	0	NM_001115131.2	C6	cDNA FLJ78071, highly similar to Human MHC class III complement component C6 mRNA
LOC101108843	ncRNA	0	7.24934	-20	0.0429375	down	0.880842	0.209312	0.465366	0	0.188418	8	2	7	0	3	LOC101108843	LOC101108843	chr10:71690639-71692956	-		40S ribosomal protein S23-like
TIGIT	mRNA	0	7.24934	-20	0.0429375	down	0.503479	1.1964	0.0379996	0	0	8	20	1	0	0	XP_004003841.1	TIGIT	chr1:177294914-177311769	+		T cell immunoreceptor with Ig and ITIM domains	1e-70	NM_173799.3	TIGIT	T-cell immunoreceptor with Ig and ITIM domains
GJB7	mRNA	0	7.24934	-20	0.0429375	down	0.557757	0.463885	0	0	0	8	7	0	0	0	XP_004011551.1	GJB7	chr8:49728515-49729321	+		gap junction protein, beta 7, 25kDa	3e-113	NM_198568.2	GJB7	Gap junction protein
GYS2	mRNA	0	7.24934	-20	0.0429375	down	0.151348	0	0.0228458	0	0	8	0	2	0	0	XP_004006843.1	GYS2	chr3:193371636-193430465	+		glycogen synthase 2 (liver)	0	NM_021957.3	GYS2	Glycogen [starch] synthase, liver
RXFP4	mRNA	0	7.24934	-20	0.0429375	down	0.41793	0.297935	0.0630858	0	0.0595987	8	6	2	0	2	XP_004002646.1	RXFP4	chr1:104552209-104553285	+		relaxin/insulin-like family peptide receptor 4	3e-154	NM_181885.2	RXFP4	Relaxin-3 receptor 2
SLC47A1	mRNA	49.9983	20.8418	1.2624	0.0430834	up	0.708689	1.34723	0.316275	1.70738	0.474554	23	46	17	61	27	XP_004013374.1	SLC47A1	chr11:33518300-33548303	-		solute carrier family 47, member 1	0	NM_018242.2	SLC47A1	cDNA FLJ55387
HCN1	mRNA	49.9983	20.8418	1.2624	0.0430834	up	0.228432	0.0377612	0.281848	0.550341	0.804472	23	4	47	61	142	XP_004017173.1	HCN1	chr16:29113894-29566293	+		hyperpolarization activated cyclic nucleotide-gated potassium channel 1	0	NM_021072.3	HCN1	Potassium/sodium hyperpolarization-activated cyclic nucleotide-gated channel 1
LOC101122014	mRNA	13.1143	36.2467	-1.46671	0.0433133	down	2.87794	14.4298	2.38931	1.04572	1.19018	40	210	55	16	29	XP_004006937.1	LOC101122014	chr3:205182978-205201249	-		C-type lectin domain family 2 member D11-like	8e-32	NM_013269.5	CLEC2D	C-type lectin domain family 2 member D
FAM180A	mRNA	81.1447	39.8713	1.02515	0.044199	up	4.55913	6.50025	0.396232	9.34969	0.0788064	44	66	6	99	1	XP_004008338.1	FAM180A	chr4:99305783-99346359	-		family with sequence similarity 180, member A	5e-71	NM_205855.3	FAM180A	Protein FAM180A
CD79A	mRNA	10.6554	31.7158	-1.57362	0.0442332	down	1.64377	2.58915	0.368641	0.554611	0.375054	35	58	13	13	14	XP_004015342.1	CD79A	chr14:50404134-50407931	-		CD79a molecule, immunoglobulin-associated alpha	2e-85	NM_021601.3	CD79A	B-cell antigen receptor complex-associated protein alpha chain
BTC	mRNA	59.0144	26.2788	1.16716	0.0442437	up	2.14409	0.8433	38.4804	4.83559	66.7182	29	12	862	72	1582	XP_004010141.1	BTC	chr6:89369124-89413684	-		betacellulin	4e-68	NM_001729.2	BTC	Probetacellulin
CCL4	mRNA	22.1304	51.6515	-1.22278	0.0457932	down	4.03401	5.24703	0.170927	1.7358	0.242218	57	78	4	27	6	XP_004012496.1	CCL4	chr11:13939641-13941332	-		Putative MIP1-beta protein	1e-42	NM_002984.2	CCL4	C-C motif chemokine 4
AQP4	mRNA	1.63929	12.6863	-2.95213	0.0475847	down	0.752333	0	4.60743	0.0976304	6.37586	14	0	142	2	208	NM_001009279.1	AQP4	chr23:30335649-30345632	+		Aquaporin 4 M23 isoform	0	NM_004028.3	AQP4	cDNA FLJ53738, highly similar to Aquaporin-4
IL10	mRNA	1.63929	12.6863	-2.95213	0.0475847	down	0.61299	1.29016	0.0793113	0.0795479	0.224782	14	31	3	2	9	NM_001009327.1	IL10	chr12:3820195-3824678	-		Interleukin-10	2e-69	NM_000572.2	IL10	Interleukin-10
LOC101120666	mRNA	43.4411	17.2172	1.33521	0.0477578	up	1.0066	1.88839	0.383861	2.55066	0.166211	19	37	12	53	5	XP_004010186.1	LOC101120666	chr6:114566652-114573289	-		uncharacterized LOC101120666	3e-62	NM_000683.3	ADRA2C	Alpha-2C adrenergic receptor
CRB1	mRNA	34.425	71.5872	-1.05624	0.0486329	down	1.00859	0.448998	0.0154171	0.487089	0.0655423	79	37	2	42	9	XP_004014171.1	CRB1	chr12:74335751-74515404	+		crumbs homolog 1 (Drosophila)	0	NM_201253.2	CRB1	cDNA FLJ76741, highly similar to Homo sapiens crumbs homolog 1 (Drosophila) (CRB1), transcript variant 2, mRNA
FADS6	mRNA	54.0965	23.5603	1.19917	0.0490468	up	1.17216	9.59885	0.217767	2.70291	0.154298	26	224	8	66	6	XP_004013560.1	FADS6	chr11:55515341-55537325	+		fatty acid desaturase domain family, member 6	1e-149	NM_178128	FADS6	cDNA FLJ59012, highly similar to Homo sapiens fatty acid desaturase domain family, member 6 (FADS6), mRNA
CST9	mRNA	40.1625	15.4048	1.38247	0.0497229	up	2.07031	5.44053	0	5.42071	0	17	47	0	49	0	XP_004023276.1	CST9	chr13:41266836-41269264	-		cystatin 9 (testatin)	6e-24	NM_080610.2	CST9L	Cystatin-9-like
LOC101123653	mRNA	40.1625	80.6489	-1.0058	0.0499812	down	11.838	1.77	1.28498	5.92049	0.758721	89	14	16	49	10	XP_004014881.1	LOC101123653	chr13:66913622-66914044	-		pyrin domain-containing protein 3-like
