# Supplementary material for: An Integrated Analysis of miRNAs and Methylated Genes Encoding mRNAs and lncRNAs in Sheep Breeds with Different Fecundity
Source: Front Physiol. 2017 Dec 15;8:1049. doi: 10.3389/fphys.2017.01049 (PMC5736872; doi:10.3389/fphys.2017.01049)
Supplement: Supplementary file 3 [file Table3.XLS]

## Sheet: Dif_Gene_HanBBvsHanPP
GeneID	Typr	FoldChange					Signal						Annotion						BlastToHuman
GeneID	GeneType	HanBB	Han++	Log2FC	FDR	Style	Dorset	HanSheepBB	Hansheep++	Dorset	HanSheepBB	Hansheep++	AccID	Symbol	Location	Strand	KeggID	Description	E-Value	Blast_AccID	Blast_Symbol	Blast_Description
RPLP2	mRNA	18637.8	5652.26	1.72133	5.76952e-06	up	607.076	2276.12	779.816	4877	19237	6896	XP_004023398.1	RPLP2	chr21:49324486-49326651	-		ribosomal protein, large, P2	5e-31	NM_001004.3	RPLP2	60S acidic ribosomal protein P2
RPLP1	mRNA	53209.3	20908.3	1.3476	0.00538702	up	1694.34	5349.98	2374.8	16532	54920	25509	XP_004010320.1	RPLP1	chr7:16134511-16136861	+		ribosomal protein, large, P1	1e-59	NM_213725.1	RPLP1	60S acidic ribosomal protein P1
ATP8	mRNA	58740.5	11679.1	2.33042	2.1948e-11	up	2877.97	16131.4	3623.21	10281	60629	14249	UPI00001263B8	ATP8	chrm:7775-7975	+		ATP synthase protein 8
TFPT	mRNA	231.555	100.816	1.19963	0.0207905	up	4.37787	12.2781	6.03888	81	239	123	XP_004015958.1	TFPT	chr14:60335662-60343208	+		TCF3 (E2A) fusion partner (in childhood Leukemia)	4e-77	NM_013342.3	TFPT	TCF3 fusion partner
SCN2B	mRNA	178.269	44.2608	2.00995	2.95929e-06	up	2.19989	11.659	3.27555	33	184	54	XP_004016112.1	SCN2B	chr15:28353090-28368165	-		sodium channel, voltage-gated, type II, beta subunit	7e-121	NM_004588.4	SCN2B	Sodium channel subunit beta-2
TFPI	mRNA	138.546	23.7697	2.54317	1.88297e-08	up	4.3103	7.81158	1.51397	75	143	29	XP_004005404.1	TFPI	chr2:120745226-120829863	+		tissue factor pathway inhibitor (lipoprotein-associated coagulation inhibitor)	1e-93	NM_006287.4	TFPI	cDNA, FLJ94125, highly similar to Homo sapiens tissue factor pathway inhibitor(lipoprotein-associated coagulation inhibitor) (TFPI), mRNA
RALGPS2	mRNA	350.724	861.446	-1.29642	0.00444005	down	16.8771	7.04134	19.4835	827	362	1051	XP_004013879.1	RALGPS2	chr12:58253666-58367445	+		Ral GEF with PH domain and SH3 binding motif 2	0	NM_152663.4	RALGPS2	cDNA FLJ61610, highly similar to Homo sapiens Ral GEF with PH domain and SH3 binding motif 2 (RALGPS2), transcript variant 2, mRNA
GGN	mRNA	19.377	2.45893	2.97824	0.00607318	up	0.151757	0.721231	0.103391	4	20	3	XP_004015716.1	GGN	chr14:47382254-47385158	-		gametogenetin	1e-88	NM_182477.1	GGN	Gametogenetin
GNGT1	mRNA	27.1278	0.819644	5.04863	3.14508e-06	up	1.84904	3.51507	0.137115	14	28	1	XP_004007772.1	GNGT1	chr4:11110561-11116203	+		guanine nucleotide binding protein (G protein), gamma transducing activity polypeptide 1	4e-35	NM_021955.3	GNGT1	Guanine nucleotide-binding protein subunit gamma
CCT6A	mRNA	1462.96	3393.33	-1.2138	0.0153676	down	171.719	37.8843	99.1999	6510	1510	4140	XP_004020988.1	CCT6A	chr24:27708571-27718382	+		chaperonin containing TCP1, subunit 6A (zeta 1)	0	NM_001762.3	CCT6A	Chaperonin subunit 6A
PARVB	mRNA	56.1934	9.83573	2.5143	3.19756e-05	up	0.747118	3.16833	0.62647	13	58	12	XP_004007090.1	PARVB	chr3:218742638-218853414	+		parvin, beta	1e-145	NM_013327.4	PARVB	Beta-parvin
ECEL1	mRNA	71.695	0.819644	6.45073	9.10383e-15	up	1.84625	2.20104	0.0284258	59	74	1	XP_004023490.1	ECEL1	chr2:233171352-233195130	-		endothelin converting enzyme-like 1	0	NM_004826.2	ECEL1	Endothelin-converting enzyme-like 1
UGDH	mRNA	790.582	1816.33	-1.20004	0.0152902	down	37.3889	14.728	38.2243	1969	816	2216	XP_004009827.1	UGDH	chr6:58561171-58586941	-		UDP-glucose 6-dehydrogenase	0	NM_003359.3	UGDH	UDP-glucose 6-dehydrogenase
PARS2	mRNA	75.5704	30.3268	1.31723	0.0461691	up	1.71513	2.79978	1.25601	46	78	37	XP_004002058.1	PARS2	chr1:28960037-28961545	-		prolyl-tRNA synthetase 2, mitochondrial (putative)	0	NM_152268.3	PARS2	Probable proline--tRNA ligase, mitochondrial
GLA	mRNA	1215.91	573.751	1.08354	0.0433491	up	17.4514	34.9248	18.6387	596	1255	700	XP_004022537.1	GLA	chrx:125621549-125631797	-		galactosidase, alpha	0	NM_000169.2	GLA	cDNA FLJ56739, highly similar to Alpha-galactosidase A (EC 3.2.1.22)
NLRC4	mRNA	86.2277	22.1304	1.96212	0.000168122	up	0.808931	1.456	0.422134	47	89	27	XP_004006087.1	NLRC4	chr3:91558608-91605585	+		NLR family, CARD domain containing 4	0	NM_021209.4	NLRC4	NLR family CARD domain-containing protein 4
LOC101122256	ncRNA	63.9442	18.8518	1.76211	0.00324891	up	0.212517	3.33299	1.11003	4	66	23	LOC101122256	LOC101122256	chrx:60234744-60286738	+		sprouty-related, EVH1 domain-containing protein 2-like
FADD	mRNA	150.172	38.5233	1.96281	1.14539e-05	up	4.46955	12.9533	3.74166	51	155	47	XP_004019999.1	FADD	chr21:46672617-46674854	+		Fas (TNFRSF6)-associated via death domain	5e-51	NM_003824.3	FADD	Protein FADD
ST8SIA2	mRNA	46.5048	7.37679	2.65631	5.52342e-05	up	1.12169	2.04705	0.366815	25	48	9	XP_004018080.1	ST8SIA2	chr18:13690345-13803282	-		ST8 alpha-N-acetyl-neuraminide alpha-2,8-sialyltransferase 2	0	NM_006011.3	ST8SIA2	ST8 alpha-N-acetyl-neuraminide alpha-2,8-sialyltransferase 2
TFEC	mRNA	186.988	11.475	4.02638	0	up	1.21592	6.75934	0.485323	33	193	14	XP_004007922.1	TFEC	chr4:52218310-52442343	+		transcription factor EC	9e-165	NM_012252.3	TFEC	cDNA FLJ55256, highly similar to Homo sapiens transcription factor EC (TFEC), transcript variant 1, mRNA
TFF2	mRNA	1883.45	12.2947	7.2592	0	up	9.07785	174.819	1.33142	96	1944	15	XP_004003411.1	TFF2	chr1:260684878-260688389	-		trefoil factor 2	6e-47	NM_005423.4	TFF2	Trefoil factor 2
ARHGDIA	mRNA	2375.62	707.353	1.7478	2.07199e-06	up	55.4125	180.447	60.6823	716	2452	863	XP_004013115.1	ARHGDIA	chr11:50187594-50190500	+		Rho GDP dissociation inhibitor (GDI) alpha	3e-115	NM_004309.4	ARHGDIA	cDNA FLJ50748, highly similar to Rho GDP-dissociation inhibitor 1
ARHGDIB	mRNA	2280.67	693.419	1.71766	3.58446e-06	up	34.0005	105.304	36.1527	722	2354	846	XP_004006879.1	ARHGDIB	chr3:199781411-199800708	+		Rho GDP dissociation inhibitor (GDI) beta	7e-102	NM_001175	ARHGDIB	cDNA, FLJ92068, highly similar to Homo sapiens Rho GDP dissociation inhibitor (GDI) beta (ARHGDIB),mRNA
LOC101119159	ncRNA	27.1278	5.73751	2.24128	0.0113615	up	0.376919	0.455975	0.108942	22	28	7	LOC101119159	LOC101119159	chr15:47017979-47052474	-		uncharacterized LOC101119159
ATF3	mRNA	149.203	394.249	-1.40183	0.00178441	down	14.4482	4.56784	13.6349	463	154	481	XP_004013948.1	ATF3	chr12:69062748-69069262	-		activating transcription factor 3	8e-92	NM_004024.4	ATF3	Cyclic AMP-dependent transcription factor ATF-3
ST8SIA4	mRNA	299.375	109.832	1.44665	0.000941736	up	5.34762	8.35445	3.46243	188	309	134	XP_004009144.1	ST8SIA4	chr5:97323160-97426040	-		ST8 alpha-N-acetyl-neuraminide alpha-2,8-sialyltransferase 4	0	NM_175052.2	ST8SIA4	CMP-N-acetylneuraminate-poly-alpha-2,8-sialyltransferase
LOC101122224	ncRNA	1693.55	121.307	3.80331	0	up	13.2044	181.607	14.7497	120	1748	148	LOC101122224	LOC101122224	chr19:55665922-55666436	+		ribosomal protein L23a pseudogene
HINT2	mRNA	346.849	149.175	1.2173	0.0121822	up	11.1608	22.3818	10.8938	170	358	182	XP_004004315.1	HINT2	chr2:52420731-52423483	+		histidine triad nucleotide binding protein 2	3e-75	NM_032593.2	HINT2	PKCI-1-related HIT protein variant
SCN7A	mRNA	30.0344	102.455	-1.77031	0.000715528	down	0.972377	0.329332	1.26911	87	31	125	XP_004005428.1	SCN7A	chr2:141978935-142039091	+		sodium channel, voltage-gated, type VII, alpha subunit	0	NM_002976.3	SCN7A	Sodium channel protein type 7 subunit alpha
LOC101122205	ncRNA	505.74	231.959	1.12453	0.0283516	up	29.4976	65.3087	33.8043	224	522	283	LOC101122205	LOC101122205	chr13:16992925-16993352	-		ribosomal protein S15 pseudogene
DCLK2	mRNA	177.3	67.2108	1.39943	0.00389572	up	1.83509	3.19201	1.36692	100	183	82	XP_004017569.1	DCLK2	chr17:7382808-7579677	-		doublecortin-like kinase 2	0	NM_152619.1	DCLK2	Doublecortin and CaM kinase-like 2, isoform CRA_c
GCG	mRNA	32.9409	0.819644	5.32874	1.55717e-07	up	0.399034	3.22393	0.0906197	4	34	1	XP_004004708.1	GCG	chr2:146540884-146549868	+		Glucagon	2e-93	NM_002054.4	GCG	Glucagon
NELL1	mRNA	51.3491	143.438	-1.48201	0.00369831	down	3.29527	0.87834	2.77167	189	53	175	XP_004019492.1	NELL1	chr21:22606315-23624877	-		NEL-like 1 (chicken)	0	NM_201551	NELL1	cDNA FLJ45906 fis, clone OCBBF3026979, highly similar to Protein kinase C-binding protein NELL1
TRNAG-CCC	tRNA	33.9098	8.19644	2.04863	0.00934706	up	5.32225	25.2943	6.90669	7	35	10	TRNAG-CCC	TRNAG-CCC	chrx:108068767-108068839	+		transfer RNA glycine (anticodon CCC)
WWOX	mRNA	23.2524	4.09822	2.50431	0.00928017	up	5.06881	11.5631	2.30223	10	24	5	XP_004014972.1	WWOX	chr14:4646428-4646538	+		WW domain containing oxidoreductase	4e-15	NM_130844.2	WWOX	cDNA FLJ78250, highly similar to Homo sapiens WW domain containing oxidoreductase (WWOX), transcript variant 1, mRNA
FTL	mRNA	29036.5	5567.84	2.38268	4.67959e-12	up	265.042	1809.04	391.872	4173	29970	6793	XP_004015414.1	FTL	chr14:54576413-54577984	+		Ferritin light chain	1e-84	NM_000146.3	FTL	Ferritin L-chain
SGPL1	mRNA	516.398	94.259	2.45378	2.3902e-11	up	5.69217	14.4913	2.9881	199	533	115	XP_004021486.1	SGPL1	chr25:26793265-26845551	+		sphingosine-1-phosphate lyase 1	0	NM_003901.3	SGPL1	Sphingosine-1-phosphate lyase 1
C5AR1	mRNA	746.015	59.0144	3.66007	0	up	2.52321	27.5988	2.47451	67	770	72	XP_004015385.1	C5AR1	chr14:53371533-53384671	+		complement component 5a receptor 1	2e-133	NM_001736.3	C5AR1	C5a anaphylatoxin chemotactic receptor 1
FRY	mRNA	909.751	2076.16	-1.19037	0.0177412	down	8.38873	5.01585	12.9266	1493	939	2533	XP_004012329.1	FRY	chr10:28985580-29237200	-		furry homolog (Drosophila)	0	NM_015030.1	FRYL	Protein furry homolog-like
LOC101121538	mRNA	2996.66	971.278	1.6254	1.84907e-05	up	120.882	310.924	113.879	1143	3093	1185	XP_004015238.1	LOC101121538	chr14:45497542-45505892	+		cytochrome c oxidase subunit 6B1-like	8e-43	NM_001863.4	COX6B1	Cytochrome c oxidase subunit 6B1
TYROBP	mRNA	3737.83	259.827	3.84658	0	up	21.7959	371.753	29.2568	215	3858	317	XP_004015240.1	TYROBP	chr14:45713512-45716386	-		TYRO protein tyrosine kinase binding protein	4e-40	NM_198125.2	TYROBP	TYRO protein tyrosine kinase-binding protein
LOC101120060	mRNA	235.431	10.6554	4.46565	0	up	0.512071	14.8148	0.784959	8	243	13	XP_004005447.1	LOC101120060	chr2:185546706-185560661	+		G protein-coupled receptor kinase 5-like	2e-87	NM_005308.2	GRK5	cDNA, FLJ93477, highly similar to Homo sapiens G protein-coupled receptor kinase 5 (GRK5), mRNA
ALMS1	mRNA	1270.16	2803.18	-1.14205	0.0343614	down	11.1481	5.81982	14.5104	2387	1311	3420	XP_004007361.1	ALMS1	chr3:95331745-95522141	+		Alstrom syndrome 1	0	NM_015120.4	ALMS1	Alstrom syndrome protein 1
LOC101121518	mRNA	14.5328	0.819644	4.14817	0.00371353	up	0.403324	1.43762	0.0915941	4	15	1	XP_004009855.1	LOC101121518	chr6:65298278-65444703	-		cytochrome c oxidase subunit 7B2, mitochondrial-like	3e-27	NM_130902.2	COX7B2	Cytochrome c oxidase subunit 7B2, mitochondrial
C21H11orf10	mRNA	1361.24	354.086	1.94274	6.53147e-08	up	60.5054	166.604	48.9564	485	1405	432	XP_004019639.1	C21H11orf10	chr21:39640747-39644465	-		chromosome 21 open reading frame, human C11orf10	2e-39	NM_014206.3	TMEM258	Transmembrane protein 258
LOC101120042	miscRNA	410.793	168.847	1.2827	0.00505665	up	8.66485	23.3354	10.8096	150	424	206	XR_173441.1	LOC101120042	chr24:41506720-41510206	+		uncharacterized LOC101120042
LOC101122151	mRNA	26.159	3.27858	2.99616	0.000858185	up	1.65027	1.3235	0.187386	31	27	4	XP_004002725.1	LOC101122151	chr1:110451277-110461522	-		intelectin-2-like	3e-151	NM_080878.2	ITLN2	Intelectin-2
LOC101122157	mRNA	356.537	7.37679	5.59491	0	up	0.534573	23.3734	0.546301	8	368	9	XP_004003698.1	LOC101122157	chr1:102296766-102303916	+		uncharacterized LOC101122157	4e-33	NM_002965.3	S100A9	cDNA, FLJ92148, highly similar to Homo sapiens S100 calcium binding protein A9 (calgranulin B) (S100A9), mRNA
LOC101120012	mRNA	323.596	136.881	1.24128	0.00983243	up	6.30289	13.3399	6.37438	150	334	167	XP_004015930.1	LOC101120012	chr14:59324944-59337651	+		uncharacterized LOC101120012	2e-85	NM_024710.2	ISOC2	Isochorismatase domain-containing protein 2, mitochondrial
IL10RA	mRNA	466.986	167.207	1.48174	0.000343645	up	5.18822	7.24684	2.94189	328	482	204	XP_004016110.1	IL10RA	chr15:28155376-28168771	+		interleukin 10 receptor, alpha	0	NM_001558.3	IL10RA	Interleukin-10 receptor subunit alpha
LOC101120019	mRNA	26.159	4.91786	2.4112	0.00707424	up	0.315213	1.30436	0.275584	6	27	6	XP_004017608.1	LOC101120019	chr17:49516495-49566357	+		uncharacterized LOC101120019	2e-84	NM_007104.4	RPL10A	60S ribosomal protein L10a
FYB	mRNA	1227.53	242.615	2.33902	2.39114e-11	up	6.97956	21.4425	4.79152	392	1267	296	XP_004017076.1	FYB	chr16:35170129-35269959	+		FYN binding protein	0	NM_199335.3	FYB	FYN-binding protein
MEOX2	mRNA	24.2213	84.4233	-1.80137	0.00115844	down	2.20436	1.24719	4.91071	42	25	103	XP_004007815.1	MEOX2	chr4:24100798-24175984	-		mesenchyme homeobox 2	5e-136	NM_005924.4	MEOX2	Mesenchyme homeo box 2 (Growth arrest-specific homeo box)
MEOX1	mRNA	25.1901	86.0626	-1.77253	0.00135461	down	1.2125	0.447238	1.72612	67	26	105	XP_004013015.1	MEOX1	chr11:42967966-42987012	-		mesenchyme homeobox 1	3e-130	NM_013999.3	MEOX1	cDNA FLJ77122, highly similar to Homo sapiens mesenchyme homeo box 1 (MEOX1), transcript variant 1, mRNA
BLVRB	mRNA	870.028	366.381	1.24772	0.00582795	up	29.9101	77.8353	37.0275	328	898	447	XP_004015743.1	BLVRB	chr14:48926581-48944336	-		biliverdin reductase B (flavin reductase (NADPH))	9e-79	NM_000713.2	BLVRB	Flavin reductase (NADPH)
LOC101120029	mRNA	767.33	335.234	1.19468	0.0115483	up	31.9355	27.6653	13.6537	869	792	409	XP_004019678.1	LOC101120029	chr21:41203497-41230012	+		group XVI phospholipase A1/A2-like	4e-49	NM_007069.3	PLA2G16	HRAS-like suppressor 3
LOC101120001	mRNA	57.1622	336.054	-2.55556	2.08418e-10	down	13.2346	3.72964	24.7694	199	59	410	XP_004013629.1	LOC101120001	chr12:4470248-4477532	+		C4b-binding protein alpha chain-like	2e-48	NM_000715.3	C4BPA	C4b-binding protein alpha chain
LOC101120002	mRNA	690.791	252.45	1.45225	0.000382976	up	25.2744	33.3894	13.7844	513	713	308	XP_004013711.1	LOC101120002	chr12:33092416-33098422	-		microtubule-associated proteins 1A/1B light chain 3C-like	6e-69	NM_001004343.2	MAP1LC3C	Microtubule-associated proteins 1A/1B light chain 3C
NEBL	mRNA	248.026	581.947	-1.2304	0.0107119	down	5.99766	1.51078	4.00439	966	256	710	XP_004014263.1	NEBL	chr13:21173652-21549609	-		nebulette	0	NM_213569.2	NEBL	Nebulette non-muscle isoform variant
SEC61G	mRNA	2347.53	937.673	1.32398	0.00216323	up	184.203	310.089	139.934	1368	2423	1144	XP_004018240.1	SEC61G	chr19:1318468-1323470	+		Sec61 gamma subunit	1e-33	NM_014302.3	SEC61G	Protein transport protein Sec61 subunit gamma
TAGAP	mRNA	69.7573	22.1304	1.65631	0.00508229	up	1.00563	1.78918	0.632428	39	72	27	XP_004011483.1	TAGAP	chr8:81999407-82007981	-		T-cell activation RhoGTPase activating protein	0	NM_152133.2	TAGAP	cDNA FLJ59734, highly similar to T-cell activation Rho GTPase-activatingprotein
C11H17orf103	mRNA	64.913	12.2947	2.40048	2.5185e-05	up	2.34432	8.78214	1.87903	17	67	15	XP_004013394.1	C11H17orf103	chr11:34767487-34776266	-		chromosome 11 open reading frame, human C17orf103	2e-42	NM_152914.2	C17orf103	chromosome 17 open reading frame 103
TTC21B	mRNA	599.719	2120.42	-1.82199	1.52632e-06	down	15.1284	7.28996	29.117	1220	619	2587	XP_004004687.1	TTC21B	chr2:142467208-142561157	+		tetratricopeptide repeat domain 21B	0	NM_024753.4	TTC21B	cDNA FLJ39132 fis, clone NTONG2008365, highly similar to Homo sapiens tetratricopeptide repeat domain 21B (TTC21B), mRNA
NLRP3	mRNA	160.829	24.5893	2.70943	7.02535e-10	up	0.88894	2.4183	0.417675	58	166	30	XP_004008789.1	NLRP3	chr5:38188669-38234079	+		NLR family, pyrin domain containing 3	0	NM_183395.2	NLRP3	cDNA, FLJ95925, highly similar to Homo sapiens cold autoinflammatory syndrome 1 (CIAS1), mRNA
NLRP2	mRNA	6.78196	36.0643	-2.4108	0.00182019	down	0.397879	0.128928	0.731075	22	7	44	XP_004015940.1	NLRP2	chr14:59657921-59687108	-		NLR family, pyrin domain containing 2	0	NM_017852.3	NLRP2	cDNA FLJ75133, highly similar to Homo sapiens NACHT, leucine rich repeat and PYD containing 2, mRNA
NLRP1	mRNA	124.013	31.1465	1.99335	2.01231e-05	up	0.451141	1.56824	0.44494	35	128	38	XP_004013325.1	NLRP1	chr11:25648572-25680673	+		NLR family, pyrin domain containing 1	0	NM_033007.3	NLRP1	NACHT, LRR and PYD domains-containing protein 1
TEPP	mRNA	12.5951	0	20	0.000906295	up	0	0.732593	0	0	13	0	XP_004015615.1	TEPP	chr14:25316728-25323551	+		testis, prostate and placenta expressed	2e-110	NM_199456.2	TEPP	Testis, prostate and placenta-expressed protein
NEFH	mRNA	90.1031	6.55715	3.78044	1.5646e-11	up	0.312035	1.72394	0.141725	16	93	8	XP_004017510.1	NEFH	chr17:68219417-68226165	+		neurofilament, heavy polypeptide	0	NM_021076.3	NEFH	Neurofilament heavy polypeptide
NEFM	mRNA	211.209	22.95	3.20211	5.9619e-14	up	0.919458	3.66389	0.449738	52	218	28	XP_004004229.1	NEFM	chr2:40553325-40558492	-		neurofilament, medium polypeptide	0	NM_005382.2	NEFM	NEFM protein
RPL18	mRNA	24822.9	10761.1	1.20585	0.02843	up	723.44	2069.86	1013.68	8512	25621	13129	XP_004015402.1	RPL18	chr14:54305581-54309329	-		ribosomal protein L18	4e-97	NM_001270490.1	RPL18	60S ribosomal protein L18
PVRIG	mRNA	40.6917	8.19644	2.31167	0.000953286	up	2.21124	3.26948	0.743952	27	42	10	XP_004021331.1	PVRIG	chr24:36075254-36076347	-		poliovirus receptor related immunoglobulin domain containing	9e-56	NM_024070.3	PVRIG	Transmembrane protein PVRIG
LOC101123656	mRNA	56.1934	16.3929	1.77733	0.00491628	up	0.391438	1.89945	0.646824	11	58	20	XP_004015481.1	LOC101123656	chr14:59783214-59790618	-		killer cell immunoglobulin-like receptor 3DL1-like	7e-96	NM_013289.2	KIR3DL1	Killer cell immunoglobulin-like receptor 3DL1
PTPRT	mRNA	19.377	68.8501	-1.82911	0.00213137	down	1.87459	0.247475	0.993337	144	20	84	XP_004014889.1	PTPRT	chr13:70279996-71107683	-		protein tyrosine phosphatase, receptor type, T	0	NM_133170.3	PTPRT	Receptor-type tyrosine-protein phosphatase T
PTPRN	mRNA	513.491	36.884	3.79927	0	up	5.12207	7.96404	0.653409	324	530	45	XP_004005480.1	PTPRN	chr2:220214588-220233980	-		protein tyrosine phosphatase, receptor type, N	0	NM_002846.3	PTPRN	cDNA FLJ77469, highly similar to Homo sapiens protein tyrosine phosphatase, receptor type, N, mRNA
TEN1	mRNA	279.029	81.9644	1.76735	1.56377e-05	up	12.3667	25.8423	8.57542	131	288	100	XP_004013168.1	TEN1	chr11:54658866-54671323	-		TEN1 telomerase capping complex subunit homolog (S. cerevisiae)	1e-54	NM_001113324.2	TEN1	Telomeric pathways in association with Stn1 number 1
HSPA12A	mRNA	59.0999	191.797	-1.69835	0.000191663	down	5.5249	1.63439	5.9918	196	61	234	XP_004020391.1	HSPA12A	chr22:36028559-36059619	-		heat shock 70kDa protein 12A	0	NM_025015.2	HSPA12A	cDNA FLJ54655, highly similar to Heat shock 70 kDa protein 12A
MAP7	mRNA	106.574	236.057	-1.14729	0.0412165	down	10.0657	1.474	3.68818	714	110	288	XP_004011418.1	MAP7	chr8:61392365-61548723	-		microtubule-associated protein 7	0	NM_003980.4	MAP7	cDNA, FLJ93207, highly similar to Homo sapiens microtubule-associated protein 7 (MAP7), mRNA
MAP9	mRNA	381.727	131.143	1.5414	0.000192748	up	4.24522	10.8893	4.22611	146	394	160	XP_004017227.1	MAP9	chr17:1719880-1764230	+		microtubule-associated protein 9	0	NM_001039580.1	MAP9	MAP9 protein
HN1	mRNA	1374.8	551.62	1.31747	0.00222334	up	32.4806	51.9064	23.5272	844	1419	673	XP_004013182.1	HN1	chr11:55303358-55317487	+		hematological and neurological expressed 1	8e-65	NM_016185.3	HN1	Hematological and neurological expressed 1 protein
HK2	mRNA	131.764	36.884	1.83689	8.32972e-05	up	2.99063	2.15374	0.693669	179	136	45	XP_004007373.1	HK2	chr3:96602310-96668548	+		hexokinase 2	0	NM_000189.4	HK2	cDNA FLJ75392, highly similar to Homo sapiens hexokinase II (HKII) mRNA
RPL35	mRNA	20429.2	7012.05	1.54272	0.000147173	up	961.842	3158.81	1224.81	6102	21086	8555	XP_004007224.1	RPL35	chr3:10975614-10983233	+		ribosomal protein L35	4e-44	NM_007209.3	RPL35	60S ribosomal protein L35
RPL36	mRNA	13444.7	3904.78	1.78373	1.54452e-06	up	357.097	1671.54	548.406	2818	13877	4764	XP_004008635.1	RPL36	chr5:16217309-16218622	-		ribosomal protein L36	2e-54	NM_033643.2	RPL36	60S ribosomal protein L36
RPL37	mRNA	33463.1	9129.19	1.87401	3.84537e-07	up	1069.65	4724.14	1455.95	7433	34539	11138	XP_004017070.1	RPL37	chr16:33597634-33600251	+		ribosomal protein L37	2e-50	NM_000997.4	RPL37	60S ribosomal protein L37
RPL38	mRNA	5668.75	1727.81	1.71409	4.29227e-06	up	250.927	1256.76	432.789	1110	5851	2108	XP_004013572.1	RPL38	chr11:56151593-56160330	-		ribosomal protein L38	3e-21	NM_001035258.1	RPL38	60S ribosomal protein L38
RPL39	mRNA	32554.4	5835.04	2.48004	4.56968e-13	up	247.828	5033.61	1019.22	1572	33601	7119	XP_004022439.1	RPL39	chrx:109044104-109047434	+		ribosomal protein L39	4e-23	NM_001000.3	RPL39	60S ribosomal protein L39
RPL31	mRNA	25566	10371.8	1.30157	0.00753535	up	969.791	2927.89	1341.84	8307	26388	12654	XP_004006179.1	RPL31	chr3:100399751-100404851	-		ribosomal protein L31	2e-68	NM_001099693.1	RPL31	cDNA, FLJ92036, highly similar to Homo sapiens ribosomal protein L31 (RPL31), mRNA
HK3	mRNA	519.304	71.309	2.86442	7.88258e-15	up	2.00169	9.18747	1.43336	111	536	87	XP_004008754.1	HK3	chr5:35821815-35841134	-		hexokinase 3 (white cell)	0	NM_002115.2	HK3	Hexokinase-3
MAS1	mRNA	0	15.5732	-20	0.000309895	down	0.402706	0	0.992925	7	0	19	XP_004011598.1	MAS1	chr8:82782034-82783011	+		MAS1 oncogene	3e-160	NM_002377.2	MAS1	Proto-oncogene Mas
RPL27	mRNA	6498.08	2622.86	1.30887	0.00371027	up	337.406	966.928	440.867	2224	6707	3200	XP_004023278.1	RPL27	chr11:42494520-42499961	+		ribosomal protein L27	3e-58	NM_000988.3	RPL27	60S ribosomal protein L27
RPL28	mRNA	16582.9	4675.25	1.82658	7.30137e-07	up	353.373	1242.06	395.608	4628	17116	5704	XP_004015471.1	RPL28	chr14:59371717-59375311	-		ribosomal protein L28	8e-74	NM_001136137.1	RPL28	60S ribosomal protein L28
RPL29	mRNA	20951.4	8411.19	1.31667	0.00549977	up	556.597	1773.84	804.451	6449	21625	10262	XP_004018459.1	RPL29	chr19:48911829-48914054	+		ribosomal protein L29	3e-59	NM_000992.2	RPL29	60S ribosomal protein L29
LOC101122122	mRNA	14.5328	0	20	0.000253858	up	0.119203	1.69955	0	1	15	0	XP_004013719.1	LOC101122122	chr12:34315683-34318624	+		lymphotactin-like	6e-36	NM_002995.2	XCL1	Lymphotactin
CTNNAL1	mRNA	644.286	1505.69	-1.22465	0.0109286	down	27.626	10.3143	27.2347	1693	665	1837	XP_004005263.1	CTNNAL1	chr2:14236479-14283142	+		catenin (cadherin-associated protein), alpha-like 1	0	NM_003798.3	CTNNAL1	cDNA, FLJ95528, highly similar to Homo sapiens catenin (cadherin-associated protein), alpha-like 1 (CTNNAL1), mRNA
LOC101122112	mRNA	14644.2	5377.68	1.44527	0.000639898	up	465.446	1403.37	582.251	4765	15115	6561	XP_004010547.1	LOC101122112	chr7:39748748-39749576	-		60S ribosomal protein L36a-like	3e-57	NM_021029.5	RPL36A	60S ribosomal protein L36a
JUNB	mRNA	1042.48	390.97	1.41489	0.000562612	up	60.8705	52.9381	22.4515	1176	1076	477	UPI0000086DFF	JUNB	chr5:10817020-10818310	-		Jun-B proto-oncogene
LOC101122148	mRNA	134.67	32.7858	2.03829	8.09943e-06	up	2.28397	14.7465	4.04828	20	139	40	XP_004002479.1	LOC101122148	chr1:98883634-98884138	+		histone H2A type 2-A-like	9e-70	NM_001040874.1	HIST2H2AA4	histone cluster 2, H2aa4
LOC101119296	ncRNA	479.581	152.454	1.6534	2.79357e-05	up	16.0954	67.402	24.2901	112	495	186	LOC101119296	LOC101119296	chr3:165532313-165532705	-		ribosomal protein S15a pseudogene
HDC	mRNA	0	28.6875	-20	2.6316e-07	down	0.528073	0	0.763154	22	0	35	XP_004010671.1	HDC	chr7:56989165-57011623	+		histidine decarboxylase	0	NM_002112.3	HDC	HDC protein
CSF2RB	mRNA	1779.78	168.027	3.40493	0	up	5.32737	36.767	3.9212	253	1837	205	XP_004006774.1	CSF2RB	chr3:180166739-180179868	+		colony stimulating factor 2 receptor, beta, low-affinity (granulocyte-macrophage)	0	NM_000395.2	CSF2RB	Cytokine receptor common subunit beta
CSF2RA	mRNA	642.348	159.831	2.00681	5.08434e-08	up	5.3798	20.2107	5.67237	168	663	195	XP_004021939.1	CSF2RA	chrx:526284-550141	+		colony stimulating factor 2 receptor, alpha, low-affinity (granulocyte-macrophage)	6e-134	NM_172249.2	CSF2RA	Granulocyte-macrophage colony-stimulating factor receptor subunit alpha
ATP5G2	mRNA	7971.71	3211.36	1.3117	0.00386404	up	257.467	752.252	342.323	2677	8228	3918	NM_001009468.1	ATP5G2	chr3:132715824-132719413	+		ATP synthase F(0) complex subunit C2, mitochondrial	1e-62	NM_005176.5	ATP5G2	ATP synthase F(0) complex subunit C2, mitochondrial
HCK	mRNA	270.309	36.884	2.87355	7.37854e-13	up	3.10115	7.86047	1.20731	105	279	45	XP_004014848.1	HCK	chr13:60873135-60919215	+		hemopoietic cell kinase	0	NM_002110.3	HCK	cDNA FLJ78472, highly similar to Human hemopoietic cell protein-tyrosine kinase (HCK) gene
LOC101123625	mRNA	43.5983	13.9339	1.64567	0.0273764	up	3.92141	3.64632	1.31646	46	45	17	LOC101123625	LOC101123625	chr4:82747858-82755780	+		T-cell receptor gamma chain C region 5/10-13-like
THEMIS2	mRNA	370.101	87.7019	2.07724	6.2584e-08	up	3.57529	7.61151	2.03223	171	382	107	XP_004005536.1	THEMIS2	chr2:238350123-238364854	-		thymocyte selection associated family member 2	0	NM_004848.3	THEMIS2	Protein THEMIS2
ADCY7	mRNA	902.969	335.234	1.42951	0.000472419	up	4.28545	8.16424	3.42823	465	932	409	XP_004015027.1	ADCY7	chr14:18177542-18221988	+		adenylate cyclase 7	0	NM_001286057.1	ADCY7	cDNA FLJ36387 fis, clone THYMU2008799, highly similar to Adenylate cyclase type 7 (EC 4.6.1.1)
DEPDC7	mRNA	70.7261	26.2286	1.4311	0.0247468	up	2.28714	2.44152	1.02283	65	73	32	XP_004016777.1	DEPDC7	chr15:61854295-61872447	+		DEP domain containing 7	0	NM_139160.2	DEPDC7	cDNA FLJ57926, highly similar to Mus musculus DEP domain containing 7 (Depdc7), mRNA
LOC101121401	ncRNA	2295.21	349.168	2.71663	1.66533e-15	up	31.9281	206.403	35.4945	348	2369	426	LOC101121401	LOC101121401	chr2:109886494-109887107	+		ferritin, heavy polypeptide 1 pseudogene
FCER1G	mRNA	2312.65	419.658	2.46226	7.15872e-13	up	43.2025	207.319	42.5221	473	2387	512	XP_004002741.1	FCER1G	chr1:110756391-110759594	+		Fc fragment of IgE, high affinity I, receptor for; gamma polypeptide	6e-30	NM_004106.1	FCER1G	High affinity immunoglobulin epsilon receptor subunit gamma
FCER1A	mRNA	0	51.6376	-20	1.03186e-11	down	1.56144	0	2.97863	30	0	63	NM_001123004.1	FCER1A	chr1:108571159-108577105	+		Fc fragment of IgE, high affinity I, receptor for; alpha polypeptide	1e-85	NM_002001.3	FCER1A	High affinity immunoglobulin epsilon receptor subunit alpha
ANKMY1	mRNA	10.6574	41.8018	-1.97172	0.00736318	down	0.82461	0.221072	0.979551	39	11	51	XP_004003492.1	ANKMY1	chr1:982119-1013530	+		ankyrin repeat and MYND domain containing 1	3e-176	NM_017844.3	ANKMY1	Ankyrin repeat and MYND domain containing 1, isoform CRA_a
CHCHD10	mRNA	1024.08	372.938	1.45731	0.000301393	up	75.0184	140.616	57.8479	536	1057	455	XP_004017710.1	CHCHD10	chr17:70488973-70491624	-		coiled-coil-helix-coiled-coil-helix domain containing 10	7e-34	NM_213720.1	CHCHD10	Coiled-coil-helix-coiled-coil-helix domain-containing protein 10, mitochondrial
LOC101121431	mRNA	79.4458	20.4911	1.95497	0.000269239	up	0.905234	0.678419	0.19767	104	82	25	XP_004011845.1	LOC101121431	chr9:72974079-73365157	-		regulating synaptic membrane exocytosis protein 2-like	0	NM_014677.4	RIMS2	Regulating synaptic membrane exocytosis protein 2
OPN3	mRNA	11.6262	0	20	0.00173265	up	0.289274	0.824874	0	4	12	0	XP_004023196.1	OPN3	chr12:33339367-33344907	+		opsin 3	1e-52	NM_014322.2	OPN3	Opsin 3 (Encephalopsin, panopsin), isoform CRA_a
KLHL6	mRNA	81.3835	18.8518	2.11003	6.23203e-05	up	0.560502	2.13105	0.557647	21	84	23	XP_004003156.1	KLHL6	chr1:201768627-201821950	+		kelch-like 6 (Drosophila)	0	NM_130446.2	KLHL6	Kelch-like protein 6
SLC4A4	mRNA	86.2277	527.851	-2.61391	9.62774e-12	down	6.32165	0.904878	6.25752	591	89	644	XP_004009947.1	SLC4A4	chr6:86143216-86456831	+		Putative sodium bicarbonate cotransporter	0	NM_003759.3	SLC4A4	Solute carrier family 4 sodium bicarbonate cotransporter member 4 variant C
MEPE	mRNA	109.48	3.27858	5.06146	1.11022e-16	up	2.08786	2.91237	0.100577	77	113	4	XP_004009765.1	MEPE	chr6:36804572-36819432	-		matrix extracellular phosphoglycoprotein	4e-178	NM_020203.3	MEPE	Matrix extracellular phosphoglycoprotein
SLC30A2	mRNA	76.5392	24.5893	1.63817	0.00421178	up	0.47757	2.24131	0.813414	16	79	30	XP_004005554.1	SLC30A2	chr2:239920459-239934880	+		solute carrier family 30 (zinc transporter), member 2	1e-169	NM_032513.3	SLC30A2	cDNA FLJ36708 fis, clone UTERU2009904, highly similar to Homo sapiens solute carrier family 30 (zinc transporter), member 2 (SLC30A2), transcript variant 1, mRNA
PTPN7	mRNA	33.9098	8.19644	2.04863	0.00934706	up	0.727549	2.017	0.550749	12	35	10	XP_004023630.1	PTPN7	chr12:79084159-79090040	-		protein tyrosine phosphatase, non-receptor type 7	8e-124	NM_080589.1	PTPN7	cDNA FLJ52772, highly similar to Tyrosine-protein phosphatase non-receptor type 7 (EC 3.1.3.48)
PTPN6	mRNA	692.728	220.484	1.65161	1.87071e-05	up	9.09419	17.7726	6.38572	348	715	269	XP_004006969.1	PTPN6	chr3:207454631-207469896	-		protein tyrosine phosphatase, non-receptor type 6	0	NM_080549.3	PTPN6	cDNA FLJ60320, highly similar to Tyrosine-protein phosphatase non-receptor type6 (EC 3.1.3.48)
GRN	mRNA	9800.9	1563.88	2.64778	4.88498e-15	up	38.9405	257.263	46.3745	1455	10116	1908	XP_004013034.1	GRN	chr11:43569030-43576198	+		granulin	0	NM_002087.2	GRN	Paragranulin
MAL2	mRNA	336.191	802.431	-1.2551	0.00745804	down	27.1332	7.42353	19.9586	1209	347	979	XP_004012035.1	MAL2	chr9:57834612-57849911	-		mal, T-cell differentiation protein 2	2e-63	NM_052886.2	MAL2	Protein MAL2
RTN4RL2	mRNA	72.6638	6.55715	3.4701	3.05997e-09	up	2.29528	4.25149	0.427695	39	75	8	XP_004023422.1	RTN4RL2	chr15:77922273-77938804	+		reticulon 4 receptor-like 2	2e-83	NM_178570.2	RTN4RL2	Reticulon-4 receptor-like 2
RCSD1	mRNA	260.621	104.914	1.31274	0.0055042	up	4.39132	8.77191	3.99683	128	269	128	XP_004002782.1	RCSD1	chr1:117882057-117950381	+		RCSD domain containing 1	3e-113	NM_052862.3	RCSD1	CapZ-interacting protein
PTPRE	mRNA	210.241	86.0626	1.28858	0.0094089	up	4.50447	4.36157	2.00767	214	217	105	XP_004020317.1	PTPRE	chr22:46388786-46432558	+		protein tyrosine phosphatase, receptor type, E	0	NM_130435.3	PTPRE	cDNA FLJ58245, highly similar to Receptor-type tyrosine-protein phosphatase epsilon (EC 3.1.3.48)
NFIB	mRNA	499.927	1143.4	-1.19354	0.0154305	down	57.2199	27.0804	69.9249	1037	516	1395	NM_001267879.1	NFIB	chr2:82164978-82387734	-		Nuclear factor 1 B-type isoform 3	4e-160	NM_005596.3	NFIB	Nuclear factor 1 B-type
F5	mRNA	569.684	86.8822	2.71303	9.76996e-14	up	1.34428	4.97561	0.857217	151	588	106	XP_004013725.1	F5	chr12:35311086-35387084	-		coagulation factor V (proaccelerin, labile factor)	0	NM_000130.4	F5	Mutant coagulation factor V
tRNA-Ala	tRNA	55.2245	2.45893	4.4892	6.63986e-10	up	1.76674	44.6953	2.56782	2	57	3	tRNA-Ala	tRNA-Ala	chrm:5020-5088	-
LOC101123578	ncRNA	259.652	41.8018	2.63494	4.46794e-11	up	1.41143	7.38786	1.36336	48	268	51	LOC101123578	LOC101123578	chr14:59701679-59718782	-		leukocyte immunoglobulin-like receptor subfamily A member 6-like
LOC101123571	mRNA	139.515	40.9822	1.76735	0.000142071	up	4.46526	8.31323	2.75672	73	144	50	XP_004013484.1	LOC101123571	chr11:47625806-47629883	-		intercellular adhesion molecule 2-like	1e-59	NM_001099789.1	ICAM2	cDNA FLJ76426, highly similar to Homo sapiens intercellular adhesion molecule 2 (ICAM2), mRNA
LAPTM4A	mRNA	10584.7	4182.64	1.33949	0.00288206	up	170.844	417.961	186.59	4245	10925	5103	XP_004005757.1	LAPTM4A	chr3:27772461-27789361	-		lysosomal protein transmembrane 4 alpha	3e-133	NM_014713.4	LAPTM4A	cDNA FLJ51463, highly similar to Lysosomal-associated transmembrane protein 4A
KCNAB2	mRNA	190.864	64.7519	1.55955	0.00057166	up	2.66248	4.70331	1.80252	106	197	79	XP_004013810.1	KCNAB2	chr12:45327560-45361280	-		potassium voltage-gated channel, shaker-related subfamily, beta member 2	0	NM_172130.2	KCNAB2	cDNA FLJ77679, highly similar to Homo sapiens potassium voltage-gated channel, shaker-related subfamily, beta member 2 (KCNAB2), transcript variant 1, mRNA
KCNAB1	mRNA	475.706	1610.6	-1.75946	4.60158e-06	down	17.2138	9.29828	35.5631	864	491	1965	XP_004003276.1	KCNAB1	chr1:229203031-229677691	-		potassium voltage-gated channel, shaker-related subfamily, beta member 1	0	NM_172160.2	KCNAB1	cDNA FLJ52197, highly similar to Voltage-gated potassium channel subunit beta-1
LOC101122428	ncRNA	21.3147	0	20	3.7328e-06	up	0.290519	2.02503	0	3	22	0	LOC101122428	LOC101122428	chr3:205208726-205221237	+		killer cell lectin-like receptor subfamily B member 1-like
LOC101123553	mRNA	1461.03	3173.66	-1.11917	0.0465511	down	85.3893	32.7433	80.358	3738	1508	3872	XP_004008689.1	LOC101123553	chr5:19699765-19769686	+		prolyl 4-hydroxylase subunit alpha-2-like	0	NM_004199.2	P4HA2	Prolyl 4-hydroxylase subunit alpha-2
IHH	mRNA	65.8819	175.404	-1.41273	0.00478867	down	3.22607	1.91299	5.75352	109	68	214	XP_004004986.1	IHH	chr2:219982785-219988706	-		Indian hedgehog	3e-169	NM_002181.3	IHH	Indian hedgehog protein
AR	mRNA	227.68	628.667	-1.46529	0.000558926	down	14.0105	4.52208	14.0455	695	235	767	XP_004022195.1	AR	chrx:56623044-56819507	+		Androgen receptor	0	NM_001011645.2	AR	Androgen receptor splice variant 3
ARL4D	mRNA	67.8196	261.466	-1.94685	3.69463e-06	down	12.4111	2.75261	11.9882	300	70	319	XP_004013011.1	ARL4D	chr11:42762748-42764682	+		ADP-ribosylation factor-like 4D	4e-104	NM_001661.3	ARL4D	ADP-ribosylation factor-like protein 4D
ARL4C	mRNA	128.857	27.0482	2.25217	9.21855e-07	up	3.97624	12.5667	2.97988	40	133	33	NM_001162554.1	ARL4C	chr1:6371836-6372401	+		ADP-ribosylation factor-like 4C	1e-111	NM_005737.3	ARL4C	ADP-ribosylation factor-like protein 4C
LOC100192427	mRNA	212.178	21.3107	3.31562	1.14353e-14	up	4.58174	38.2804	4.45335	25	219	26	NM_001139448.1	LOC100192427	chr14:60200588-60200894	+		Fc gamma 2 receptor	2e-61	np_006838	np_006838
LOC101123533	mRNA	18841.2	5377.68	1.80884	1.08876e-06	up	770.972	2913.22	939.315	4891	19447	6561	XP_004005108.1	LOC101123533	chr2:237678997-237679353	+		60S ribosomal protein L37a-like	1e-47	NM_000998.4	RPL37A	60S ribosomal protein L37a
IL8	mRNA	55.2245	7.37679	2.90424	2.82629e-06	up	1.39528	2.06103	0.325429	37	57	9	NM_001009401.2	IL8	chr6:88474807-88478284	+		Interleukin-8	2e-36	NM_000584.3	IL8	IL-8(9-77)
NTNG1	mRNA	73.6327	302.449	-2.03827	6.68722e-07	down	7.08454	1.29564	6.01193	395	76	369	XP_004002303.1	NTNG1	chr1:83661629-84023488	+		netrin G1	0	NM_014917.2	NTNG1	Netrin G1 isoform G1a
MC4R	mRNA	0	7.37679	-20	0.047805	down	0.787126	0	0.257407	25	0	9	NM_001126370.2	MC4R	chr23:59385001-59386787	-		Melanocortin 4 receptor	4e-179	NM_005912.2	MC4R	Truncated melanocortin 4 receptor variant
TXLNB	mRNA	25.1901	6.55715	1.94172	0.0474909	up	0.199203	0.546995	0.160848	9	26	8	XP_004011430.1	TXLNB	chr8:63936878-63990457	-		taxilin beta	0	NM_153235.3	TXLNB	cDNA, FLJ95585
CXCL11	mRNA	45.536	11.475	1.98851	0.00327959	up	54.3835	6.46151	1.83942	376	47	14	XP_004009974.1	CXCL11	chr6:90569966-90571259	-		chemokine (C-X-C motif) ligand 11	2e-40	NM_005409.4	CXCL11	C-X-C motif chemokine 11
BST1	mRNA	6.78196	69.6697	-3.36076	4.52407e-08	down	14.8654	0.575046	6.67329	172	7	85	XP_004010174.1	BST1	chr6:110451450-110466649	+		bone marrow stromal cell antigen 1	2e-95	NM_004334.2	BST1	ADP-ribosyl cyclase 2
tRNA-Asn	tRNA	248.026	9.83573	4.65631	0	up	4.17482	187.636	8.86832	5	256	12	tRNA-Asn	tRNA-Asn	chrm:5090-5162	-
TTYH1	mRNA	62.0065	17.2125	1.84896	0.00197675	up	1.28532	2.52224	0.790936	31	64	21	XP_004023418.1	TTYH1	chr14:60141497-60153519	+		tweety homolog 1 (Drosophila)	3e-144	NM_020659.3	TTYH1	Protein tweety homolog 1
CYB561	mRNA	0.968851	12.2947	-3.66561	0.0267886	down	3.60665	0.137126	1.96575	25	1	15	NM_001093790.1	CYB561	chr11:47187078-47189315	-		Cytochrome b561	7e-122	NM_001915.3	CYB561	cDNA FLJ37925 fis, clone CTONG2000469, highly similar to Cytochrome b561 domain-containing protein 1
ABCB4	mRNA	85.2589	190.977	-1.16348	0.0430832	down	7.58649	1.82597	4.59434	349	88	233	XP_004008268.1	ABCB4	chr4:32852491-32982340	+		ATP-binding cassette, sub-family B (MDR/TAP), member 4	0	NM_018850.2	ABCB4	Variant ATP-binding cassette sub-family B member 4
CXCL13	mRNA	22.2836	2.45893	3.17988	0.00146283	up	1.67452	1.46431	0.182534	25	23	3	XP_004009980.1	CXCL13	chr6:91930529-91936717	+		chemokine (C-X-C motif) ligand 13	2e-19	NM_006419.2	CXCL13	C-X-C motif chemokine 13
HP	mRNA	76.5392	0	20	0	up	0.750184	3.12953	0	18	79	0	XP_004015160.1	HP	chr14:38339867-38346263	-		haptoglobin	0	NM_005143.3	HP	cDNA FLJ31310 fis, clone LIVER1000165, highly similar to Haptoglobin
LOC101122496	mRNA	196.677	49.1786	1.99972	2.19319e-06	up	0.671196	2.81543	0.795273	46	203	60	XP_004003802.1	LOC101122496	chr1:141218740-141299108	-		multidrug resistance-associated protein 1-like	0	NM_019902.1	ABCC1	ATP-binding cassette transporter variant ABCC1delta-ex13&14
CYBB	mRNA	3447.17	362.283	3.25023	0	up	8.45199	46.7058	5.55279	612	3558	442	XP_004022045.1	CYBB	chrx:35050715-35084073	+		NADPH oxidase heavy chain subunit	0	NM_000397.3	CYBB	cDNA FLJ60919, highly similar to Cytochrome b-245 heavy chain
OXLD1	mRNA	196.677	74.5876	1.39882	0.00324172	up	3.83025	7.17535	3.074	103	203	91	XP_004013124.1	OXLD1	chr11:50314100-50316406	+		oxidoreductase-like domain containing 1	2e-48	NM_001039842.1	OXLD1	Oxidoreductase-like domain-containing protein 1
TRAPPC2L	mRNA	479.581	213.927	1.16466	0.0184856	up	33.6761	64.4094	32.4668	246	495	261	XP_004015573.1	TRAPPC2L	chr14:13560902-13563490	+		trafficking protein particle complex 2-like	2e-72	NM_016209.3	TRAPPC2L	Trafficking protein particle complex subunit 2-like protein
PRKX	mRNA	118.2	23.7697	2.31403	8.15426e-07	up	4.41605	6.32217	1.43622	81	122	29	XP_004022575.1	PRKX	chrx:1606431-1649261	-		protein kinase, X-linked	1e-159	NM_005044.4	PRKX	cAMP-dependent protein kinase catalytic subunit PRKX
PRLH	mRNA	46.5048	1.63929	4.82624	3.05671e-09	up	0	4.59214	0.182861	0	48	2	NM_001009434.1	PRLH	chr1:3403255-3406190	-		Prolactin-releasing peptide
UNC5CL	mRNA	7.75081	0	20	0.0247482	up	0.115531	0.329441	0	3	8	0	XP_004019259.1	UNC5CL	chr20:15033547-15040760	-		unc-5 homolog C (C. elegans)-like	0	NM_173561.2	UNC5CL	MUXA protein
SLC31A2	mRNA	374.945	163.109	1.20084	0.0138974	up	8.40995	14.5614	7.14338	213	387	199	XP_004004052.1	SLC31A2	chr2:10512875-10521289	-		solute carrier family 31 (copper transporters), member 2	3e-53	NM_001860.2	SLC31A2	cDNA FLJ57729, moderately similar to Probable low-affinity copper uptake protein 2
LOC101120261	mRNA	31.9721	6.55715	2.28567	0.00417182	up	4.27002	5.27896	1.21689	25	33	8	XP_004014590.1	LOC101120261	chr13:64548003-64548338	-		up-regulated during skeletal muscle growth protein 5-like	4e-27	NM_032747.3	USMG5	Up-regulated during skeletal muscle growth protein 5
LOC101121318	ncRNA	179.237	51.6376	1.79538	4.18853e-05	up	3.44525	9.1225	3.00414	66	185	63	LOC101121318	LOC101121318	chr2:128005774-128008173	-		heterogeneous nuclear ribonucleoprotein A3-like
EPHA3	mRNA	37.7852	269.663	-2.83526	1.28483e-11	down	1.97825	0.359478	2.89814	204	39	329	XP_004002895.1	EPHA3	chr1:155656947-156064253	+		EPH receptor A3	0	NM_182644.2	EPHA3	cDNA FLJ77258, highly similar to Homo sapiens EPH receptor A3 (EPHA3), transcript variant 1, mRNA
EFHD2	mRNA	708.23	188.518	1.90951	2.4235e-07	up	14.6824	38.9376	11.7084	262	731	230	XP_004014121.1	EFHD2	chr12:50122358-50138901	-		EF-hand domain family, member D2	2e-98	NM_024329.5	EFHD2	EF-hand domain-containing protein D2
EFHD1	mRNA	224.773	700.796	-1.64052	4.48407e-05	down	18.5733	9.2545	32.5087	444	232	855	XP_004003518.1	EFHD1	chr1:8035643-8079379	-		EF-hand domain family, member D1	2e-74	NM_025202.3	EFHD1	cDNA FLJ51583, highly similar to EF-hand domain-containing protein 1 (Swiprosin-2)
TRAPPC6A	mRNA	90.1031	28.6875	1.65115	0.00214211	up	5.57279	9.47348	3.4073	52	93	35	XP_004015793.1	TRAPPC6A	chr14:51890650-51899881	-		trafficking protein particle complex 6A	1e-64	NM_024108.2	TRAPPC6A	Trafficking protein particle complex subunit 6A
EFHC2	mRNA	39.7229	117.209	-1.56104	0.00296827	down	4.30661	0.902326	3.00768	186	41	143	XP_004022631.1	EFHC2	chrx:41204932-41442748	-		EF-hand domain (C-terminal) containing 2	0	NM_025184.3	EFHC2	cDNA FLJ78473, highly similar to Homo sapiens EF-hand domain (C-terminal) containing 2 (EFHC2), mRNA
PRF1	mRNA	111.418	38.5233	1.53218	0.00315523	up	1.30181	3.47072	1.35561	41	115	47	XP_004021485.1	PRF1	chr25:26597136-26601253	-		perforin 1 (pore forming protein)	0	NM_005041.4	PRF1	Perforin-1
TF	mRNA	2063.65	626.208	1.72049	3.437e-06	up	42.1266	44.3959	15.2134	1922	2130	764	XP_004003379.1	TF	chr1:253633394-253673044	-		Transferrin	0	NM_001063.3	TF	TF protein
TH	mRNA	4.84425	27.8679	-2.52426	0.00476406	down	1.56288	0.275099	1.78778	27	5	34	XP_004020012.1	TH	chr21:48646572-48652321	+		tyrosine hydroxylase	7e-76	NM_199293.2	TH	TH protein
SLC22A16	mRNA	7.75081	41.8018	-2.43115	0.00069616	down	1.29839	0.219402	1.33671	45	8	51	XP_004011255.1	SLC22A16	chr8:26856901-26890222	+		solute carrier family 22 (organic cation/carnitine transporter), member 16	0	NM_033125.3	SLC22A16	Solute carrier family 22 member 16
ARL11	mRNA	81.3835	4.09822	4.31167	2.36566e-12	up	0.580039	6.616	0.376359	7	84	5	XP_004012129.1	ARL11	chr10:19492601-19493279	+		ADP-ribosylation factor-like 11	1e-76	NM_138450.5	ARL11	ADP-ribosylation factor-like protein 11
PLXNB3	mRNA	3.8754	22.1304	-2.51361	0.0156272	down	0.359152	0.0390146	0.251679	35	4	27	XP_004023217.1	PLXNB3	chrx:77628046-77643186	-		plexin B3	0	NM_005393.2	PLXNB3	cDNA FLJ76953, highly similar to Homo sapiens plexin B3 (PLXNB3), mRNA
TCN1	mRNA	15.5016	2.45893	2.65631	0.0395984	up	0.302493	0.657196	0.117764	7	16	3	XP_004016557.1	TCN1	chr15:80031969-80046922	-		transcobalamin I (vitamin B12 binding protein, R binder family)	7e-141	NM_001062.3	TCN1	Transcobalamin-1
LOC101120206	ncRNA	43.5983	10.6554	2.03269	0.00312585	up	0.902024	1.60759	0.443837	24	45	13	LOC101120206	LOC101120206	chr21:42597466-42614058	-		uncharacterized LOC101120206
PLXNC1	mRNA	1201.38	206.55	2.54012	3.1275e-13	up	2.71634	9.09537	1.76826	352	1240	252	XP_004007429.1	PLXNC1	chr3:130251989-130426765	+		plexin C1	0	NM_005761.2	PLXNC1	cDNA FLJ58722, highly similar to Plexin-C1
COMMD9	mRNA	373.008	104.095	1.84131	2.56444e-06	up	7.35059	33.2952	10.4692	81	385	127	XP_004016457.1	COMMD9	chr15:64949356-64962591	-		COMM domain containing 9	8e-103	NM_014186.3	COMMD9	COMM domain containing 9
PRR3	mRNA	225.742	91.8001	1.29811	0.00774246	up	6.34771	15.9752	7.3388	88	233	112	XP_004019324.1	PRR3	chr20:27495427-27499481	+		proline rich 3	2e-65	NM_025263.3	PRR3	cDNA, FLJ95224, Homo sapiens proline rich 3 (PRR3), mRNA
LOC101121387	mRNA	129.826	32.7858	1.98544	1.75358e-05	up	2.1812	14.3267	4.06438	19	134	40	XP_004002476.1	LOC101121387	chr1:98869545-98870047	-		histone H2A type 2-A-like	9e-70	NM_001040874.1	HIST2H2AA4	histone cluster 2, H2aa4
MUSTN1	mRNA	3541.15	1310.61	1.43398	0.000453499	up	90.4317	254.183	106.283	1236	3655	1599	XP_004018439.1	MUSTN1	chr19:48033773-48035149	+		musculoskeletal, embryonic nuclear protein 1	1e-39	NM_205853.3	MUSTN1	Musculoskeletal embryonic nuclear protein 1
LOC101121396	mRNA	2594.58	6371.91	-1.29622	0.00662354	down	290.464	89.7041	248.826	8244	2678	7774	XP_004003854.1	LOC101121396	chr1:187648234-187654150	-		tubulin alpha-1C chain-like	0	NM_032704.3	TUBA1C	cDNA FLJ55956, highly similar to Tubulin alpha-6 chain
LOC101121365	miscRNA	6571.72	2948.26	1.15641	0.030178	up	197.995	373.612	189.365	3417	6783	3597	XR_173296.1	LOC101121365	chr13:76960534-76963862	+		uncharacterized LOC101121365
IRGQ	mRNA	113.356	46.7197	1.27875	0.0277195	up	1.82501	4.99253	2.30478	41	117	57	XP_004023452.1	IRGQ	chr14:50891785-50894760	-		immunity-related GTPase family, Q	5e-146	NM_001007561.2	IRGQ	immunity-related GTPase family, Q
PRND	mRNA	169.549	18.0322	3.23306	5.25691e-13	up	0.826829	3.27462	0.393425	42	175	22	NM_001009261.1	PRND	chr13:46249694-46254242	+		Prion-like protein doppel	2e-74	NM_012409.3	PRND	Prion protein 2 (Dublet)
PLA2R1	mRNA	967.882	77.0465	3.65103	0	up	2.13781	11.3407	1.0198	179	999	94	XP_004005432.1	PLA2R1	chr2:148505925-148635098	+		phospholipase A2 receptor 1, 180kDa	0	NM_007366.4	PLA2R1	PLA2R1 protein
IRG1	mRNA	48.4425	4.09822	3.56321	2.69747e-07	up	1.15362	1.56647	0.149706	35	50	5	XP_004012368.1	IRG1	chr10:52506357-52556466	+		immunoresponsive 1 homolog (mouse)	0	NM_001258406.1	IRG1	Cis-aconitate decarboxylase
LOC101123490	miscRNA	394.322	175.404	1.1687	0.0192713	up	3.9953	15.9733	8.00691	97	407	214	XR_173322.1	LOC101123490	chr14:53298213-53313601	-		uncharacterized LOC101123490
CYSTM1	mRNA	867.122	291.793	1.57129	5.62119e-05	up	27.1454	57.8766	22.0012	399	895	356	XP_004008910.1	CYSTM1	chr5:48754108-48823962	+		cysteine-rich transmembrane module containing 1	3e-21	NM_032412.3	CYSTM1	Cysteine-rich and transmembrane domain-containing protein 1
IRF5	mRNA	238.337	51.6376	2.20651	5.0909e-08	up	3.17935	8.35296	2.04438	89	246	63	XP_004008330.1	IRF5	chr4:92961889-92967553	+		interferon regulatory factor 5	0	NM_032643.3	IRF5	IRF-5 variant 12
IRF8	mRNA	417.575	77.0465	2.43823	7.91535e-11	up	8.08152	21.0028	4.36754	158	431	94	XP_004015000.1	IRF8	chr14:11330935-11347593	+		interferon regulatory factor 8	0	NM_002163.2	IRF8	cDNA, FLJ94082, highly similar to Homo sapiens interferon consensus sequence binding protein 1(ICSBP1), mRNA
IGFBP1	mRNA	15.5016	2.45893	2.65631	0.0395984	up	1.53383	1.06031	0.189998	22	16	3	NM_001145177.1	IGFBP1	chr4:76188489-76192766	-		Insulin-like growth factor-binding protein-1	2e-100	NM_001013029.1	IGFBP1	Insulin-like growth factor binding protein 1
CDCA3	mRNA	153.078	54.9161	1.47897	0.00232393	up	5.04608	7.57823	3.07116	100	158	67	XP_004006974.1	CDCA3	chr3:207550569-207553129	+		cell division cycle associated 3	2e-104	NM_031299.4	CDCA3	cDNA, FLJ93285, highly similar to Homo sapiens cell division cycle associated 3 (CDCA3), mRNA
WNT10B	mRNA	0.968851	18.8518	-4.28228	0.00083472	down	0.211916	0.0503572	1.10689	4	1	23	XP_004007469.1	WNT10B	chr3:137064274-137067755	+		wingless-type MMTV integration site family, member 10B	3e-162	NM_003394.3	WNT10B	Protein Wnt-10b
LOC101123441	mRNA	243.182	104.914	1.21282	0.0173228	up	6.96845	10.285	5.01001	162	251	128	XP_004004516.1	LOC101123441	chr2:111743283-111744590	+		COMM domain-containing protein 7-like	3e-110	NM_053041.2	COMMD7	COMM domain-containing protein 7
LOC101114892	ncRNA	942.692	103.275	3.19029	0	up	15.7832	156.265	19.4832	93	973	126	LOC101114892	LOC101114892	chr14:1324746-1325078	+		ribosomal protein L35a pseudogene
LOC101123417	mRNA	26.159	0.819644	4.99616	5.27269e-06	up	1.12247	3.60085	0.127455	8	27	1	XP_004019093.1	LOC101123417	chr20:29964870-29965270	+		histone H2A type 1-D-like	1e-69	NM_021065.3	HIST1H2AD	Histone H2A type 1-D
CREG1	mRNA	3868.62	665.551	2.5392	8.35998e-14	up	32.9523	142.934	27.7784	875	3993	812	XP_004002781.1	CREG1	chr1:117799939-117813767	-		cellular repressor of E1A-stimulated genes 1	2e-99	NM_003851.2	CREG1	cDNA PSEC0065 fis, clone NT2RP2000997, highly similar to Protein CREG1
LOC101114897	mRNA	79.4458	0.819644	6.59883	6.66134e-16	up	0.12672	3.29227	0.0383705	3	82	1	XP_004015727.1	LOC101114897	chr14:47998026-48011505	+		iron/zinc purple acid phosphatase-like protein-like	0	NM_001004318.2	PAPL	Iron/zinc purple acid phosphatase-like protein
LOC101121190	mRNA	57.1622	15.5732	1.87599	0.002347	up	2.20642	7.79906	2.46361	16	59	19	XP_004014506.1	LOC101121190	chr13:59540318-59540725	-		39S ribosomal protein L41, mitochondrial-like	6e-53	NM_032477.2	MRPL41	39S ribosomal protein L41, mitochondrial
LOC101123401	mRNA	70.7261	0	20	2.22045e-16	up	0.128898	4.47192	0	2	73	0	XP_004015480.1	LOC101123401	chr14:59765897-59776408	+		immunoglobulin alpha Fc receptor-like	3e-70	NM_133280.1	FCAR	FCAR
LOC101121186	ncRNA	186.988	17.2125	3.44142	1.07692e-14	up	1.48086	19.7518	2.09891	13	193	21	LOC101121186	LOC101121186	chr11:55086795-55087318	-		ferritin, light polypeptide pseudogene
LOC101123402	mRNA	57.1622	15.5732	1.87599	0.002347	up	0.438799	5.51476	1.72727	4	59	19	XP_004015685.1	LOC101123402	chr14:44972892-44982674	+		uncharacterized LOC101123402	9e-36	NM_022006.1	FXYD7	FXYD domain-containing ion transport regulator 7
UNC79	mRNA	34.8786	2.45893	3.82624	3.75124e-06	up	0.180379	0.246891	0.0196626	25	36	3	XP_004018014.1	UNC79	chr18:57025680-57234730	+		unc-79 homolog (C. elegans)	0	NM_020818.3	UNC79	Protein unc-79 homolog
DFNB59	mRNA	0.968851	15.5732	-4.00665	0.00467077	down	0.78723	0.0440159	0.799244	17	1	19	XP_004004594.1	DFNB59	chr2:130555885-130562332	-		deafness, autosomal recessive 59	0	NM_001042702.3	DFNB59	HCG2043344
RNASEK	mRNA	2783.51	851.61	1.70864	4.2111e-06	up	78.2245	232.485	80.3564	919	2873	1039	XP_004012670.1	RNASEK	chr11:26427742-26429669	+		ribonuclease, RNase K	4e-53	NM_001004333.4	RNASEK	Ribonuclease kappa
ROMO1	mRNA	1656.74	458.181	1.85435	3.12305e-07	up	49.1555	195.824	61.1782	408	1710	559	XP_004014578.1	ROMO1	chr13:64467531-64469085	+		reactive oxygen species modulator 1	2e-38	NM_080748.2	ROMO1	Reactive oxygen species modulator 1
LOC101119066	miscRNA	3.8754	29.5072	-2.92865	0.000796158	down	5.70951	0.278901	2.45441	77	4	36	XR_173281.1	LOC101119066	chr12:12128886-12129652	-		makorin ring finger protein 1 pseudogene
CORO7	mRNA	554.183	227.041	1.28741	0.00399771	up	4.6574	10.7296	4.97471	236	572	277	XP_004021203.1	CORO7	chr24:3538322-3589507	-		coronin 7	0	NM_001201479.1	CORO7-PAM16	Coronin
LOC101119079	mRNA	13.5639	0	20	0.000477785	up	0.101651	0.676342	0	2	14	0	XP_004018091.1	LOC101119079	chr18:19022718-19028728	-		myeloid-associated differentiation marker-like	2e-78	NM_138373.3	MYADM	cDNA FLJ53753, highly similar to Myeloid-associated differentiation marker
LOC101122319	mRNA	168.58	71.309	1.24128	0.020333	up	2.70229	4.22843	2.01474	106	174	87	XP_004002971.1	LOC101122319	chr1:175995398-176037423	-		cell surface glycoprotein CD200 receptor 1-like	5e-99	NM_170780.2	CD200R1	cDNA FLJ52839, highly similar to Cell surface glycoprotein OX2 receptor
LOC101122311	mRNA	134.67	47.5393	1.50224	0.002515	up	3.58975	9.6792	3.90975	49	139	58	XP_004018154.1	LOC101122311	chr18:33729308-33732716	-		granzyme H-like	2e-94	NM_033423.4	GZMH	Granzyme H
LOC101122349	ncRNA	629.753	126.225	2.31879	1.59756e-10	up	28.3506	101.395	22.9616	172	650	154	LOC101122349	LOC101122349	chr4:18991898-18992337	+		40S ribosomal protein S24-like
LOC101122343	ncRNA	154.047	25.409	2.59996	4.02217e-09	up	4.50732	23.4895	4.38561	29	159	31	LOC101122343	LOC101122343	chr3:56147841-56148202	+		uncharacterized LOC101122343
ARMC4	mRNA	104.636	260.647	-1.31672	0.00713988	down	4.32522	1.84235	5.18839	241	108	318	XP_004014326.1	ARMC4	chr13:35696140-35861957	+		armadillo repeat containing 4	0	NM_018076.2	ARMC4	armadillo repeat containing 4
LOC101119090	mRNA	631.691	68.8501	3.19769	0	up	7.65333	97.2012	11.9588	48	652	84	XP_004002299.1	LOC101119090	chr1:80442319-80442677	-		40S ribosomal protein S27-like	9e-37	NM_001030.4	RPS27	40S ribosomal protein S27
CORIN	mRNA	182.144	632.765	-1.79659	4.82896e-06	down	6.93738	3.27106	12.7691	381	188	772	XP_004010109.1	CORIN	chr6:66250913-66484153	-		corin, serine peptidase	0	NM_006587.3	CORIN	cDNA FLJ59644, highly similar to Atrial natriuteric peptide-converting enzyme(EC 3.4.21.-)
HMOX2	mRNA	973.695	292.613	1.73448	3.59955e-06	up	21.5661	48.2466	16.4018	427	1005	357	XP_004020796.1	HMOX2	chr24:3654527-3678193	+		heme oxygenase (decycling) 2	7e-149	NM_002134.3	HMOX2	cDNA FLJ36069 fis, clone TESTI2019406, highly similar to HEME OXYGENASE 2 (EC 1.14.99.3)
HMOX1	mRNA	2582.96	277.04	3.22086	0	up	9.81549	148.054	17.9786	168	2666	338	XP_004023401.1	HMOX1	chr3:178680041-178687617	+		heme oxygenase (decycling) 1	2e-139	NM_002133.2	HMOX1	Heme oxygenase 1
IRX3	mRNA	95.9162	31.1465	1.62271	0.00221643	up	0.995073	3.17413	1.17458	29	99	38	XP_004015605.1	IRX3	chr14:22106617-22109338	-		iroquois homeobox 3	5e-102	NM_024336.2	IRX3	Iroquois-class homeodomain protein IRX-3
PSAP	mRNA	49914.2	14827.4	1.75119	5.12531e-06	up	329.316	1032.7	346.549	15616	51519	18090	XP_004021492.1	PSAP	chr25:27821115-27854779	-		Prosaposin	0	NM_002778.2	PSAP	Saposin-D
RNASE6	mRNA	259.652	106.554	1.285	0.0075145	up	13.2075	16.8221	7.8284	200	268	130	XP_004010434.1	RNASE6	chr7:23554338-23555777	-		ribonuclease, RNase A family, k6	2e-54	NM_005615.4	RNASE6	Ribonuclease, RNase A family, k6, isoform CRA_a
LOC101119057	ncRNA	54.2556	17.2125	1.65631	0.0123268	up	2.10989	4.19416	1.49543	26	56	21	LOC101119057	LOC101119057	chr10:36422164-36422883	+		proteasome (prosome, macropain) subunit, beta type, 6 pseudogene
TMUB1	mRNA	336.191	142.618	1.23713	0.00998907	up	9.3573	19.7839	9.48087	156	347	174	XP_004008223.1	TMUB1	chr4:113051748-113053889	-		transmembrane and ubiquitin-like domain containing 1	9e-109	NM_031434.3	TMUB1	Transmembrane and ubiquitin-like domain-containing protein 1
PFKFB3	mRNA	284.842	43.4411	2.71303	6.57385e-12	up	2.60998	10.4194	1.7951	70	294	53	XP_004014700.1	PFKFB3	chr13:10675195-10691395	+		6-phosphofructo-2-kinase/fructose-2,6-biphosphatase 3	0	NM_004566.3	PFKFB3	cDNA FLJ54727, highly similar to 6-phosphofructo-2-kinase/fructose-2,6-biphosphatase 3
LOC101121202	ncRNA	397.229	67.2108	2.56321	1.0684e-11	up	7.11138	30.0017	5.75065	92	410	82	LOC101121202	LOC101121202	chr16:10645544-10646274	+		ribosomal protein L7 pseudogene
LOC101120158	ncRNA	590.999	212.288	1.47713	0.000297437	up	26.4642	91.1381	37.0909	168	610	259	LOC101120158	LOC101120158	chr3:162027245-162030551	-		40S ribosomal protein S24-like
SLC32A1	mRNA	15.5016	0	20	0.000135925	up	0.0380675	0.578937	0	1	16	0	XP_004014618.1	SLC32A1	chr13:67145510-67149338	+		solute carrier family 32 (GABA vesicular transporter), member 1	0	NM_080552.2	SLC32A1	cDNA FLJ33760 fis, clone BRCOC2000004, highly similar to Vesicular inhibitory amino acid transporter
LOC101121216	mRNA	124.982	24.5893	2.34561	3.93591e-07	up	83.8874	12.1076	2.68057	852	129	30	XP_004019527.1	LOC101121216	chr21:25823124-25827107	+		serum amyloid A protein-like	8e-45	NM_199161.3	SAA1	Serum amyloid A protein
GGT5	mRNA	732.451	198.354	1.88466	3.57351e-07	up	5.24329	13.9215	4.25327	271	756	242	XP_004017717.1	GGT5	chr17:70712275-70731064	-		gamma-glutamyltransferase 5	0	NM_004121.2	GGT5	cDNA FLJ50454, moderately similar to Gamma-glutamyltransferase 5 (EC2.3.2.2)
BCL6B	mRNA	233.493	107.373	1.12074	0.0441348	up	3.21718	5.63739	2.93361	131	241	131	XP_004012673.1	BCL6B	chr11:26438517-26443307	+		B-cell CLL/lymphoma 6, member B	0	NM_181844.3	BCL6B	B-cell CLL/lymphoma 6, member B (Zinc finger protein), isoform CRA_a
SLC46A2	mRNA	163.736	25.409	2.68796	7.91784e-10	up	0.701172	3.41314	0.607987	33	169	31	XP_004005253.1	SLC46A2	chr2:10756900-10769114	+		solute carrier family 46, member 2	0	NM_033051.3	SLC46A2	Thymic stromal cotransporter homolog
RBM47	mRNA	75.5704	16.3929	2.20475	4.32965e-05	up	2.91433	2.57457	0.625503	85	78	20	XP_004009833.1	RBM47	chr6:59352245-59362445	-		RNA binding motif protein 47	0	NM_019027.3	RBM47	RNA-binding protein 47
EMC10	mRNA	875.841	372.118	1.23491	0.00686609	up	25.9679	77.5621	37.1855	288	904	454	XP_004015871.1	EMC10	chr14:55655006-55664310	+		ER membrane protein complex subunit 10	5e-84	NM_206538	EMC10	ER membrane protein complex subunit 10
TRYPTASE-1	mRNA	103.667	254.09	-1.29338	0.00936202	down	14.1512	5.83411	16.004	249	107	310	NM_001009412.1	TRYPTASE-1	chr24:952801-954459	+		Tryptase	3e-113	NM_024164.5	TPSB2	Tryptase beta-2
UGT8	mRNA	1.9377	23.7697	-3.6167	0.000507683	down	0.404775	0.0256495	0.355438	30	2	29	XP_004009645.1	UGT8	chr6:11048034-11151736	-		UDP glycosyltransferase 8	0	NM_003360.3	UGT8	cDNA FLJ52624, highly similar to 2-hydroxyacylsphingosine1-beta-galactosyltransferase (EC 2.4.1.45)
TBX2	mRNA	431.139	140.979	1.61267	5.93056e-05	up	4.77302	20.3927	7.53285	99	445	172	XP_004013234.1	TBX2	chr11:11252669-11260284	-		T-box 2	4e-99	NM_005994.3	TBX2	T-box transcription factor TBX2
RBM20	mRNA	1.9377	18.0322	-3.21815	0.00763508	down	0.200777	0.02936	0.308649	13	2	22	XP_004020240.1	RBM20	chr22:30135041-30325727	+		RNA binding motif protein 20	0	NM_001134363.1	RBM20	cDNA FLJ52690
TENM3	mRNA	90.1031	219.665	-1.28565	0.0119662	down	2.31719	0.606016	1.66898	338	93	268	XP_004021734.1	TENM3	chr26:12081551-12531012	+		teneurin transmembrane protein 3	0	NM_001080477	TENM3	Teneurin-3
C3H22orf23	mRNA	75.5704	25.409	1.57248	0.00730178	up	5.51377	2.8788	1.09344	142	78	31	XP_004007034.1	C3H22orf23	chr3:213725052-213733059	-		chromosome 3 open reading frame, human C22orf23	1e-103	NM_032561.4	C22orf23	UPF0193 protein EVG1
LOC101121285	mRNA	543.525	220.484	1.30167	0.0033675	up	34.5871	84.9912	39.0199	217	561	269	XP_004015237.1	LOC101121285	chr14:45928222-45929756	-		cytochrome c oxidase subunit 7A1, mitochondrial-like	3e-34	NM_001864.2	COX7A1	Cytochrome c oxidase subunit VIIa polypeptide 1
RAB39A	mRNA	30.0344	2.45893	3.61051	3.53438e-05	up	0.402295	1.69342	0.156618	7	31	3	XP_004016046.1	RAB39A	chr15:16995212-17027926	+		RAB39A, member RAS oncogene family	1e-125	NM_017516.1	RAB39A	Ras-related protein Rab-39A
BTG4	mRNA	0	8.19644	-20	0.0285211	down	0.652333	0	0.740718	8	0	10	XP_004016598.1	BTG4	chr15:21215818-21229588	-		B-cell translocation gene 4	3e-112	NM_017589.3	BTG4	Protein BTG4
CD244	mRNA	113.356	47.5393	1.25366	0.0339467	up	1.99214	3.19199	1.49942	70	117	58	XP_004002724.1	CD244	chr1:110297295-110332181	-		CD244 molecule, natural killer cell receptor 2B4	6e-112	NM_016382.3	CD244	cDNA, FLJ93700, highly similar to Homo sapiens CD244 natural killer cell receptor 2B4 (CD244), mRNA
CD247	mRNA	318.752	114.75	1.47394	0.000609714	up	9.52805	18.9155	7.66917	158	329	140	NM_001009417.1	CD247	chr1:117694599-117779167	-		T-cell surface glycoprotein CD3 zeta chain	3e-78	NM_198053.2	CD247	CD247 transcript variant 2
CYTB	mRNA	152091	57767.7	1.3966	0.00423041	up	3618.75	7364.27	3159.8	73321	156981	70479	X56284	CYTB	chrm:14159-15298	+		Cytochrome b	5e-169	YP_003024038.1	CYTB	Cytochrome b
LOC101123386	ncRNA	54.2556	13.1143	2.04863	0.000937868	up	0.607688	1.72514	0.471056	18	56	16	LOC101123386	LOC101123386	chr10:47985552-47987287	-		La ribonucleoprotein domain family, member 7 pseudogene
LOC101120118	mRNA	790.582	327.858	1.26985	0.00444496	up	60.6604	53.2834	24.9619	883	816	400	XP_004019296.1	LOC101120118	chr20:25532497-25542972	-		boLa class II histocompatibility antigen, DQB*0101 beta chain-like	2e-98	NM_002123.4	HLA-DQB1	MHC class II antigen
SLC6A6	mRNA	125.951	20.4911	2.61979	1.70326e-08	up	3.35903	11.6182	2.11897	36	130	25	XP_004018599.1	SLC6A6	chr19:57664905-57668662	-		solute carrier family 6 (neurotransmitter transporter, taurine), member 6	8e-111	NM_003043.4	SLC6A6	Sodium- and chloride-dependent taurine transporter
MGST1	mRNA	1281.79	434.411	1.56103	5.65849e-05	up	15.4714	28.7381	11.0128	677	1323	530	XP_004006867.1	MGST1	chr3:198317252-198340522	-		microsomal glutathione S-transferase 1	3e-80	NM_145792.2	MGST1	Microsomal glutathione S-transferase 1
LOC101121259	mRNA	21.3147	4.91786	2.11575	0.0479579	up	1.30467	3.41027	0.888861	8	22	6	XP_004009012.1	LOC101121259	chr5:58451286-58451630	+		protein preY, mitochondrial-like	4e-51	NM_032906.4	PYURF	Protein preY, mitochondrial
BTC	mRNA	11.6262	59.0144	-2.34369	0.000136765	down	2.14409	0.8433	4.83559	29	12	72	XP_004010141.1	BTC	chr6:89369124-89413684	-		betacellulin	4e-68	NM_001729.2	BTC	Probetacellulin
BTK	mRNA	513.491	63.9322	3.00572	4.44089e-16	up	2.46885	10.9305	1.53447	114	530	78	XP_004022535.1	BTK	chrx:125573349-125609302	-		Bruton agammaglobulinemia tyrosine kinase	0	NM_001287345.1	BTK	cDNA, FLJ95155, highly similar to Homo sapiens Bruton agammaglobulinemia tyrosine kinase (BTK), mRNA
VNN1	mRNA	506.709	45.9001	3.46459	0	up	1.61539	17.0859	1.7484	47	523	56	XP_004011387.1	VNN1	chr8:57889338-57908264	-		vanin 1	0	NM_004666.2	VNN1	cDNA, FLJ95014, highly similar to Homo sapiens vanin 1 (VNN1), mRNA
VNN2	mRNA	433.076	118.848	1.8655	1.24922e-06	up	9.45931	11.6418	3.60929	346	447	145	XP_004011389.1	VNN2	chr8:57937407-57961958	-		Vanin 2	0	NM_078488.2	VNN2	cDNA FLJ55137, highly similar to Vascular non-inflammatory molecule 2
SERF1A	mRNA	409.824	159.011	1.36588	0.00180951	up	16.7016	44.6452	19.6071	150	423	194	XP_004016953.1	SERF1A	chr16:10078909-10082683	+		small EDRK-rich factor 1A (telomeric)	3e-25	NM_022968.1	SERF1A	Small EDRK-rich factor 1
TARSL2	mRNA	204.428	484.41	-1.24464	0.00975571	down	8.44412	4.58641	12.2191	371	211	591	XP_004018130.1	TARSL2	chr18:27809190-27854006	+		threonyl-tRNA synthetase-like 2	0	NM_152334.2	TARSL2	Probable threonine--tRNA ligase 2, cytoplasmic
GAPT	mRNA	76.5392	13.9339	2.4576	4.74371e-06	up	0.741532	2.32008	0.477135	24	79	17	XP_004017012.1	GAPT	chr16:20864097-20869096	-		GRB2-binding adaptor protein, transmembrane	2e-61	NM_152687.2	GAPT	Protein GAPT
EGFL7	mRNA	1219.78	440.149	1.47056	0.000236929	up	26.2984	68.6191	27.9923	459	1259	537	XP_004007159.1	EGFL7	chr3:2733247-2739803	-		EGF-like-domain, multiple 7	6e-60	NM_201446.2	EGFL7	Epidermal growth factor like-7
EGFL8	mRNA	32.9409	83.6037	-1.34369	0.0373093	down	4.62751	1.82377	5.22886	82	34	102	XP_004019303.1	EGFL8	chr20:26351991-26353818	-		EGF-like-domain, multiple 8	3e-126	NM_030652.3	EGFL8	Epidermal growth factor-like protein 8
MIDN	mRNA	395.291	184.42	1.09992	0.0398622	up	9.03159	16.7996	8.85192	209	408	225	XP_004009531.1	MIDN	chr5:41087473-41091962	+		midnolin	4e-131	NM_177401.4	MIDN	Midnolin
ATP6AP1L	mRNA	62.9753	21.3107	1.56321	0.0138974	up	0.96779	2.71787	1.03897	22	65	26	XP_004009112.1	ATP6AP1L	chr5:79535803-79560260	+		ATPase, H+ transporting, lysosomal accessory protein 1-like	2e-89	NM_001017971.1	ATP6AP1L	V-type proton ATPase subunit S1-like protein
MINOS1	mRNA	1586.98	618.011	1.36058	0.00120709	up	96.6314	162.868	71.6768	924	1638	754	XP_004005218.1	MINOS1	chr2:245898657-245933005	-		mitochondrial inner membrane organizing system 1	3e-39	NM_001204083.1	MINOS1	Mitochondrial inner membrane organizing system protein 1
LOC101114799	ncRNA	60.0688	9.83573	2.61051	9.78143e-06	up	1.10232	2.67325	0.507529	24	62	12	LOC101114799	LOC101114799	chr13:52719190-52739409	+		tyrosine-protein phosphatase non-receptor type substrate 1-like
PKIB	mRNA	455.36	78.6858	2.53283	9.36506e-12	up	41.5328	14.8554	2.89983	1249	470	96	XP_004011204.1	PKIB	chr8:15589084-15709859	-		protein kinase (cAMP-dependent, catalytic) inhibitor beta	2e-26	NM_181795.2	PKIB	cAMP-dependent protein kinase inhibitor beta
PKIA	mRNA	577.435	177.863	1.69889	1.08118e-05	up	41.5997	14.5741	5.07122	1617	596	217	XP_004011802.1	PKIA	chr9:54601151-54699337	+		protein kinase (cAMP-dependent, catalytic) inhibitor alpha	3e-36	NM_181839.2	PKIA	cDNA, FLJ92123, highly similar to Homo sapiens protein kinase (cAMP-dependent, catalytic) inhibitor alpha (PKIA), mRNA
SYCP3	mRNA	137.577	359.824	-1.38705	0.00232017	down	29.2444	10.7638	31.6908	368	142	439	XP_004006717.1	SYCP3	chr3:170585305-170591302	-		synaptonemal complex protein 3	1e-109	NM_153694.4	SYCP3	Synaptonemal complex protein 3
ARRB1	mRNA	512.522	215.566	1.24948	0.00664433	up	12.0502	14.8507	7.05607	408	529	263	XP_004016376.1	ARRB1	chr15:52668141-52740315	-		arrestin, beta 1	0	NM_020251.3	ARRB1	cDNA FLJ75454, highly similar to Homo sapiens arrestin, beta 1 (ARRB1), transcript variant 1, mRNA
C3H12orf39	mRNA	69.7573	177.043	-1.34369	0.00920184	down	4.04022	2.59574	7.3402	108	72	216	NM_001287469.1	C3H12orf39	chr3:193435773-193444866	-		chromosome 3 open reading frame, human C12orf39	1e-46	NM_030572.2	C12orf39	Spexin
LOC101122661	mRNA	211.209	827.021	-1.96925	2.19668e-07	down	72.4367	15.7335	69.5945	954	218	1009	XP_004021629.1	LOC101122661	chr25:38700-62807	+		rho-related GTP-binding protein RhoU-like	4e-95	NM_021205.5	RHOU	Rho-related GTP-binding protein RhoU
LOC101121062	mRNA	896.187	302.449	1.56711	5.89411e-05	up	44.1335	113.582	43.2555	342	925	369	XP_004021528.1	LOC101121062	chr25:29725229-29725664	-		myeloma-overexpressed gene 2 protein homolog	6e-16	NM_138336.1	MYEOV2	myeloma overexpressed 2
LOC101122637	mRNA	23.2524	0	20	1.18915e-06	up	0.156942	2.75228	0.0481157	1	24	0	XP_004019091.1	LOC101122637	chr20:29983776-29984253	-		histone H2B type 1-like	2e-68	NM_003518.3	HIST1H2BG	Histone H2B type 1-C/E/F/G/I
SPPL2B	mRNA	221.867	84.4233	1.39398	0.00278455	up	3.60578	7.40433	3.18276	106	229	103	XP_004008678.1	SPPL2B	chr5:18789674-18802225	-		signal peptide peptidase like 2B	0	NM_152988.2	SPPL2B	Signal peptide peptidase-like 2B
LOC101122645	mRNA	31.9721	9.01608	1.82624	0.0326098	up	1.23385	3.87021	1.23291	10	33	11	XP_004002481.1	LOC101122645	chr1:98905558-98906013	+		histone H2A type 2-C-like	4e-69	NM_003517.2	HIST2H2AC	Histone H2A type 2-C
LOC101122648	ncRNA	1850.51	546.702	1.75909	1.74604e-06	up	76.0229	279.092	93.1764	494	1910	667	LOC101122648	LOC101122648	chr1:104629193-104629558	+		ribosomal protein L35a pseudogene
LOC101122618	mRNA	334.254	107.373	1.63831	6.28448e-05	up	13.7009	14.1251	5.11095	319	345	131	XP_004014877.1	LOC101122618	chr13:66031381-66034465	+		uncharacterized LOC101122618	2e-31	NM_181689.1	NNAT	Neuronatin
TBCA	mRNA	1537.57	704.894	1.12517	0.0278197	up	88.6385	139.222	72.1259	961	1587	860	XP_004010910.1	TBCA	chr7:8632680-8739307	-		tubulin folding cofactor A	2e-38	NM_004607.2	TBCA	Tubulin-specific chaperone A
CD2	mRNA	188.926	69.6697	1.43922	0.00225318	up	5.64838	6.79822	2.83201	154	195	85	XP_004002424.1	CD2	chr1:93287557-93301948	+		Cluster of differentiation 2	3e-104	NM_001767.3	CD2	cDNA FLJ59767, highly similar to T-cell surface antigen CD2
CD6	mRNA	110.449	36.884	1.58231	0.00203455	up	1.44049	3.07399	1.15458	51	114	45	XP_004019888.1	CD6	chr21:36553794-36566511	+		CD6 molecule	0	NM_006725.4	CD6	CD6deltaD3Ex6
DKKL1	mRNA	222.836	91.8001	1.27941	0.0095927	up	5.37515	12.7728	5.9442	92	230	112	XP_004015417.1	DKKL1	chr14:54877239-54881973	+		dickkopf-like 1	2e-97	NM_014419.3	DKKL1	Dickkopf-like protein 1
CD7	mRNA	45.536	14.7536	1.62594	0.0265053	up	0.865596	2.27469	0.832553	17	47	18	XP_004013100.1	CD7	chr11:49714349-49717871	+		CD7 molecule	4e-50	NM_006137.6	CD7	T-cell antigen CD7
CEBPA	mRNA	548.37	90.1608	2.60458	1.00597e-12	up	3.97552	18.1253	3.3665	118	566	110	XP_004015672.1	CEBPA	chr14:43016361-43018030	-		CCAAT/enhancer binding protein (C/EBP), alpha	4e-47	NM_004364.4	CEBPA	CCAAT/enhancer-binding protein alpha
CEBPD	mRNA	1117.09	422.117	1.40403	0.000651115	up	53.7906	75.2889	32.1385	783	1153	515	XP_004012000.1	CEBPD	chr9:31967182-31968359	+		CCAAT/enhancer-binding protein delta	4e-33	NM_005195.3	CEBPD	CCAAT/enhancer-binding protein delta
ISL1	mRNA	0	16.3929	-20	0.000192291	down	0.0414619	0	0.376636	2	0	20	XP_004017051.1	ISL1	chr16:27719574-27730676	-		ISL1 transcription factor	0	NM_002202.2	ISL1	cDNA FLJ77081, highly similar to Homo sapiens ISL1 transcription factor, LIM/homeodomain, (islet-1), mRNA
SDF2L1	mRNA	254.808	81.9644	1.63634	0.000113475	up	18.9859	15.768	5.72977	301	263	100	XP_004017728.1	SDF2L1	chr17:71350746-71353087	-		stromal cell-derived factor 2-like 1	2e-104	NM_022044.2	SDF2L1	Stromal cell-derived factor 2-like protein 1
LOC101121134	mRNA	28.0967	1.63929	4.09926	1.63101e-05	up	0.415742	3.81995	0.251771	3	29	2	XP_004002475.1	LOC101121134	chr1:98859697-98860102	+		histone H4-like	2e-52	NM_003540.3	HIST1H4F	histone cluster 1, H4f
SEMA7A	mRNA	485.394	161.47	1.58789	7.26541e-05	up	12.0764	13.2508	4.97951	434	501	197	XP_004018148.1	SEMA7A	chr18:33134785-33147918	+		semaphorin 7A, GPI membrane anchor (John Milton Hagen blood group)	0	NM_003612.3	SEMA7A	cDNA FLJ11033 fis, clone PLACE1004203, highly similar to Semaphorin-7A
LOC101114839	mRNA	729.545	100.816	2.85527	1.66533e-15	up	6.17435	27.62	4.32924	160	753	123	XP_004021015.1	LOC101114839	chr24:33092691-33103640	-		linker for activation of T-cells family member 2-like	1e-67	NM_032464.2	LAT2	Linker for activation of T-cells family member 2
PLD3	mRNA	12238.5	2699.91	2.18045	3.80087e-10	up	124.212	345.55	86.1259	4316	12632	3294	XP_004015303.1	PLD3	chr14:48866766-48876281	+		phospholipase D family, member 3	0	NM_012268.2	PLD3	cDNA FLJ59669, highly similar to Homo sapiens phospholipase D family, member 3 (PLD3), transcript variant 1, mRNA
PLD4	mRNA	297.437	54.0965	2.45898	3.15348e-10	up	2.37127	7.88871	1.61553	88	307	66	XP_004018221.1	PLD4	chr18:68056948-68077412	+		phospholipase D family, member 4	0	NM_138790.2	PLD4	cDNA FLJ50089, highly similar to Homo sapiens phospholipase D family, member 4 (PLD4), mRNA
PRAM1	mRNA	270.309	68.8501	1.97308	9.16053e-07	up	1.40361	7.94809	2.27877	47	279	84	XP_004009371.1	PRAM1	chr5:14784618-14791905	-		PML-RARA regulated adaptor molecule 1	1e-173	NM_032152.4	PRAM1	PML-RAR protein
LOC101121116	ncRNA	135.639	9.01608	3.91113	7.21645e-15	up	0.225581	2.50452	0.18784	12	140	11	LOC101121116	LOC101121116	chr14:56152138-56176245	+		sialic acid-binding Ig-like lectin 5-like
CNKSR2	mRNA	28487.1	5936.68	2.26258	7.89687e-11	up	59.6261	294.971	69.4426	5649	29403	7243	XP_004022598.1	CNKSR2	chrx:18700078-18925147	+		connector enhancer of kinase suppressor of Ras 2	0	NM_014927.3	CNKSR2	cDNA FLJ31987 fis, clone NT2RP7008855, highly similar to Connector enhancer of kinase suppressor of ras 2
PLB1	mRNA	13.5639	63.1126	-2.21815	0.000211872	down	0.599772	0.169814	0.892591	47	14	77	XP_004007287.1	PLB1	chr3:35262409-35449903	+		phospholipase B1	0	NM_153021.4	PLB1	Phospholipase B1, membrane-associated
LAMTOR2	mRNA	680.133	239.336	1.50678	0.000174691	up	28.3779	54.7266	21.7551	345	702	292	XP_004002652.1	LAMTOR2	chr1:104660030-104663015	+		late endosomal/lysosomal adaptor, MAPK and MTOR activator 2	6e-69	NM_014017.3	LAMTOR2	Ragulator complex protein LAMTOR2
EHBP1	mRNA	494.114	1068.82	-1.1131	0.0382544	down	17.2167	7.42002	18.0958	1127	510	1304	XP_004005898.1	EHBP1	chr3:45068842-45422193	-		EH domain binding protein 1	0	NM_015252.3	EHBP1	EH domain-binding protein 1
VPS37B	mRNA	188.926	42.6215	2.14817	3.70327e-07	up	2.96125	12.2596	3.10842	45	195	52	XP_004017620.1	VPS37B	chr17:52225017-52255129	+		vacuolar protein sorting 37 homolog B (S. cerevisiae)	3e-104	NM_024667.2	VPS37B	Vacuolar protein sorting-associated protein 37B
VPS37C	mRNA	129.826	40.1625	1.69266	0.000406161	up	3.16533	10.0791	3.55826	40	134	49	XP_004019610.1	VPS37C	chr21:36663153-36668338	-		vacuolar protein sorting 37 homolog C (S. cerevisiae)	2e-88	NM_017966.4	VPS37C	Vacuolar protein sorting-associated protein 37C
VPS37D	mRNA	72.6638	28.6875	1.34081	0.0428781	up	1.61781	6.40726	2.85756	18	75	35	XP_004023671.1	VPS37D	chr24:33508177-33512372	-		vacuolar protein sorting 37 homolog D (S. cerevisiae)	2e-95	NM_152560.1	VPS37D	Vacuolar protein sorting-associated protein 37D
C3H12orf73	mRNA	116.262	37.7036	1.62461	0.00115865	up	5.91771	10.3843	3.84562	65	120	46	XP_004006729.1	C3H12orf73	chr3:172697023-172703581	-		chromosome 3 open reading frame, human C12orf73	4e-26	NM_001135570.1	C12orf73	Uncharacterized protein C12orf73
SAA1	mRNA	46.5048	2.45893	4.24128	2.31346e-08	up	10.8454	5.07582	0.350065	98	48	3	XP_004019523.1	SAA1	chr21:25756970-25775468	-		Serum amyloid A protein	1e-47	NM_199161.3	SAA1	Serum amyloid A protein
LOC101114879	ncRNA	566.778	264.745	1.09818	0.0367631	up	27.3832	66.476	35.0958	229	585	323	LOC101114879	LOC101114879	chr10:18989057-18989527	+		ribosomal protein L23a pseudogene
CHST11	mRNA	84.29	33.6054	1.32667	0.0343529	up	2.01208	3.11667	1.38774	54	87	41	XP_004006736.1	CHST11	chr3:173126358-173389483	+		carbohydrate (chondroitin 4) sulfotransferase 11	0	NM_018413.5	CHST11	Carbohydrate sulfotransferase 11
SEMA3D	mRNA	241.244	536.867	-1.15407	0.0254692	down	8.67065	3.22664	8.11164	636	249	655	XP_004007852.1	SEMA3D	chr4:35372335-35607505	+		sema domain, immunoglobulin domain (Ig), short basic domain, secreted, (semaphorin) 3D	0	NM_152754.2	SEMA3D	Semaphorin-3D
SEMA3C	mRNA	208.303	792.596	-1.9279	4.58563e-07	down	20.0225	4.3669	18.7706	937	215	967	XP_004007856.1	SEMA3C	chr4:39950422-40156540	+		sema domain, immunoglobulin domain (Ig), short basic domain, secreted, (semaphorin) 3C	0	NM_006379.3	SEMA3C	cDNA FLJ55486, highly similar to Semaphorin-3C
SULT1E1	mRNA	46.5048	4.91786	3.24128	2.17059e-06	up	0.18518	1.40812	0.168216	6	48	6	XP_004009932.1	SULT1E1	chr6:84986555-85044349	-		sulfotransferase family 1E, estrogen-preferring, member 1	3e-130	NM_005420.2	SULT1E1	Estrogen sulfotransferase
SEMA4C	mRNA	562.902	240.975	1.224	0.00871052	up	6.88137	14.5853	7.04133	261	581	294	XP_004007391.1	SEMA4C	chr3:103576023-103582517	+		sema domain, immunoglobulin domain (Ig), transmembrane domain (TM) and short cytoplasmic domain, (semaphorin) 4C	0	NM_017789.4	SEMA4C	Semaphorin-4C
SEMA4A	mRNA	172.455	53.2769	1.69464	0.000157565	up	2.91593	3.31107	1.15552	149	178	65	XP_004002654.1	SEMA4A	chr1:104748805-104767309	+		sema domain, immunoglobulin domain (Ig), transmembrane domain (TM) and short cytoplasmic domain, (semaphorin) 4A	0	NM_022367.3	SEMA4A	cDNA FLJ55702, highly similar to Semaphorin-4A
MAP3K11	mRNA	889.405	290.974	1.61195	2.90697e-05	up	5.19743	13.6749	5.04838	332	918	355	XP_004019722.1	MAP3K11	chr21:43090071-43106260	-		mitogen-activated protein kinase kinase kinase 11	0	NM_002419.3	MAP3K11	cDNA, FLJ96628, highly similar to Homo sapiens mitogen-activated protein kinase kinase kinase 11(MAP3K11), mRNA
DCHS2	mRNA	66.8507	211.468	-1.66143	0.000226409	down	0.569745	0.369969	1.32206	101	69	258	XP_004017563.1	DCHS2	chr17:2827932-3183347	+		dachsous 2 (Drosophila)	0	NM_199348.1	DCHS2	DCHS2 protein
C3H12orf57	mRNA	1774.93	737.679	1.2667	0.00460729	up	41.8466	106.436	49.9442	685	1832	900	XP_004006970.1	C3H12orf57	chr3:207470443-207472421	-		chromosome 3 open reading frame, human C12orf57	6e-61	NM_138425.2	C12orf57	Protein C10
CD180	mRNA	528.993	36.0643	3.8746	0	up	4.5711	13.556	1.05588	175	546	44	XP_004016970.1	CD180	chr16:12393704-12408509	+		CD180 molecule	0	NM_005582.2	CD180	CD180 antigen
FOXO4	mRNA	450.516	175.404	1.3609	0.00178083	up	5.45677	16.3312	7.18414	148	465	214	XP_004022210.1	FOXO4	chrx:60400592-60405883	+		forkhead box O4	0	NM_005938.3	FOXO4	Forkhead box protein O4
FOXO6	mRNA	26.159	6.55715	1.99616	0.033966	up	0.207042	1.32837	0.376151	4	27	8	XP_004023240.1	FOXO6	chr1:15666568-15686813	+		forkhead box O6	3e-107	XP_003960170.2	FOXO6	Forkhead box protein O6
CSF3R	mRNA	129.826	8.19644	3.98544	7.43849e-15	up	0.223269	2.84374	0.202816	10	134	10	XP_004003532.1	CSF3R	chr1:11063173-11073812	-		colony stimulating factor 3 receptor (granulocyte)	0	NM_172313.2	CSF3R	Colony stimulating factor 3 receptor (Granulocyte), isoform CRA_a
LOC101115978	mRNA	254.808	97.5376	1.38538	0.00248202	up	9.73521	17.8945	7.73796	136	263	119	XP_004013612.1	LOC101115978	chr12:3013738-3039869	-		ras-related protein Rab-7b-like	2e-106	NM_177403.4	RAB7B	Ras-related protein Rab-7b
FECH	mRNA	321.658	137.7	1.224	0.0119701	up	5.05061	10.6255	5.13848	150	332	168	XP_004020721.1	FECH	chr23:57002864-57033481	-		ferrochelatase	0	NM_001012515.2	FECH	Ferrochelatase, mitochondrial
LOC101115979	mRNA	239.306	102.455	1.22386	0.0157262	up	4.5205	9.10992	4.40599	116	247	125	XP_004013865.1	LOC101115979	chr12:54201444-54227215	+		rab GTPase-activating protein 1-like, isoform 10-like	1e-130	NM_014857.4	RABGAP1L	Rab GTPase-activating protein 1-like
BMF	mRNA	182.144	82.784	1.13765	0.0473645	up	8.53502	20.0681	10.3035	76	188	101	XP_004010491.1	BMF	chr7:32766824-32781143	-		Bcl2 modifying factor	2e-82	NM_033503.3	BMF	Bcl-2-modifying factor
CSF1R	mRNA	1597.64	481.951	1.72898	3.10748e-06	up	12.9691	23.3256	7.9497	872	1649	588	XP_004009577.1	CSF1R	chr5:58896053-58927209	-		colony stimulating factor 1 receptor	0	NM_005211.3	CSF1R	cDNA FLJ53845, highly similar to Macrophage colony-stimulating factor 1 receptor (CSF-1-R) (EC 2.7.10.1)
BMX	mRNA	66.8507	281.138	-2.07226	5.34489e-07	down	5.60016	1.56293	7.43588	235	69	343	XP_004021979.1	BMX	chrx:12964249-13002090	+		BMX non-receptor tyrosine kinase	0	NM_203281.2	BMX	cDNA FLJ78081, highly similar to Homo sapiens BMX non-receptor tyrosine kinase (BMX), mRNA
IER5L	mRNA	487.332	225.402	1.1124	0.0326498	up	7.96629	28.1088	14.6866	135	503	275	XP_004007201.1	IER5L	chr3:7243429-7244826	+		immediate early response 5-like	8e-90	NM_203434.2	IER5L	immediate early response 5-like
C15H11orf42	mRNA	19.377	61.4733	-1.66561	0.00987515	down	3.83877	1.08919	3.90348	67	20	75	XP_004016264.1	C15H11orf42	chr15:46230405-46234205	-		chromosome 15 open reading frame, human C11orf42	2e-146	NM_173525.2	C11orf42	chromosome 11 open reading frame 42
BPI	mRNA	144.359	9.83573	3.87548	3.55271e-15	up	0.43114	4.36148	0.335695	14	149	12	XP_004014614.1	BPI	chr13:66754468-66786113	+		bactericidal/permeability-increasing protein	0	NM_001725.2	BPI	cDNA FLJ51234, highly similar to Bactericidal permeability-increasing protein
MANEAL	mRNA	15.5016	63.1126	-2.02551	0.000795995	down	2.18307	0.754558	3.4704	44	16	77	XP_004001864.1	MANEAL	chr1:12364417-12369313	+		mannosidase, endo-alpha-like	4e-156	NM_152496.2	MANEAL	Glycoprotein endo-alpha-1,2-mannosidase-like protein
LOC101115904	mRNA	2800.95	1048.32	1.41783	0.000551786	up	84.5948	121.685	51.4312	1911	2891	1279	XP_004016784.1	LOC101115904	chr15:72228090-72229480	+		uncharacterized LOC101115904	2e-27	NM_001145033.1	C11orf96	chromosome 11 open reading frame 96
PLBD2	mRNA	2290.36	688.501	1.73405	2.66685e-06	up	20.5642	66.2953	22.5211	697	2364	840	XP_004017644.1	PLBD2	chr17:60693555-60714961	-		phospholipase B domain containing 2	0	NM_173542.3	PLBD2	Putative phospholipase B-like 2
IL2RG	mRNA	529.961	174.584	1.60196	5.31629e-05	up	12.2394	19.5804	7.28841	325	547	213	XP_004022212.1	IL2RG	chrx:60410019-60413676	-		interleukin 2 receptor, gamma	1e-168	NM_000206.2	IL2RG	cDNA, FLJ95841, highly similar to Homo sapiens interleukin 2 receptor, gamma (severe combined immunodeficiency) (IL2RG), mRNA
UBL5	mRNA	5169.79	2045.01	1.338	0.00221647	up	266.198	594.578	265.725	2271	5336	2495	XP_004008555.1	UBL5	chr5:12102294-12103719	+		ubiquitin-like 5	2e-37	NM_024292.3	UBL5	Ubiquitin-like protein 5
SYDE2	mRNA	16.4705	138.52	-3.07214	2.59391e-10	down	1.48501	0.22426	2.13061	107	17	169	XP_004002195.1	SYDE2	chr1:61571996-61610689	-		synapse defective 1, Rho GTPase, homolog 2 (C. elegans)	0	NM_032184.1	SYDE2	Rho GTPase-activating protein SYDE2
C15H11orf34	mRNA	13.5639	1.63929	3.04863	0.0319603	up	0.0381967	0.508289	0.0693952	1	14	2	XP_004016076.1	C15H11orf34	chr15:22072135-22084352	-		chromosome 15 open reading frame, human C11orf34	5e-14	NM_001145024.1	PLET1	Placenta-expressed transcript 1 protein
LOC554318	mRNA	205.396	27.8679	2.88174	7.51144e-12	up	3.88409	11.2338	1.71373	70	212	34	NM_001038016.1	LOC554318	chr1:184839325-184866076	+		CD86 antigen isoform 8	1e-96	NM_176892.1	CD86	cDNA FLJ76858, highly similar to Homo sapiens CD86 antigen (CD28 antigen ligand 2, B7-2 antigen) (CD86), transcript variant 1, mRNA
LOC554317	mRNA	14.5328	1.63929	3.14817	0.0192281	up	0.321278	0.572584	0.0729615	8	15	2	NM_001024963.2	LOC554317	chr1:182614204-182638845	-		CD80/B7-1 transmembrane form	1e-83	NM_005191.3	CD80	CD80 antigen (CD28 antigen ligand 1, B7-1 antigen), isoform CRA_a
MASP2	mRNA	335.222	760.63	-1.18208	0.0176631	down	12.2223	6.15563	15.7783	653	346	928	XP_004014061.1	MASP2	chr12:40722760-40737757	+		mannan-binding lectin serine peptidase 2	0	NM_139208.2	MASP2	Mannan-binding lectin serine protease 2
MAT1A	mRNA	20.3459	3.27858	2.63359	0.0121431	up	0.215316	0.330605	0.060182	13	21	4	XP_004021568.1	MAT1A	chr25:35296060-35313792	-		methionine adenosyltransferase I, alpha	0	NM_000429.2	MAT1A	S-adenosylmethionine synthase isoform type-1
LOC101122591	mRNA	124.982	42.6215	1.55206	0.00188511	up	1.41849	4.18211	1.62032	41	129	52	XP_004007250.1	LOC101122591	chr3:14950658-14953341	-		PC4 and SFRS1-interacting protein-like	0	NM_033222.3	PSIP1	PC4 and SFRS1-interacting protein
C15H11orf65	mRNA	10.6574	0.819644	3.70071	0.0364429	up	0.119077	0.62251	0.0540842	2	11	1	XP_004016592.1	C15H11orf65	chr15:17504160-17582193	-		chromosome 15 open reading frame, human C11orf65	1e-144	NM_152587.3	C11orf65	chromosome 11 open reading frame 65
PLAUR	mRNA	528.993	51.6376	3.35675	0	up	5.02355	23.7445	2.61356	110	546	63	NM_001163606.1	PLAUR	chr14:50941136-50953478	-		Urokinase plasminogen activator receptor	3e-106	NM_002659.3	PLAUR	Urokinase plasminogen activator surface receptor
C15H11orf71	mRNA	159.86	29.5072	2.43767	2.34599e-08	up	2.38984	10.7737	2.25362	35	165	36	XP_004016086.1	C15H11orf71	chr15:24399500-24400323	-		chromosome 15 open reading frame, human C11orf71	5e-34	NM_019021.3	C11orf71	chromosome 11 open reading frame 71
IL1R2	mRNA	59.0999	4.91786	3.58705	2.08146e-08	up	0.810717	3.13375	0.294579	15	61	6	XP_004006175.1	IL1R2	chr3:99669976-99684998	-		interleukin 1 receptor, type II	5e-118	NM_173343.1	IL1R2	Interleukin-1 receptor type 2, soluble form
PLTP	mRNA	7697.52	1978.62	1.9599	3.83927e-08	up	65.1398	220.522	64.0394	2231	7945	2414	XP_004014661.1	PLTP	chr13:74194348-74204408	-		phospholipid transfer protein	0	NM_182676.2	PLTP	cDNA FLJ39690 fis, clone SMINT2010639, highly similar to PHOSPHOLIPID TRANSFER PROTEIN
IL1RN	mRNA	282.904	22.1304	3.67621	0	up	3.16862	12.6058	1.12661	69	292	27	XP_004005952.1	IL1RN	chr3:59708405-59714753	-		Interleukin-1 receptor antagonist protein	2e-78	NM_173843.2	IL1RN	Interleukin-1 receptor antagonist protein
UBA2	mRNA	961.1	2232.71	-1.21604	0.0131875	down	59.3532	18.168	47.6431	3083	992	2724	XP_004015201.1	UBA2	chr14:44132206-44160049	+		ubiquitin-like modifier activating enzyme 2	0	NM_005499.2	UBA2	cDNA, FLJ96587, highly similar to Homo sapiens SUMO-1 activating enzyme subunit 2 (UBA2), mRNA
TRPV2	mRNA	818.679	286.056	1.517	0.000133977	up	6.90094	18.875	7.45214	294	845	349	XP_004012771.1	TRPV2	chr11:32772063-32787093	-		transient receptor potential cation channel, subfamily V, member 2	0	NM_016113.4	TRPV2	cDNA FLJ11034 fis, clone PLACE1004258, highly similar to Transient receptor potential cation channel subfamily V member 2
CSDC2	mRNA	1306.98	536.867	1.2836	0.00354932	up	12.3359	29.6765	13.7813	533	1349	655	XP_004007065.1	CSDC2	chr3:216643295-216657449	+		cold shock domain containing C2, RNA binding	2e-80	NM_014460.3	CSDC2	cDNA, FLJ93943, highly similar to Homo sapiens RNA-binding protein pippin (PIPPIN), mRNA
LOC101122567	ncRNA	294.531	121.307	1.27975	0.00695833	up	3.43082	11.8774	5.53997	83	304	148	LOC101122567	LOC101122567	chr1:35142436-35145032	-		60S ribosomal protein L4-like
LOC101122577	mRNA	498.958	1242.58	-1.31635	0.00335946	down	30.9728	9.35797	26.3138	1621	515	1516	XP_004022277.1	LOC101122577	chrx:72169225-72172908	+		S-adenosylmethionine decarboxylase proenzyme-like	1e-145	NM_001634.5	AMD1	cDNA FLJ52467, highly similar to S-adenosylmethionine decarboxylase proenzyme (EC 4.1.1.50)
VMP1	mRNA	3931.6	1281.1	1.61773	2.21213e-05	up	33.5197	80.7095	29.7114	1601	4058	1563	XP_004012460.1	VMP1	chr11:10227723-10358377	+		vacuole membrane protein 1	0	NM_030938.3	VMP1	Vacuole membrane protein 1
NTSR2	mRNA	30.0344	5.73751	2.38812	0.0037292	up	0.644593	1.35668	0.292771	14	31	7	XP_004007259.1	NTSR2	chr3:20454185-20461335	-		neurotensin receptor 2	3e-152	NM_012344.3	NTSR2	Neurotensin receptor type 2
SSUH2	mRNA	24.2213	2.45893	3.30017	0.000569337	up	0.650159	1.18843	0.136292	13	25	3	XP_004018350.1	SSUH2	chr19:17731019-17752251	+		ssu-2 homolog (C. elegans)	0	NM_015931.2	SSUH2	Protein SSUH2 homolog
ANKS4B	mRNA	16.4705	373.758	-4.50415	0	down	6.25745	0.430264	11.0298	235	17	456	XP_004020877.1	ANKS4B	chr24:19018006-19029155	+		ankyrin repeat and sterile alpha motif domain containing 4B	0	NM_145865.2	ANKS4B	Ankyrin repeat and SAM domain-containing protein 4B
LOC100037695	mRNA	11.6262	75.4072	-2.69732	1.97555e-06	down	2.80173	0.290517	2.1286	110	12	92	XP_004011816.1	LOC100037695	chr9:58120144-58149638	+		Osteoprotegerin	0	NM_002546.3	TNFRSF11B	Tumor necrosis factor receptor superfamily member 11B
LOC100037694	mRNA	3.8754	36.0643	-3.21815	6.00943e-05	down	0.367497	0.139724	1.46886	10	4	44	XP_004012100.1	LOC100037694	chr10:13066978-13101480	+		Nuclear factor kappa B ligand	3e-133	NM_033012.3	TNFSF11	Tumor necrosis factor ligand superfamily member 11
LOC101114682	mRNA	80.4146	231.14	-1.52323	0.000898565	down	5.76079	1.02213	3.27938	450	83	282	XP_004022611.1	LOC101114682	chrx:29776742-30764358	-		dystrophin-like	0	NM_004023.2	DMD	DMD protein
TAF8	mRNA	162.767	72.9483	1.15786	0.0448992	up	5.13043	9.10286	4.60866	90	168	89	XP_004019267.1	TAF8	chr20:15889058-15907737	+		TAF8 RNA polymerase II, TATA box binding protein (TBP)-associated factor, 43kDa	2e-170	NM_138572.2	TAF8	Transcription initiation factor TFIID subunit 8
LOC101122545	ncRNA	109.48	43.4411	1.33354	0.0188722	up	1.6191	4.3476	1.94878	40	113	53	LOC101122545	LOC101122545	chr14:49773932-49786242	-		cytochrome P450 2S1-like
NKG7	mRNA	525.117	59.0144	3.1535	0	up	5.96256	32.6784	4.14869	94	542	72	XP_004015456.1	NKG7	chr14:56383736-56384799	-		natural killer cell group 7 sequence	3e-37	NM_005601.3	NKG7	Protein NKG7
MFSD2A	mRNA	164.705	354.906	-1.10755	0.0466932	down	12.4408	4.52763	11.0234	444	170	433	XP_004001883.1	MFSD2A	chr1:14344915-14357396	+		major facilitator superfamily domain containing 2A	0	NM_032793.4	MFSD2A	Major facilitator superfamily domain-containing protein 2A
FRMD6	mRNA	208.303	500.802	-1.26556	0.00756857	down	15.5347	5.77211	15.6767	550	215	611	XP_004010574.1	FRMD6	chr7:41605038-41641605	+		FERM domain containing 6	0	NM_152330.3	FRMD6	cDNA, FLJ96877
HEY1	mRNA	76.5392	190.157	-1.31292	0.0110937	down	5.90052	1.96049	5.50228	226	79	232	XP_004011805.1	HEY1	chr9:55827142-55830887	-		hairy/enhancer-of-split related with YRPW motif 1	1e-164	NM_012258.3	HEY1	cDNA FLJ90160 fis, clone HEMBB1002661, highly similar to Hairy/enhancer-of-split related with YRPW motif 1
FRMD7	mRNA	19.377	93.4394	-2.26968	1.36445e-05	down	1.67585	0.407942	2.11641	82	20	114	XP_004022391.1	FRMD7	chrx:97560930-97622173	+		FERM domain containing 7	0	NM_194277.2	FRMD7	FERM domain-containing protein 7
TRPM6	mRNA	133.701	29.5072	2.17988	1.67838e-06	up	0.254662	1.07755	0.268644	31	138	36	XP_004005346.1	TRPM6	chr2:61396498-61549304	+		transient receptor potential cation channel, subfamily M, member 6	0	NM_017662.4	TRPM6	Transient receptor potential cation channel subfamily M member 6
NUP88	mRNA	903.938	1948.29	-1.10792	0.0454812	down	56.2148	21.7267	52.8632	2297	933	2377	XP_004012643.1	NUP88	chr11:25749276-25770767	+		nucleoporin 88kDa	0	NM_002532.4	NUP88	Nuclear pore complex protein Nup88
TRPM2	mRNA	442.765	125.406	1.81994	2.45585e-06	up	2.42375	5.48952	1.75449	192	457	153	XP_004003969.1	TRPM2	chr1:262481111-262521700	+		transient receptor potential cation channel, subfamily M, member 2	0	NM_003307.3	TRPM2	Truncated tumor-enriched TRPM2
MFSD12	mRNA	538.681	163.929	1.71636	9.01058e-06	up	6.70734	15.8531	5.44008	224	556	200	XP_004008662.1	MFSD12	chr5:17926947-17936202	+		major facilitator superfamily domain containing 12	0	NM_174983.4	MFSD12	Major facilitator superfamily domain-containing protein 12
TAC3	mRNA	480.55	75.4072	2.67191	5.1692e-13	up	87.2753	69.7617	12.3414	591	496	92	XP_004006611.1	TAC3	chr3:162302984-162306606	+		Preprotachykinin B	3e-42	NM_013251.3	TAC3	Tachykinin-3
SHISA2	mRNA	1137.43	3178.58	-1.4826	0.000369576	down	55.5659	24.3559	76.8278	2548	1174	3878	XP_004012346.1	SHISA2	chr10:33564102-33568943	+		shisa homolog 2 (Xenopus laevis)	4e-80	NM_001007538.1	SHISA2	Protein shisa-2 homolog
PLP1	mRNA	14.5328	254.09	-4.12796	0	down	4.99248	0.295357	5.83356	241	15	310	XP_004022514.1	PLP1	chrx:122366202-122382604	+		proteolipid protein 1	6e-160	NM_199478.1	PLP1	cDNA, FLJ92659, highly similar to Homo sapiens proteolipid protein 1 (Pelizaeus-Merzbacher disease,spastic paraplegia 2, uncomplicated) (PLP1), mRNA
LOC100037664	mRNA	37555.6	15027.4	1.32144	0.00674598	up	1367.77	4327.9	1956.33	11644	38763	18334	XP_004003045.1	LOC100037664	chr1:188445313-188449379	-		Ribosomal protein L35a	3e-60	NM_000996.2	RPL35A	60S ribosomal protein L35a
COTL1	mRNA	2730.22	690.14	1.98406	2.16584e-08	up	23.0637	85.9206	24.5495	719	2818	842	XP_004014993.1	COTL1	chr14:10251320-10296240	-		coactosin-like 1 (Dictyostelium)	3e-77	NM_021149.3	COTL1	Coactosin-like protein
DBT	mRNA	126.919	295.072	-1.21715	0.0177389	down	14.0753	4.6612	12.2418	376	131	360	XP_004003637.1	DBT	chr1:76725698-76764630	-		dihydrolipoamide branched chain transacylase E2	0	NM_001918.3	DBT	cDNA FLJ57294, highly similar to Lipoamide acyltransferase component of branched-chain alpha-keto acid dehydrogenase complex, mitochondrial (EC 2.3.1.168)
LOC101122500	miscRNA	217.991	48.359	2.17242	1.29156e-07	up	5.3079	28.3793	7.11194	40	225	59	XR_173085.1	LOC101122500	chr2:164350745-164351982	-		uncharacterized LOC101122500
AQP9	mRNA	25.1901	1.63929	3.94172	7.09633e-05	up	1.77618	0.675309	0.049645	65	26	2	XP_004010616.1	AQP9	chr7:49082756-49133954	-		Aquaporin 9	1e-142	NM_020980.3	AQP9	cDNA FLJ50860, highly similar to Aquaporin-9
AQP8	mRNA	46.5048	0	20	7.04237e-12	up	0	1.4864	0	0	48	0	UPI0000003D9A	AQP8	chr24:22788839-22799185	+		Aquaporin 8
AQP7	mRNA	0	9.01608	-20	0.0169878	down	0.210884	0	0.421443	5	0	11	XP_004004192.1	AQP7	chr2:37548639-37564980	+		aquaporin 7	6e-134	NM_001170.1	AQP7	cDNA FLJ52223, highly similar to Aquaporin-7
CLEC4E	mRNA	67.8196	7.37679	3.20064	4.65021e-08	up	1.0566	5.85845	0.719853	12	70	9	XP_004007622.1	CLEC4E	chr3:206449148-206459013	-		Macrophage C-type lectin Mincle-like protein	8e-96	NM_014358.2	CLEC4E	C-type lectin domain family 4 member E
MIS18A	mRNA	33.9098	9.83573	1.7856	0.0318283	up	1.29839	2.39971	0.819063	18	35	12	XP_004023617.1	MIS18A	chr1:121466555-121480470	+		MIS18 kinetochore protein homolog A (S. pombe)	7e-81	NM_018944.2	MIS18A	Protein Mis18-alpha
HRSP12	mRNA	682.071	213.927	1.6728	1.35528e-05	up	47.7139	92.278	32.6951	346	704	261	XP_004012056.1	HRSP12	chr9:78712036-78720680	+		heat-responsive protein 12	6e-52	NM_005836.2	HRSP12	Ribonuclease UK114
GAB1	mRNA	1226.57	2676.14	-1.12553	0.0409446	down	29.9657	16.7172	41.2156	2157	1266	3265	XP_004017276.1	GAB1	chr17:14105283-14229292	-		GRB2-associated binding protein 1	0	NM_207123.2	GAB1	GRB2-associated-binding protein 1
CLEC4A	mRNA	375.914	78.6858	2.25623	2.99801e-09	up	8.30017	23.3671	5.52535	131	388	96	XP_004006953.1	CLEC4A	chr3:206375960-206388232	+		C-type lectin domain family 4, member A	3e-68	NM_194450.2	CLEC4A	C-type lectin domain family 4 member A
CLEC4D	mRNA	42.6294	1.63929	4.70071	1.68162e-08	up	0.269205	2.8147	0.122272	4	44	2	XP_004006954.1	CLEC4D	chr3:206434780-206442939	+		C-type lectin domain family 4, member D	1e-80	NM_080387.4	CLEC4D	C-type lectin domain family 4 member D
CFD	mRNA	3418.11	623.749	2.45416	6.71352e-13	up	13.4839	85.8125	17.7028	527	3528	761	XP_004008816.1	CFD	chr5:40806691-40810236	+		complement factor D (adipsin)	2e-118	NM_001928.2	CFD	Complement factor D preproprotein
CLEC5A	mRNA	13.5639	1.63929	3.04863	0.0319603	up	0.496932	0.73475	0.100313	9	14	2	XP_004008172.1	CLEC5A	chr4:104926409-104937378	-		C-type lectin domain family 5, member A	1e-74	NM_013252.2	CLEC5A	C-type lectin domain family 5, member A, isoform CRA_b
LOC101114719	mRNA	2836.8	1147.5	1.30577	0.00294016	up	98.5185	158.541	72.4341	1729	2928	1400	XP_004014479.1	LOC101114719	chr13:56659065-56672735	+		ATP synthase subunit epsilon, mitochondrial-like	6e-109	NM_016045.2	SLMO2	Protein slowmo homolog 2
CDA	mRNA	33.9098	6.55715	2.37056	0.00204682	up	0.975672	3.6065	0.787815	9	35	8	XP_004005575.1	CDA	chr2:244907571-244918868	-		cytidine deaminase	8e-48	NM_001785.2	CDA	Small cytidine deaminase
CLEC6A	mRNA	32.9409	9.01608	1.86931	0.024158	up	3.46321	1.72187	0.532391	65	34	11	XP_004006949.1	CLEC6A	chr3:206396288-206410794	+		C-type lectin domain family 6 member A	4e-87	NM_001007033.1	CLEC6A	C-type lectin domain family 6 member A
CLEC7A	mRNA	875.841	65.5715	3.73953	0	up	4.02426	32.6217	2.7624	106	904	80	XP_004006923.1	CLEC7A	chr3:204478791-204492854	+		C-type lectin domain family 7, member A	6e-98	NM_197954.2	CLEC7A	C-type lectin domain family 7 member A
TIMM17A	mRNA	214.116	61.4733	1.80036	2.17144e-05	up	7.63691	16.4438	5.30916	97	221	75	XP_004014194.1	TIMM17A	chr12:78973914-78981358	+		translocase of inner mitochondrial membrane 17 homolog A (yeast)	8e-87	NM_006335.2	TIMM17A	TIMM17A protein
TIMM17B	mRNA	305.188	140.159	1.12263	0.035991	up	15.0106	31.2045	16.2209	144	315	171	XP_004022153.1	TIMM17B	chrx:52911240-52914773	+		translocase of inner mitochondrial membrane 17 homolog B (yeast)	6e-94	NM_005834.4	TIMM17B	Mitochondrial import inner membrane translocase subunit Tim17-B
LOC101121036	mRNA	62.0065	9.83573	2.65631	5.43885e-06	up	2.25876	6.24576	1.11919	22	64	12	XP_004015934.1	LOC101121036	chr14:59394107-59397092	+		cytochrome c oxidase subunit 6B2-like	2e-29	NM_144613.4	COX6B2	Cytochrome c oxidase subunit 6B2
DZANK1	mRNA	257.714	620.47	-1.26759	0.00680581	down	12.6926	4.87341	13.2545	658	266	757	XP_004014340.1	DZANK1	chr13:37602821-37653537	-		double zinc ribbon and ankyrin repeat domains 1	0	NM_018152.2	DZANK1	C20orf12 protein
LOC101114745	mRNA	293.562	771.285	-1.3936	0.00131143	down	38.7722	14.9979	44.3672	747	303	941	XP_004003674.1	LOC101114745	chr1:98275825-98280404	+		gonadotropin-releasing hormone II receptor-like	7e-51	NM_001012763.1	GNRHR	Gonadotropin-releasing hormone receptor
LOC101114747	mRNA	33.9098	8.19644	2.04863	0.00934706	up	0.794992	1.20217	0.328256	22	35	10	XP_004003834.1	LOC101114747	chr1:175913505-175950004	-		uncharacterized LOC101114747	8e-63	NM_170780.2	CD200R1	cDNA FLJ52839, highly similar to Cell surface glycoprotein OX2 receptor
CLEC1B	mRNA	36.8163	0.819644	5.4892	2.28915e-08	up	1.56082	2.68456	0.0675159	21	38	1	XP_004006927.1	CLEC1B	chr3:204545708-204556264	-		C-type lectin domain family 1, member B	2e-96	NM_016509.3	CLEC1B	C-type lectin domain family 1 member B
CLEC2B	mRNA	167.611	65.5715	1.35398	0.00688156	up	3.91938	8.48022	3.76334	76	173	80	XP_004006932.1	CLEC2B	chr3:204722484-204740079	+		C-type lectin domain family 2, member B	3e-42	NM_005127.2	CLEC2B	C-type lectin domain family 2 member B
LOC100037702	mRNA	260.621	97.5376	1.41792	0.00163954	up	8.86014	9.59429	4.04122	237	269	119	XP_004019713.1	LOC100037702	chr21:42635614-42639950	+		Transmembrane 7 superfamily member 2	0	NM_003273.3	TM7SF2	cDNA FLJ60622, highly similar to Delta(14)-sterol reductase (EC 1.3.1.70)
NUPR1	mRNA	6081.48	2046.65	1.57116	5.57587e-05	up	111.511	404.51	153.811	1645	6277	2497	XP_004020918.1	NUPR1	chr24:26090457-26092027	-		nuclear protein, transcriptional regulator, 1	8e-26	NM_012385.2	NUPR1	Nuclear protein 1
ANKRD1	mRNA	139.515	32.7858	2.08927	3.76079e-06	up	3.64251	4.48237	1.18172	112	144	40	NM_001252178.1	ANKRD1	chr22:12266807-12276165	-		ankyrin repeat domain 1 (cardiac muscle)	4e-172	NM_014391.2	ANKRD1	Ankyrin repeat domain-containing protein 1
HOXC4	mRNA	651.068	281.138	1.21153	0.00969746	up	11.0483	25.114	12.2684	281	672	343	XP_004007433.1	HOXC4	chr3:132313715-132315663	-		homeobox C4	9e-106	NM_153633.2	HOXC4	Homeobox protein Hox-C4
SNRPE	mRNA	1422.27	613.913	1.21209	0.00926891	up	99.141	140.539	68.4996	985	1468	749	XP_004013598.1	SNRPE	chr12:962482-968738	+		small nuclear ribonucleoprotein polypeptide E	4e-49	NM_003094.2	SNRPE	Small nuclear ribonucleoprotein E
RNF17	mRNA	1.9377	16.3929	-3.08065	0.0166831	down	0.0567633	0.0215816	0.206253	5	2	20	XP_004012221.1	RNF17	chr10:36715369-36829881	-		ring finger protein 17	0	NM_031994.1	RNF17	cDNA FLJ61720, highly similar to Homo sapiens ring finger protein 17 (RNF17), mRNA
CLU	mRNA	55925.9	20241.1	1.46623	0.000849446	up	1324.27	1775.2	725.796	40930	57724	24695	XP_004004481.1	CLU	chr2:100824656-100842315	-		Clusterin	0	NM_001831.3	CLU	cDNA FLJ57622, highly similar to Clusterin
GIPC1	mRNA	446.64	187.698	1.2507	0.00703588	up	7.44738	21.0538	9.99495	155	461	229	XP_004008519.1	GIPC1	chr5:9385330-9388697	+		GIPC PDZ domain containing family, member 1	1e-166	NM_202494.2	GIPC1	PDZ domain-containing protein GIPC1
ATP6V1B2	mRNA	2552.92	1195.04	1.09509	0.0452754	up	29.7534	48.9484	25.8813	1523	2635	1458	XP_004004266.1	ATP6V1B2	chr2:45336709-45361616	-		Putative H-ATPase subunit B	0	NM_001693.3	ATP6V1B2	cDNA FLJ51779, highly similar to Vacuolar ATP synthase subunit B, brain isoform (EC 3.6.3.14)
ATP6V1B1	mRNA	20.3459	73.7679	-1.85826	0.00129476	down	2.22984	0.397405	1.62769	112	21	90	XP_004006102.1	ATP6V1B1	chr3:92922972-92949005	+		ATPase, H+ transporting, lysosomal 56/58kDa, V1 subunit B1	0	NM_001692.3	ATP6V1B1	cDNA FLJ57632, highly similar to Vacuolar ATP synthase subunit B, kidney isoform (EC 3.6.3.14)
HOXA4	mRNA	49.4114	134.422	-1.44385	0.00607355	down	16.1224	1.99375	6.12717	391	51	164	UPI000012CF29	HOXA4	chr4:68902248-68904869	+		Homeobox protein Hox-A4
HOXA5	mRNA	11.6262	236.057	-4.34369	0	down	34.8377	0.621852	14.2631	639	12	288	UPI000012CF30	HOXA5	chr4:68889884-68892105	+		Homeobox protein Hox-A5
HOXB5	mRNA	20.3459	91.8001	-2.17376	3.48158e-05	down	6.44032	0.547036	2.78825	235	21	112	XP_004012854.1	HOXB5	chr11:37444844-37447574	+		Homeobox protein Hox-B5	5e-157	NM_002147.3	HOXB5	Homeobox protein Hox-B5
HOXB6	mRNA	23.2524	121.307	-2.38321	8.9954e-07	down	11.8729	1.72514	10.1669	157	24	148	XP_004013409.1	HOXB6	chr11:37438557-37442516	+		homeobox B6	5e-120	NM_156037.1	HOXB6	Homeobox protein Hox-B6
CSF	mRNA	0	7.37679	-20	0.047805	down	0.16896	0	0.690669	2	0	9	XP_004013430.1	CSF	chr11:39906577-39908702	+		Granulocyte colony-stimulating factor	2e-63	NM_172220.2	CSF3	cDNA FLJ52903, moderately similar to Granulocyte colony-stimulating factor
CSK	mRNA	1144.21	543.424	1.07421	0.0476918	up	16.3392	31.4334	16.8586	584	1181	663	XP_004017899.1	CSK	chr18:32781153-32785959	-		c-src tyrosine kinase	0	NM_004383.2	CSK	cDNA FLJ78579, highly similar to Homo sapiens c-src tyrosine kinase (CSK), mRNA
ARHGAP9	mRNA	130.795	40.1625	1.70338	0.000354101	up	0.821531	2.84913	0.988306	37	135	49	XP_004007505.1	ARHGAP9	chr3:161878841-161886068	+		Rho GTPase activating protein 9	0	NM_032496.2	ARHGAP9	cDNA FLJ33011 fis, clone THYMU1000359, highly similar to Rho-GTPase-activating protein 9
XIRP1	mRNA	57.1622	15.5732	1.87599	0.002347	up	0.216274	0.606434	0.186639	20	59	19	XP_004023526.1	XIRP1	chr19:12424641-12429843	-		xin actin-binding repeat containing 1	0	NM_194293.2	XIRP1	Xin actin-binding repeat-containing protein 1
XIRP2	mRNA	12.5951	39.3429	-1.64325	0.046234	down	0.110818	0.0652064	0.230094	21	13	48	XP_004005427.1	XIRP2	chr2:141122455-141469232	-		xin actin-binding repeat containing 2	0	NM_152381.5	XIRP2	Xin actin-binding repeat-containing protein 2
CPM	mRNA	893.281	158.191	2.49744	1.60516e-12	up	2.32124	11.5709	2.32168	176	922	193	XP_004006525.1	CPM	chr3:150800991-150876667	+		carboxypeptidase M	0	NM_198320.3	CPM	Carboxypeptidase M
CR2	mRNA	16.4705	166.388	-3.3366	2.16083e-12	down	2.7408	0.227117	2.59186	195	17	203	NM_001009724.1	CR2	chr12:4744061-4774390	+		complement component (3d/Epstein Barr virus) receptor 2	0	NM_001877.4	CR2	CD21 protein
CTHRC1	mRNA	226.711	28.6875	2.98236	6.79456e-13	up	2.857	8.47269	1.21113	75	234	35	XP_004011847.1	CTHRC1	chr9:73745594-73761627	-		collagen triple helix repeat containing 1	2e-127	NM_138455.3	CTHRC1	cDNA FLJ57590, highly similar to Collagen triple helix repeat-containing protein 1
GRIN2D	mRNA	151.141	61.4733	1.29786	0.0141736	up	1.22421	3.70461	1.70214	49	156	75	XP_004023683.1	GRIN2D	chr14:54139313-54170452	+		glutamate receptor, ionotropic, N-methyl D-aspartate 2D	0	NM_000836.2	GRIN2D	Glutamate receptor ionotropic, NMDA 2D
LYL1	mRNA	123.044	13.9339	3.1425	7.04048e-11	up	1.53248	8.80917	1.12693	21	127	17	XP_004009308.1	LYL1	chr5:10557786-10559460	+		lymphoblastic leukemia derived sequence 1	2e-78	NM_005583.4	LYL1	Protein lyl-1
ARF3	mRNA	706.292	333.595	1.08217	0.0426535	up	48.6383	71.4037	38.0981	472	729	407	NM_001162545.1	ARF3	chr3:137086329-137088473	+		ADP-ribosylation factor 3	3e-103	NM_001659.2	ARF3	cDNA FLJ57770, moderately similar to ADP-ribosylation factor 3
PMVK	mRNA	103.667	43.4411	1.25482	0.0392818	up	3.14616	5.33298	2.52452	60	107	53	XP_004002610.1	PMVK	chr1:103716504-103728070	-		phosphomevalonate kinase	2e-100	NM_006556.3	PMVK	Phosphomevalonate kinase
TAF15	mRNA	1443.59	476.213	1.59998	2.912e-05	up	18.3819	46.6029	17.3551	559	1490	581	XP_004023731.1	TAF15	chr11:14145853-14174665	-		TAF15 RNA polymerase II, TATA box binding protein (TBP)-associated factor, 68kDa	0	NM_139215.2	TAF15	cDNA FLJ53422, highly similar to TATA-binding protein-associated factor 2N
IL17RA	mRNA	449.547	193.436	1.21662	0.0104833	up	10.0734	18.0989	8.77864	246	464	236	XP_004007656.1	IL17RA	chr3:212808834-212824944	+		interleukin 17 receptor A	0	NM_014339.6	IL17RA	Truncated IL-17RA
IL17RB	mRNA	122.075	287.695	-1.23677	0.0148352	down	16.9991	3.53191	9.32888	581	126	351	XP_004018427.1	IL17RB	chr19:47043976-47059333	-		interleukin 17 receptor B	0	NM_172234.1	IL17RB	Interleukin-17 receptor B
EBI3	mRNA	206.365	54.9161	1.9099	5.90312e-06	up	4.4326	10.1979	3.06566	88	213	67	XP_004008649.1	EBI3	chr5:17388431-17393872	-		Epstein-Barr virus induced 3	6e-91	NM_005755.2	EBI3	Interleukin-27 subunit beta
LOC101122834	ncRNA	766.361	177.863	2.10726	5.73706e-09	up	16.4877	61.4969	16.154	201	791	217	LOC101122834	LOC101122834	chrx:12516206-12516893	+		40S ribosomal protein S4-like
P2RY6	mRNA	101.729	40.9822	1.31167	0.0261355	up	2.36719	3.42398	1.55822	69	105	50	XP_004016349.1	P2RY6	chr15:50964501-50988775	+		pyrimidinergic receptor P2Y, G-protein coupled, 6	1e-169	NM_176798.2	P2RY6	P2Y purinoceptor 6
ARPC3	mRNA	2712.78	334.415	3.02006	0	up	30.8604	166.986	23.2566	492	2800	408	XP_004017411.1	ARPC3	chr17:53911035-53921955	-		actin related protein 2/3 complex, subunit 3, 21kDa	6e-104	NM_005719.2	ARPC3	cDNA, FLJ92050, highly similar to Homo sapiens actin related protein 2/3 complex, subunit 3, 21kDa (ARPC3), mRNA
P2RX4	mRNA	1486.22	559.817	1.40862	0.00059351	up	27.8354	48.0312	20.4378	845	1534	683	XP_004017629.1	P2RX4	chr17:53514776-53531259	-		purinergic receptor P2X, ligand-gated ion channel, 4	0	NM_175568.1	P2RX4	cDNA FLJ50449, moderately similar to P2X purinoceptor 4
USMG5	mRNA	1538.54	545.883	1.49489	0.000157671	up	99.9799	173.036	69.356	872	1588	666	XP_004020209.1	USMG5	chr22:23059608-23063203	-		up-regulated during skeletal muscle growth 5 homolog (mouse)	4e-27	NM_032747.3	USMG5	Up-regulated during skeletal muscle growth protein 5
EBF2	mRNA	0	31.9661	-20	5.30286e-08	down	0.341122	0	0.755313	16	0	39	XP_004004225.1	EBF2	chr2:39359951-39576052	+		early B-cell factor 2	0	NM_022659.3	EBF2	EBF2 protein
P2RX3	mRNA	0	7.37679	-20	0.047805	down	0.32177	0	0.375805	7	0	9	XP_004016529.1	P2RX3	chr15:77771311-77806161	+		purinergic receptor P2X, ligand-gated ion channel, 3	0	NM_002559.3	P2RX3	P2X purinoceptor 3
SLC5A11	mRNA	16.4705	0	20	7.33321e-05	up	0.0994059	0.401567	0	4	17	0	XP_004020898.1	SLC5A11	chr24:22521604-22569880	+		solute carrier family 5 (sodium/glucose cotransporter), member 11	0	NM_052944	SLC5A11	cDNA FLJ50826, highly similar to Homo sapiens solute carrier family 5 (sodium/glucose cotransporter), member 11 (SLC5A11), mRNA
SLC1A4	mRNA	155.016	355.725	-1.19835	0.0189246	down	8.99333	2.5953	6.72779	527	160	434	XP_004005885.1	SLC1A4	chr3:43165443-43178488	-		solute carrier family 1 (glutamate/neutral amino acid transporter), member 4	3e-123	NM_003038.4	SLC1A4	cDNA, FLJ93528, highly similar to Homo sapiens solute carrier family 1 (glutamate/neutral amino acid transporter), member 4 (SLC1A4), mRNA
SLC1A7	mRNA	48.4425	9.83573	2.30017	0.000353837	up	0.0494192	1.17434	0.269352	2	50	12	XP_004002039.1	SLC1A7	chr1:27356328-27407607	-		solute carrier family 1 (glutamate transporter), member 7	0	NM_006671.5	SLC1A7	cDNA FLJ36602 fis, clone TRACH2014974, highly similar to EXCITATORY AMINO ACID TRANSPORTER 5
ARL2	mRNA	938.817	422.936	1.1504	0.019496	up	35.1268	93.4683	47.5641	346	969	516	NM_001162552.1	ARL2	chr21:42545957-42553153	+		ADP-ribosylation factor-like 2	3e-102	NM_001667.3	ARL2	cDNA FLJ58989, moderately similar to ADP-ribosylation factor-like protein 2
FKBP5	mRNA	4717.33	2179.43	1.11402	0.0447694	up	53.3656	70.236	36.6563	3517	4869	2659	XP_004018821.1	FKBP5	chr20:9689838-9808027	-		FK506 binding protein 5	0	NM_004117.3	FKBP5	Peptidyl-prolyl cis-trans isomerase FKBP5
GPSM2	mRNA	156.954	564.735	-1.84723	2.60586e-06	down	22.137	4.23443	17.2114	805	162	689	XP_004002312.1	GPSM2	chr1:85404486-85438161	+		G-protein signaling modulator 2	0	NM_013296.4	GPSM2	G-protein-signaling modulator 2
LOC101114535	mRNA	66.8507	5.73751	3.54245	5.57723e-09	up	3.07187	10.6037	1.02807	19	69	7	XP_004012497.1	LOC101114535	chr11:13957271-13958758	+		c-C motif chemokine 3-like	1e-37	NM_001001437.3	CCL3L3	chemokine (C-C motif) ligand 3-like 3
LOC101114534	mRNA	258.683	69.6697	1.89258	3.37675e-06	up	12.8703	35.8311	10.8608	91	267	85	XP_004012400.1	LOC101114534	chr10:81377658-81382609	+		translation machinery-associated protein 7-like
SCEL	mRNA	85.2589	349.988	-2.03738	4.30911e-07	down	4.62513	1.46541	6.71914	267	88	427	XP_004012239.1	SCEL	chr10:53161639-53288216	+		sciellin	0	NM_144777.2	SCEL	Sciellin
STK11IP	mRNA	403.042	177.043	1.18683	0.01559	up	3.2888	6.68491	3.30925	195	416	216	XP_004005485.1	STK11IP	chr2:220494777-220509619	+		serine/threonine kinase 11 interacting protein	0	NM_052902.2	STK11IP	cDNA FLJ56684, highly similar to Homo sapiens serine/threonine kinase 11 interacting protein (STK11IP), mRNA
NKRF	mRNA	88.1654	214.747	-1.28435	0.0124584	down	5.94319	2.00025	5.50378	257	91	262	XP_004022441.1	NKRF	chrx:109252980-109256428	+		NFKB repressing factor	0	NM_017544.3	NKRF	NF-kappaB repressing factor
NTRK3	mRNA	102.698	532.769	-2.3751	5.70146e-10	down	4.35089	1.66681	9.76807	263	106	650	XP_004017785.1	NTRK3	chr18:18023205-18443247	-		neurotrophic tyrosine kinase, receptor, type 3	0	NM_002530.3	NTRK3	Tyrosine-protein kinase receptor
NTRK1	mRNA	45.536	8.19644	2.47394	0.000186418	up	9.04555	0.988022	0.200902	409	47	10	XP_004003729.1	NTRK1	chr1:105381946-105400976	+		neurotrophic tyrosine kinase, receptor, type 1	0	NM_002529.3	NTRK1	Tyrosine-protein kinase receptor
LY86	mRNA	58.1311	13.9339	2.06071	0.000599555	up	2.14565	3.39911	0.920405	36	60	17	XP_004019192.1	LY86	chr20:47481737-47523392	-		lymphocyte antigen 86	3e-66	NM_004271.3	LY86	Lymphocyte antigen 86
LY96	mRNA	930.097	263.925	1.81725	8.89703e-07	up	24.8925	77.8691	24.9353	292	960	322	XP_004011794.1	LY96	chr9:50066684-50101520	+		lymphocyte antigen 96	4e-63	NM_015364.4	LY96	Lymphocyte antigen 96
PPFIA4	mRNA	76.5392	186.059	-1.28149	0.0153933	down	3.4907	1.19145	3.27182	220	79	227	XP_004013990.1	PPFIA4	chr12:149548-187032	+		protein tyrosine phosphatase, receptor type, f polypeptide (PTPRF), interacting protein (liprin), alpha 4	0	NM_003625.4	PPFIA2	Liprin-alpha-2
LY75	mRNA	505.74	47.5393	3.4112	0	up	1.20956	4.76304	0.505776	126	522	58	XP_004004717.1	LY75	chr2:148683730-148769117	+		lymphocyte antigen 75	0	NM_002349.3	LY75	Lymphocyte antigen 75 variant
ARSA	mRNA	1291.48	344.25	1.90749	1.32116e-07	up	14.528	41.0881	12.3723	448	1333	420	XP_004007106.1	ARSA	chr3:224147408-224150648	-		arylsulfatase A	0	NM_001085428.2	ARSA	cDNA FLJ57896, highly similar to Arylsulfatase A (EC 3.1.6.8)
F2RL2	mRNA	102.698	13.1143	2.9692	3.12713e-09	up	0.808557	1.98696	0.286629	41	106	16	XP_004010246.1	F2RL2	chr7:7643271-7651151	-		coagulation factor II (thrombin) receptor-like 2	0	NM_004101.3	F2RL2	Proteinase-activated receptor 3
DSE	mRNA	1144.21	2958.91	-1.37071	0.00183205	down	31.5462	16.3794	47.8489	2162	1181	3610	XP_004011231.1	DSE	chr8:21310401-21357341	-		dermatan sulfate epimerase	0	NM_013352.2	DSE	Dermatan-sulfate epimerase
ASB9	mRNA	70.7261	167.207	-1.24132	0.0255122	down	31.1869	4.41628	11.8263	490	73	204	XP_004021972.1	ASB9	chrx:12713941-12741824	-		ankyrin repeat and SOCS box containing 9	2e-108	NM_024087.2	ASB9	Ankyrin repeat and SOCS box protein 9
CBLN4	mRNA	0	10.6554	-20	0.00606638	down	0.856374	0	1.0113	10	0	13	XP_004014690.1	CBLN4	chr13:82870821-82876344	-		cerebellin 4 precursor	1e-110	NM_080617.5	CBLN4	Cerebellin-4
PDZK1IP1	mRNA	59.0999	9.01608	2.71258	5.49545e-06	up	4.4549	4.78334	0.824347	54	61	11	XP_004001995.1	PDZK1IP1	chr1:21491902-21497264	-		PDZK1 interacting protein 1	2e-49	NM_005764.3	PDZK1IP1	PDZK1-interacting protein 1
CORO1B	mRNA	1188.78	498.343	1.25427	0.00525896	up	18.9584	44.5782	21.1105	496	1227	608	XP_004019977.1	CORO1B	chr21:44613997-44619932	-		coronin, actin binding protein, 1B	0	NM_020441.2	CORO1B	Coronin-1B
CORO1A	mRNA	870.028	269.663	1.68991	8.28347e-06	up	12.7826	28.653	10.0421	381	898	329	XP_004020922.1	CORO1A	chr24:26143374-26147792	-		coronin, actin binding protein, 1A	0	NM_007074.3	CORO1A	Coronin-1A
GTDC1	mRNA	214.116	509.818	-1.25159	0.00881539	down	10.6439	4.9576	13.3562	451	221	622	XP_004004767.1	GTDC1	chr2:164635823-164986189	+		glycosyltransferase-like domain containing 1	0	NM_024659.4	GTDC1	Glycosyltransferase-like domain-containing protein 1
HECW2	mRNA	58.1311	151.634	-1.38321	0.00828796	down	1.64056	0.460896	1.35812	203	60	185	XP_004004832.1	HECW2	chr2:197398058-197843168	-		HECT, C2 and WW domain containing E3 ubiquitin protein ligase 2	0	NM_020760.1	HECW2	E3 ubiquitin-protein ligase HECW2
EVI2A	mRNA	322.627	93.4394	1.78777	8.09441e-06	up	4.97826	9.91019	3.24234	159	333	114	XP_004012534.1	EVI2A	chr11:18292314-18296668	+		ecotropic viral integration site 2A	1e-102	NM_014210.3	EVI2A	Protein EVI2A
EVI2B	mRNA	952.38	185.24	2.36215	2.35253e-11	up	7.51733	24.1614	5.30455	291	983	226	XP_004012533.1	EVI2B	chr11:18299861-18308867	+		ecotropic viral integration site 2B	3e-156	NM_006495.3	EVI2B	Protein EVI2B
ADIPOR2	mRNA	368.163	166.388	1.1458	0.0255469	up	8.732	14.8771	7.59534	212	380	203	XP_004007653.1	ADIPOR2	chr3:212209578-212225808	+		adiponectin receptor 2	0	NM_024551.2	ADIPOR2	Adiponectin receptor protein 2
CHST9	mRNA	0.968851	13.9339	-3.84619	0.0111854	down	0.164514	0.026062	0.423422	6	1	17	XP_004020508.1	CHST9	chr23:30006419-30291038	+		carbohydrate (N-acetylgalactosamine 4-0) sulfotransferase 9	0	NM_031422.5	CHST9	Carbohydrate sulfotransferase 9
SCIN	mRNA	3024.75	241.795	3.64496	0	up	7.06084	55.1395	4.9793	380	3122	295	XP_004007805.1	SCIN	chr4:20640741-20719623	+		scinderin	0	NM_033128.3	SCIN	Adseverin
PYCARD	mRNA	602.625	62.2929	3.27412	0	up	7.63268	42.9769	5.01851	105	622	76	XP_004020974.1	PYCARD	chr24:27278907-27280244	-		PYD and CARD domain containing	7e-76	NM_145183.1	PYCARD	cDNA, FLJ95208, highly similar to Homo sapiens PYD and CARD domain containing (PYCARD), transcript variant 1, mRNA
SCG2	mRNA	26.159	3.27858	2.99616	0.000858185	up	0.527061	0.563599	0.0797963	24	27	4	XP_004005015.1	SCG2	chr2:224800209-224805924	-		secretogranin II	0	NM_003469.4	SCG2	cDNA FLJ51276, highly similar to Secretogranin-2
FRRS1L	mRNA	76.5392	174.584	-1.18965	0.037842	down	11.4523	5.99272	15.4658	143	79	213	XP_004005261.1	FRRS1L	chr2:14111667-14132972	+		ferric-chelate reductase 1-like	2e-127	NM_014334.2	FRRS1L	DOMON domain-containing protein FRRS1L
FAU	mRNA	24780.3	9234.93	1.42402	0.00114152	up	691.864	2433.97	1024.69	6910	25577	11267	XP_004019714.1	FAU	chr21:42643832-42645467	-		Finkel-Biskis-Reilly murine sarcoma virus (FBR-MuSV) ubiquitously expressed	4e-64	NM_001997.4	FAU	40S ribosomal protein S30
ASIP	mRNA	2943.37	509.818	2.52941	1.22791e-13	up	77.8602	160.419	31.4116	1401	3038	622	NM_001134303.1	ASIP	chr13:63166013-63242808	+		Agouti signaling protein	1e-42	NM_001672.2	ASIP	Agouti-signaling protein
RPS19BP1	mRNA	544.494	257.368	1.08108	0.0443759	up	23.3153	37.2895	19.927	334	562	314	XP_004007050.1	RPS19BP1	chr3:214934338-214937942	-		ribosomal protein S19 binding protein 1	3e-54	NM_194326.2	RPS19BP1	Active regulator of SIRT1
WDR34	mRNA	125.951	49.9983	1.33291	0.0143426	up	6.98163	8.4578	3.7928	102	130	61	XP_004007206.1	WDR34	chr3:7636864-7653743	+		WD repeat domain 34	1e-117	NM_052844.3	WDR34	WD repeat-containing protein 34
ASPN	mRNA	3108.07	7007.96	-1.17297	0.0334972	down	163.062	69.8825	178.012	7115	3208	8550	XP_004004126.1	ASPN	chr2:28664284-28689813	+		asporin	0	NM_017680.4	ASPN	cDNA FLJ61562, highly similar to Asporin
LOC101122717	mRNA	293.562	136.881	1.10075	0.0456067	up	28.3158	53.0278	28.0462	154	303	167	XP_004015243.1	LOC101122717	chr14:45593920-45594225	-		non-histone chromosomal protein HMG-14-like	1e-32	NM_004965.6	HMGN1	Non-histone chromosomal protein HMG-14
ASPA	mRNA	768.299	299.99	1.35675	0.001399	up	13.3961	24.3618	10.7363	415	793	366	XP_004012613.1	ASPA	chr11:23827068-23844249	+		aspartoacylase	2e-173	NM_001128085.1	ASPA	Aspartoacylase (Canavan disease), isoform CRA_a
SLC2A6	mRNA	57.1622	15.5732	1.87599	0.002347	up	1.3695	2.13339	0.656579	36	59	19	XP_004007148.1	SLC2A6	chr3:2451630-2458966	+		solute carrier family 2 (facilitated glucose transporter), member 6	0	NM_017585.3	SLC2A6	cDNA FLJ58880, highly similar to Solute carrier family 2, facilitated glucose transporter member 6
SLC2A5	mRNA	431.139	29.5072	3.86901	0	up	0.806151	11.758	0.909063	29	445	36	NM_001009451.1	SLC2A5	chr12:42511688-42539171	+		Solute carrier family 2, facilitated glucose transporter member 5	0	NM_003039.2	SLC2A5	cDNA FLJ51824, highly similar to Solute carrier family 2, facilitated glucose transporter member 5
FBP1	mRNA	49.4114	117.209	-1.24617	0.0409162	down	4.94447	1.31697	3.52905	182	51	143	XP_004004141.1	FBP1	chr2:31653092-31685085	+		Fructose-1,6-bisphosphatase 1	1e-174	NM_001127628.1	FBP1	cDNA, FLJ94876, highly similar to Homo sapiens fructose-1,6-bisphosphatase 1 (FBP1), mRNA
CECR1	mRNA	297.437	31.9661	3.21797	9.99201e-16	up	2.63222	10.6681	1.29517	72	307	39	XP_004007020.1	CECR1	chr3:212846543-212865957	-		cat eye syndrome chromosome region, candidate 1	0	NM_177405.2	CECR1	cDNA, FLJ95079, highly similar to Homo sapiens cat eye syndrome chromosome region, candidate 1 (CECR1), mRNA
HCST	mRNA	172.455	22.95	2.90966	2.76182e-11	up	2.9971	23.1787	3.46505	22	178	28	XP_004015267.1	HCST	chr14:45711943-45713387	+		hematopoietic cell signal transducer	2e-22	NM_014266.3	HCST	Hematopoietic cell signal transducer
FGR	mRNA	390.447	113.111	1.78739	5.26805e-06	up	4.68865	9.50271	3.10984	189	403	138	XP_004005129.1	FGR	chr2:238569788-238581018	+		Gardner-Rasheed feline sarcoma viral (v-fgr) oncogene homolog	0	NM_005248.2	FGR	cDNA FLJ55662, highly similar to Proto-oncogene tyrosine-protein kinase FGR (EC 2.7.10.2)
ASS1	mRNA	120.138	34.425	1.80316	0.000172819	up	1.88551	4.44466	1.43874	50	124	42	XP_004005631.1	ASS1	chr3:6038515-6082349	-		argininosuccinate synthase 1	0	NM_054012.3	ASS1	cDNA FLJ78448, highly similar to Homo sapiens argininosuccinate synthetase (ASS), transcript variant 1, mRNA
EAF1	mRNA	99.7916	37.7036	1.40422	0.01288	up	3.04717	5.32724	2.27373	56	103	46	XP_004003994.1	EAF1	chr1:270486192-270495806	+		ELL associated factor 1	3e-88	NM_033083.6	EAF1	cDNA FLJ57288, highly similar to ELL-associated factor 1
LOC101114479	ncRNA	938.817	241.795	1.95706	7.05281e-08	up	9.86693	37.5293	10.9274	242	969	295	LOC101114479	LOC101114479	chr1:100065159-100066539	-		elongation factor-1 alpha pseudogene
SAT1	mRNA	19723.9	5939.14	1.73162	4.87329e-06	up	454.827	941.014	320.114	9353	20358	7246	XP_004022016.1	SAT1	chrx:21149414-21152494	+		spermidine/spermine N1-acetyltransferase 1	6e-96	NM_002970.2	SAT1	Augmented expression in SLE 3
KYNU	mRNA	205.396	22.1304	3.21431	6.91669e-14	up	1.56222	4.76971	0.580546	66	212	27	XP_004004770.1	KYNU	chr2:165942453-166063051	-		kynureninase	0	NM_003937.2	KYNU	Kynureninase
FES	mRNA	1031.83	474.574	1.1205	0.0278595	up	8.68963	21.1144	10.9696	417	1065	579	XP_004017809.1	FES	chr18:20872667-20883192	-		feline sarcoma oncogene	0	NM_002005.3	FES	Tyrosine-protein kinase Fes/Fps
LOC101114427	ncRNA	62.0065	4.91786	3.65631	7.45473e-09	up	0.597687	6.87305	0.705348	5	64	6	LOC101114427	LOC101114427	chr2:160959407-160968644	+		60S ribosomal protein L35a-like
LOC101114444	miscRNA	224.773	489.327	-1.12233	0.0362604	down	17.5079	9.06296	22.2881	426	232	597	XR_173201.1	LOC101114444	chr6:96750537-96752624	-		uncharacterized LOC101114444
SLC2A9	mRNA	13.5639	0	20	0.000477785	up	0	0.469117	0	0	14	0	XP_004010043.1	SLC2A9	chr6:104589439-104798900	-		solute carrier family 2 (facilitated glucose transporter), member 9	0	NM_020041.2	SLC2A9	Solute carrier family 2, facilitated glucose transporter member 9
FBN1	mRNA	3043.16	7694.82	-1.33832	0.00401241	down	52.9049	15.3384	43.803	10301	3141	9388	XP_004011073.1	FBN1	chr7:58589689-58891313	+		fibrillin 1	0	NM_000138.4	FBN1	cDNA FLJ61597, highly similar to Fibrillin-1
POSTN	mRNA	4009.1	1734.37	1.20887	0.0125745	up	97.3579	65.2795	31.9169	5865	4138	2116	XP_004012162.1	POSTN	chr10:24474826-24509047	+		periostin, osteoblast specific factor	0	NM_006475.2	POSTN	Periostin
HTRA1	mRNA	9501.52	3859.7	1.29967	0.00495784	up	153.241	288.171	132.24	4956	9807	4709	XP_004020401.1	HTRA1	chr22:41235832-41282785	+		HtrA serine peptidase 1	0	NM_002775.4	HTRA1	cDNA FLJ35157 fis, clone PLACE6011156, highly similar to Serine protease HTRA1 (EC 3.4.21.-)
HTRA3	mRNA	3317.35	1033.57	1.68239	6.85247e-06	up	55.2883	144.297	50.7873	1247	3424	1261	XP_004010182.1	HTRA3	chr6:114003546-114019072	+		HtrA serine peptidase 3	4e-123	NM_053044.3	HTRA3	Serine protease HTRA3
POLK	mRNA	253.839	554.079	-1.12618	0.0339131	down	13.9369	5.35611	13.2072	648	262	676	XP_004010243.1	POLK	chr7:6748448-6786501	+		polymerase (DNA directed) kappa	0	NM_016218.2	POLK	DNA polymerase kappa
LOC101114503	ncRNA	855.495	375.397	1.18834	0.0123424	up	28.4284	63.2311	31.3807	377	883	458	LOC101114503	LOC101114503	chr3:14080214-14080960	+		ribosomal protein L7 pseudogene
VSIG4	mRNA	376.883	31.9661	3.5595	0	up	3.97293	21.6027	2.06986	68	389	39	XP_004022088.1	VSIG4	chrx:46026935-46066406	-		V-set and immunoglobulin domain containing 4	5e-130	NM_007268.2	VSIG4	V-set and immunoglobulin domain-containing protein 4
LOC101114512	ncRNA	81.3835	3.27858	4.63359	3.89799e-13	up	0.304599	3.51565	0.158111	7	84	4	LOC101114512	LOC101114512	chr3:76661005-76757722	+		archaemetzincin-2-like
ASZ1	mRNA	11.6262	0.819644	3.82624	0.0206735	up	0.424861	0.346144	0.0275672	14	12	1	NM_001195309.2	ASZ1	chr4:50928103-50996393	+		Ankyrin repeat, SAM and basic leucine zipper domain-containing protein 1	0	NM_130768.2	ASZ1	ASZ1 protein
ATP13A2	mRNA	518.335	227.041	1.19093	0.0132946	up	3.3364	8.56886	4.23999	198	535	277	XP_004005599.1	ATP13A2	chr2:248413223-248429371	+		ATPase type 13A2	0	NM_022089.2	ATP13A2	Probable cation-transporting ATPase 13A2
ATP13A4	mRNA	7.75081	0	20	0.0247482	up	0.0626197	0.119041	0	4	8	0	XP_004003084.1	ATP13A4	chr1:192150191-192276258	+		ATPase type 13A4	0	NM_032279.2	ATP13A4	cDNA FLJ39191 fis, clone OCBBF2004669, highly similar to Homo sapiens ATPase type 13A4 (ATP13A4), mRNA
UTP20	mRNA	551.276	1223.73	-1.15044	0.0256427	down	12.5992	3.52407	8.82156	1937	569	1493	XP_004006710.1	UTP20	chr3:170228574-170316078	+		UTP20, small subunit (SSU) processome component, homolog (yeast)	0	NM_014503.2	UTP20	Small subunit processome component 20 homolog
PON3	mRNA	0	14.7536	-20	0.000502048	down	1.28445	0	0.411805	51	0	18	XP_004007785.1	PON3	chr4:12461056-12497281	-		Paraoxonase 3	5e-167	NM_000940.2	PON3	cDNA FLJ61073, highly similar to Serum paraoxonase/lactonase 3 (EC 3.1.1.-)
FAT3	mRNA	18.4082	54.0965	-1.55519	0.0288425	down	0.381123	0.0756369	0.251096	91	19	66	XP_004019801.1	FAT3	chr21:1476092-2138000	-		FAT tumor suppressor homolog 3 (Drosophila)	0	NM_001008781.2	FAT3	Protocadherin Fat 3
TECPR1	mRNA	275.154	120.488	1.19135	0.0192853	up	2.66169	4.53484	2.23538	159	284	147	XP_004021346.1	TECPR1	chr24:37641864-37672183	+		tectonin beta-propeller repeat containing 1	0	NM_015395.2	TECPR1	Tectonin beta-propeller repeat-containing protein 1
SRRM4	mRNA	17.4393	0.819644	4.4112	0.000679719	up	0	0.420748	0.0211634	0	18	1	XP_004017425.1	SRRM4	chr17:55745797-55915793	-		serine/arginine repetitive matrix 4	2e-160	NM_194286.3	SRRM4	Serine/arginine repetitive matrix protein 4
KIAA0753	mRNA	164.705	365.561	-1.15023	0.0304207	down	6.63814	2.72935	6.84325	393	170	446	XP_004012632.1	KIAA0753	chr11:24865165-24922254	+		KIAA0753 ortholog	0	NM_014804.2	KIAA0753	cDNA FLJ50222
NR0B1	mRNA	223.805	101.636	1.13883	0.0386295	up	6.70421	11.3233	5.83239	130	231	124	XP_004023608.1	NR0B1	chrx:27539342-27553262	-		nuclear receptor subfamily 0, group B, member 1	2e-109	NM_000475.4	NR0B1	Nuclear receptor subfamily 0 group B member 1
CD300LG	mRNA	46.5048	15.5732	1.57831	0.0323102	up	0.891986	3.1305	1.18425	13	48	19	XP_004013455.1	CD300LG	chr11:43159599-43168575	+		CD300 molecule-like family member g	5e-52	NM_145273.3	CD300LG	CMRF35-like molecule 9
HEATR3	mRNA	227.68	506.54	-1.15367	0.0259691	down	14.1853	4.444	11.1689	713	235	618	XP_004015026.1	HEATR3	chr14:17994395-18030489	+		HEAT repeat containing 3	0	NM_182922.2	HEATR3	HEAT repeat containing 3
UCP2	mRNA	4578.79	656.535	2.80202	1.11022e-16	up	64.8452	155.439	25.2022	1874	4726	801	UCP2	UCP2	chr15:51595704-51602275	-		uncoupling protein 2 (mitochondrial, proton carrier)
PLCB4	mRNA	1260.47	2996.62	-1.24937	0.00939827	down	33.6624	13.1875	35.3929	3159	1301	3656	XP_004014197.1	PLCB4	chr13:1780157-1971406	+		phospholipase C, beta 4	0	NM_182797.2	PLCB4	1-phosphatidylinositol 4,5-bisphosphate phosphodiesterase beta-4
PLCB2	mRNA	495.083	81.9644	2.5946	1.95899e-12	up	1.44837	6.0232	1.12577	117	511	100	XP_004011026.1	PLCB2	chr7:32922112-32943995	-		phospholipase C, beta 2	0	NM_004573.2	PLCB2	PLCB2 protein
ACVR2A	mRNA	116.262	277.04	-1.25271	0.0130305	down	10.1435	4.19649	11.203	278	120	338	NM_001009293.1	ACVR2A	chr2:160457581-160548526	-		Activin type 2 receptor	0	NM_001616.4	ACVR2A	cDNA FLJ51356, highly similar to Activin receptor type 2A (EC 2.7.11.30)
SPOCK2	mRNA	157.923	63.1126	1.32322	0.0103395	up	4.35112	6.2132	2.80501	108	163	77	XP_004021495.1	SPOCK2	chr25:28010498-28032449	-		sparc/osteonectin, cwcv and kazal-like domains proteoglycan (testican) 2	0	NM_014767.2	SPOCK2	cDNA FLJ77237, highly similar to Homo sapiens sparc/osteonectin, cwcv and kazal-like domains proteoglycan (testican) 2 (SPOCK2), mRNA
SPOCK1	mRNA	10.6574	53.2769	-2.32166	0.000294623	down	4.6408	0.500232	2.82493	97	11	65	XP_004009549.1	SPOCK1	chr5:45738538-45942158	-		sparc/osteonectin, cwcv and kazal-like domains proteoglycan (testican) 1	0	NM_004598.3	SPOCK1	Sparc/osteonectin, cwcv and kazal-like domains proteoglycan (Testican) 1, isoform CRA_a
ERF	mRNA	542.556	197.534	1.45767	0.000418796	up	7.23709	19.7902	8.12493	195	560	241	XP_004015756.1	ERF	chr14:50075042-50077185	+		Ets2 repressor factor	0	NM_006494.2	ERF	Ets2 repressor factor, isoform CRA_b
ZNF787	mRNA	195.708	31.1465	2.65156	2.94654e-10	up	2.99369	16.9058	3.03938	34	202	38	ZNF787	ZNF787	chr14:60508525-60516525	-		zinc finger protein 787	1e-98	NM_001002836.2	ZNF787	Zinc finger protein 787
LOC101103991	ncRNA	51.3491	181.961	-1.82522	5.34945e-05	down	1.5882	1.40459	5.58266	57	53	222	LOC101103991	LOC101103991	chr9:9164217-9168713	-		envelope glycoprotein-like
CYP3A24	mRNA	0	16.3929	-20	0.000192291	down	0.640649	0	0.633462	18	0	20	NM_001129904.1	CYP3A24	chr24:36605673-36645734	-		Cytochrome P450 3A24	0	NM_017460.5	CYP3A4	cDNA FLJ51521, highly similar to Cytochrome P450 3A4 (EC 1.14.13.67)
LOC101103965	mRNA	124.013	282.777	-1.18918	0.0242081	down	15.7048	3.39383	8.74209	563	128	345	XP_004006785.1	LOC101103965	chr3:180794516-180834786	+		ubl carboxyl-terminal hydrolase 18-like	2e-117	NM_017414.3	USP18	Ubiquitin carboxyl-terminal hydrolase
ESRRA	mRNA	122.075	46.7197	1.38567	0.00954856	up	4.58017	5.77411	2.49635	95	126	57	XP_004019924.1	ESRRA	chr21:41914808-41920838	+		estrogen-related receptor alpha	1e-86	NM_004451.4	ESRRA	Steroid hormone receptor ERR1
ESRRG	mRNA	0.968851	13.9339	-3.84619	0.0111854	down	0.245693	0.0179642	0.291858	13	1	17	XP_004013646.1	ESRRG	chr12:18027064-18665810	-		estrogen-related receptor gamma	0	NM_206595.2	ESRRG	cDNA FLJ58043, highly similar to Estrogen-related receptor gamma
UBE2L6	mRNA	939.785	286.875	1.71191	5.4162e-06	up	22.2401	48.9386	16.8758	419	970	350	XP_004016856.1	UBE2L6	chr15:78022856-78031687	-		ubiquitin-conjugating enzyme E2L 6	3e-57	NM_198183.2	UBE2L6	Ubiquitin/ISG15-conjugating enzyme E2 L6
tRNA-Glu	tRNA	670.445	218.025	1.62062	3.13875e-05	up	220.163	536.343	197.031	270	692	266	tRNA-Glu	tRNA-Glu	chrm:14086-14154	-
tRNA-Gln	tRNA	51.3491	1.63929	4.9692	3.89326e-10	up	2.20757	40.0909	1.88111	2	53	2	tRNA-Gln	tRNA-Gln	chrm:3767-3838	-
CACFD1	mRNA	86.2277	25.409	1.76281	0.000965625	up	2.1249	7.90334	2.60163	23	89	31	XP_004007149.1	CACFD1	chr3:2461482-2468305	-		calcium channel flower domain containing 1	3e-57	NM_017586.3	CACFD1	cDNA FLJ54245
MYRIP	mRNA	27.1278	77.0465	-1.50596	0.0146332	down	1.71713	0.593508	1.9042	77	28	94	XP_004018639.1	MYRIP	chr19:12892986-13081256	+		myosin VIIA and Rab interacting protein	0	NM_015460.3	MYRIP	Rab effector MyRIP
ESRP1	mRNA	25.1901	65.5715	-1.38021	0.049654	down	3.43525	0.573623	1.68678	148	26	80	XP_004012064.1	ESRP1	chr9:82230157-82291558	-		epithelial splicing regulatory protein 1	0	NM_017697.3	ESRP1	Epithelial-splicing regulatory protein 1
MTMR7	mRNA	25.1901	96.718	-1.94093	0.000202743	down	2.05752	0.462255	2.00496	110	26	118	XP_004021899.1	MTMR7	chr26:18600150-18673005	+		myotubularin related protein 7	0	NM_004686.4	MTMR7	cDNA FLJ57279, highly similar to Myotubularin-related protein 7 (EC 3.1.3.-)
IGF1	mRNA	145.328	359.824	-1.30798	0.00574642	down	39.794	13.5734	37.9646	417	150	439	NM_001009774.3	IGF1	chr3:171254377-171327850	-		Insulin-like growth factor I	3e-81	NM_001111285.1	IGF1	Insulin-like growth factor I
ZNF764	mRNA	125.951	47.5393	1.40566	0.00742908	up	1.43076	4.81497	2.05492	37	130	58	ZNF764	ZNF764	chr24:26738163-26740537	-		zinc finger protein 764	6e-163	NM_033410.3	ZNF764	Zinc finger protein 764
ATOX1	mRNA	1185.87	342.611	1.79131	1.17064e-06	up	67.4386	151.298	49.339	519	1224	418	NM_001009429.1	ATOX1	chr5:60471288-60489059	-		Copper transport protein ATOX1	2e-27	NM_004045.3	ATOX1	Copper transport protein ATOX1
KIAA1324	mRNA	31.0032	3.27858	3.24128	9.66526e-05	up	1.52925	0.484524	0.0578817	96	32	4	XP_004002321.1	KIAA1324	chr1:85594242-85669935	+		KIAA1324 ortholog	0	NM_020775.4	KIAA1324	UPF0577 protein KIAA1324
EIF4EBP1	mRNA	1367.05	277.859	2.29864	4.83408e-11	up	29.6913	83.717	19.2086	476	1411	339	XP_004021825.1	EIF4EBP1	chr26:31887397-31911617	+		eukaryotic translation initiation factor 4E binding protein 1	8e-59	NM_004095.3	EIF4EBP1	Eukaryotic translation initiation factor 4E-binding protein 1
LOC101103909	mRNA	10.6574	0	20	0.00333799	up	0.12979	0.678515	0.0294749	2	11	0	XP_004013565.1	LOC101103909	chr11:55813785-55820496	+		CMRF35-like molecule 7-like	3e-36	NM_139018	CD300LF	CMRF35-like molecule 1
PPDPF	mRNA	34.8786	0	20	2.03275e-09	up	0	3.17699	0.0105424	0	36	0	XP_004023738.1	PPDPF	chr13:53462633-53463936	-		pancreatic progenitor cell differentiation and proliferation factor homolog (zebrafish)	3e-22	NM_024299.2	PPDPF	Pancreatic progenitor cell differentiation and proliferation factor
MRTO4	mRNA	210.241	96.718	1.12019	0.0483596	up	21.1236	40.907	21.1611	107	217	118	XP_004005586.1	MRTO4	chr2:246229077-246237951	-		mRNA turnover 4 homolog (S. cerevisiae)	5e-49	NM_016183.3	MRTO4	cDNA FLJ57985, moderately similar to mRNA turnover protein 4 homolog
ADAMTSL5	mRNA	62.9753	149.175	-1.24415	0.029066	down	4.21125	2.344	6.30684	111	65	182	XP_004008831.1	ADAMTSL5	chr5:41305157-41311291	-		ADAMTS-like 5	0	NM_213604.2	ADAMTSL5	ADAMTSL5 protein
LOC101102833	mRNA	222.836	78.6858	1.5018	0.0007989	up	2.73246	13.6355	5.41558	44	230	96	XP_004014883.1	LOC101102833	chr13:68973528-68976655	-		uncharacterized LOC101102833	9e-66	NM_005461.4	MAFB	Transcription factor MafB
LOC101102836	mRNA	80.4146	181.961	-1.1781	0.0399282	down	6.58698	3.60877	9.22465	144	83	222	XP_004015892.1	LOC101102836	chr14:56636012-56637241	-		zinc finger protein 84-like	7e-123	NM_152943.2	ZNF268	cDNA FLJ14806 fis, clone NT2RP4001753, highly similar to Zinc finger protein 268
CDKN1C	mRNA	2044.28	750.794	1.4451	0.000344681	up	41.9191	149.134	61.8446	564	2110	916	NM_001142510.1	CDKN1C	chr21:47961485-47964138	+		Cyclin-dependent kinase inhibitor 1C	7e-55	NM_001122631.1	CDKN1C	Cyclin-dependent kinase inhibitor 1C transcript variant 3
NMT1	mRNA	1188.78	467.197	1.34738	0.00146238	up	20.7866	35.1307	15.6008	690	1227	570	XP_004013043.1	NMT1	chr11:44173151-44204305	+		N-myristoyltransferase 1	0	NM_021079.3	NMT1	Glycylpeptide N-tetradecanoyltransferase 1
PDZD7	mRNA	16.4705	57.3751	-1.80054	0.00534692	down	0.641995	0.288161	1.13397	36	17	70	XP_004020365.1	PDZD7	chr22:20989326-21008155	-		PDZ domain containing 7	0	NM_024895.4	PDZD7	PDZ domain-containing protein 7
CDKN1A	mRNA	734.389	134.422	2.44978	7.53841e-12	up	27.553	83.4101	17.2468	238	758	164	NM_001161880.1	CDKN1A	chr20:10678764-10680684	+		CDKN1A	6e-71	NM_078467.2	CDKN1A	cDNA FLJ54803, highly similar to Cyclin-dependent kinase inhibitor 1
PREX1	mRNA	613.283	247.532	1.30893	0.00289618	up	4.01097	6.62992	3.02293	364	633	302	XP_004014924.1	PREX1	chr13:76424448-76526835	-		phosphatidylinositol-3,4,5-trisphosphate-dependent Rac exchange factor 1	0	NM_020820.3	PREX1	Phosphatidylinositol 3,4,5-trisphosphate-dependent Rac exchanger 1 protein
PIWIL3	mRNA	51.3491	127.045	-1.30693	0.0221523	down	1.60182	1.12076	3.13245	72	53	155	XP_004017670.1	PIWIL3	chr17:64675822-64700568	-		piwi-like 3 (Drosophila)	0	NM_001255975.1	PIWIL3	cDNA FLJ61472, highly similar to Piwi-like protein 3
INO80E	mRNA	549.338	246.713	1.15486	0.0197718	up	6.84176	16.97	8.5944	217	567	301	XP_004020935.1	INO80E	chr24:26268530-26276440	-		INO80 complex subunit E	2e-100	NM_173618.1	INO80E	INO80 complex subunit E
STXBP2	mRNA	471.83	179.502	1.39427	0.00111065	up	10.2693	15.4842	6.66976	307	487	219	XP_004009364.1	STXBP2	chr5:14156195-14163288	+		syntaxin binding protein 2	0	NM_006949.3	STXBP2	cDNA FLJ53447, highly similar to Syntaxin-binding protein 2
TNFSF13B	mRNA	35.8475	9.83573	1.86577	0.0177954	up	4.24475	2.92712	0.90727	51	37	12	UPI00005E2585	TNFSF13B	chr10:83001147-83030624	+		Tumor necrosis factor superfamily member 13b
STXBP6	mRNA	38.754	122.127	-1.65596	0.00110947	down	7.80505	2.1349	7.60012	139	40	149	XP_004017921.1	STXBP6	chr18:33919511-34145294	-		syntaxin binding protein 6 (amisyn)	2e-122	NM_014178.6	STXBP6	Syntaxin-binding protein 6
SNX12	mRNA	213.147	70.4894	1.59637	0.000284137	up	7.36376	24.0602	8.98859	64	220	86	XP_004023246.1	SNX12	chrx:60371810-60378872	-		sorting nexin 12	1e-82	NM_013346.3	SNX12	Sorting nexin 12, isoform CRA_a
SNX10	mRNA	355.568	145.077	1.29331	0.00499019	up	9.00502	8.21297	3.79103	383	367	177	XP_004007994.1	SNX10	chr4:69577107-69607473	-		sorting nexin 10	6e-94	NM_013322.2	SNX10	Sorting nexin 10, isoform CRA_a
FIGF	mRNA	0.968851	22.1304	-4.51361	0.000156267	down	0.806549	0.0264356	0.682134	29	1	27	XP_004021978.1	FIGF	chrx:12805796-12847358	-		c-fos induced growth factor (vascular endothelial growth factor D)	0	NM_004469.4	FIGF	Vascular endothelial growth factor D preproprotein variant
TMEM229B	mRNA	304.219	136.881	1.15219	0.0267646	up	4.17291	4.22099	2.13863	296	314	167	XP_004010783.1	TMEM229B	chr7:76231392-76254437	-		transmembrane protein 229B	5e-94	NM_182526.2	TMEM229B	Transmembrane protein 229B
LOC101108696	mRNA	1103.52	428.674	1.36416	0.00116019	up	50.842	73.8501	32.4262	745	1139	523	XP_004018955.1	LOC101108696	chr20:25353167-25356694	-		SLA class II histocompatibility antigen, DQ haplotype D alpha chain-like	1e-121	NM_002122.3	HLA-DQA1	cDNA FLJ51239, moderately similar to HLA class II histocompatibility antigen, DQ(W3) alpha chain
LENG1	mRNA	313.908	131.963	1.25021	0.00913047	up	6.0537	21.9333	10.416	85	324	161	XP_004015484.1	LENG1	chr14:60303653-60306901	+		leukocyte receptor cluster (LRC) member 1	4e-97	NM_024316.1	LENG1	Leukocyte receptor cluster member 1
PXDN	mRNA	1410.65	637.683	1.14545	0.0214442	up	11.5661	16.95	8.65746	945	1456	778	XP_004005232.1	PXDN	chr2:747567-793361	-		peroxidasin homolog (Drosophila)	0	NM_012293.1	PXDN	Peroxidasin homolog
SLC26A2	mRNA	606.501	1808.95	-1.57657	8.3238e-05	down	17.6574	15.207	51.1559	692	626	2207	NM_001159756.1	SLC26A2	chr5:58814393-58818075	+		Sulfate transporter	0	NM_000112.3	SLC26A2	Sulfate transporter
PTGES	mRNA	229.618	72.9483	1.65429	0.000115666	up	8.80705	14.2732	5.18002	139	237	89	XP_004007198.1	PTGES	chr3:6736557-6748846	+		prostaglandin E synthase	8e-69	NM_198797.1	PTGES	Prostaglandin E synthase
ATP5I	mRNA	1407.74	445.067	1.66129	1.04597e-05	up	83.3689	283.792	101.286	406	1453	543	XP_004010071.1	ATP5I	chr6:116898164-116899507	+		ATP synthase, H+ transporting, mitochondrial Fo complex, subunit E	6e-13	NM_007100.3	ATP5I	ATP synthase subunit e, mitochondrial
ATP5J	mRNA	2831.95	1210.61	1.22606	0.0089176	up	125.705	193.738	93.5741	1803	2923	1477	XP_004002860.1	ATP5J	chr1:128875289-128883275	+		ATP synthase, H+ transporting, mitochondrial Fo complex, subunit F6	1e-50	NM_001685.4	ATP5J	ATP synthase-coupling factor 6, mitochondrial
NNOS	mRNA	35.8475	136.061	-1.92431	5.38838e-05	down	2.43955	0.45156	1.93614	190	37	166	XP_004017638.1	NNOS	chr17:57393202-57479373	+		Nitric oxide synthase, brain	0	NM_001204218.1	NOS1	NOS1 protein
SLC26A8	mRNA	49.4114	6.55715	2.9137	7.40507e-06	up	0.312251	0.946044	0.141823	16	51	8	XP_004018826.1	SLC26A8	chr20:10004712-10077705	-		solute carrier family 26, member 8	0	NM_138718.2	SLC26A8	Testis anion transporter 1
OXT	mRNA	6264.59	40.1625	7.28523	0	up	478.992	768.54	5.61934	3830	6466	49	NM_001009801.2	OXT	chr13:51437794-51438684	-		Oxytocin-neurophysin 1	5e-49	NM_000915.3	OXT	Oxytocin-neurophysin 1
BCL11A	mRNA	57.1622	10.6554	2.42348	5.2618e-05	up	0.654755	1.26616	0.266623	29	59	13	XP_004005980.1	BCL11A	chr3:63330987-63431935	+		B-cell CLL/lymphoma 11A (zinc finger protein)	5e-142	NM_138559.1	BCL11A	cDNA FLJ30689 fis, clone FCBBF2000566, highly similar to B-cell lymphoma/leukemia 11A
LOC101108654	mRNA	142.421	1.63929	6.44095	0	up	0.104579	14.6124	0.189998	1	147	2	XP_004009573.1	LOC101108654	chr5:56905969-56910133	+		double-headed protease inhibitor, submandibular gland-like
PTGFR	mRNA	909.751	412.281	1.14184	0.0215806	up	36.1443	35.1414	18.0082	918	939	503	NM_001009789.2	PTGFR	chr1:54315984-54378964	+		Prostaglandin F2-alpha receptor	1e-151	NM_001039585.1	PTGFR	Prostaglandin F2-alpha receptor
CEP76	mRNA	168.58	404.084	-1.26122	0.00891893	down	9.30174	3.01607	8.12021	513	174	493	XP_004020563.1	CEP76	chr23:43393850-43409576	-		centrosomal protein 76kDa	0	NM_024899.3	CEP76	Centrosomal protein of 76 kDa
MMP9	mRNA	193.77	74.5876	1.37734	0.00419061	up	1.35607	5.05475	2.198	51	200	91	XP_004014663.1	MMP9	chr13:74286364-74293399	+		Matrix metallopeptidase 9	0	NM_004994.2	MMP9	cDNA FLJ51036, highly similar to Matrix metalloproteinase-9 (EC3.4.24.35)
INADL	mRNA	236.4	550.801	-1.2203	0.0122244	down	5.565	2.38226	6.25333	544	244	672	XP_004002079.1	INADL	chr1:36643319-37041134	+		InaD-like (Drosophila)	0	NM_176878.1	INADL	InaD-like protein
SLC37A2	mRNA	770.236	103.275	2.89881	4.44089e-16	up	3.52905	16.8888	2.55987	158	795	126	XP_004019560.1	SLC37A2	chr21:27716090-27744524	+		solute carrier family 37 (glycerol-3-phosphate transporter), member 2	0	NM_198277.2	SLC37A2	Sugar phosphate exchanger 2
MRPS17	mRNA	871.966	381.134	1.19397	0.0114994	up	33.8172	72.133	35.616	401	900	465	XP_004020985.1	MRPS17	chr24:27632569-27636772	+		mitochondrial ribosomal protein S17	5e-64	NM_015969.2	MRPS17	28S ribosomal protein S17, mitochondrial
MRPS11	mRNA	551.276	248.352	1.15039	0.0207819	up	16.7466	32.58	16.6352	278	569	303	XP_004017788.1	MRPS11	chr18:18662333-18673180	+		mitochondrial ribosomal protein S11	4e-77	NM_176805.2	MRPS11	28S ribosomal protein S11, mitochondrial
NEDD8	mRNA	2071.4	939.312	1.14093	0.0245774	up	90.0583	184.12	94.3181	994	2138	1146	XP_004010354.1	NEDD8	chr7:20556928-20565243	+		neural precursor cell expressed, developmentally down-regulated 8	3e-40	NM_006156.2	NEDD8	NEDD8
CARD9	mRNA	479.581	223.763	1.09981	0.0374833	up	5.86143	13.9991	7.37858	197	495	273	XP_004007165.1	CARD9	chr3:3005001-3014024	+		caspase recruitment domain family, member 9	1e-87	NM_052814.3	CARD9	Caspase recruitment domain-containing protein 9
ARHGAP15	mRNA	123.044	36.0643	1.77053	0.000220269	up	2.91302	3.95106	1.30821	89	127	44	XP_004004769.1	ARHGAP15	chr2:165154184-165861059	-		Rho GTPase activating protein 15	0	NM_018460.3	ARHGAP15	Rho GTPase-activating protein 15
ARHGAP22	mRNA	315.845	148.356	1.09016	0.0485314	up	4.82501	6.50047	3.44923	230	326	181	XP_004021605.1	ARHGAP22	chr25:42387179-42567623	-		Rho GTPase activating protein 22	0	NM_021226.3	ARHGAP22	Rho GTPase-activating protein 22
DMRT2	mRNA	4.84425	29.5072	-2.60672	0.00256035	down	0.85283	0.109544	0.753766	37	5	36	XP_004004393.1	DMRT2	chr2:68806243-68813085	+		doublesex and mab-3 related transcription factor 2	0	NM_181872.4	DMRT2	cDNA FLJ77088, highly similar to Homo sapiens doublesex and mab-3 related transcription factor 2 (DMRT2), transcript variant 1, mRNA
ARHGAP25	mRNA	449.547	191.797	1.22889	0.00907916	up	5.61825	8.97116	4.31912	276	464	234	XP_004005869.1	ARHGAP25	chr3:39413107-39507499	-		Rho GTPase activating protein 25	0	NM_014882.2	ARHGAP25	cDNA FLJ54366, highly similar to Rho-GTPase-activating protein 25
ARHGAP30	mRNA	836.118	181.961	2.20008	8.11933e-10	up	3.57876	11.5123	2.83021	255	863	222	XP_004002728.1	ARHGAP30	chr1:110618319-110632443	-		Rho GTPase activating protein 30	0	NM_181720.2	ARHGAP30	Rho GTPase-activating protein 30
JOSD2	mRNA	266.434	109.832	1.27848	0.00784253	up	11.8351	24.6415	11.4335	126	275	134	XP_004015437.1	JOSD2	chr14:55675192-55678481	-		Josephin domain containing 2	1e-101	NM_138334.3	JOSD2	Josephin-2
C16H5orf34	mRNA	160.829	420.477	-1.3865	0.00202816	down	10.4926	4.64492	13.6772	357	166	513	XP_004023658.1	C16H5orf34	chr16:31277614-31305168	+		chromosome 16 open reading frame, human C5orf34	0	NM_198566.2	C5orf34	chromosome 5 open reading frame 34
CH25H	mRNA	373.008	134.422	1.47244	0.000502884	up	6.59815	10.1028	4.11284	239	385	164	XP_004020071.1	CH25H	chr22:10688922-10690959	-		cholesterol 25-hydroxylase	6e-125	NM_003956.3	CH25H	Cholesterol 25-hydroxylase
LOC101103857	ncRNA	62.0065	9.83573	2.65631	5.43885e-06	up	1.11478	8.00508	1.49701	8	64	12	LOC101103857	LOC101103857	chr22:14211023-14211451	-		ribosomal protein S25 pseudogene
ADAMTS20	mRNA	2.90655	24.5893	-3.08065	0.00164352	down	0.411113	0.027912	0.266751	42	3	30	XP_004006484.1	ADAMTS20	chr3:142961441-143166195	+		ADAM metallopeptidase with thrombospondin type 1 motif, 20	0	NM_175851.1	ADAMTS20	ADAM metallopeptidase with thrombospondin type 1 motif, 20, isoform CRA_c
RHPN2	mRNA	72.6638	201.632	-1.47242	0.00201574	down	4.75713	1.14169	3.53173	301	75	246	XP_004015667.1	RHPN2	chr14:42696786-42754298	-		rhophilin, Rho GTPase binding protein 2	0	NM_033103.4	RHPN2	cDNA, FLJ96063, highly similar to Homo sapiens rhophilin, Rho GTPase binding protein 2 (RHPN2), mRNA
ATP6V0B	mRNA	2170.23	886.855	1.29108	0.00340388	up	51.953	119.198	55.0561	928	2240	1082	XP_004001945.1	ATP6V0B	chr1:18391606-18394930	+		ATPase, H+ transporting, lysosomal 21kDa, V0 subunit b	3e-111	NM_004047.3	ATP6V0B	V-type proton ATPase 21 kDa proteolipid subunit
LOC101103863	ncRNA	24.2213	84.4233	-1.80137	0.00115844	down	2.20206	0.507311	1.98427	103	25	103	LOC101103863	LOC101103863	chr1:17363092-17370167	+		52 kDa repressor of the inhibitor of the protein kinase-like
RILPL1	mRNA	463.111	986.032	-1.09028	0.0484213	down	27.9555	12.3573	29.6721	1030	478	1203	XP_004017370.1	RILPL1	chr17:51705031-51746130	+		Rab interacting lysosomal protein-like 1	0	NM_178314.3	RILPL1	RILP-like protein 1
GPR84	mRNA	23.2524	3.27858	2.82624	0.00323061	up	0.661371	1.07767	0.171652	14	24	4	XP_004006323.1	GPR84	chr3:132049364-132050586	+		G protein-coupled receptor 84	0	NM_020370.2	GPR84	cDNA FLJ75402, highly similar to Homo sapiens G protein-coupled receptor 84, mRNA
PWWP2B	mRNA	106.574	36.884	1.53078	0.00362834	up	1.66972	3.1175	1.21883	56	110	45	XP_004020425.1	PWWP2B	chr22:49933424-49951457	+		PWWP domain containing 2B	2e-101	NM_138499.3	PWWP2B	PWWP domain containing 2B
SMPDL3B	mRNA	29.0655	7.37679	1.97824	0.0243675	up	1.34817	1.28145	0.367401	30	30	9	XP_004005121.1	SMPDL3B	chr2:238279485-238310785	-		sphingomyelin phosphodiesterase, acid-like 3B	0	NM_014474.2	SMPDL3B	cDNA FLJ57705, highly similar to Acid sphingomyelinase-like phosphodiesterase 3b (EC 3.1.4.-)
SMPDL3A	mRNA	412.73	137.7	1.58367	9.56901e-05	up	5.87353	11.7737	4.43742	202	426	168	XP_004011200.1	SMPDL3A	chr8:15518348-15535315	-		sphingomyelin phosphodiesterase, acid-like 3A	0	NM_006714.4	SMPDL3A	Acid sphingomyelinase-like phosphodiesterase 3a
HSF5	mRNA	80.4146	215.566	-1.4226	0.00303535	down	3.33403	1.25851	3.81836	209	83	263	XP_004013224.1	HSF5	chr11:8944195-8994920	-		heat shock transcription factor family member 5	0	NM_001080439.1	HSF5	Heat shock factor protein 5
HSF4	mRNA	1049.27	494.245	1.08608	0.0413509	up	7.39585	35.5762	18.9463	214	1083	603	XP_004015106.1	HSF4	chr14:34143391-34156552	+		heat shock transcription factor 4	0	NM_001538.3	HSF4	cDNA FLJ57873, moderately similar to Heat shock factor protein 4
SRPK3	mRNA	2.90655	33.6054	-3.53131	3.61751e-05	down	0.97105	0.0814406	1.0637	34	3	41	XP_004022316.1	SRPK3	chrx:77621155-77626307	-		SRSF protein kinase 3	0	NM_014370.3	SRPK3	SRSF protein kinase 3
GPR98	mRNA	77.5081	215.566	-1.47571	0.00172234	down	0.706376	0.225687	0.709068	238	80	263	XP_004009603.1	GPR98	chr5:87499346-88022860	+		G protein-coupled receptor 98	0	NM_032119.3	GPR98	cDNA FLJ14354 fis, clone Y79AA1001384, highly similar to Monogenic audiogenic seizure susceptibility protein 1 homolog
GNB5	mRNA	204.428	572.111	-1.48471	0.000459664	down	18.8997	7.30987	23.0009	521	211	698	XP_004011064.1	GNB5	chr7:55171853-55209244	+		guanine nucleotide binding protein (G protein), beta 5	0	NM_016194.3	GNB5	Guanine nucleotide-binding protein subunit beta-5
GPR65	mRNA	90.1031	28.6875	1.65115	0.00214211	up	2.63181	3.14385	1.13074	74	93	35	XP_004010879.1	GPR65	chr7:96628830-96637331	+		G protein-coupled receptor 65	6e-157	NM_003608.3	GPR65	cDNA, FLJ94412, highly similar to Homo sapiens G protein-coupled receptor 65 (GPR65), mRNA
PML	mRNA	510.584	230.32	1.14851	0.0216932	up	7.36636	10.6033	5.40323	348	527	281	XP_004017910.1	PML	chr18:33464317-33515248	-		promyelocytic leukemia	0	NM_033250.2	PML	Protein PML
FHL5	mRNA	41.6606	311.465	-2.90231	1.67344e-12	down	5.62638	2.12927	17.983	108	43	380	XP_004011311.1	FHL5	chr8:40253078-40312478	-		four and a half LIM domains 5	1e-151	NM_020482.4	FHL5	Four and a half LIM domains protein 5
LIMD2	mRNA	237.368	95.0787	1.31993	0.00572422	up	5.43127	12.3298	5.55642	103	245	116	XP_004013068.1	LIMD2	chr11:47401384-47403874	-		LIM domain containing 2	4e-68	NM_030576.3	LIMD2	LIM domain containing 2, isoform CRA_b
ZBP1	mRNA	86.2277	20.4911	2.07315	6.22433e-05	up	1.47606	3.67258	0.985909	34	89	25	ZBP1	ZBP1	chr13:57854961-57864452	+		Z-DNA binding protein 1	4e-105	NM_030776.2	ZBP1	cDNA FLJ76162, highly similar to Homo sapiens Z-DNA binding protein 1 (ZBP1), mRNA
CAPN8	mRNA	0	14.7536	-20	0.000502048	down	0.629067	0	0.411436	25	0	18	XP_004014037.1	CAPN8	chr12:25081099-25156543	-		calpain 8	0	NM_001143962.1	CAPN8	Calpain-8
GPR77	mRNA	199.583	81.1447	1.29842	0.00913894	up	3.5903	9.24999	4.2484	76	206	99	XP_004015386.1	GPR77	chr14:53392913-53397914	+		G protein-coupled receptor 77	4e-128	NM_018485.2	C5AR2	G protein-coupled receptor C5L2
CAPN3	mRNA	304.219	56.5554	2.42737	4.66095e-10	up	1.63474	5.36159	1.12598	91	314	69	NM_001009212.1	CAPN3	chr7:34747108-34802249	+		Lens-specific calpain Lp82	0	NM_212465.2	CAPN3	CAPN3 protein
PET100	mRNA	560.965	117.209	2.25883	7.02669e-10	up	24.5109	102.193	24.2475	132	579	143	XP_004008605.1	PET100	chr5:14147388-14149134	+		PET100 homolog (S. cerevisiae)	5e-28	NM_001171155.1	PET100	Protein PET100 homolog, mitochondrial
SLMO1	mRNA	55.2245	18.8518	1.55061	0.0225992	up	3.29712	5.76242	2.22215	31	57	23	XP_004020562.1	SLMO1	chr23:43217120-43232912	+		slowmo homolog 1 (Drosophila)	7e-88	NM_006553.3	SLMO1	cDNA FLJ57699
TMEM205	mRNA	329.409	102.455	1.68488	3.37055e-05	up	10.1082	24.0198	8.43949	136	340	125	XP_004008586.1	TMEM205	chr5:13418181-13420618	-		transmembrane protein 205	2e-88	NM_198536.2	TMEM205	Transmembrane protein 205
LOC443165	mRNA	270.309	673.747	-1.3176	0.00361558	down	22.5004	6.73603	18.8988	889	279	822	XP_004017587.1	LOC443165	chr17:43174151-43226792	-		Beta-1 subunit soluble guanylate cyclase	0	NM_000857.2	GUCY1B3	cDNA, FLJ96185, highly similar to Homo sapiens guanylate cyclase 1, soluble, beta 3 (GUCY1B3), mRNA
NKAIN1	mRNA	38.754	5.73751	2.75585	0.000130732	up	2.85564	2.93439	0.490764	37	40	7	XP_004005527.1	NKAIN1	chr2:235280375-235285260	+		Na+/K+ transporting ATPase interacting 1	5e-108	NM_024522.2	NKAIN1	Sodium/potassium-transporting ATPase subunit beta-1-interacting protein 1
GPR22	mRNA	44.5671	13.9339	1.67738	0.0214043	up	0.284832	0.830256	0.293237	15	46	17	XP_004007897.1	GPR22	chr4:48525137-48530726	+		G protein-coupled receptor 22	0	NM_005295.2	GPR22	HCG1645679
LOC101102734	mRNA	21.3147	175.404	-3.04076	3.48439e-11	down	2.04159	0.428063	3.89094	102	22	214	XP_004010898.1	LOC101102734	chr7:4633398-4703268	+		aminopeptidase Q-like	0	NM_173800.4	AQPEP	FLJ90650 protein
GPR20	mRNA	0.968851	15.5732	-4.00665	0.00467077	down	0.689968	0.0596202	1.08259	11	1	19	XP_004011975.1	GPR20	chr9:15490857-15499092	+		G protein-coupled receptor 20	6e-63	NM_005293.2	GPR20	G protein-coupled receptor 20 variant
GPR35	mRNA	98.8228	12.2947	3.00681	3.31316e-09	up	1.01194	6.54063	0.919236	15	102	15	XP_004003490.1	GPR35	chr1:920671-921504	-		G protein-coupled receptor 35	3e-81	NM_005301.3	GPR35	cDNA FLJ77971
LOC101102745	ncRNA	23.2524	114.75	-2.30304	2.83409e-06	down	8.96959	1.2401	6.91337	165	24	140	LOC101102745	LOC101102745	chr11:22210909-22212436	-		geranylgeranyl transferase type-2 subunit beta-like
PBR	mRNA	898.125	422.936	1.08648	0.0406938	up	62.9236	101.174	53.8215	548	927	516	NM_001009747.1	PBR	chr3:217975228-217979041	+		Translocator protein	3e-70	NM_007311.3	TSPO	Putative peripheral benzodiazepine receptor-related protein
LOC101102754	ncRNA	18.4082	1.63929	3.4892	0.00245023	up	0.178481	0.388405	0.0415993	8	19	2	LOC101102754	LOC101102754	chr14:59821262-59858562	-		uncharacterized LOC101102754
LOC101108705	mRNA	201.521	1028.65	-2.35175	1.76976e-10	down	32.3321	5.75061	33.1065	1114	208	1255	XP_004002345.1	LOC101108705	chr1:86198747-86223014	+		glutathione S-transferase Mu 1-like	1e-107	NM_146421.2	GSTM1	Glutathione S-transferase Mu 1
GPR18	mRNA	70.7261	9.83573	2.84614	4.07095e-07	up	0.560635	2.77864	0.436523	14	73	12	XP_004012267.1	GPR18	chr10:75465042-75468833	-		G protein-coupled receptor 18	1e-168	NM_005292.3	GPR18	G protein-coupled receptor 18
PC1	mRNA	374.945	36.0643	3.37804	0	up	8.03768	7.6399	0.830129	387	387	44	XP_004009138.1	PC1	chr5:93068420-93117383	-		Prohormone convertase 1	0	NM_001177876.1	PCSK1	Proprotein convertase subtilisin/kexin type 1
ATP6V1F	mRNA	1625.73	384.413	2.08036	3.82707e-09	up	46.5198	125.366	33.4891	592	1678	469	XP_004008098.1	ATP6V1F	chr4:92890760-92893492	+		ATPase, H+ transporting, lysosomal 14kDa, V1 subunit F	1e-64	NM_004231.3	ATP6V1F	V-type proton ATPase subunit F
TMEM242	mRNA	293.562	109.832	1.41836	0.00137185	up	9.4666	25.721	10.8709	106	303	134	XP_004011477.1	TMEM242	chr8:80562766-80604155	-		transmembrane protein 242	4e-64	NM_018452.4	TMEM242	Transmembrane protein 242
ULBP3	mRNA	30.0344	5.73751	2.38812	0.0037292	up	1.58044	2.32845	0.502481	20	31	7	XP_004023288.1	ULBP3	chr8:73886558-73892672	-		UL16 binding protein 3	1e-54	NM_024518.1	ULBP3	cDNA FLJ51255, moderately similar to NKG2D ligand 3
ADAMTS19	mRNA	16.4705	59.834	-1.86108	0.00305658	down	1.03651	0.214726	0.881199	78	17	73	XP_004009433.1	ADAMTS19	chr5:21953993-22219057	-		ADAM metallopeptidase with thrombospondin type 1 motif, 19	0	NM_133638.3	ADAMTS19	cDNA FLJ16042 fis, clone BRAMY2021498, highly similar to ADAMTS-19
ADAMTS14	mRNA	99.7916	21.3107	2.22734	6.08028e-06	up	0.440914	1.54166	0.371914	28	103	26	XP_004021685.1	ADAMTS14	chr25:26641819-26738748	+		ADAM metallopeptidase with thrombospondin type 1 motif, 14	0	NM_139155.2	ADAMTS14	A disintegrin and metalloproteinase with thrombospondin motifs 14
LOC101102772	ncRNA	24.2213	5.73751	2.07778	0.0337864	up	0.847914	2.21239	0.597384	9	25	7	LOC101102772	LOC101102772	chr1:121362003-121362618	-		high mobility group box 2 pseudogene
OXSM	mRNA	147.265	52.4572	1.4892	0.00229444	up	3.22975	5.30258	2.13373	88	152	64	XP_004021865.1	OXSM	chr26:38501451-38504828	-		3-oxoacyl-ACP synthase, mitochondrial	0	NM_017897.2	OXSM	3-oxoacyl-ACP synthase, mitochondrial, isoform CRA_a
MOCOS	mRNA	176.331	551.62	-1.64539	5.23414e-05	down	11.341	3.81695	13.4889	514	182	673	XP_004020656.1	MOCOS	chr23:21167784-21230442	-		molybdenum cofactor sulfurase	0	NM_017947.2	MOCOS	Molybdenum cofactor sulfurase
S100A5	mRNA	37.7852	9.01608	2.06725	0.005166	up	0.264978	3.27424	0.882582	3	39	11	XP_004002574.1	S100A5	chr1:102569028-102571382	-		S100 calcium binding protein A5	9e-45	NM_002962.1	S100A5	Protein S100-A5
S100A8	mRNA	370.101	6.55715	5.81871	0	up	0	54.1886	1.08455	0	382	8	XP_004002572.1	S100A8	chr1:102332168-102333129	-		S100 calcium binding protein A8	4e-36	NM_002964.4	S100A8	Protein S100-A8
LOC101102683	miscRNA	3007.31	971.278	1.63052	1.69226e-05	up	111.33	294.421	107.384	1116	3104	1185	XR_173415.1	LOC101102683	chr21:48607792-48608518	+		uncharacterized LOC101102683
CHRNA6	mRNA	0	18.0322	-20	7.51827e-05	down	0.378881	0	0.757178	10	0	22	XP_004021857.1	CHRNA6	chr26:36002992-36016236	-		cholinergic receptor, nicotinic, alpha 6 (neuronal)	0	NM_004198.3	CHRNA6	Neuronal acetylcholine receptor subunit alpha-6
CHRNA2	mRNA	384.634	130.323	1.56139	0.000144749	up	2.12316	6.47741	2.48082	124	397	159	XP_004004211.1	CHRNA2	chr2:38123509-38135012	+		cholinergic receptor, nicotinic, alpha 2 (neuronal)	0	NM_001282455.1	CHRNA2	cDNA FLJ51876, highly similar to Neuronal acetylcholine receptor protein subunit alpha-2
MDGA1	mRNA	75.5704	27.8679	1.43922	0.0196803	up	1.18725	1.49191	0.62455	59	78	34	XP_004019249.1	MDGA1	chr20:11595706-11655357	-		MAM domain containing glycosylphosphatidylinositol anchor 1	0	NM_153487.3	MDGA1	MAM domain-containing glycosylphosphatidylinositol anchor protein 1
MDGA2	mRNA	11.6262	37.7036	-1.69732	0.0410074	down	0.40891	0.126056	0.461803	37	12	46	XP_004010543.1	MDGA2	chr7:36952112-37487076	-		MAM domain containing glycosylphosphatidylinositol anchor 2	0	NM_182830.4	MDGA2	cDNA FLJ41313 fis, clone BRAMY2042899, highly similar to MAM domain-containing protein 1
LOC101102673	mRNA	102.698	29.5072	1.79927	0.000340051	up	3.1213	8.17469	2.63762	38	106	36	XP_004016981.1	LOC101102673	chr16:13916435-13917134	-		prefoldin subunit 6-like	1e-59	NM_014260.3	PFDN6	Prefoldin subunit 6
FCGRT	mRNA	8052.12	2255.66	1.83582	4.69611e-07	up	88.3812	307.201	97.2388	2273	8311	2752	NM_001123403.1	FCGRT	chr14:54992985-54998658	+		Neonatal Fc receptor alpha chain	2e-145	NM_004107.4	FCGRT	IgG receptor FcRn large subunit p51
ECM2	mRNA	4340.45	10619.3	-1.29077	0.00882746	down	125.495	49.2572	136.142	10849	4480	12956	XP_004004123.1	ECM2	chr2:28611959-28652270	+		extracellular matrix protein 2, female organ and adipocyte specific	0	NM_001393.3	ECM2	cDNA FLJ51022, highly similar to Extracellular matrix protein 2
ECM1	mRNA	420.481	172.945	1.28173	0.00503335	up	7.86015	12.8161	5.95949	253	434	211	XP_004002504.1	ECM1	chr1:99441255-99446375	+		extracellular matrix protein 1	0	NM_022664.2	ECM1	cDNA, FLJ79289, highly similar to Extracellular matrix protein 1
LOC101102690	mRNA	9339.72	3513.81	1.41034	0.000921161	up	411.725	1025.02	435.682	3680	9640	4287	XP_004020538.1	LOC101102690	chr23:35544240-35544742	+		60S ribosomal protein L27-like	4e-71	NM_000988.3	RPL27	60S ribosomal protein L27
SUSD1	mRNA	41.6606	1.63929	4.66754	2.59646e-08	up	0.596904	0.90358	0.0401647	27	43	2	XP_004005255.1	SUSD1	chr2:11301841-11420741	+		sushi domain containing 1	0	NM_022486.4	SUSD1	Sushi domain-containing protein 1
SLC16A11	mRNA	122.075	23.7697	2.36058	3.92249e-07	up	2.38438	4.60587	1.01311	62	126	29	XP_004013332.1	SLC16A11	chr11:26450899-26454309	-		solute carrier family 16, member 11 (monocarboxylic acid transporter 11)	2e-167	NM_153357.1	SLC16A11	Monocarboxylate transporter 11
SLC16A12	mRNA	52.3179	11.475	2.18881	0.000452603	up	2.17235	1.85835	0.460446	60	54	14	XP_004020334.1	SLC16A12	chr22:10852207-10871985	-		solute carrier family 16, member 12 (monocarboxylic acid transporter 12)	0	NM_213606.3	SLC16A12	Monocarboxylate transporter 12
LOC101108778	mRNA	1465.87	535.227	1.45353	0.000300821	up	60.1285	129.341	53.3139	669	1513	653	XP_004017515.1	LOC101108778	chr17:68430196-68432443	+		cytochrome b-c1 complex subunit 9-like	5e-29	NM_013387.3	UQCR10	HSPC151
ASGR1	mRNA	55.2245	8.19644	2.75224	7.53426e-06	up	0.880497	2.38523	0.399918	20	57	10	XP_004012682.1	ASGR1	chr11:26526746-26530202	-		asialoglycoprotein receptor 1	2e-126	NM_001671.4	ASGR1	Asialoglycoprotein receptor 1
ASGR2	mRNA	269.341	28.6875	3.23094	2.55351e-15	up	4.11792	11.454	1.38117	95	278	35	XP_004012679.1	ASGR2	chr11:26480471-26490682	-		asialoglycoprotein receptor 2	1e-121	NM_080914.2	ASGR2	Asialoglycoprotein receptor 2
SLC27A6	mRNA	88.1654	14.7536	2.57915	5.28904e-07	up	1.03299	1.98556	0.376949	45	91	18	XP_004008701.1	SLC27A6	chr5:22585545-22657057	-		solute carrier family 27 (fatty acid transporter), member 6	0	NM_014031.3	SLC27A6	cDNA, FLJ94000, highly similar to Homo sapiens solute carrier family 27 (fatty acid transporter),member 6 (SLC27A6), mRNA
SUSD4	mRNA	51.3491	145.897	-1.50654	0.00281827	down	4.30423	0.972351	3.12092	223	53	178	XP_004013667.1	SUSD4	chr12:24784790-24922415	-		sushi domain containing 4	0	NM_017982.3	SUSD4	Sushi domain-containing protein 4
MNF1	mRNA	539.65	167.207	1.69039	1.3494e-05	up	17.4919	59.092	20.7282	157	557	204	XP_004019225.1	MNF1	chr20:7918875-7944684	-		mitochondrial nucleoid factor 1	1e-62	NM_032340.3	UQCC2	Protein UQCC2
BCAS1	mRNA	33.9098	9.01608	1.91113	0.0178295	up	0.648464	0.6345	0.190578	34	35	11	XP_004014687.1	BCAS1	chr13:80999450-81089972	-		breast carcinoma amplified sequence 1	4e-116	NM_003657.2	BCAS1	Breast carcinoma-amplified sequence 1
PYGM	mRNA	117.231	342.611	-1.54722	0.000353215	down	8.86723	2.27492	7.44902	452	121	418	NM_001009192.2	PYGM	chr21:42295329-42307195	-		Glycogen phosphorylase, muscle form	0	NM_005609.2	PYGM	Glycogen phosphorylase, muscle form
GMIP	mRNA	568.715	209.829	1.43849	0.000527789	up	4.85413	11.2011	4.67365	242	587	256	XP_004009185.1	GMIP	chr5:3454826-3464145	+		GEM interacting protein	0	NM_016573	GMIP	cDNA FLJ56574, highly similar to GEM-interacting protein
PPL	mRNA	283.873	862.265	-1.60288	6.77526e-05	down	6.188	2.56834	8.81285	671	293	1052	XP_004021209.1	PPL	chr24:3972779-4006301	-		periplakin	0	NM_002705.4	PPL	Periplakin
CNTNAP4	mRNA	18.4082	52.4572	-1.5108	0.0403031	down	2.38534	0.227929	0.733739	189	19	64	XP_004014966.1	CNTNAP4	chr14:2787215-3071888	+		contactin associated protein-like 4	0	NM_138994.3	CNTNAP4	Contactin-associated protein-like 4
LOC101103767	mRNA	128.857	9.83573	3.7116	1.13021e-13	up	0.802886	7.80763	0.673232	13	133	12	XP_004019372.1	LOC101103767	chr20:30620939-30635189	+		histone H4-like	7e-53	NM_003540.3	HIST1H4F	histone cluster 1, H4f
GSTO2	mRNA	24.2213	4.91786	2.30017	0.0154027	up	0.458672	1.21103	0.277769	9	25	6	XP_004020223.1	GSTO2	chr22:23918140-23940881	+		glutathione S-transferase omega 2	2e-124	NM_183239.1	GSTO2	Glutathione S-transferase omega-2
CENPH	mRNA	141.452	41.8018	1.75868	0.00014852	up	3.48256	6.3195	2.09533	77	146	51	XP_004016964.1	CENPH	chr16:10462326-10479716	-		centromere protein H	5e-108	NM_022909.3	CENPH	Centromere protein H, isoform CRA_b
GMFG	mRNA	817.71	68.0304	3.58734	0	up	8.76838	83.7743	7.96512	84	844	83	XP_004015292.1	GMFG	chr14:48203456-48207808	-		glia maturation factor, gamma	1e-60	NM_004877.2	GMFG	Glia maturation factor gamma
KLRC2	mRNA	6.78196	0	20	0.0483211	up	0.675841	1.12419	0	4	7	0	XP_004023677.1	KLRC2	chr3:204212959-204214904	+		killer cell lectin-like receptor subfamily C, member 2	3e-24	NM_213658.2	KLRC1	NKG2-A/NKG2-B type II integral membrane protein
AQP11	mRNA	21.3147	84.4233	-1.98579	0.000261042	down	3.73763	1.04211	4.66278	75	22	103	XP_004019484.1	AQP11	chr21:17771872-17783738	-		aquaporin 11	4e-134	NM_173039.2	AQP11	Aquaporin-11
OLFML2B	mRNA	1087.05	518.015	1.06935	0.0499754	up	19.6049	21.4414	11.532	976	1122	632	XP_004002754.1	OLFML2B	chr1:111496418-111544368	-		olfactomedin-like 2B	0	NM_015441.1	OLFML2B	Olfactomedin-like protein 2B
PLCXD3	mRNA	56.1934	2.45893	4.5143	4.53495e-10	up	0.931905	3.21097	0.158725	16	58	3	XP_004017064.1	PLCXD3	chr16:32965812-33159243	+		phosphatidylinositol-specific phospholipase C, X domain containing 3	0	NM_001005473.2	PLCXD3	cDNA FLJ45199 fis, clone BRCAN2003814, highly similar to Homo sapiens phosphatidylinositol-specific phospholipase C, X domain containing 3 (PLCXD3), mRNA
ACSBG1	mRNA	14.5328	85.243	-2.55227	2.3365e-06	down	1.76649	0.289495	1.91822	87	15	104	XP_004017862.1	ACSBG1	chr18:29612156-29672206	-		acyl-CoA synthetase bubblegum family member 1	0	NM_015162.4	ACSBG1	cDNA FLJ30320 fis, clone BRACE2006167, highly similar to Homo sapiens acyl-CoA synthetase bubblegum family member 1 (ACSBG1), mRNA
C18H14orf2	mRNA	2420.19	716.369	1.75635	1.77043e-06	up	55.1086	161.407	53.9489	811	2498	874	XP_004018060.1	C18H14orf2	chr18:67134922-67140657	-		chromosome 18 open reading frame, human C14orf2	6e-22	NM_004894.2	C14orf2	6.8 kDa mitochondrial proteolipid
FGL1	mRNA	148.234	361.463	-1.28597	0.007317	down	22.7478	6.56763	17.9739	507	153	441	XP_004021775.1	FGL1	chr26:18086596-18111283	+		fibrinogen-like 1	3e-166	NM_201553.1	FGL1	Fibrinogen-like protein 1
tRNA-Ile	tRNA	32.9409	2.45893	3.74378	9.12285e-06	up	2.03854	26.4296	2.86411	2	34	3	tRNA-Ile	tRNA-Ile	chrm:3701-3769	+
FGF7	mRNA	63.9442	232.779	-1.86408	1.53445e-05	down	26.545	6.03356	24.8121	276	66	284	NM_001009235.2	FGF7	chr7:57780503-57841474	-		Fibroblast growth factor 7	6e-107	NM_002009.3	FGF7	Fibroblast growth factor
LOC101109939	mRNA	82.3523	26.2286	1.65067	0.00294914	up	4.66303	8.37745	3.01009	45	85	32	XP_004004055.1	LOC101109939	chr2:10653132-10656524	+		major allergen Equ c 1-like	2e-23	NM_001001676.1	LCN9	Epididymal-specific lipocalin-9
FGF1	mRNA	1023.11	2244.18	-1.13324	0.035556	down	29.3534	18.1647	45.018	1622	1056	2738	UPI00005E2598	FGF1	chr5:51003858-51114005	-		Acidic fibroblast growth factor
LOC101109919	mRNA	117.231	20.4911	2.51628	9.63549e-08	up	1.69427	8.18629	1.60318	24	121	25	XP_004019121.1	LOC101109919	chr20:30707430-30708226	+		histone H4-like	2e-52	NM_003540.3	HIST1H4F	histone cluster 1, H4f
DAZL	mRNA	0	9.01608	-20	0.0169878	down	0.0318775	0	0.31853	1	0	11	XP_004003998.1	DAZL	chr1:271694871-271712581	-		deleted in azoospermia-like	3e-156	NM_001351.3	DAZL	DAZL
EPPK1	mRNA	77.5081	263.925	-1.76771	3.63426e-05	down	1.51844	0.509027	1.93788	229	80	322	XP_004023221.1	EPPK1	chr9:13887497-13896006	+		epiplakin 1	0	NM_031308.3	EPPK1	Epiplakin
QPCT	mRNA	122.075	10.6554	3.51812	1.68143e-12	up	3.83381	6.20478	0.611808	74	126	13	NM_001166178.1	QPCT	chr3:86615354-86644936	-		Glutaminyl-peptide cyclotransferase	0	NM_012413.3	QPCT	Glutaminyl-peptide cyclotransferase
LOC101109905	ncRNA	82.3523	2.45893	5.06571	3.70814e-14	up	0.170703	2.75834	0.0930392	5	85	3	LOC101109905	LOC101109905	chr14:60617244-60625712	-		uncharacterized LOC101109905
ZNF583	mRNA	264.496	868.822	-1.71581	1.23138e-05	down	21.9387	8.29277	30.6599	689	273	1060	ZNF583	ZNF583	chr14:60651895-60676874	-		zinc finger protein 583	0	NM_152478.2	ZNF583	Zinc finger protein 583
LOC101108834	ncRNA	92.0408	326.218	-1.82549	1.02105e-05	down	23.6462	4.73526	18.8069	455	95	398	LOC101108834	LOC101108834	chr6:96786236-96787318	-		nucleosome assembly protein 1-like 1 pseudogene
CHODL	mRNA	107.542	359.004	-1.73909	2.68787e-05	down	16.8656	3.61259	13.5018	497	111	438	XP_004002865.1	CHODL	chr1:137110044-137133246	-		chondrolectin	9e-144	NM_024944.2	CHODL	Chondrolectin
PNPLA2	mRNA	355.568	143.438	1.3097	0.00410688	up	6.18416	14.0998	6.42541	153	367	175	XP_004020020.1	PNPLA2	chr21:49310120-49319551	-		patatin-like phospholipase domain containing 2	5e-113	NM_020376.3	PNPLA2	Patatin-like phospholipase domain containing 2
LOC101108831	ncRNA	211.209	54.9161	1.94337	3.46532e-06	up	2.47686	8.6973	2.57268	59	218	67	LOC101108831	LOC101108831	chr5:37308454-37309798	-		elongation factor-1 alpha pseudogene
FGD2	mRNA	614.251	81.1447	2.92026	9.99201e-16	up	2.95559	16.2175	2.41635	110	634	99	XP_004019246.1	FGD2	chr20:11002582-11028156	+		FYVE, RhoGEF and PH domain containing 2	0	NM_173558.3	FGD2	cDNA FLJ75636, highly similar to Homo sapiens FYVE, RhoGEF and PH domain containing 2, mRNA
FGD3	mRNA	145.328	31.9661	2.18469	9.76949e-07	up	0.967737	3.20876	0.797309	43	150	39	XP_004004121.1	FGD3	chr2:28349616-28390809	-		FYVE, RhoGEF and PH domain containing 3	0	NM_033086.2	FGD3	cDNA FLJ75503
BFSP1	mRNA	67.8196	16.3929	2.04863	0.000286141	up	0.417112	1.54182	0.421001	18	70	20	XP_004014739.1	BFSP1	chr13:37013560-37101310	-		beaded filament structural protein 1, filensin	2e-168	NM_001278608.1	BFSP1	Filensin
BFSP2	mRNA	56.1934	3.27858	4.09926	2.82864e-09	up	0.11673	2.14509	0.141382	3	58	4	XP_004003942.1	BFSP2	chr1:253999093-254071481	-		beaded filament structural protein 2, phakinin	0	NM_003571.3	BFSP2	Phakinin
FURIN	mRNA	685.946	286.875	1.25767	0.00538233	up	8.41903	17.2978	8.17628	328	708	350	NM_001078654.1	FURIN	chr18:20886391-20893295	-		Furin	0	NM_002569.2	FURIN	Furin
C13H20orf118	mRNA	94.9474	13.9339	2.76852	4.7049e-08	up	1.97417	4.1794	0.692872	44	98	17	XP_004014605.1	C13H20orf118	chr13:65486016-65494851	+		chromosome 13 open reading frame, human C20orf118	4e-92	NM_080628.1	TLDC2	TBC/LysM-associated domain containing 2
CLCNKA	mRNA	0.968851	16.3929	-4.08065	0.00302555	down	0.529271	0.0218729	0.418074	23	1	20	XP_004005607.1	CLCNKA	chr2:248881728-248898490	+		chloride channel, voltage-sensitive Ka	0	NM_004070.3	CLCNKA	cDNA FLJ76787, highly similar to Homo sapiens chloride channel Ka (CLCNKA), mRNA
LOC101108868	mRNA	11.6262	0	20	0.00173265	up	0	2.03731	0	0	12	0	XP_004019117.1	LOC101108868	chr20:30657529-30657843	+		histone H4-like	2e-52	NM_003540.3	HIST1H4F	histone cluster 1, H4f
SMOC1	mRNA	42.6294	120.488	-1.49896	0.0047881	down	2.84686	1.28024	4.08765	93	44	147	XP_004011103.1	SMOC1	chr7:78508650-78674339	+		SPARC related modular calcium binding 1	0	NM_022137.5	SMOC1	SPARC-related modular calcium-binding protein 1
GPNMB	mRNA	6444.8	1389.3	2.21378	1.57105e-10	up	4.84905	117.038	28.4978	262	6652	1695	XP_004007839.1	GPNMB	chr4:31828998-31855099	+		glycoprotein (transmembrane) nmb	0	NM_002510.2	GPNMB	cDNA FLJ78601, highly similar to Homo sapiens glycoprotein (transmembrane) nmb (GPNMB), transcript variant 2, mRNA
ADAMDEC1	mRNA	798.333	207.37	1.94478	1.08729e-07	up	20.6204	20.679	6.06791	781	824	253	XP_004004230.1	ADAMDEC1	chr2:41099946-41122565	-		ADAM-like, decysin 1	0	NM_014479.3	ADAMDEC1	cDNA FLJ51108, highly similar to ADAM DEC1 (EC 3.4.24.-) (Adisintegrin and metalloproteinase domain-like protein decysin 1)
PSENEN	mRNA	1922.2	797.513	1.26918	0.00451267	up	47.0255	112.454	52.7067	789	1984	973	XP_004015236.1	PSENEN	chr14:45580731-45582006	+		presenilin enhancer 2 homolog (C. elegans)	7e-52	NM_172341.2	PSENEN	Gamma-secretase subunit PEN-2
MATN4	mRNA	2.90655	17.2125	-2.56608	0.0403651	down	1.39805	0.0885908	0.592656	45	3	21	XP_004014902.1	MATN4	chr13:73137854-73150151	-		matrilin 4	0	NM_030592.3	MATN4	Matrilin-4
LOC101108033	miscRNA	8381.53	3463	1.27519	0.00669143	up	332.648	836.685	390.515	3269	8651	4225	XR_173100.1	LOC101108033	chr2:235639963-235640515	+		ribosomal protein L18a pseudogene
LOC101101922	ncRNA	341.036	750.794	-1.13849	0.0286947	down	43.3506	11.9145	29.5849	1219	352	916	LOC101101922	LOC101101922	chr17:33112284-33113866	+		DnaJ (Hsp40) homolog, subfamily A, member 1 pseudogene
LOC101101911	mRNA	9374.6	1284.38	2.86768	0	up	57.7192	352.275	54.5363	1507	9676	1567	XP_004014809.1	LOC101101911	chr13:56688832-56702034	+		cathepsin Z-like	6e-138	NM_001336.3	CTSZ	Cathepsin Z
NCKAP1	mRNA	2288.43	5131.79	-1.16511	0.0324945	down	95.5487	30.6672	77.6905	6995	2362	6261	XP_004005408.1	NCKAP1	chr2:125592040-125687142	+		NCK-associated protein 1	0	NM_205842.2	NCKAP1	Nck-associated protein 1
C9H8orf82	mRNA	92.0408	25.409	1.85694	0.000318132	up	2.65476	7.73293	2.41156	31	95	31	XP_004011661.1	C9H8orf82	chr9:13377319-13379021	+		chromosome 9 open reading frame, human C8orf82	4e-103	NM_001001795.1	C8orf82	UPF0598 protein C8orf82
NPNT	mRNA	880.685	2005.67	-1.18738	0.0182376	down	76.1066	21.491	55.3009	3059	909	2447	XP_004009698.1	NPNT	chr6:19340790-19415521	-		nephronectin	0	NM_198278.1	NPNT	Nephronectin
KCNJ14	mRNA	0	7.37679	-20	0.047805	down	0.158044	0	0.430698	3	0	9	XP_004015837.1	KCNJ14	chr14:54179066-54186121	+		potassium inwardly-rectifying channel, subfamily J, member 14	3e-100	np_733838	np_733838
GPX1	mRNA	7701.4	1939.28	1.9896	2.07645e-08	up	171.951	519.056	147.659	2502	7949	2366	XP_004018511.1	GPX1	chr19:50698256-50699318	+		Glutathione peroxidase	1e-98	NM_201397.1	GPX1	Glutathione peroxidase 1
HSPH1	mRNA	1433.9	3248.25	-1.17972	0.0230563	down	110.277	27.3021	69.8526	5683	1480	3963	XP_004012187.1	HSPH1	chr10:30042003-30065425	+		heat shock 105kDa/110kDa protein 1	0	NM_006644.3	HSPH1	cDNA FLJ55325, highly similar to Heat-shock protein 105 kDa
AMIGO2	mRNA	344.911	871.281	-1.33692	0.00265227	down	36.8743	8.97607	25.5428	1394	356	1063	XP_004006467.1	AMIGO2	chr3:139261053-139263179	+		adhesion molecule with Ig-like domain 2	0	NM_181847.4	AMIGO2	cDNA FLJ35792 fis, clone TESTI2005759, highly similar to Amphoterin-induced protein 2
NPPC	mRNA	6.78196	0	20	0.0483211	up	1.02298	1.36129	0	5	7	0	NM_001009479.1	NPPC	nw_004084012:1-698	-		C-type natriuretic peptide	9e-53	NM_024409.2	NPPC	Natriuretic peptide type C
KIF21B	mRNA	148.234	63.9322	1.21326	0.0313369	up	1.9536	1.72187	0.838919	165	153	78	XP_004014176.1	KIF21B	chr12:77658572-77685980	-		kinesin family member 21B	0	NM_017596.3	KIF21B	Kinesin-like protein KIF21B variant
LOC101102557	ncRNA	52.3179	3.27858	3.99616	1.26648e-08	up	0.34058	3.49623	0.247504	5	54	4	LOC101102557	LOC101102557	chr3:172969631-172994112	+		60S ribosomal protein L9-like
ZACN	mRNA	18.4082	60.6536	-1.72025	0.00726569	down	1.34474	0.485711	1.80789	50	19	74	ZACN	ZACN	chr11:54588984-54593356	-		zinc activated ligand-gated ion channel	3e-157	NM_180990.3	ZACN	Zinc-activated ligand-gated ion channel
LOC101101943	ncRNA	145.328	29.5072	2.30017	2.446e-07	up	2.66604	14.0423	3.28693	27	150	36	LOC101101943	LOC101101943	chr23:35244547-35245120	-		ribosomal protein L9 pseudogene
TEX11	mRNA	0.968851	14.7536	-3.92865	0.00722387	down	0.122713	0.0194399	0.334413	6	1	18	XP_004022674.1	TEX11	chrx:59972290-60194352	-		testis expressed 11	0	NM_031276.2	TEX11	Testis-expressed sequence 11 protein
C5H19orf38	mRNA	42.6294	4.91786	3.11575	9.66554e-06	up	0.500122	3.48606	0.454307	6	44	6	XP_004008577.1	C5H19orf38	chr5:12981690-12992005	+		chromosome 5 open reading frame, human C19orf38	3e-90	NM_001136482.1	C19orf38	Protein HIDE1
C5H19orf35	mRNA	13.5639	0.819644	4.04863	0.00657946	up	0	0.53671	0.0366377	0	14	1	XP_004008680.1	C5H19orf35	chr5:18838828-18844362	+		chromosome 5 open reading frame, human C19orf35	1e-120	NM_198532.2	C19orf35	chromosome 19 open reading frame 35
LOC443413	mRNA	3.8754	21.3107	-2.45916	0.0217012	down	0.361199	0.105638	0.656221	13	4	26	NM_001009397.1	LOC443413	chr6:83374641-83391974	-		Gonadotropin-releasing hormone receptor	9e-174	NM_001012763.1	GNRHR	Gonadotropin-releasing hormone receptor
MS4A7	mRNA	146.296	28.6875	2.3504	1.27628e-07	up	1.81023	7.02206	1.55551	37	151	35	XP_004016560.1	MS4A7	chr15:80143289-80161326	+		membrane-spanning 4-domains, subfamily A, member 7	2e-75	NM_206940.1	MS4A7	Membrane-spanning 4-domains subfamily A member 7
MRPS18A	mRNA	550.307	249.172	1.1431	0.0225739	up	17.5071	34.3063	17.5455	276	568	304	XP_004018900.1	MRPS18A	chr20:17255466-17280649	-		mitochondrial ribosomal protein S18A	1e-92	NM_018135.3	MRPS18A	28S ribosomal protein S18a, mitochondrial
PAM16	mRNA	495.083	181.961	1.44404	0.000546123	up	25.0814	54.9827	22.7838	222	511	222	XP_004020792.1	PAM16	chr24:3530187-3535828	-		presequence translocase-associated motor 16 homolog (S. cerevisiae)	3e-53	NM_016069.9	PAM16	Mitochondrial import inner membrane translocase subunit TIM16
AKAP5	mRNA	45.536	118.029	-1.37406	0.0146062	down	4.46748	1.97604	5.78598	101	47	144	XP_004010765.1	AKAP5	chr7:73534501-73535772	+		A kinase (PRKA) anchor protein 5	6e-160	NM_004857.3	AKAP5	A-kinase anchor protein 5
AKAP6	mRNA	49.4114	249.172	-2.33422	2.41157e-08	down	2.03714	0.391874	2.23237	252	51	304	XP_004017933.1	AKAP6	chr18:41736002-42119014	+		A kinase (PRKA) anchor protein 6	0	NM_004274.4	AKAP6	A kinase (PRKA) anchor protein 6, isoform CRA_b
GPN1	mRNA	333.285	763.088	-1.1951	0.0152196	down	28.5484	12.4161	32.0208	754	344	931	XP_004005824.1	GPN1	chr3:34523511-34549265	+		GPN-loop GTPase 1	2e-145	NM_007266.3	GPN1	cDNA FLJ61157, highly similar to XPA-binding protein 1
C1H21orf62	mRNA	8.71966	45.9001	-2.39615	0.000473901	down	2.22657	0.732593	4.35637	26	9	56	XP_004002813.1	C1H21orf62	chr1:121017015-121017671	+		chromosome 1 open reading frame, human C21orf62	1e-98	NM_019596.5	C21orf62	Uncharacterized protein C21orf62
EMID1	mRNA	220.898	67.2108	1.71662	5.80572e-05	up	3.22244	6.98355	2.40033	100	228	82	XP_004017687.1	EMID1	chr17:68041205-68078843	+		EMI domain containing 1	3e-128	NM_133455.3	EMID1	EMI domain-containing protein 1
HCFC2	mRNA	156.954	351.627	-1.16371	0.0271144	down	13.3802	4.91136	12.4442	419	162	429	XP_004007565.1	HCFC2	chr3:172785448-172823695	+		host cell factor C2	0	NM_013320.2	HCFC2	Host cell factor 2
C5H19orf59	mRNA	40.6917	3.27858	3.63359	1.4354e-06	up	0.856374	3.41877	0.311169	10	42	4	XP_004009365.1	C5H19orf59	chr5:14194007-14196643	+		chromosome 5 open reading frame, human C19orf59	1e-42	NM_174918.2	C19orf59	Mast cell-expressed membrane protein 1
GPRC5A	mRNA	362.35	87.7019	2.0467	1.09963e-07	up	5.78619	9.79494	2.67812	210	374	107	XP_004006896.1	GPRC5A	chr3:201836427-201856660	-		G protein-coupled receptor, family C, group 5, member A	1e-161	NM_003979.3	GPRC5A	cDNA FLJ78217
GPR1	mRNA	12.5951	139.339	-3.46767	4.7623e-12	down	6.70532	0.376615	4.70673	220	13	170	XP_004004907.1	GPR1	chr2:207213309-207257329	-		G protein-coupled receptor 1	4e-172	NM_005279.3	GPR1	G-protein-coupled receptor 1
LOC101109981	mRNA	31.0032	9.01608	1.78185	0.0438099	up	1.81925	1.34964	0.463533	41	32	11	XP_004012327.1	LOC101109981	chr10:27313440-27371049	+		ADP/ATP translocase 2-like	4e-153	NM_001152.4	SLC25A5	cDNA, FLJ96310, highly similar to Homo sapiens solute carrier family 25 (mitochondrial carrier; adenine nucleotide translocator), member 5 (SLC25A5), mRNA
TNRC6B	mRNA	766.361	344.25	1.15457	0.0187049	up	3.51034	6.72418	3.40784	393	791	420	XP_004007052.1	TNRC6B	chr3:215518592-215651722	+		trinucleotide repeat containing 6B	0	NM_015088.2	TNRC6B	cDNA FLJ60637, highly similar to Trinucleotide repeat-containing 6B protein
ZNF606	mRNA	419.512	990.949	-1.2401	0.00879185	down	16.4911	6.89953	18.3684	986	433	1209	ZNF606	ZNF606	chr14:62374655-62394568	-		zinc finger protein 606	0	NM_025027.3	ZNF606	cDNA FLJ58795, highly similar to Zinc finger protein 606
C5H19orf70	mRNA	692.728	318.841	1.11945	0.0283095	up	39.0402	70.9419	36.9335	374	715	389	XP_004008637.1	C5H19orf70	chr5:16225443-16227078	+		chromosome 5 open reading frame, human C19orf70	5e-54	NM_205767.1	C19orf70	Protein QIL1
ZNF642	mRNA	488.301	1140.12	-1.22335	0.0107961	down	31.6689	13.1102	34.5361	1159	504	1391	ZNF642	ZNF642	chr1:14828715-14843206	+		zinc finger protein 642	0	NM_198494.2	ZFP69	Zinc finger protein ZFP69
RPS19	mRNA	31975	13773.3	1.21507	0.0282648	up	690.395	2147.21	1044.88	10086	33003	16804	XP_004015343.1	RPS19	chr14:50414613-50422799	-		ribosomal protein S19	1e-81	NM_001022.3	RPS19	40S ribosomal protein S19
RPS14	mRNA	32326.7	13255.3	1.28616	0.0105288	up	689.894	2213.92	1025.51	9883	33366	16172	XP_004009024.1	RPS14	chr5:59280992-59284976	-		ribosomal protein S14	1e-84	NM_005617.3	RPS14	40S ribosomal protein S14
RPS15	mRNA	15449.3	6436.66	1.26316	0.0103793	up	774.003	1814.5	854.023	6465	15946	7853	UPI00004ECD52	RPS15	chr5:41244744-41246140	+		Ribosomal protein s15
ZNF41	mRNA	158.892	411.461	-1.37271	0.00243578	down	6.99022	3.3323	9.74809	327	164	502	ZNF41	ZNF41	chrx:53961726-54003355	+		zinc finger protein 41	0	NM_153380.2	ZNF41	Zinc finger protein 41 variant
RPS25	mRNA	15124.7	6081.76	1.31435	0.00490314	up	658.125	1955.22	888.143	4994	15611	7420	NM_001009457.1	RPS25	chr15:29075645-29077275	-		40S ribosomal protein S25	7e-66	NM_001028.2	RPS25	40S ribosomal protein S25
RPS26	mRNA	25197.9	7347.29	1.77802	2.24158e-06	up	1154.17	3779.6	1245.05	7548	26008	8964	NM_001009435.1	RPS26	chr3:163213446-163215314	-		40S ribosomal protein S26	7e-61	NM_001029.3	RPS26	Similar to 40S ribosomal protein S26
RPS27	mRNA	28774.9	7881.7	1.86823	4.03773e-07	up	317.705	1504.12	465.446	5962	29700	9616	XP_004002589.1	RPS27	chr1:102938166-102940160	+		ribosomal protein S27	8e-45	NM_001030.4	RPS27	40S ribosomal protein S27
RPS28	mRNA	12615.4	2314.67	2.44631	7.68274e-13	up	308.359	2078.76	430.918	1836	13021	2824	XP_004008615.1	RPS28	chr5:14649808-14650919	+		ribosomal protein S28	3e-33	NM_001031.4	RPS28	HCG26477
RPS29	mRNA	39036	6562.07	2.57258	4.85167e-14	up	1097.5	7455.93	1416.03	5637	40291	8006	XP_004010545.1	RPS29	chr7:39724612-39726439	-		ribosomal protein S29	8e-28	NM_001032.4	RPS29	40S ribosomal protein S29
RPS20	mRNA	29899.7	9707.04	1.62303	4.30175e-05	up	1040.1	3045.11	1116.77	10019	30861	11843	XP_004011734.1	RPS20	chr9:36110996-36112501	-		40S ribosomal protein S20-like protein	1e-64	NM_001146227.1	RPS20	40S ribosomal protein S20
RPS21	mRNA	16550.9	4598.2	1.84777	4.80386e-07	up	584.863	2523.78	792.177	3763	17083	5610	XP_004014468.1	RPS21	chr13:54178623-54179932	-		ribosomal protein S21	7e-44	NM_001024.3	RPS21	40S ribosomal protein S21
STOX1	mRNA	5.81311	56.5554	-3.28228	6.67733e-07	down	2.53606	0.11664	1.28192	124	6	69	XP_004021677.1	STOX1	chr25:24929858-24994269	+		storkhead box 1	0	NM_152709.4	STOX1	Storkhead-box protein 1
ZNF12	mRNA	213.147	490.147	-1.20136	0.0157148	down	12.7949	5.06164	13.0893	531	220	598	ZNF12	ZNF12	chr24:38382359-38394179	-		zinc finger protein 12	0	NM_016265.3	ZNF12	Zinc finger protein 12
ZNF683	mRNA	78.4769	21.3107	1.88069	0.000533374	up	0.700379	3.03271	0.918982	18	81	26	ZNF683	ZNF683	chr2:239634828-239640533	+		zinc finger protein 683	8e-167	NM_173574.2	ZNF683	Zinc finger protein 683
CLDND2	mRNA	180.206	34.425	2.38812	1.97697e-08	up	1.69589	17.6368	3.80603	17	186	42	XP_004015885.1	CLDND2	chr14:56380015-56381181	-		claudin domain containing 2	1e-42	NM_152353.2	CLDND2	Claudin domain-containing protein 2
CMKLR1	mRNA	92.0408	12.2947	2.90424	1.81833e-08	up	0.583044	4.38733	0.662041	12	95	15	XP_004017495.1	CMKLR1	chr17:64230834-64261387	+		chemokine-like receptor 1	9e-175	NM_004072.2	CMKLR1	Chemokine-like receptor 1
ZNF667	mRNA	491.207	1179.47	-1.26373	0.00657223	down	18.5953	8.87246	24.0225	1012	507	1439	ZNF667	ZNF667	chr14:60625207-60639464	+		zinc finger protein 667	0	NM_022103.3	ZNF667	Zinc finger protein 667
GSTA1-1	mRNA	24.2213	67.2108	-1.47242	0.0263744	down	6.15644	1.31205	4.11284	111	25	82	XP_004018944.1	GSTA1-1	chr20:24871459-24885001	-		Glutathione S-transferase	4e-107	NM_145740.3	GSTA1	Glutathione S-transferase A1
LOC101108945	mRNA	266.434	571.292	-1.10045	0.043929	down	72.4373	8.03614	19.4176	2363	275	697	XP_004015906.1	LOC101108945	chr14:57611193-57613028	-		envelope glycoprotein-like
BATF	mRNA	58.1311	9.01608	2.68874	7.44545e-06	up	1.10664	3.37706	0.581993	19	60	11	XP_004023641.1	BATF	chr7:83632197-83654625	+		basic leucine zipper transcription factor, ATF-like	2e-54	NM_006399.3	BATF	Basic leucine zipper transcriptional factor ATF-like
FLVCR2	mRNA	258.683	99.9966	1.37124	0.00286077	up	5.23295	9.71196	4.25045	137	267	122	XP_004011127.1	FLVCR2	chr7:83681852-83791547	+		feline leukemia virus subgroup C cellular receptor family, member 2	0	NM_017791.2	FLVCR2	Feline leukemia virus subgroup C receptor-related protein 2
SPTLC3	mRNA	54.2556	19.6715	1.46367	0.0401984	up	1.62077	1.76064	0.721122	49	56	24	XP_004014209.1	SPTLC3	chr13:6086830-6225904	+		serine palmitoyltransferase, long chain base subunit 3	0	NM_018327.2	SPTLC3	Serine palmitoyltransferase, long chain base subunit 2-like (Aminotransferase 2)
C-MET	mRNA	145.328	367.2	-1.33726	0.00405509	down	4.2769	1.2625	3.60357	483	150	448	NM_001111071.1	C-MET	chr4:51538339-51654842	-		Hepatocyte growth factor receptor	0	NM_001127500.1	MET	MET protein
HSPB8	mRNA	371.07	922.099	-1.31323	0.00355751	down	32.3136	10.6736	29.8847	1105	383	1125	XP_004017424.1	HSPB8	chr17:55713536-55727013	-		heat shock 22kDa protein 8	2e-101	NM_014365.2	HSPB8	Heat shock protein beta-8
LOC101102537	ncRNA	2473.48	708.992	1.8027	7.49067e-07	up	106.111	410.017	132.899	628	2553	865	LOC101102537	LOC101102537	chrx:60351099-60351431	+		ribosomal protein L35a pseudogene
LOC101108962	mRNA	2079.15	411.461	2.33717	1.33822e-11	up	74.1823	100.34	22.4475	1508	2146	502	LOC101108962	LOC101108962	chr20:25670323-25676841	-
SH3TC1	mRNA	217.023	36.884	2.55678	5.23594e-10	up	0.895013	2.90018	0.554333	66	224	45	XP_004010181.1	SH3TC1	chr6:113907445-113957635	+		SH3 domain and tetratricopeptide repeats 1	0	NM_018986.3	SH3TC1	SH3 domain and tetratricopeptide repeat-containing protein 1
LOC101102548	mRNA	98.8228	36.0643	1.45427	0.00868861	up	0.777968	1.34689	0.555264	56	102	44	XP_004005453.1	LOC101102548	chr2:202024293-202096192	+		aldehyde oxidase-like	0	NM_001159.3	AOX1	cDNA FLJ51005, highly similar to Aldehyde oxidase (EC 1.2.3.1)
TIGIT	mRNA	19.377	0	20	1.20302e-05	up	0.503479	1.1964	0	8	20	0	XP_004003841.1	TIGIT	chr1:177294914-177311769	+		T cell immunoreceptor with Ig and ITIM domains	1e-70	NM_173799.3	TIGIT	T-cell immunoreceptor with Ig and ITIM domains
LOC101108987	mRNA	45.536	131.143	-1.52606	0.00303576	down	3.41988	1.16313	3.75599	132	47	160	XP_004022071.1	LOC101108987	chrx:43337657-43339840	+		zinc finger X-linked protein ZXDB-like	0	NM_007157.3	ZXDB	Zinc finger X-linked protein ZXDB
GPC1	mRNA	391.416	163.109	1.26286	0.00662891	up	4.97994	9.19389	4.33041	208	404	199	XP_004023209.1	GPC1	chr1:1028624-1051652	-		glypican 1	4e-172	NM_002081.2	GPC1	cDNA FLJ39319 fis, clone OCBBF2014576, highly similar to GLYPICAN-1
TREM1	mRNA	131.764	6.55715	4.32874	2.22045e-16	up	0.955242	6.17418	0.347094	20	136	8	XP_004018858.1	TREM1	chr20:15223394-15237353	-		triggering receptor expressed on myeloid cells 1	1e-53	NM_018643.3	TREM1	Triggering receptor expressed on myeloid cells 1
TREM2	mRNA	1434.87	61.4733	4.54481	0	up	1.76002	79.9761	3.86803	31	1481	75	XP_004018856.1	TREM2	chr20:15166974-15171639	-		triggering receptor expressed on myeloid cells 2	4e-90	NM_018965.3	TREM2	cDNA, FLJ92504, Homo sapiens triggering receptor expressed on myeloid cells 2(TREM2), mRNA
PKD1L3	mRNA	126.919	409.002	-1.6882	4.2803e-05	down	4.09191	1.35508	4.93301	376	131	499	XP_004015660.1	PKD1L3	chr14:38392013-38472711	+		polycystic kidney disease 1-like 3	0	NM_181536.1	PKD1L3	Polycystic kidney disease protein 1-like 3
HSPA6	mRNA	92.0408	254.909	-1.46964	0.00138829	down	11.2798	2.46828	7.65005	417	95	311	XP_004003771.1	HSPA6	chr1:111012222-111017048	+		heat shock 70kDa protein 6 (HSP70B')	0	NM_002155.3	HSPA6	cDNA, FLJ93166, highly similar to Homo sapiens heat shock 70kDa protein 6 (HSP70B') (HSPA6), mRNA
B4GALNT3	mRNA	0	8.19644	-20	0.0285211	down	0.103726	0	0.134605	7	0	10	XP_004007651.1	B4GALNT3	chr3:211371294-211430428	+		beta-1,4-N-acetyl-galactosaminyl transferase 3	0	NM_173593.3	B4GALNT3	Beta-1,4-N-acetylgalactosaminyltransferase 3
HSPA4	mRNA	2059.78	4506.4	-1.12949	0.0469561	down	87.511	23.5843	58.2755	7500	2126	5498	XP_004008844.1	HSPA4	chr5:41997293-42046382	+		heat shock 70kDa protein 4	0	NM_198431.1	HSPA4	cDNA, FLJ79511, highly similar to Heat shock 70 kDa protein 4
ASIC1	mRNA	2.90655	18.8518	-2.69732	0.0200008	down	0.243632	0.0434203	0.318138	16	3	23	XP_004006417.1	ASIC1	chr3:136054997-136063650	-		acid-sensing (proton-gated) ion channel 1	0	NM_020039.3	ASIC1	cDNA FLJ75602, highly similar to Homo sapiens amiloride-sensitive cation channel 2, neuronal (ACCN2), transcript variant 2, mRNA
PTPN22	mRNA	60.0688	16.3929	1.87355	0.00191078	up	0.550742	1.29824	0.400231	25	62	20	XP_004002392.1	PTPN22	chr1:90260863-90317832	-		protein tyrosine phosphatase, non-receptor type 22 (lymphoid)	0	NM_015967.5	PTPN22	cDNA FLJ55436, highly similar to Tyrosine-protein phosphatase non-receptortype 22 (EC 3.1.3.48)
LOC101102471	miscRNA	1568.57	401.625	1.96553	3.84013e-08	up	48.1532	224.432	64.8857	330	1619	490	XR_173132.1	LOC101102471	chr3:57354947-57359145	-		60S ribosomal protein L10-like
LAMC3	mRNA	3419.07	1564.7	1.12772	0.0337035	up	17.9193	38.5554	19.9392	1559	3529	1909	XP_004007186.1	LAMC3	chr3:5567189-5634736	-		laminin, gamma 3	0	NM_006059.3	LAMC3	Laminin subunit gamma-3
LOC101108165	mRNA	218.96	665.551	-1.60388	7.93057e-05	down	19.8678	4.07633	13.9969	1047	226	812	XP_004017578.1	LOC101108165	chr17:24845327-24865850	-		protocadherin-10-like	0	NM_032961.1	PCDH10	Protocadherin 10
TREX1	mRNA	87.1966	14.7536	2.56321	6.70365e-07	up	1.29536	4.81795	0.920892	23	90	18	XP_004023447.1	TREX1	chr19:51332621-51333619	-		three prime repair exonuclease 1	1e-111	NM_033629	TREX1	Three prime repair exonuclease 1
LOC101102490	mRNA	233.493	1.63929	7.15417	0	up	1.15694	27.9551	0.221253	9	241	2	XP_004011052.1	LOC101102490	chr7:44944028-44945016	+		C2 calcium-dependent domain-containing protein 4A-like	5e-17	NM_001007595.2	C2CD4B	C2 calcium-dependent domain-containing protein 4B
SFRP5	mRNA	24.2213	131.143	-2.43679	3.09513e-07	down	5.32701	1.04615	6.39869	121	25	160	XP_004020355.1	SFRP5	chr22:18136315-18140763	-		secreted frizzled-related protein 5	6e-108	NM_003015.3	SFRP5	Secreted frizzled-related protein 5
LAMA1	mRNA	2277.77	6080.12	-1.41648	0.00120035	down	31.0814	13.3287	40.1937	5211	2351	7418	XP_004020683.1	LAMA1	chr23:40289387-40414139	-		laminin, alpha 1	0	NM_005559.3	LAMA1	Laminin subunit alpha-1
LAMA4	mRNA	2145.04	4912.95	-1.19559	0.0220396	down	59.1479	18.9167	48.9303	6582	2214	5994	XP_004011240.1	LAMA4	chr8:25299601-25446129	+		laminin, alpha 4	0	NM_002290.4	LAMA4	cDNA FLJ61727, highly similar to Laminin alpha-4 chain
LOC101108172	ncRNA	657.85	245.893	1.41973	0.000624952	up	45.6069	106.302	44.8768	277	679	300	LOC101108172	LOC101108172	chr1:9758492-9758833	-		ribosomal protein S26 pseudogene
CLDN15	mRNA	150.172	50.8179	1.56321	0.00101203	up	2.9525	6.1266	2.34205	71	155	62	XP_004021042.1	CLDN15	chr24:35371670-35376957	+		claudin 15	2e-99	NM_138429.1	CLDN15	Claudin-15
LOC101101857	miscRNA	37.7852	8.19644	2.20475	0.00254409	up	0.517949	1.35788	0.333727	14	39	10	XR_173056.1	LOC101101857	chr1:237781138-237782694	-		proliferation-associated 2G4, 38kDa pseudogene
STRIP2	mRNA	20.3459	78.6858	-1.95137	0.000478305	down	1.55568	0.431285	1.88422	72	21	96	XP_004008332.1	STRIP2	chr4:93391297-93436000	+		striatin interacting protein 2	0	NM_020704.2	STRIP2	Striatin-interacting protein 2
THBS3	mRNA	426.294	934.394	-1.13218	0.0307309	down	23.2382	7.52773	18.5971	1294	440	1140	XP_004002628.1	THBS3	chr1:103959894-103970121	-		thrombospondin 3	0	NM_007112.4	THBS3	cDNA FLJ90315 fis, clone NT2RP2001480, highly similar to Thrombospondin-3
A4GALT	mRNA	63.9442	16.3929	1.96374	0.000739455	up	2.16862	2.51937	0.729615	54	66	20	XP_004007696.1	A4GALT	chr3:217563950-217568876	-		alpha 1,4-galactosyltransferase	1e-159	NM_017436.4	A4GALT	Alpha-1,4-galactosyltransferase
FAM78A	mRNA	127.888	45.9001	1.47832	0.00361882	up	2.75972	4.36097	1.75483	80	132	56	XP_004007184.1	FAM78A	chr3:5395446-5428505	+		family with sequence similarity 78, member A	2e-152	NM_033387.3	FAM78A	family with sequence similarity 78, member A
LOC101102454	mRNA	139.515	39.3429	1.82624	7.43693e-05	up	10.2474	26.464	8.43044	53	144	48	XP_004004358.1	LOC101102454	chr2:64326779-64327069	+		ATP synthase subunit e, mitochondrial-like	3e-19	NM_007100.3	ATP5I	ATP synthase subunit e, mitochondrial
LOC101101865	miscRNA	66.8507	22.1304	1.59491	0.00920064	up	0.098106	3.21715	1.21696	2	69	27	XR_173079.1	LOC101101865	chr2:111817048-111819988	-		uncharacterized LOC101101865
CDKL1	mRNA	32.9409	87.7019	-1.41273	0.0206272	down	9.21665	0.973392	2.92758	306	34	107	XP_004010560.1	CDKL1	chr7:40308578-40364548	-		cyclin-dependent kinase-like 1 (CDC2-related kinase)	0	NM_004196.4	CDKL1	Cyclin-dependent kinase-like 1
PAMR1	mRNA	1537.57	223.763	2.78061	7.77156e-16	up	11.0792	30.4609	5.00463	549	1587	273	XP_004016455.1	PAMR1	chr15:64153155-64233555	-		peptidase domain containing associated with muscle regeneration 1	0	NM_015430.3	PAMR1	Inactive serine protease PAMR1
RASAL3	mRNA	306.157	95.8983	1.67469	4.52903e-05	up	2.08176	5.63315	1.99327	111	316	117	XP_004009249.1	RASAL3	chr5:7471408-7482761	+		RAS protein activator like 3	0	NM_022904.1	RASAL3	RAS protein activator-like-3
MLIP	mRNA	2.90655	22.95	-2.98111	0.00335264	down	2.05151	0.124467	1.11021	47	3	28	XP_004018785.1	MLIP	chr20:6319327-6616506	-		muscular LMNA-interacting protein	1e-112	NM_138569.2	MLIP	Muscular LMNA-interacting protein
ZNF84	mRNA	343.942	824.562	-1.26146	0.0068778	down	12.8603	5.31797	14.4023	816	355	1006	ZNF84	ZNF84	chr17:43690210-43758618	+		zinc finger protein 84	0	xp_003846492	xp_003846492
HPS6	mRNA	146.296	52.4572	1.47968	0.00256801	up	1.63701	3.21856	1.30371	73	151	64	XP_004023355.1	HPS6	chr22:21920598-21923106	+		Hermansky-Pudlak syndrome 6	0	NM_024747.5	HPS6	Hermansky-Pudlak syndrome 6 protein
GOPC	mRNA	326.503	758.99	-1.21699	0.0118195	down	18.7826	8.97983	23.5812	670	337	926	XP_004011220.1	GOPC	chr8:20239465-20281954	+		golgi-associated PDZ and coiled-coil motif containing	0	NM_020399.3	GOPC	Golgi-associated PDZ and coiled-coil motif-containing protein
ABHD12	mRNA	1264.35	535.227	1.24017	0.00635217	up	21.7862	42.8952	20.5174	630	1305	653	XP_004023460.1	ABHD12	chr13:41919533-41944873	-		abhydrolase domain containing 12	0	NM_015600.4	ABHD12	Monoacylglycerol lipase ABHD12
NPAS4	mRNA	0.968851	21.3107	-4.45916	0.000236452	down	0.256132	0.0162304	0.403292	15	1	26	UPI0001E618C3	NPAS4	chr21:43768551-43774176	+		neuronal PAS domain protein 4
ZNF710	mRNA	192.801	83.6037	1.20548	0.0239792	up	3.02284	6.14811	3.02642	93	199	102	ZNF710	ZNF710	chr18:20574051-20584808	+		zinc finger protein 710	0	NM_198526.2	ZNF710	Zinc finger protein 710
ZNF713	mRNA	66.8507	156.552	-1.22763	0.0312928	down	4.30359	1.98071	5.23989	142	69	191	ZNF713	ZNF713	chr24:27603500-27618310	+		zinc finger protein 713	0	NM_182633.1	ZNF713	Zinc finger protein 713
LOC101108129	ncRNA	201.521	51.6376	1.96444	3.15631e-06	up	5.02998	22.2728	6.48568	44	208	63	LOC101108129	LOC101108129	chr5:90949863-90950362	-		ribosomal protein S25 pseudogene
NPAS1	mRNA	28.0967	6.55715	2.09926	0.0170853	up	0.170187	0.938233	0.247354	5	29	8	XP_004015382.1	NPAS1	chr14:53147821-53164156	+		neuronal PAS domain protein 1	0	NM_002517.2	NPAS1	Neuronal PAS domain-containing protein 1
SYNM	mRNA	250.932	654.076	-1.38216	0.00162186	down	20.7205	4.28297	12.6114	1191	259	798	XP_004018071.1	SYNM	chr18:6726371-6750147	-		synemin, intermediate filament protein	0	NM_145728.2	SYNM	Synemin
DHX34	mRNA	351.693	163.109	1.10848	0.0384268	up	2.82179	5.93669	3.11034	164	363	199	XP_004015823.1	DHX34	chr14:53401429-53428868	+		DEAH (Asp-Glu-Ala-His) box polypeptide 34	0	NM_194428.1	DHX34	cDNA FLJ60223, highly similar to Probable ATP-dependent RNA helicase DHX34 (EC 3.6.1.-)
HSD17B14	mRNA	21.3147	3.27858	2.70071	0.00782072	up	0.374592	1.56664	0.272221	5	22	4	XP_004015405.1	HSD17B14	chr14:54460669-54478865	-		hydroxysteroid (17-beta) dehydrogenase 14	2e-99	NM_016246.2	HSD17B14	17-beta-hydroxysteroid dehydrogenase 14
SERF2	mRNA	11815.1	4637.54	1.3492	0.00261126	up	169.408	484.922	215.034	4049	12195	5658	XP_004017990.1	SERF2	chr18:54373264-54376965	+		small EDRK-rich factor 2	3e-70	NM_005770.5	SERF2	Small EDRK-rich factor 2
LOC101123264	mRNA	33.9098	9.01608	1.91113	0.0178295	up	2.04132	4.24439	1.33279	16	35	11	XP_004003805.1	LOC101123264	chr1:142706201-142844311	-		60S ribosomal protein L35-like	7e-55	NM_007209.3	RPL35	60S ribosomal protein L35
LOC101123260	ncRNA	36.8163	2.45893	3.90424	1.56045e-06	up	2.8289	11.3531	0.856584	9	38	3	LOC101123260	LOC101123260	chr24:26845729-26845907	-		uncharacterized LOC101123260
HPCA	mRNA	224.773	72.9483	1.62352	0.000179259	up	3.1111	8.33374	3.06589	82	232	89	XP_004005058.1	HPCA	chr2:233865554-233873594	-		hippocalcin	2e-103	NM_002143.2	HPCA	Neuron-specific calcium-binding protein hippocalcin
KIAA1755	mRNA	408.855	188.518	1.11689	0.0330197	up	1.94294	6.54912	3.41126	119	422	230	XP_004014880.1	KIAA1755	chr13:66672968-66699123	-		KIAA1755 ortholog	0	NM_001029864.1	KIAA1755	KIAA1755
LOC101123288	ncRNA	59.0999	14.7536	2.00209	0.000831643	up	0.562638	2.50941	0.70767	13	61	18	LOC101123288	LOC101123288	chr3:204181708-204200453	+		NKG2-A/NKG2-B type II integral membrane protein-like
RNF175	mRNA	0	18.0322	-20	7.51827e-05	down	0.659341	0	0.732038	18	0	22	XP_004017564.1	RNF175	chr17:3762473-3833356	+		ring finger protein 175	4e-174	NM_173662.2	RNF175	RING finger protein 175
IL6R	mRNA	653.005	282.777	1.20743	0.0101867	up	6.85774	12.1364	5.93697	362	674	345	XP_004003708.1	IL6R	chr1:103196121-103272780	+		interleukin 6 receptor	0	NM_181359.2	IL6R	Interleukin 6 receptor
FMN1	mRNA	68.7884	20.4911	1.74717	0.00270998	up	0.560731	0.756833	0.254682	50	71	25	XP_004010471.1	FMN1	chr7:26459349-26896626	+		formin 1	0	NM_198500.1	FMN1	Formin-1
FMOD	mRNA	1230.44	3312.18	-1.42861	0.000826919	down	65.2613	23.7146	72.1137	3322	1270	4041	XP_004013592.1	FMOD	chr12:521782-531997	-		fibromodulin	0	NM_002023.4	FMOD	cDNA FLJ35580 fis, clone SPLEN2006389, highly similar to FIBROMODULIN
SF3B5	mRNA	981.446	418.018	1.23134	0.00712262	up	49.0694	88.8107	42.7309	532	1013	510	XP_004011443.1	SF3B5	chr8:68414710-68415425	-		splicing factor 3b, subunit 5, 10kDa	2e-46	NM_031287.2	SF3B5	Splicing factor 3B subunit 5
SORBS1	mRNA	259.652	698.337	-1.42734	0.000874614	down	18.298	4.4733	13.5989	1042	268	852	XP_004020108.1	SORBS1	chr22:16097084-16194186	-		sorbin and SH3 domain containing 1	0	NM_024991.1	SORBS1	cDNA FLJ53322, highly similar to Homo sapiens sorbin and SH3 domain containing 1 (SORBS1), transcript variant 5, mRNA
FMO2	mRNA	16.4705	51.6376	-1.64854	0.0194483	down	2.81143	0.567863	2.01118	80	17	63	XP_004013738.1	FMO2	chr12:36913672-36953880	+		flavin containing monooxygenase 2 (non-functional)	0	NM_001460.3	FMO2	cDNA, FLJ93321, highly similar to Homo sapiens flavin containing monooxygenase 2 (FMO2), mRNA
PTX3	mRNA	135.639	57.3751	1.24128	0.0280453	up	123.029	4.23479	2.02357	3866	140	70	XP_004003269.1	PTX3	chr1:228227082-228233088	-		pentraxin 3, long	0	NM_002852.3	PTX3	Pentraxin-related protein PTX3
TMEM9	mRNA	971.757	423.756	1.19736	0.0109706	up	24.5911	74.1905	36.5472	316	1003	517	XP_004013984.1	TMEM9	chr12:77774891-77786441	-		transmembrane protein 9	6e-92	NM_016456.4	TMEM9	cDNA FLJ59912, moderately similar to Transmembrane protein 9
SF3A2	mRNA	1059.92	449.165	1.23864	0.00646205	up	12.4992	35.8056	17.1408	363	1094	548	XP_004023503.1	SF3A2	chr5:18950338-18958821	+		splicing factor 3a, subunit 2, 66kDa	2e-120	NM_007165.4	SF3A2	Splicing factor 3A subunit 2
DUSP4	mRNA	62.9753	19.6715	1.67868	0.00624637	up	0.704275	1.61157	0.568673	27	65	24	XP_004021800.1	DUSP4	chr26:24367950-24381686	-		dual specificity phosphatase 4	0	NM_057158.3	DUSP4	Dual specificity protein phosphatase 4
DUSP2	mRNA	80.4146	15.5732	2.36839	7.07121e-06	up	2.8416	6.40517	1.40127	35	83	19	XP_004007399.1	DUSP2	chr3:104086425-104102202	+		dual specificity phosphatase 2	2e-94	NM_004418.3	DUSP2	Dual specificity protein phosphatase 2
HPGD	mRNA	97.8539	265.565	-1.44036	0.00181462	down	10.7051	2.65556	8.14134	387	101	324	XP_004005387.1	HPGD	chr2:105167373-105202213	+		hydroxyprostaglandin dehydrogenase 15-(NAD)	5e-132	NM_001256307.1	HPGD	15-hydroxyprostaglandin dehydrogenase [NAD(+)]
IL10	mRNA	30.0344	1.63929	4.19547	6.22814e-06	up	0.61299	1.29016	0.0795479	14	31	2	NM_001009327.1	IL10	chr12:3820195-3824678	-		Interleukin-10	2e-69	NM_000572.2	IL10	Interleukin-10
CCL2	mRNA	491.207	139.339	1.81773	2.08518e-06	up	46.2532	35.213	11.3448	633	507	170	MCP-1	CCL2	chr11:15505412-15507257	-		chemokine (C-C motif) ligand 2
CCL5	mRNA	208.303	65.5715	1.66754	0.000126293	up	12.8118	15.7724	5.60873	166	215	80	XP_004012502.1	CCL5	chr11:14111331-14117988	+		chemokine (C-C motif) ligand 5	4e-34	NM_002985.2	CCL5	cDNA, FLJ92501, highly similar to Homo sapiens chemokine (C-C motif) ligand 5 (CCL5), mRNA
CCL4	mRNA	75.5704	22.1304	1.77179	0.00153166	up	4.03401	5.24703	1.7358	57	78	27	XP_004012496.1	CCL4	chr11:13939641-13941332	-		Putative MIP1-beta protein	1e-42	NM_002984.2	CCL4	C-C motif chemokine 4
NREP	mRNA	6224.87	2157.3	1.52881	0.000115252	up	37.5254	148.629	58.1872	1542	6425	2632	XP_004010226.1	NREP	chr7:1933964-1965282	+		neuronal regeneration related protein homolog (rat)	6e-26	NM_004772.2	NREP	Neuronal regeneration-related protein
LAMP3	mRNA	88.1654	27.8679	1.66161	0.00211457	up	1.41339	2.35102	0.83948	52	91	34	XP_004003158.1	LAMP3	chr1:202148815-202172881	+		lysosomal-associated membrane protein 3	1e-120	NM_014398.3	LAMP3	cDNA, FLJ93669, highly similar to Homo sapiens lysosomal-associated membrane protein 3 (LAMP3), mRNA
LAMP5	mRNA	2.90655	18.8518	-2.69732	0.0200008	down	0.357004	0.101801	0.745888	10	3	23	XP_004014199.1	LAMP5	chr13:2014316-2026394	+		lysosomal-associated membrane protein family, member 5	7e-148	NM_012261.3	LAMP5	Lysosome-associated membrane glycoprotein 5
DYRK1B	mRNA	325.534	125.406	1.37621	0.00201307	up	6.17473	14.7605	6.40439	134	336	153	XP_004015738.1	DYRK1B	chr14:48519551-48525518	-		dual-specificity tyrosine-(Y)-phosphorylation regulated kinase 1B	0	NM_006484.1	DYRK1B	cDNA FLJ90490 fis, clone NT2RP3003527, highly similar to Dual specificity tyrosine-phosphorylation-regulated kinase 1B (EC 2.7.12.1)
NXPH3	mRNA	175.362	47.5393	1.88314	1.5514e-05	up	1.09074	5.21258	1.59631	36	181	58	XP_004012838.1	NXPH3	chr11:36578329-36582480	-		neurexophilin 3	1e-140	NM_007225.2	NXPH3	Neurexophilin-3
NXPH2	mRNA	0	8.19644	-20	0.0285211	down	0.163915	0	0.372247	4	0	10	XP_004005439.1	NXPH2	chr2:170701894-170779599	+		neurexophilin 2	3e-144	NM_007226.2	NXPH2	Neurexophilin-2
NRG4	mRNA	4.84425	25.409	-2.39099	0.0120746	down	1.64755	0.391503	2.31976	20	5	31	XP_004018139.1	NRG4	chr18:30256721-30330172	-		neuregulin 4	6e-55	NM_138573.3	NRG4	Pro-neuregulin-4, membrane-bound isoform
DDA1	mRNA	462.142	186.059	1.31257	0.0032289	up	13.1056	25.6121	11.6485	232	477	227	XP_004008482.1	DDA1	chr5:5545582-5553222	-		DET1 and DDB1 associated 1	7e-57	NM_024050.5	DDA1	DET1 and DDB1 associated 1
NXPH1	mRNA	22.2836	60.6536	-1.44461	0.0405621	down	0.901294	0.419231	1.28906	47	23	74	XP_004007801.1	NXPH1	chr4:16436178-16796338	+		neurexophilin 1	3e-160	NM_152745.2	NXPH1	HCG2009575, isoform CRA_b
SPINT1	mRNA	173.424	66.3912	1.38524	0.0047054	up	1.83802	4.34337	1.87834	72	179	81	XP_004010504.1	SPINT1	chr7:33394169-33405577	+		serine peptidase inhibitor, Kunitz type 1	0	NM_181642.2	SPINT1	cDNA, FLJ95704, highly similar to Homo sapiens serine protease inhibitor, Kunitz type 1 (SPINT1), mRNA
LRG1	mRNA	30.0344	7.37679	2.02555	0.017515	up	0.696252	0.976935	0.271058	21	31	9	XP_004008643.1	LRG1	chr5:17173111-17176143	+		leucine-rich alpha-2-glycoprotein 1	2e-127	NM_052972.2	LRG1	cDNA FLJ54228, highly similar to Leucine-rich alpha-2-glycoprotein
OST4	mRNA	3021.85	1304.05	1.21243	0.0109181	up	188.94	375.794	183.198	1491	3119	1591	XP_004005793.1	OST4	chr3:34031661-34032879	-		oligosaccharyltransferase 4 homolog (S. cerevisiae)	8e-15	NM_001134693.1	OST4	Dolichyl-diphosphooligosaccharide--protein glycosyltransferase subunit 4
EHD4	mRNA	525.117	246.713	1.08981	0.0407673	up	8.91719	11.2873	6.00391	407	542	301	XP_004010522.1	EHD4	chr7:34320584-34404119	-		EH-domain containing 4	0	NM_139265.3	EHD4	cDNA FLJ77391, highly similar to Homo sapiens EH-domain containing 4 (EHD4), mRNA
SAMD14	mRNA	564.84	203.272	1.47443	0.000320239	up	4.55075	19.1372	7.7823	132	583	248	XP_004012825.1	SAMD14	chr11:36063443-36080169	+		sterile alpha motif domain containing 14	6e-179	NM_174920.3	SAMD14	sterile alpha motif domain containing 14
tRNA-Cys	tRNA	274.185	19.6715	3.80097	0	up	16.2034	222.706	18.2266	19	283	24	tRNA-Cys	tRNA-Cys	chrm:5195-5262	-
CD52	mRNA	536.743	55.7358	3.26756	0	up	3.95057	33.5533	3.93595	62	554	68	XP_004005143.1	CD52	chr2:239674160-239676197	-		CD52 molecule
CD53	mRNA	1676.11	288.515	2.5384	1.79523e-13	up	19.6293	57.5701	11.1882	561	1730	352	NM_001282247.1	CD53	chr1:87349847-87388594	+		Cell differentiation antigen 53	3e-105	NM_001040033.1	CD53	Leukocyte surface antigen CD53
MEGF10	mRNA	300.344	86.0626	1.80316	7.77243e-06	up	1.3545	3.42003	1.10632	117	310	105	XP_004008707.1	MEGF10	chr5:24051205-24235786	-		multiple EGF-like-domains 10	0	NM_032446.2	MEGF10	Multiple epidermal growth factor-like domains protein 10
SREK1IP1	mRNA	679.164	242.615	1.48509	0.000240429	up	4.51218	13.1864	5.32728	228	701	296	XP_004016989.1	SREK1IP1	chr16:14716638-14748079	+		SREK1-interacting protein 1	1e-25	NM_173829.3	SREK1IP1	Protein SREK1IP1
CD3D	mRNA	148.234	59.0144	1.32874	0.0109712	up	4.39708	6.87591	3.09234	93	153	72	NM_001009382.1	CD3D	chr15:28516003-28519888	-		T-cell surface glycoprotein CD3 delta chain	2e-59	NM_001040651.1	CD3D	CD3d antigen, delta polypeptide (TiT3 complex), isoform CRA_a
CD37	mRNA	621.033	104.914	2.56546	1.29752e-12	up	5.7412	26.9495	5.13502	130	641	128	XP_004015854.1	CD37	chr14:54857044-54861345	+		CD37 molecule	2e-110	NM_001774.2	CD37	cDNA FLJ58471, highly similar to Leukocyte antigen CD37
CCR7	mRNA	37.7852	4.91786	2.94172	6.49869e-05	up	0.772196	0.987077	0.145129	29	39	6	XP_004012917.1	CCR7	chr11:40353873-40364933	-		chemokine (C-C motif) receptor 7	0	NM_001838.3	CCR7	cDNA, FLJ93138, highly similar to Homo sapiens chemokine (C-C motif) receptor 7 (CCR7), mRNA
CCR5	mRNA	104.636	27.0482	1.95177	7.11945e-05	up	2.80332	4.07193	1.20152	71	108	33	XP_004018561.1	CCR5	chr19:52942390-52945547	-		Chemokine receptor 5	7e-173	NM_001100168.1	CCR5	CC-chemokine receptor
CCR3	mRNA	147.265	39.3429	1.90424	2.46714e-05	up	2.58565	7.47137	2.25483	50	152	48	NM_001009241.1	CCR3	chr19:53052747-53053834	-		CCR3 receptor	5e-143	NM_178329.2	CCR3	C-C chemokine receptor type 3
CCR2	mRNA	85.2589	25.409	1.74651	0.00116182	up	2.17371	4.2524	1.4465	43	88	31	XP_004018562.1	CCR2	chr19:52956801-52957913	-		chemokine (C-C motif) receptor 2	1e-171	NM_001123396.1	CCR2	Chemokine receptor 2
NRN1	mRNA	13.5639	117.209	-3.11124	1.00433e-09	down	3.21308	0.464749	4.53672	92	14	143	XP_004019194.1	NRN1	chr20:47940392-47949178	+		neuritin 1	5e-77	NM_016588.2	NRN1	Neuritin
CD74	mRNA	24843.3	6211.26	1.9999	2.51927e-08	up	579.339	984.472	278.059	14343	25642	7578	XP_004009025.1	CD74	chr5:59255282-59263035	-		CD74 molecule, major histocompatibility complex, class II invariant chain	2e-91	NM_004355.3	CD74	cDNA FLJ54063, highly similar to Homo sapiens CD74 antigen, transcript variant 2, mRNA
METTL24	mRNA	75.5704	285.236	-1.91626	4.25888e-06	down	7.11464	2.69122	11.4749	196	78	348	XP_004011535.1	METTL24	chr8:26956758-27077458	+		methyltransferase like 24	3e-141	NM_001123364.1	METTL24	Methyltransferase-like protein 24
SLC11A1	mRNA	404.98	32.7858	3.62671	0	up	1.00969	10.4163	0.970685	38	418	40	NM_001009345.1	SLC11A1	chr2:219378541-219389464	+		Natural resistance-associated macrophage protein 1	0	NM_001032220.1	SLC11A1	cDNA FLJ60324, highly similar to Natural resistance-associated macrophage protein 1
CD68	mRNA	10240.8	841.774	3.60474	0	up	35.4397	433.201	40.2494	822	10570	1027	XP_004012715.1	CD68	chr11:26871454-26873513	+		CD68 molecule	6e-114	NM_001251.2	CD68	cDNA FLJ53070, highly similar to Macrosialin
STX11	mRNA	213.147	64.7519	1.71886	6.24548e-05	up	4.33419	5.6294	1.93189	161	220	79	XP_004011444.1	STX11	chr8:68469383-68506029	+		syntaxin 11	2e-141	NM_003764.3	STX11	Syntaxin-11
IKZF1	mRNA	158.892	30.3268	2.38938	4.51036e-08	up	1.02195	2.95009	0.636076	54	164	37	XP_004007744.1	IKZF1	chr4:5463675-5547687	-		IKAROS family zinc finger 1 (Ikaros)	0	NM_006060.4	IKZF1	DNA-binding protein Ikaros
GJA4	mRNA	1466.84	331.136	2.14722	1.06401e-09	up	27.0193	91.5493	23.3492	425	1514	404	UPI000044ED89	GJA4	chr1:9601023-9601907	+		Gap junction protein
JPH1	mRNA	130.795	24.5893	2.4112	1.35798e-07	up	5.67573	4.52362	0.960705	161	135	30	XP_004012032.1	JPH1	chr9:50348468-50465220	-		junctophilin 1	0	NM_020647.2	JPH1	JPH1 protein
IQCA1	mRNA	55.2245	11.475	2.26681	0.000193967	up	2.58664	0.940549	0.220776	149	57	14	XP_004001819.1	IQCA1	chr1:4472001-4655033	+		IQ motif containing with AAA domain 1	0	NM_024726.4	IQCA1	cDNA FLJ58100, highly similar to Homo sapiens IQ motif containing with AAA domain (IQCA), mRNA
CXCL9	mRNA	1298.26	386.052	1.74971	2.32918e-06	up	176.106	84.3085	28.3508	2660	1340	471	XP_004009973.1	CXCL9	chr6:90526368-90531540	-		chemokine (C-X-C motif) ligand 9	1e-28	NM_002416.1	CXCL9	cDNA, FLJ92117, highly similar to Homo sapiens chemokine (C-X-C motif) ligand 9 (CXCL9), mRNA
POPDC2	mRNA	0	14.7536	-20	0.000502048	down	5.15791	0	0.773736	109	0	18	XP_004002997.1	POPDC2	chr1:182710355-182728103	-		popeye domain containing 2	1e-179	NM_022135.2	POPDC2	Popeye domain-containing protein 2
GJB7	mRNA	6.78196	0	20	0.0483211	up	0.557757	0.463885	0	8	7	0	XP_004011551.1	GJB7	chr8:49728515-49729321	+		gap junction protein, beta 7, 25kDa	3e-113	NM_198568.2	GJB7	Gap junction protein
HCLS1	mRNA	724.7	134.422	2.43062	1.15685e-11	up	6.44369	19.8327	4.15566	231	748	164	XP_004003010.1	HCLS1	chr1:184395403-184428446	-		hematopoietic cell-specific Lyn substrate 1	0	NM_005335.4	HCLS1	cDNA FLJ54279, highly similar to Hematopoietic lineage cell-specific protein
VWCE	mRNA	185.051	73.7679	1.32685	0.00765896	up	0.812552	3.98694	1.79542	37	191	90	XP_004019900.1	VWCE	chr21:39191066-39220324	-		von Willebrand factor C and EGF domains	0	NM_152718.2	VWCE	von Willebrand factor C and EGF domain-containing protein
CD1A	mRNA	80.4146	13.1143	2.61632	8.26649e-07	up	3.42524	4.42992	0.81612	61	83	16	XP_004002689.1	CD1A	chr1:107485882-107489530	+		CD1a molecule	2e-107	NM_001763.2	CD1A	T-cell surface glycoprotein CD1a
CD14	mRNA	778.956	185.24	2.07215	1.07949e-08	up	11.4136	38.4646	10.3452	227	804	226	NM_001077209.1	CD14	chr5:49150405-49151523	-		Monocyte differentiation antigen CD14	4e-148	NM_001174105.1	CD14	Monocyte differentiation antigen CD14, urinary form
F13A1	mRNA	642.348	1459.79	-1.18433	0.0177239	down	18.668	9.09148	23.34	1294	663	1781	XP_004019193.1	F13A1	chr20:47732516-47873792	+		coagulation factor XIII, A1 polypeptide	0	NM_000129.3	F13A1	Coagulation factor XIII A chain
RALGAPA2	mRNA	416.606	132.782	1.64962	3.64884e-05	up	1.5427	3.66589	1.3199	172	430	162	XP_004014746.1	RALGAPA2	chr13:38982823-39248101	-		Ral GTPase activating protein, alpha subunit 2 (catalytic)	0	NM_020343.3	RALGAPA2	Ral GTPase-activating protein subunit alpha-2
KMO	mRNA	60.0688	4.91786	3.61051	1.47538e-08	up	0.344121	1.12665	0.104199	18	62	6	XP_004013715.1	KMO	chr12:33346388-33413292	-		kynurenine 3-monooxygenase (kynurenine 3-hydroxylase)	0	NM_003679.4	KMO	cDNA FLJ75713, highly similar to Homo sapiens kynurenine 3-monooxygenase (kynurenine 3-hydroxylase) (KMO), mRNA
SPC24	mRNA	70.7261	25.409	1.47691	0.0179613	up	2.28377	3.60147	1.46162	44	73	31	XP_004008583.1	SPC24	chr5:13247680-13254036	-		SPC24, NDC80 kinetochore complex component, homolog (S. cerevisiae)	2e-99	NM_182513.2	SPC24	Kinetochore protein Spc24
CXCR3	mRNA	43.5983	9.83573	2.14817	0.00161101	up	0.968395	2.07106	0.527809	20	45	12	XP_004022228.1	CXCR3	chrx:60860992-60863340	-		chemokine (C-X-C motif) receptor 3	8e-169	NM_001504.1	CXCR3	C-X-C chemokine receptor type 3
LOC101123331	mRNA	517.366	1238.48	-1.25931	0.0069608	down	14.5376	5.70019	15.4196	1294	534	1511	XP_004018720.1	LOC101123331	chr19:52372825-52399775	+		histone-lysine N-methyltransferase SETD2-like	0	NM_014159.6	SETD2	Histone-lysine N-methyltransferase SETD2
CD84	mRNA	333.285	33.6054	3.30999	0	up	3.71763	18.1429	2.06656	67	344	41	XP_004003766.1	CD84	chr1:109915742-109955947	-		CD84 molecule	1e-133	NM_003874.3	CD84	SLAM family member 5
CD83	mRNA	399.167	56.5554	2.81925	9.79217e-14	up	36.1509	12.7966	2.0432	1109	412	69	XP_004019174.1	CD83	chr20:41635953-41655616	-		CD83 molecule	4e-84	NM_004233.3	CD83	CD83 antigen
LOC101107153	mRNA	1167.47	251.631	2.214	3.51912e-10	up	45.6112	171.918	41.8417	304	1205	307	XP_004002998.1	LOC101107153	chr1:182737148-182745476	-		cytochrome c oxidase copper chaperone-like	5e-27	NM_005694.1	COX17	Cytochrome c oxidase copper chaperone
LOC101107128	mRNA	191.832	450.804	-1.23265	0.0115348	down	16.398	9.23988	24.529	334	198	550	XP_004015702.1	LOC101107128	chr14:46318029-46344037	-		zinc finger protein 568-like	2e-42	NM_198539.3	ZNF568	ZNF568 protein
LSM7	mRNA	1096.74	367.2	1.57858	4.48034e-05	up	55.4859	139.613	52.7582	428	1132	448	XP_004008679.1	LSM7	chr5:18802301-18806840	+		LSM7 homolog, U6 small nuclear RNA associated (S. cerevisiae)	3e-55	NM_016199.2	LSM7	U6 snRNA-associated Sm-like protein LSm7
LSM3	mRNA	952.38	399.986	1.25159	0.00548899	up	44.5136	80.2189	38.0205	519	983	488	XP_004018600.1	LSM3	chr19:57870129-57878679	-		LSM3 homolog, U6 small nuclear RNA associated (S. cerevisiae)	5e-54	NM_014463.2	LSM3	U6 snRNA-associated Sm-like protein LSm3
CDHR5	mRNA	22.2836	1.63929	3.76484	0.00031823	up	6.58905	0.488298	0.0405792	295	23	2	XP_004020028.1	CDHR5	chr21:49437975-49459308	+		cadherin-related family member 5	0	NM_031265.1	CDHR5	cDNA FLJ53522, highly similar to Homo sapiens mucin and cadherin-like (MUCDHL), transcript variant 3, mRNA
LOC101123133	miscRNA	5084.53	2059.77	1.30363	0.00364943	up	253.534	693.052	317.195	1824	5248	2513	XR_173255.1	LOC101123133	chr11:46369802-46370206	-		ribosomal protein L35 pseudogene
PUS7	mRNA	179.237	424.576	-1.24415	0.0104729	down	7.76796	3.16193	8.46109	432	185	518	XP_004007887.1	PUS7	chr4:46602908-46657924	-		pseudouridylate synthase 7 homolog (S. cerevisiae)	0	NM_019042.3	PUS7	cDNA FLJ33964 fis, clone CTONG2019029, highly similar to Pseudouridylate synthase 7 homolog (EC 5.4.99.-)
NPHP3	mRNA	437.921	948.328	-1.11472	0.0372039	down	10.1885	5.92036	14.4511	741	452	1157	XP_004003383.1	NPHP3	chr1:254936733-254991226	+		nephronophthisis 3 (adolescent)	0	NM_153240.4	NPHP3	Nephrocystin-3
16S	rRNA	52668.7	4548.2	3.53358	0	up	184.67	1847.06	180.185	5166	54362	5549	16S	16S	chrm:1094-2667	+
KCNK12	mRNA	407.886	70.4894	2.53269	1.61404e-11	up	14.3785	22.7422	4.43982	253	421	86	XP_004007335.1	KCNK12	chr3:76807906-76808999	+		potassium channel, subfamily K, member 12	2e-170	NM_022055.1	KCNK12	Potassium channel subfamily K member 12
FBXL19	mRNA	233.493	85.243	1.45373	0.00128807	up	1.8852	6.70922	2.77452	64	241	104	XP_004021278.1	FBXL19	chr24:27048949-27071677	+		F-box and leucine-rich repeat protein 19	0	NM_019085.1	FBXL19	cDNA FLJ56421, highly similar to F-box/LRR-repeat protein 19
FMNL1	mRNA	627.815	227.041	1.46739	0.000327306	up	4.36916	10.6532	4.34541	253	648	277	XP_004013470.1	FMNL1	chr11:44292247-44317398	+		formin-like 1	0	NM_052905.3	FMNL2	cDNA FLJ37546 fis, clone BRCAN2027364, highly similar to Homo sapiens formin-like 2 (FMNL2), transcript variant 2, mRNA
LOC101123186	mRNA	2510.29	967.18	1.376	0.00101977	up	112.837	292.959	127.61	948	2591	1180	XP_004004768.1	LOC101123186	chr2:165042553-165043025	-		60S ribosomal protein L26-like	3e-79	NM_000987.3	RPL26	60S ribosomal protein L26
TMSB4X	mRNA	37804.6	13298.7	1.50727	0.000356585	up	1292.57	2819.95	1120.66	17000	39020	16225	XP_004021957.1	TMSB4X	chrx:10428884-10430938	+		Thymosin beta 4, X-linked	9e-18	NM_021109.3	TMSB4X	Thymosin, beta 4, X-linked, isoform CRA_a
OTOA	mRNA	9.68851	54.9161	-2.50288	8.00375e-05	down	0.066683	0.158457	1.01462	4	10	67	XP_004021243.1	OTOA	chr24:20199111-20270825	+		otoancorin	0	NM_170664.2	OTOA	cDNA FLJ56012, highly similar to Otoancorin
12S	rRNA	38446.9	2560.57	3.90833	0	up	162.727	2215.3	166.711	2770	39683	3124	12S	12S	chrm:69-1026	+
MREG	mRNA	217.991	76.2269	1.5159	0.000707256	up	1.66894	4.88941	1.9314	73	225	93	XP_004005467.1	MREG	chr2:216942338-217030398	-		melanoregulin	3e-99	NM_018000.2	MREG	Melanoregulin
CRISPLD1	mRNA	507.678	1492.57	-1.55581	0.000115425	down	25.1726	9.32861	30.9992	1344	524	1821	XP_004011798.1	CRISPLD1	chr9:51133256-51184621	+		cysteine-rich secretory protein LCCL domain containing 1	0	NM_031461.5	CRISPLD1	Cysteine-rich secretory protein LCCL domain-containing 1
RAB11B	mRNA	1790.44	803.251	1.15639	0.0195985	up	50.1559	126.288	63.9816	698	1848	980	XP_004008616.1	RAB11B	chr5:14704385-14713680	+		RAB11B, member RAS oncogene family	9e-128	NM_004218.3	RAB11B	Ras-related protein Rab-11B
WIPF1	mRNA	469.893	183.6	1.35576	0.00184227	up	9.13825	18.8911	8.33834	223	485	224	XP_004004625.1	WIPF1	chr2:134365370-134391803	+		WAS/WASL interacting protein family, member 1	9e-66	NM_003387.4	WIPF1	cDNA FLJ56555, highly similar to Wiskott-Aldrich syndrome protein-interacting protein
ZFP2	mRNA	346.849	854.069	-1.30005	0.00424887	down	21.4041	9.467	26.273	771	358	1042	ZFP2	ZFP2	chr5:2164016-2166043	-		zinc finger protein 2 homolog (mouse)	0	NM_030613.2	ZFP2	ZFP2 protein
LSP1	mRNA	1124.84	377.036	1.57694	4.55703e-05	up	13.3268	50.2368	19.006	293	1161	460	XP_004020013.1	LSP1	chr21:48762653-48794473	-		lymphocyte-specific protein 1	4e-76	NM_002339.2	LSP1	cDNA FLJ76079, highly similar to Homo sapiens lymphocyte-specific protein 1 (LSP1), mRNA
ZNF446	mRNA	56.1934	18.0322	1.63983	0.0121397	up	1.11047	3.4011	1.23291	18	58	22	ZNF446	ZNF446	chr14:62630403-62635469	+		zinc finger protein 446	1e-91	NM_017908.2	ZNF446	Zinc finger protein 446
TMSB10	mRNA	20237.4	5626.86	1.84662	5.33755e-07	up	634.126	1877.47	589.729	6705	20888	6865	XP_004005914.1	TMSB10	chr3:56619325-56620201	+		thymosin beta 10	5e-15	NM_021103.3	TMSB10	Thymosin, beta 10, isoform CRA_a
CDO1	mRNA	642.348	1397.49	-1.12141	0.0363096	down	137.065	29.2747	71.8399	2955	663	1705	XP_004010897.1	CDO1	chr7:4438656-4448558	-		cysteine dioxygenase, type I	3e-81	NM_001801.2	CDO1	Cysteine dioxygenase type 1
ZNF428	mRNA	671.414	183.6	1.87063	5.16099e-07	up	16.2372	83.0305	25.6119	129	693	224	ZNF428	ZNF428	chr14:50900984-50913733	-		zinc finger protein 428	4e-18	NM_182498.3	ZNF428	Zinc finger protein 428
MRC1	mRNA	977.571	376.217	1.37764	0.00097709	up	10.5108	12.3618	5.37656	816	1009	459	NM_001197180.1	MRC1	chr13:31334882-31446558	+		Mannose C-type lectin receptor	0	NM_002438.3	MRC1	cDNA FLJ56855, highly similar to Macrophage mannose receptor 1
LBH	mRNA	696.604	166.388	2.06579	1.4913e-08	up	20.8777	121.052	32.6816	118	719	203	XP_004005846.1	LBH	chr3:36951047-36974263	+		limb bud and heart development homolog (mouse)	7e-54	NM_030915.3	LBH	Protein LBH
ZNF404	mRNA	38.754	96.718	-1.31944	0.0331202	down	2.45655	1.12529	3.1725	82	40	118	ZNF404	ZNF404	chr14:51136386-51141019	-		zinc finger protein 404	0	NM_001033719.2	ZNF404	cDNA FLJ59049, highly similar to Homo sapiens zinc finger protein 404 (ZNF404), mRNA
KNG1	mRNA	18.4082	1.63929	3.4892	0.00245023	up	0.443301	0.320235	0.0322153	25	19	2	XP_004003108.1	KNG1	chr1:198707842-198733019	-		kininogen 1	0	NM_001166451.1	KNG1	cDNA FLJ53075, highly similar to Kininogen-1
PURA	mRNA	852.589	272.122	1.6476	1.68234e-05	up	21.6874	64.5566	23.2937	281	880	332	NM_001009447.1	PURA	chr5:48690511-48691239	+		DNA binding protein pur-alpha	2e-149	NM_005859.4	PURA	Transcriptional activator protein Pur-alpha
CDH6	mRNA	328.44	113.111	1.53789	0.000253288	up	4.0937	3.98487	1.54796	332	339	138	XP_004017121.1	CDH6	chr16:42082660-42229061	-		cadherin 6, type 2, K-cadherin (fetal kidney)	0	NM_004932.3	CDH6	Cadherin-6
PRDM12	mRNA	17.4393	0.819644	4.4112	0.000679719	up	0.291333	0.62306	0.0330806	8	18	1	XP_004007189.1	PRDM12	chr3:5890008-5906993	-		PR domain containing 12	4e-147	NM_021619.2	PRDM12	PR domain zinc finger protein 12
CDH9	mRNA	55.2245	1.63929	5.07417	7.90057e-11	up	1.88753	1.0511	0.0346388	99	57	2	XP_004017123.1	CDH9	chr16:46509660-46598211	+		cadherin 9, type 2 (T1-cadherin)	0	NM_016279.3	CDH9	cDNA FLJ57804, highly similar to Cadherin-9
FLT3	mRNA	59.0999	10.6554	2.47158	2.95647e-05	up	0.522868	0.918681	0.187109	33	61	13	XP_004012335.1	FLT3	chr10:32213572-32273877	+		fms-related tyrosine kinase 3	0	NM_004119.2	FLT3	Receptor-type tyrosine-protein kinase FLT3
LILRA6	mRNA	117.231	15.5732	2.91221	1.3757e-09	up	1.03862	6.85885	1.02435	17	121	19	XP_004015953.1	LILRA6	chr14:60254990-60260897	+		leukocyte immunoglobulin-like receptor, subfamily A (with TM domain), member 6	2e-27	NM_006864	LILRB3	Leukocyte immunoglobulin-like receptor subfamily B member 3
SLC12A9	mRNA	500.896	236.057	1.08537	0.0431328	up	4.48145	9.86299	5.25485	223	517	288	XP_004021053.1	SLC12A9	chr24:35674120-35683259	-		solute carrier family 12 (potassium/chloride transporters), member 9	0	NM_020246.3	SLC12A9	Solute carrier family 12 member 9
GID4	mRNA	99.7916	41.8018	1.25535	0.0418497	up	3.38652	5.81665	2.75247	57	103	51	XP_004013382.1	GID4	chr11:34049911-34061854	-		GID complex subunit 4, VID24 homolog (S. cerevisiae)	1e-124	NM_024052.4	GID4	GID complex subunit 4
ASPHD1	mRNA	12.5951	0.819644	3.94172	0.0116698	up	0	0.528291	0.038837	0	13	1	XP_004020940.1	ASPHD1	chr24:26368195-26371896	-		aspartate beta-hydroxylase domain containing 1	2e-167	NM_198907.1	ASPHD1	Aspartate beta-hydroxylase domain-containing protein 1
PRKRIR	mRNA	634.597	1576.99	-1.31326	0.00354945	down	28.7262	10.8847	30.5522	1643	655	1924	XP_004023745.1	PRKRIR	chr15:53915693-53944467	-		protein-kinase, interferon-inducible double stranded RNA dependent inhibitor, repressor of (P58 repressor)	0	NM_004705.2	PRKRIR	cDNA FLJ56857, highly similar to 52 kDa repressor of the inhibitor of theprotein kinase
SLIRP	mRNA	1275.01	421.297	1.5976	3.12614e-05	up	61.9792	185.696	69.3148	417	1316	514	NM_001145184.2	SLIRP	chr7:85795909-85801715	+		SRA stem-loop-interacting RNA-binding protein	2e-36	NM_031210.5	SLIRP	SRA stem-loop-interacting RNA-binding protein, mitochondrial
CDSN	mRNA	54.2556	3.27858	4.04863	5.95706e-09	up	0.367137	1.22139	0.0937981	16	56	4	XP_004019046.1	CDSN	chr20:27100977-27105707	+		Corneodesmosome protein	2e-115	NM_001264.4	CDSN	cDNA FLJ78714, highly similar to Homo sapiens corneodesmosin, mRNA
TNFRSF11A	mRNA	27.1278	4.91786	2.46367	0.00478085	up	0.388696	0.862073	0.176544	12	28	6	XP_004020733.1	TNFRSF11A	chr23:60950899-61004938	+		tumor necrosis factor receptor superfamily, member 11a, NFKB activator	6e-113	NM_003839.3	TNFRSF11A	Tumor necrosis factor receptor superfamily, member 11a, NFKB activator
SLIT3	mRNA	509.616	1149.96	-1.1741	0.0193919	down	11.714	5.73616	14.6288	1021	526	1403	XP_004016905.1	SLIT3	chr16:469564-1192506	-		slit homolog 3 (Drosophila)	0	NM_003062.3	SLIT3	Slit homolog 3 protein
CTNNBIP1	mRNA	279.998	90.1608	1.63484	9.39898e-05	up	8.26931	22.3473	8.10093	102	289	110	XP_004013790.1	CTNNBIP1	chr12:41797890-41816786	+		catenin, beta interacting protein 1	5e-41	NM_020248.2	CTNNBIP1	Beta-catenin-interacting protein 1
FAM98B	mRNA	352.662	121.307	1.53962	0.00022165	up	7.81441	18.0245	7.0039	150	364	148	XP_004010480.1	FAM98B	chr7:31073160-31103625	+		family with sequence similarity 98, member B	1e-170	NM_173611.3	FAM98B	Protein FAM98B
LOC443535	mRNA	610.376	1652.4	-1.43679	0.000655797	down	31.3774	7.77387	23.7741	2417	630	2016	XP_004008580.1	LOC443535	chr5:13205284-13239827	+		low density protein receptor	0	NM_001195803.1	LDLR	Low density lipoprotein
CDON	mRNA	480.55	1459.79	-1.603	5.65767e-05	down	18.9547	6.2887	21.5824	1421	496	1781	XP_004019576.1	CDON	chr21:28563798-28627186	-		Cdon homolog (mouse)	0	NM_016952.4	CDON	Cell adhesion molecule-related/down-regulated by oncogenes
GILT	mRNA	2961.78	378.675	2.96743	0	up	68.8102	252.376	36.4786	792	3057	462	NM_001205150.1	GILT	chr5:4784902-4810793	-		interferon-gamma-inducible lysosomal thiol reductase	2e-80	NM_006332.4	IFI30	Gamma-interferon-inducible lysosomal thiol reductase
NEGR1	mRNA	48.4425	158.191	-1.70732	0.000302296	down	1.78955	0.462224	1.70639	184	50	193	XP_004002131.1	NEGR1	chr1:46733510-47758892	-		neuronal growth regulator 1	0	NM_173808.2	NEGR1	Neuronal growth regulator 1
LOC101107200	mRNA	314.877	721.287	-1.19579	0.0152012	down	30.3224	12.3386	31.8863	760	325	880	XP_004011236.1	LOC101107200	chr8:21915799-21917210	-		nucleosome assembly protein 1-like 1-like	0	NM_139207.2	NAP1L1	cDNA FLJ60539, highly similar to Nucleosome assembly protein 1-like 1
FGF22	mRNA	8.71966	0	20	0.0126412	up	0.329028	0.938233	0	3	9	0	XP_004008811.1	FGF22	chr5:40652303-40654924	+		fibroblast growth factor 22	2e-55	NM_020637.1	FGF22	Fibroblast growth factor 22
LST1	mRNA	335.222	19.6715	4.09094	0	up	3.65841	41.4884	2.76175	29	346	24	XP_004019009.1	LST1	chr20:26844972-26847591	-		leukocyte specific transcript 1	1e-19	NM_205840.2	LST1	Leukocyte-specific transcript 1 protein
SFTPB	mRNA	16.4705	1.63929	3.32874	0.00687297	up	0.136645	0.552002	0.0620638	4	17	2	XP_004005928.1	SFTPB	chr3:57360252-57370894	-		Pulmonary surfactant-associated protein B	7e-151	NM_198843.2	SFTPB	Truncated surfactant pulmonary-associated protein B
LPL	mRNA	280.967	618.831	-1.13915	0.0290434	down	15.7788	9.57102	23.7317	456	290	755	NM_001009394.1	LPL	chr2:45652081-45676054	-		Lipoprotein lipase	0	NM_000237.2	LPL	cDNA FLJ78206, highly similar to Homo sapiens lipoprotein lipase (LPL), mRNA
LPP	mRNA	421.45	151.634	1.47477	0.000421808	up	9.16823	9.44071	3.8327	402	435	185	XP_004003097.1	LPP	chr1:196684744-197178628	-		LIM domain containing preferred translocation partner in lipoma	0	NM_005578.3	LPP	cDNA FLJ50930, highly similar to Lipoma-preferred partner
EGR1	mRNA	3720.39	1360.61	1.4512	0.000350053	up	99.9112	128.3	52.9962	2843	3840	1660	NM_001142506.1	EGR1	chr5:47225442-47227722	+		Early growth response factor 1	0	NM_001964.2	EGR1	Early growth response protein 1
ICOSLG	mRNA	244.15	83.6037	1.54613	0.00038949	up	3.90586	7.73195	2.99092	121	252	102	XP_004003964.1	ICOSLG	chr1:262315850-262324622	-		inducible T-cell co-stimulator ligand	1e-89	NM_015259.5	ICOSLG	Inducible T-cell co-stimulator ligand, isoform CRA_c
CPPED1	mRNA	160.829	61.4733	1.3875	0.00530847	up	2.79602	7.73981	3.3568	57	166	75	XP_004020829.1	CPPED1	chr24:11372334-11503735	-		calcineurin-like phosphoesterase domain containing 1	4e-157	NM_018340.2	CPPED1	Calcineurin-like phosphoesterase domain-containing protein 1
LOC101123217	ncRNA	71.695	219.665	-1.61536	0.000351014	down	10.5434	3.42875	11.7987	217	74	268	LOC101123217	LOC101123217	chr9:25942728-25944942	-		zinc finger protein 77-like
LOC101123213	ncRNA	2123.72	801.612	1.40562	0.00063449	up	88.8366	229.467	97.9016	806	2192	978	LOC101123213	LOC101123213	chr7:21441125-21441635	-		ribosomal protein S10 pseudogene
LOC101123216	mRNA	0	8.19644	-20	0.0285211	down	0.0758272	0	0.229603	3	0	10	XP_004011104.1	LOC101123216	chr7:79039064-79041289	-		disintegrin and metalloproteinase domain-containing protein 20-like	4e-133	NM_003814.4	ADAM20	Disintegrin and metalloproteinase domain-containing protein 20
C17H4orf33	mRNA	82.3523	31.9661	1.36527	0.0273146	up	5.47937	5.39874	2.39462	82	85	39	XP_004017301.1	C17H4orf33	chr17:28448467-28457816	-		chromosome 17 open reading frame, human C4orf33	2e-103	NM_173487.2	C4orf33	chromosome 4 open reading frame 33
TMEM140	mRNA	555.152	254.909	1.1229	0.0282066	up	6.56366	14.7113	7.63576	243	573	311	XP_004008130.1	TMEM140	chr4:98773540-98788078	+		transmembrane protein 140	3e-53	NM_018295.4	TMEM140	Transmembrane protein 140
TMEM144	mRNA	104.636	10.6554	3.29573	1.12798e-10	up	0.714341	1.92976	0.221993	38	108	13	XP_004017334.1	TMEM144	chr17:40435838-40483003	-		transmembrane protein 144	4e-178	NM_018342.4	TMEM144	Transmembrane protein 144
FAM211A	mRNA	119.169	271.302	-1.1869	0.0255446	down	8.96406	4.45963	11.4693	235	123	331	XP_004013367.1	FAM211A	chr11:32756235-32767989	+		family with sequence similarity 211, member A	3e-137	NM_207387.3	FAM211A	family with sequence similarity 211, member A
KIAA1522	mRNA	215.085	66.3912	1.69584	8.1356e-05	up	3.05781	4.62961	1.60709	140	222	81	XP_004005518.1	KIAA1522	chr2:233967928-233993757	-		KIAA1522 ortholog	2e-143	NM_020888.2	KIAA1522	KIAA1522
TMEM134	mRNA	120.138	48.359	1.31283	0.0187138	up	4.70894	9.56917	4.35132	58	124	59	XP_004019980.1	TMEM134	chr21:44637011-44645261	-		transmembrane protein 134	8e-69	NM_025124.3	TMEM134	Transmembrane protein 134, isoform CRA_a
RYR3	mRNA	33.9098	90.1608	-1.4108	0.0196267	down	1.35054	0.12728	0.382296	353	35	110	XP_004011020.1	RYR3	chr7:25720183-26112241	-		ryanodine receptor 3	0	NM_001243996.1	RYR3	Ryanodine receptor 3
RYR2	mRNA	145.328	473.754	-1.70483	2.72806e-05	down	0.845776	0.50881	1.87374	237	150	578	RYR2	RYR2	chr25:9941267-10524694	+		ryanodine receptor 2 (cardiac)
ZNF131	mRNA	460.204	1089.31	-1.24306	0.00847577	down	22.1252	8.04048	21.4544	1245	475	1329	ZNF131	ZNF131	chr16:31526189-31553099	-		Zinc finger protein 131	0	NM_003432.1	ZNF131	cDNA FLJ32781 fis, clone TESTI2002149, highly similar to ZINC FINGER PROTEIN 131
CHCHD5	mRNA	659.787	287.695	1.19746	0.0114673	up	22.7893	54.1141	26.6164	273	681	351	XP_004005960.1	CHCHD5	chr3:60284457-60290264	-		coiled-coil-helix-coiled-coil-helix domain containing 5	4e-54	NM_032309.2	CHCHD5	Coiled-coil-helix-coiled-coil-helix domain-containing protein 5
TPGS1	mRNA	571.622	231.959	1.30119	0.00330486	up	11.0192	28.5255	13.0541	217	590	283	XP_004008809.1	TPGS1	chr5:40557523-40564036	+		tubulin polyglutamylase complex subunit 1	1e-136	NM_033513.2	TPGS1	Tubulin polyglutamylase complex subunit 1
LOC101123010	mRNA	1906.7	292.613	2.70401	2.9976e-15	up	27.6791	211.862	36.7896	244	1968	357	XP_004003960.1	LOC101123010	chr1:261893226-261897406	-		stefin-C-like	8e-37	NM_000100.3	CSTB	Cystatin-B
LXN	mRNA	466.986	196.715	1.24728	0.00715059	up	30.6559	24.1407	11.4638	583	482	240	XP_004003263.1	LXN	chr1:226952578-226960123	+		latexin	1e-112	NM_020169.3	LXN	Latexin
TMEM102	mRNA	50.3802	17.2125	1.5494	0.0299595	up	0.838756	1.65827	0.640012	25	52	21	XP_004012702.1	TMEM102	chr11:26743932-26746011	+		transmembrane protein 102	0	NM_178518.2	TMEM102	Transmembrane protein 102
TMEM104	mRNA	155.985	67.2108	1.21464	0.0288532	up	2.20026	4.37286	2.12848	77	161	82	XP_004013185.1	TMEM104	chr11:55577157-55630940	-		transmembrane protein 104	0	NM_017728.3	TMEM104	cDNA FLJ76820
LYN	mRNA	298.406	79.5055	1.90815	1.7167e-06	up	7.50946	11.1596	3.35882	197	308	97	NM_001161892.1	LYN	chr9:36031610-36077272	+		V-yes-1 Yamaguchi sarcoma viral related oncogene protein-like protein	0	NM_002350.3	LYN	cDNA FLJ75641, highly similar to Homo sapiens v-yes-1 Yamaguchi sarcoma viral related oncogene homolog (LYN), mRNA
LYZ	mRNA	755.704	49.9983	3.91787	0	up	28.3819	92.6975	6.98497	227	780	61	NM_001097647.1	LYZ	chr3:150434366-150439510	-		Lysozyme	3e-72	NM_000239.2	LYZ	cDNA, FLJ92040, Homo sapiens lysozyme (renal amyloidosis) (LYZ), mRNA
CLEC10A	mRNA	40.6917	4.91786	3.04863	2.06127e-05	up	1.45834	1.87804	0.277769	31	42	6	XP_004013333.1	CLEC10A	chr11:26457911-26461948	-		C-type lectin domain family 10, member A	4e-96	NM_182906.2	CLEC10A	C-type lectin domain family 10, member A, isoform CRA_c
ZNF175	mRNA	511.553	1634.37	-1.67578	1.78086e-05	down	15.8417	10.4124	37.5092	765	528	1994	ZNF175	ZNF175	chr14:56471351-56488865	+		zinc finger protein 175	0	NM_007147.2	ZNF175	Zinc finger protein 175, isoform CRA_a
CLEC11A	mRNA	568.715	129.504	2.13471	6.63442e-09	up	6.5909	44.8462	11.5362	82	587	158	XP_004023582.1	CLEC11A	chr14:55852481-55855451	+		C-type lectin domain family 11, member A	3e-43	NM_002975.2	CLEC11A	Stem cell growth factor; lymphocyte secreted C-type lectin
CDH13	mRNA	658.819	1615.52	-1.29404	0.00457837	down	24.1879	9.4066	26.0704	1662	680	1971	XP_004014984.1	CDH13	chr14:8581357-9620935	+		cadherin 13, H-cadherin (heart)	0	NM_001257.4	CDH13	cDNA FLJ54304, highly similar to Cadherin-13
CDH19	mRNA	39.7229	145.897	-1.8769	6.68502e-05	down	3.94065	0.947969	3.9332	162	41	178	XP_004020651.1	CDH19	chr23:10355206-10401953	+		cadherin 19, type 2	0	NM_021153.3	CDH19	Cadherin-19
KIAA1598	mRNA	446.64	179.502	1.31511	0.00320207	up	5.63463	9.044	4.10601	273	461	219	XP_004020267.1	KIAA1598	chr22:36233693-36346131	-		KIAA1598 ortholog	0	NM_018330.6	KIAA1598	Shootin-1
SLC13A5	mRNA	77.5081	5.73751	3.75585	1.76908e-10	up	0.385368	2.66398	0.222769	11	80	7	XP_004012630.1	SLC13A5	chr11:24800475-24824520	+		solute carrier family 13 (sodium-dependent citrate transporter), member 5	0	NM_177550.4	SLC13A5	Solute carrier family 13 (Sodium-dependent citrate transporter), member 5, isoform CRA_a
C1H21orf7	mRNA	245.119	102.455	1.25849	0.0106743	up	9.19077	8.15567	3.85606	271	253	125	XP_004002835.1	C1H21orf7	chr1:125168956-125214864	-		chromosome 1 open reading frame, human C21orf7	9e-58	NM_020152.3	MAP3K7CL	MAP3K7 C-terminal-like protein
SLFN12L	mRNA	35.8475	10.6554	1.75029	0.0309748	up	0.411758	1.03436	0.351137	14	37	13	XP_004013252.1	SLFN12L	chr11:14439765-14465104	+		schlafen family member 12-like	0	NM_018042	SLFN12	Schlafen family member 12
MDK	mRNA	1294.38	588.504	1.13714	0.0234166	up	39.2337	91.3178	46.8667	546	1336	718	XP_004016487.1	MDK	chr15:74606394-74608042	+		midkine (neurite growth-promoting factor 2)	4e-51	NM_002391.4	MDK	Mutant truncated midkine C
SLC35F1	mRNA	70.7261	169.666	-1.26238	0.0207665	down	6.71759	2.18833	5.93031	213	73	207	XP_004011216.1	SLC35F1	chr8:19663108-20063887	-		solute carrier family 35, member F1	0	NM_001029858.3	SLC35F1	cDNA FLJ46884 fis, clone UTERU3016273, highly similar to Homo sapiens solute carrier family 35, member F1 (SLC35F1), mRNA
RAB8A	mRNA	807.053	268.843	1.5859	4.67162e-05	up	27.5007	71.3914	26.9062	305	833	328	NM_001161860.1	RAB8A	chr5:6621954-6640918	-		RAB8A	2e-119	NM_005370.4	RAB8A	Ras-related protein Rab-8A
FABP4	mRNA	378.821	82.784	2.19409	8.32035e-09	up	7.33262	52.407	12.9375	52	391	101	NM_001114667.1	FABP4	chr9:57536525-57541042	-		Adipocyte fatty acid-binding protein 4	8e-62	NM_001442.2	FABP4	Fatty acid binding protein 4, adipocyte
FABP7	mRNA	472.799	50.8179	3.21782	0	up	4.91356	32.1007	3.89765	71	488	62	XP_004011201.1	FABP7	chr8:15540385-15544291	-		fatty acid binding protein 7, brain	2e-71	NM_001446.3	FABP7	Fatty acid-binding protein, brain
FABP5	mRNA	3422.95	293.433	3.54414	0	up	64.6991	283.272	27.4827	767	3533	358	NM_001145180.1	FABP5	chr9:57354014-57359141	+		Fatty acid binding protein 5	3e-68	NM_001444.2	FABP5	Fatty acid binding protein 5 (Psoriasis-associated)
C1H1orf212	mRNA	269.341	68.8501	1.9679	1.00046e-06	up	11.31	37.8982	10.9892	79	278	84	XP_004001835.1	C1H1orf212	chr1:9651885-9655550	-		chromosome 1 open reading frame, human C1orf212	7e-48	NM_138428.5	SMIM12	Small integral membrane protein 12
LOC101108400	ncRNA	129.826	10.6554	3.60693	2.84661e-13	up	0.694335	16.879	1.6339	5	134	13	LOC101108400	LOC101108400	chr10:23828331-23828756	+		ribosomal protein S15a pseudogene
AMMECR1	mRNA	106.574	32.7858	1.70071	0.000752194	up	3.90616	3.96275	1.36474	104	110	40	XP_004022776.1	AMMECR1	chrx:118060879-118257234	+		Alport syndrome, mental retardation, midface hypoplasia and elliptocytosis chromosomal region gene 1	8e-136	NM_015365.2	AMMECR1	AMME syndrome candidate gene 1 protein
WISP2	mRNA	13.5639	72.9483	-2.4271	1.90301e-05	down	5.59347	1.09461	6.65022	68	14	89	XP_004014896.1	WISP2	chr13:72677378-72689413	+		WNT1 inducible signaling pathway protein 2	3e-76	NM_003881.2	WISP2	WNT1-inducible-signaling pathway protein 2
SLC43A2	mRNA	858.402	222.123	1.95029	8.92457e-08	up	8.48473	27.1996	7.94337	263	886	271	XP_004013291.1	SLC43A2	chr11:22314634-22352979	-		solute carrier family 43, member 2	0	NM_152346.2	SLC43A2	cDNA FLJ55865, highly similar to Homo sapiens solute carrier family 43, member 2 (SLC43A2), mRNA
SLC43A3	mRNA	2117.91	656.535	1.6897	5.92883e-06	up	15.6991	43.7849	15.3329	745	2186	801	XP_004016532.1	SLC43A3	chr15:77877475-77897065	-		solute carrier family 43, member 3	0	NM_199329.2	SLC43A3	cDNA FLJ77840, highly similar to Homo sapiens solute carrier family 43, member 3 (SLC43A3), mRNA
PTGER3	mRNA	7.75081	83.6037	-3.43115	3.46058e-09	down	6.50422	0.345865	4.21437	143	8	102	UPI0000131538	PTGER3	chr1:46347798-46390835	-		Prostaglandin E2 receptor subtype EP3
FAM216B	mRNA	57.1622	9.01608	2.66449	1.00976e-05	up	5.83795	2.19727	0.391508	149	59	11	XP_004012101.1	FAM216B	chr10:13288483-13297913	+		family with sequence similarity 216, member B	5e-50	NM_182508.2	FAM216B	family with sequence similarity 216, member B
SLC35E3	mRNA	431.139	1066.36	-1.30647	0.00382786	down	16.4972	7.47903	20.8968	933	445	1301	XP_004006530.1	SLC35E3	chr3:150959723-150977203	-		solute carrier family 35, member E3	2e-162	NM_018656.2	SLC35E3	Solute carrier family 35 member E3
CNTN1	mRNA	265.465	873.74	-1.71868	1.17339e-05	down	7.18745	2.58422	9.57439	727	274	1066	XP_004006496.1	CNTN1	chr3:145827490-146098630	-		contactin 1	0	NM_175038.2	CNTN1	Contactin-1
PLA2G1B	mRNA	20.3459	2.45893	3.04863	0.00377739	up	1.64141	1.8202	0.248507	18	21	3	XP_004017463.1	PLA2G1B	chr17:62282735-62288963	-		Phospholipase A2	4e-56	NM_000928.2	PLA2G1B	Phospholipase A2
RAB20	mRNA	112.387	23.7697	2.24128	2.47275e-06	up	3.5357	8.47486	2.02483	46	116	29	XP_004012287.1	RAB20	chr10:84520996-84549769	-		RAB20, member RAS oncogene family	2e-107	NM_017817.1	RAB20	Ras-related protein Rab-20
RAB15	mRNA	50.3802	17.2125	1.5494	0.0299595	up	1.31457	3.71285	1.43298	17	52	21	XP_004010770.1	RAB15	chr7:73985349-74005815	-		RAB15, member RAS oncogene family	9e-61	NM_198686.2	RAB15	Ras-related protein Rab-15 isoform AN2
RAB13	mRNA	2293.27	968.819	1.24311	0.00669187	up	43.3142	105.752	50.4774	921	2367	1182	XP_004002587.1	RAB13	chr1:102930826-102934887	-		RAB13, member RAS oncogene family	1e-114	NM_002870.3	RAB13	Ras-related protein Rab-13
LOC101108414	mRNA	147.265	17.2125	3.09689	1.44912e-11	up	0.514792	8.7693	1.15533	8	152	21	XP_004015506.1	LOC101108414	chr14:60974714-60987863	-		uncharacterized LOC101108414
CALY	mRNA	19.377	4.09822	2.24128	0.0468622	up	0.406237	1.28711	0.307518	6	20	5	XP_004020321.1	CALY	chr22:50770993-50780721	+		calcyon neuron-specific vesicular protein	6e-68	NM_015722.3	CALY	Neuron-specific vesicular protein calcyon
LOC101108413	mRNA	27.1278	4.91786	2.46367	0.00478085	up	5.16759	2.07496	0.412174	68	28	6	XP_004015352.1	LOC101108413	chr14:50806358-50810393	+		phospholipase A2 inhibitor and Ly6/PLAUR domain-containing protein-like	2e-40	NM_001193622.1	PINLYP	phospholipase A2 inhibitor and Ly6/PLAUR domain-containing protein
PLA2G4A	mRNA	253.839	548.342	-1.11116	0.0396543	down	19.6786	4.89573	11.947	1001	262	669	XP_004013929.1	PLA2G4A	chr12:66021572-66185360	+		phospholipase A2, group IVA (cytosolic, calcium-dependent)	0	NM_024420.2	PLA2G4A	cDNA FLJ75258, highly similar to Homo sapiens phospholipase A2, group IVA (cytosolic, calcium-dependent) (PLA2G4A), mRNA
GLI1	mRNA	76.5392	224.582	-1.55297	0.000679889	down	2.70117	1.19313	3.95482	170	79	274	XP_004006590.1	GLI1	chr3:161886064-161893327	-		GLI family zinc finger 1	0	NM_005269.2	GLI1	Glioma-associated oncogene 1
CRYBB1	mRNA	106.574	21.3107	2.3222	1.51413e-06	up	2.0063	9.1205	2.06023	23	110	26	XP_004017680.1	CRYBB1	chr17:65956703-65967094	-		crystallin, beta B1	3e-102	NM_001887.3	CRYBB1	Beta-crystallin B1
LOC101108472	mRNA	1202.34	560.636	1.10071	0.0355973	up	46.2875	73.1512	38.5292	747	1241	684	XP_004006540.1	LOC101108472	chr3:153542750-153548729	+		uncharacterized LOC101108472	2e-59	XP_003960860.1	LOC100506562	protein LLP homolog
MKX	mRNA	278.06	867.183	-1.64094	3.84174e-05	down	19.0579	13.0626	46.0203	398	287	1058	XP_004014738.1	MKX	chr13:35932765-35998635	+		mohawk homeobox	0	NM_173576.2	MKX	Homeobox protein Mohawk
AGAP2	mRNA	97.8539	31.9661	1.61409	0.00223874	up	0.566747	1.36021	0.501957	40	101	39	XP_004006571.1	AGAP2	chr3:161626012-161642679	+		ArfGAP with GTPase domain, ankyrin repeat and PH domain 2	0	NM_014770.3	AGAP2	cDNA FLJ16430 fis, clone BRACE3009044, highly similar to Centaurin-gamma 1
RRP36	mRNA	492.176	1049.96	-1.09309	0.0473161	down	31.5202	13.7487	33.1591	1107	508	1281	XP_004018884.1	RRP36	chr20:16720474-16725278	+		ribosomal RNA processing 36 homolog (S. cerevisiae)	3e-109	NM_033112.2	RRP36	cDNA, FLJ94435
WDR83OS	mRNA	869.059	356.545	1.28537	0.00355955	up	41.4368	83.7189	38.845	422	897	435	XP_004008548.1	WDR83OS	chr5:10902736-10916220	+		WD repeat domain 83 opposite strand	1e-44	NM_016145.3	WDR83OS	Protein Asterix
ZDHHC12	mRNA	186.019	79.5055	1.22633	0.0205397	up	6.88025	11.7349	5.69506	107	192	97	ZDHHC12	ZDHHC12	chr3:7586771-7589951	+		zinc finger, DHHC-type containing 12	5e-95	NM_032799.4	ZDHHC12	Probable palmitoyltransferase ZDHHC12
MIA	mRNA	85.2589	193.436	-1.18193	0.0362493	down	17.7998	8.55669	21.9306	174	88	236	XP_004015313.1	MIA	chr14:49179493-49180935	+		melanoma inhibitory activity	8e-62	NM_006533.3	MIA	Melanoma-derived growth regulatory protein
ZDHHC18	mRNA	171.487	66.3912	1.36903	0.00567201	up	4.53828	9.25104	4.0232	83	177	81	ZDHHC18	ZDHHC18	chr2:239220613-239240241	-		zinc finger, DHHC-type containing 18	1e-142	NM_032283.2	ZDHHC18	Palmitoyltransferase ZDHHC18
RAB42	mRNA	20.3459	3.27858	2.63359	0.0121431	up	0.206094	2.0569	0.374429	2	21	4	XP_004005533.1	RAB42	chr2:237721066-237722734	-		RAB42, member RAS oncogene family	1e-67	NM_152304.1	RAB42	Putative Ras-related protein Rab-42
LOC101122014	mRNA	203.459	13.1143	3.95552	0	up	2.87794	14.4298	1.04572	40	210	16	XP_004006937.1	LOC101122014	chr3:205182978-205201249	-		C-type lectin domain family 2 member D11-like	8e-32	NM_013269.5	CLEC2D	C-type lectin domain family 2 member D
AMICA1	mRNA	674.32	137.7	2.2919	2.21731e-10	up	6.50317	21.4348	4.94022	201	696	168	XP_004016115.1	AMICA1	chr15:28378556-28408347	-		adhesion molecule, interacts with CXADR antigen 1	6e-133	NM_153206.2	AMICA1	Junctional adhesion molecule-like
CAP2	mRNA	1088.99	2372.87	-1.12364	0.040313	down	60.2575	28.8557	70.965	2233	1124	2895	XP_004019171.1	CAP2	chr20:38785738-38931290	-		CAP, adenylate cyclase-associated protein, 2 (yeast)	0	NM_006366.2	CAP2	Adenylyl cyclase-associated protein 2
PLA2G15	mRNA	183.113	70.4894	1.37726	0.00463076	up	2.7022	5.77907	2.5131	84	189	86	XP_004015137.1	PLA2G15	chr14:34963375-34975581	+		phospholipase A2, group XV	0	NM_012320.3	PLA2G15	Group XV phospholipase A2
CAPG	mRNA	1934.8	319.661	2.59757	3.70814e-14	up	18.3411	84.1267	15.6991	414	1997	390	XP_004005919.1	CAPG	chr3:57099028-57114126	-		capping protein (actin filament), gelsolin-like	0	NM_001747.3	CAPG	cDNA, FLJ94534, highly similar to Homo sapiens capping protein (actin filament), gelsolin-like(CAPG), mRNA
RAB38	mRNA	147.265	28.6875	2.35992	1.08754e-07	up	2.01677	5.94649	1.30858	49	152	35	XP_004019443.1	RAB38	chr21:6934695-6999427	+		RAB38, member RAS oncogene family	3e-120	NM_022337.2	RAB38	Ras-related protein Rab-38
ZNF180	mRNA	183.113	449.165	-1.29451	0.00573715	down	9.49633	4.77718	13.1679	359	189	548	ZNF180	ZNF180	chr14:51358974-51375165	-		zinc finger protein 180	0	NM_013256.4	ZNF180	cDNA FLJ16149 fis, clone BRAMY2043103, highly similar to Zinc finger protein 180
CAV2	mRNA	1371.89	4167.07	-1.60287	6.15084e-05	down	68.2928	24.6426	84.5677	3730	1416	5084	NM_001195310.1	CAV2	chr4:51840844-51848655	-		Caveolin-2	3e-82	NM_198212.2	CAV2	Caveolin-2
FXYD5	mRNA	1916.39	731.122	1.3902	0.0007909	up	40.535	102.528	44.1761	743	1978	892	XP_004015261.1	FXYD5	chr14:44983072-44994094	+		FXYD domain containing ion transport regulator 5	1e-31	NM_144779.2	FXYD5	cDNA FLJ58877, highly similar to FXYD domain-containing ion transport regulator 5
TMEM190	mRNA	42.6294	5.73751	2.89335	3.01726e-05	up	0.735474	5.12656	0.779448	6	44	7	XP_004015932.1	TMEM190	chr14:59381162-59382183	-		transmembrane protein 190	6e-57	NM_139172.1	TMEM190	Transmembrane protein 190
LOC101123112	mRNA	2996.66	936.033	1.67872	7.23605e-06	up	89.963	308.611	108.978	857	3093	1142	XP_004007804.1	LOC101123112	chr4:20507593-20508128	-		60S ribosomal protein L23a-like	7e-84	NM_000984.5	RPL23A	Ribosomal protein L23a, isoform CRA_a
LOC101123118	mRNA	994.041	316.383	1.65164	1.42791e-05	up	46.8558	119.6	43.0645	382	1026	386	XP_004009178.1	LOC101123118	chr5:2716979-2717511	-		ADP-ribosylation factor 1-like	9e-54	NM_001658.3	ARF1	cDNA FLJ61099, highly similar to ADP-ribosylation factor 1
CD79A	mRNA	56.1934	10.6554	2.39882	7.02671e-05	up	1.64377	2.58915	0.554611	35	58	13	XP_004015342.1	CD79A	chr14:50404134-50407931	-		CD79a molecule, immunoglobulin-associated alpha	2e-85	NM_021601.3	CD79A	B-cell antigen receptor complex-associated protein alpha chain
GM2A	mRNA	2169.26	440.968	2.29845	3.05576e-11	up	38.9979	115.967	26.6334	716	2239	538	XP_004009037.1	GM2A	chr5:60026374-60042431	+		GM2 ganglioside activator	7e-69	NM_001167607.1	GM2A	Ganglioside GM2 activator
TMEM54	mRNA	130.795	49.1786	1.4112	0.00648733	up	2.64507	5.75275	2.44348	59	135	60	XP_004005059.1	TMEM54	chr2:233860692-233865094	+		transmembrane protein 54	1e-99	NM_033504.2	TMEM54	Transmembrane protein 54
TMEM173	mRNA	465.048	173.764	1.42025	0.000796103	up	8.42342	13.4186	5.65218	287	480	212	XP_004008906.1	TMEM173	chr5:48123245-48128805	-		transmembrane protein 173	3e-173	NM_198282.2	TMEM173	Stimulator of interferon genes protein
TMEM71	mRNA	50.3802	17.2125	1.5494	0.0299595	up	1.89286	3.22613	1.24513	29	52	21	XP_004011685.1	TMEM71	chr9:21542376-21567125	+		transmembrane protein 71	7e-102	NM_144649.2	TMEM71	Transmembrane protein 71
TMEM189	mRNA	1062.83	331.956	1.67885	8.74233e-06	up	13.6498	34.7141	12.2481	410	1097	405	XP_004014931.1	TMEM189	chr13:77699442-77725260	-		transmembrane protein 189	8e-138	NM_199129.2	TMEM189	Transmembrane protein 189
KRTCAP2	mRNA	1475.56	579.488	1.34841	0.0014352	up	63.8873	155.524	69.0053	595	1523	707	XP_004002625.1	KRTCAP2	chr1:103938791-103941405	-		keratinocyte associated protein 2	2e-72	NM_173852.3	KRTCAP2	Keratinocyte-associated protein 2
TMEM180	mRNA	155.985	50.8179	1.618	0.00050496	up	2.80799	5.33804	1.95243	81	161	62	XP_004020195.1	TMEM180	chr22:22258634-22264099	+		transmembrane protein 180	0	NM_024789.3	TMEM180	Transmembrane protein 180
MRO	mRNA	52.3179	135.241	-1.37016	0.0115571	down	59.3532	1.34383	3.92418	2266	54	165	XP_004020593.1	MRO	chr23:50503216-50529039	-		maestro	1e-119	NM_031939.3	MRO	Protein maestro
FLAP	mRNA	126.919	44.2608	1.51981	0.00247327	up	4.20084	8.57502	3.37811	61	131	54	XP_004012190.1	FLAP	chr10:30365140-30388562	-		Arachidonate 5-lipoxygenase-activating protein	2e-84	NM_001629.3	ALOX5AP	Arachidonate 5-lipoxygenase-activating protein
TMEM156	mRNA	126.919	31.1465	2.02677	1.24475e-05	up	2.89274	4.50243	1.24818	80	131	38	XP_004009818.1	TMEM156	chr6:58153879-58193302	-		transmembrane protein 156	9e-125	NM_024943.1	TMEM156	Transmembrane protein 156
TMEM154	mRNA	83.3212	12.2947	2.76065	1.73043e-07	up	3.52874	5.34172	0.89041	54	86	15	XP_004017243.1	TMEM154	chr17:4832777-4882223	+		Transmembrane protein 154	1e-47	NM_152680.2	TMEM154	Transmembrane protein 154
GLRX	mRNA	460.204	163.929	1.4892	0.000314674	up	36.9833	79.3026	31.8439	211	475	200	NM_001127288.1	GLRX	chr2:116429163-116429483	-		Thioltransferase	5e-48	NM_002064.2	GLRX	Glutaredoxin-1
GLRB	mRNA	44.5671	164.748	-1.88621	3.82011e-05	down	1.82122	0.652706	2.72566	122	46	201	XP_004017340.1	GLRB	chr17:41763760-41857072	-		glycine receptor, beta	0	NM_001166061.1	GLRB	Glycine receptor subunit beta
MPZ	mRNA	24.2213	101.636	-2.06906	5.09645e-05	down	3.63801	1.4905	7.06531	58	25	124	XP_004003770.1	MPZ	chr1:110829042-110833138	-		myelin protein zero	4e-120	NM_000530.6	MPZ	Myelin protein P0
TMEM169	mRNA	17.4393	2.45893	2.82624	0.0156398	up	0.495959	0.942828	0.150175	9	18	3	XP_004004962.1	TMEM169	chr2:217096804-217101318	+		transmembrane protein 169	3e-157	NM_138390.3	TMEM169	Transmembrane protein 169
TMEM160	mRNA	140.483	56.5554	1.31266	0.0140329	up	6.12282	11.4037	5.18611	74	145	69	XP_004023381.1	TMEM160	chr14:53164384-53174519	-		transmembrane protein 160	5e-54	NM_017854.1	TMEM160	Transmembrane protein 160
FAM200B	mRNA	113.356	281.957	-1.31462	0.00670049	down	9.49818	3.87388	10.7929	275	117	344	XP_004010052.1	FAM200B	chr6:110437062-110438690	+		family with sequence similarity 200, member B	3e-89	NM_001145191.1	FAM200B	Putative protein FAM200B
CITED1	mRNA	131.764	46.7197	1.49585	0.00283166	up	7.22709	7.721	3.09261	121	136	57	XP_004022236.1	CITED1	chrx:61515253-61520440	-		Cbp/p300-interacting transactivator, with Glu/Asp-rich carboxy-terminal domain, 1	5e-93	NM_004143.3	CITED1	Cbp/p300-interacting transactivator 1
FSTL5	mRNA	5.81311	78.6858	-3.75872	8.79538e-10	down	0.417542	0.0661463	1.01144	36	6	96	XP_004017327.1	FSTL5	chr17:35977050-36903374	+		follistatin-like 5	0	NM_020116.4	FSTL5	Putative uncharacterized protein DKFZp566D234
CRYAB	mRNA	216.054	485.229	-1.16728	0.0227785	down	61.4883	21.2962	54.0301	612	223	592	NM_001012457.2	CRYAB	chr15:21674858-21677771	-		Alpha-crystallin B chain	2e-95	NM_001885.1	CRYAB	cDNA FLJ57064, highly similar to Alpha crystallin B chain (Alpha(B)-crystallin)
RXRG	mRNA	11.6262	48.359	-2.0564	0.00239554	down	1.37502	0.320076	1.50397	49	12	59	XP_004002768.1	RXRG	chr1:115469197-115525192	-		retinoid X receptor, gamma	0	NM_006917.4	RXRG	cDNA, FLJ93371, highly similar to Homo sapiens retinoid X receptor, gamma (RXRG), mRNA
LOC101102999	mRNA	2960.81	479.492	2.62641	1.17684e-14	up	22.2561	130.557	23.8913	495	3056	585	XP_004013897.1	LOC101102999	chr12:61575459-61581714	-		glutamine synthetase-like	0	NM_002065.5	GLUL	cDNA FLJ57219, highly similar to Glutamine synthetase (EC 6.3.1.2)
ZNF239	mRNA	121.106	277.859	-1.19808	0.0224839	down	7.77304	4.31563	11.2184	214	125	339	ZNF239	ZNF239	chr25:45212742-45216635	+		zinc finger protein 239	0	NM_005674.2	ZNF239	cDNA FLJ75849, highly similar to Homo sapiens zinc finger protein 239 (ZNF239), mRNA
SERPINA14	mRNA	106.574	22.95	2.21528	4.53076e-06	up	18.567	4.20194	1.02219	462	110	28	NM_001009304.1	SERPINA14	chr18:58006563-58017544	-		Uterine milk protein	3e-40	NM_173850.2	SERPINA12	Serpin A12
SORCS1	mRNA	7.75081	68.8501	-3.15104	1.93855e-07	down	0.851912	0.0952648	0.955956	68	8	84	XP_004020230.1	SORCS1	chr22:26358613-26938523	-		sortilin-related VPS10 domain containing receptor 1	0	NM_052918.4	SORCS1	cDNA FLJ78135
CD300E	mRNA	52.3179	1.63929	4.99616	2.60169e-10	up	0.0793565	4.07318	0.144174	1	54	2	XP_004013563.1	CD300E	chr11:55750925-55759006	+		CD300e molecule	9e-53	NM_181449.2	CD300E	CMRF35-like molecule 2
MPC2	mRNA	806.084	366.381	1.13759	0.0227469	up	26.2066	45.4492	23.336	456	832	447	XP_004002785.1	MPC2	chr1:118188810-118216129	-		mitochondrial pyruvate carrier 2	2e-68	NM_015415.3	MPC2	cDNA, FLJ92180, highly similar to Homo sapiens brain protein 44 (BRP44), mRNA
ZNF217	mRNA	224.773	76.2269	1.5601	0.000390567	up	2.36525	4.61577	1.7683	113	232	93	ZNF217	ZNF217	chr13:80692179-80712632	-		zinc finger protein 217	1e-122	NM_006526.2	ZNF217	cDNA FLJ77047, highly similar to Homo sapiens zinc finger protein 217 (ZNF217), mRNA
ADAP2	mRNA	614.251	275.4	1.1573	0.018719	up	8.05005	17.3876	8.81312	279	634	336	XP_004012528.1	ADAP2	chr11:17641380-17670678	-		ArfGAP with dual PH domains 2	0	NM_018404.2	ADAP2	Arf-GAP with dual PH domain-containing protein 2
CD300A	mRNA	73.6327	12.2947	2.58231	2.2967e-06	up	0.581037	3.49779	0.659762	12	76	15	XP_004013188.1	CD300A	chr11:55921512-55940525	-		CD300a molecule	9e-58	NM_007261.3	CD300A	CMRF35-like molecule 8
ZNF296	mRNA	29.0655	1.63929	4.14817	1.00609e-05	up	0.159237	1.51357	0.0964331	3	30	2	ZNF296	ZNF296	chr14:51821101-51824643	-		zinc finger protein 296	1e-146	NM_145288.1	ZNF296	Hepatocellular carcinoma-associated antigen HCA108
MYB	mRNA	5.81311	28.6875	-2.30304	0.00933686	down	3.86034	0.0866763	0.483207	254	6	35	XP_004011412.1	MYB	chr8:60237089-60272180	+		v-myb myeloblastosis viral oncogene homolog (avian)	0	NM_005375.2	MYB	Transcriptional activator Myb
ANGPT2	mRNA	295.5	940.132	-1.66971	2.37444e-05	down	21.1911	6.10677	21.9478	1006	305	1147	XP_004021721.1	ANGPT2	chr26:5247348-5301686	-		angiopoietin 2	0	NM_001147.2	ANGPT2	Angiopoietin-2
LOC101102959	mRNA	124.013	46.7197	1.40839	0.00750179	up	7.67462	12.2935	5.25724	76	128	57	XP_004022054.1	LOC101102959	chrx:37578446-37579004	-		deoxyuridine 5'-triphosphate nucleotidohydrolase, mitochondrial-like	4e-82	NM_001948.3	DUT	Deoxyuridine 5'-triphosphate nucleotidohydrolase, mitochondrial
MFSD7	mRNA	211.209	90.9805	1.21505	0.0196824	up	3.18764	7.95801	3.87246	83	218	111	XP_004023628.1	MFSD7	chr6:116890439-116894747	+		major facilitator superfamily domain containing 7	3e-156	NM_032219.2	MFSD7	Major facilitator superfamily domain-containing protein 7
LOC101102982	mRNA	256.745	35.2447	2.86486	1.31173e-12	up	35.5651	28.8049	4.46689	311	265	43	XP_004009612.1	LOC101102982	chr5:94257122-94287505	+		tachykinin-3-like	1e-26	NM_013251.3	TAC3	Tachykinin-3
DGKG	mRNA	19.377	58.1947	-1.58654	0.0193297	down	0.897436	0.348173	1.18124	49	20	71	XP_004003117.1	DGKG	chr1:199083868-199307296	+		diacylglycerol kinase, gamma 90kDa	0	NM_001346.2	DGKG	cDNA FLJ57171, highly similar to Diacylglycerol kinase gamma (EC 2.7.1.107)
PLA2G12B	mRNA	12.5951	0	20	0.000906295	up	0	0.62577	0	0	13	0	XP_004021507.1	PLA2G12B	chr25:28829222-28850413	-		phospholipase A2, group XIIB	6e-106	NM_032562	PLA2G12B	PLA2G12B protein
PCSK4	mRNA	25.1901	65.5715	-1.38021	0.049654	down	1.12625	0.605075	1.77927	46	26	80	XP_004009537.1	PCSK4	chr5:41284638-41290376	-		proprotein convertase subtilisin/kexin type 4	0	NM_017573.3	PCSK4	cDNA FLJ32673 fis, clone TESTI1000138, highly similar to Proprotein convertase subtilisin/kexin type 4 (EC 3.4.21.-)
DGKK	mRNA	0	15.5732	-20	0.000309895	down	0.187931	0	0.249507	13	0	19	XP_004022648.1	DGKK	chrx:51689553-51863395	+		diacylglycerol kinase, kappa	0	NM_001013742.2	DGKK	Diacylglycerol kinase kappa
DGKI	mRNA	22.2836	64.7519	-1.53894	0.019034	down	0.206618	0.347464	1.14058	13	23	79	XP_004008339.1	DGKI	chr4:100826302-101329955	-		diacylglycerol kinase, iota	0	NM_004717.2	DGKI	cDNA FLJ33762 fis, clone BRCOC2000152, highly similar to Diacylglycerol kinase iota (EC 2.7.1.107)
CELA1	mRNA	28.0967	5.73751	2.2919	0.00784939	up	1.46726	1.55557	0.358843	26	29	7	XP_004006388.1	CELA1	chr3:134732438-134746864	+		chymotrypsin-like elastase family, member 1	3e-131	NM_001971.5	CELA1	Pancreatic elastase I
P2RY13	mRNA	58.1311	21.3107	1.44773	0.036923	up	3.34714	3.02999	1.25964	63	60	26	XP_004003907.1	P2RY13	chr1:234828093-234829429	+		purinergic receptor P2Y, G-protein coupled, 13	6e-154	NM_176894.2	P2RY13	Purinergic receptor P2Y G-protein coupled 13
CMTM3	mRNA	4354.02	1960.59	1.15106	0.0274946	up	32.917	78.4817	39.9137	1792	4494	2392	XP_004015625.1	CMTM3	chr14:33704839-33715096	+		CKLF-like MARVEL transmembrane domain containing 3	7e-66	NM_181555.1	CMTM3	CKLF-like MARVEL transmembrane domain containing 3, isoform CRA_b
C1H1orf162	mRNA	559.027	24.5893	4.50681	0	up	2.67923	36.7989	1.85576	40	577	30	XP_004002368.1	C1H1orf162	chr1:88029668-88034495	+		chromosome 1 open reading frame, human C1orf162	1e-25	NM_174896.2	C1orf162	Transmembrane protein C1orf162
TSPAN2	mRNA	31.9721	122.127	-1.9335	7.7512e-05	down	11.1726	1.57152	6.78123	223	33	149	XP_004003662.1	TSPAN2	chr1:91543731-91566485	-		tetraspanin 2	1e-99	NM_005725.4	TSPAN2	Tetraspanin-2
TSPAN5	mRNA	165.674	20.4911	3.01527	1.07084e-11	up	1.76325	13.027	1.82014	22	171	25	NM_001134305.1	TSPAN5	chr3:210553963-210629720	-		Tetraspanin-9	4e-121	NM_006675.4	TSPAN9	Tetraspanin-9
LOC101110922	mRNA	182.144	23.7697	2.93789	1.10321e-11	up	1.36149	6.08234	0.896658	40	188	29	XP_004006116.1	LOC101110922	chr3:94008567-94024007	-		cytochrome P450 26B1-like	0	NM_019885.3	CYP26B1	Cytochrome P450 26B1
ARPC1B	mRNA	5253.11	1246.68	2.07508	3.20254e-09	up	69.1821	209.399	56.1282	1703	5422	1521	XP_004021096.1	ARPC1B	chr24:36885198-36891490	-		actin related protein 2/3 complex, subunit 1B, 41kDa	0	NM_005720.3	ARPC1B	cDNA, FLJ95695, Homo sapiens actin related protein 2/3 complex, subunit 1B, 41kDa(ARPC1B), mRNA
NABP1	mRNA	208.303	90.9805	1.19505	0.0242837	up	9.82802	13.4795	6.65083	149	215	111	XP_004004825.1	NABP1	chr2:192896044-192903290	+		nucleic acid binding protein 1	2e-102	NM_022837.1	NABP1	SOSS complex subunit B2
ENKUR	mRNA	91.072	24.5893	1.88898	0.000249487	up	9.35608	2.8736	0.87447	294	94	30	XP_004014275.1	ENKUR	chr13:24865776-24900898	-		enkurin, TRPC channel interacting protein	8e-131	NM_145010.3	ENKUR	Enkurin
FAM189A2	mRNA	20.3459	58.1947	-1.51615	0.0295394	down	2.94384	0.660238	2.13332	89	21	71	XP_004005350.1	FAM189A2	chr2:66785858-66857251	-		family with sequence similarity 189, member A2	0	NM_004816.3	FAM189A2	Protein FAM189A2
PCYT1B	mRNA	13.5639	1.63929	3.04863	0.0319603	up	0.565723	0.684379	0.0934361	11	14	2	XP_004022023.1	PCYT1B	chrx:21798706-21912022	-		phosphate cytidylyltransferase 1, choline, beta	6e-180	NM_004845.4	PCYT1B	Choline-phosphate cytidylyltransferase B
LOC101110958	mRNA	6.78196	0	20	0.0483211	up	0.326843	0.310668	0	7	7	0	XP_004014642.1	LOC101110958	chr13:73067285-73069581	+		WAP four-disulfide core domain protein 15A-like
C1H1orf110	mRNA	3.8754	31.9661	-3.04412	0.000299054	down	4.98859	0.240087	2.23712	79	4	39	XP_004002764.1	C1H1orf110	chr1:112499543-112505411	-		chromosome 1 open reading frame, human C1orf110	2e-101	NM_178550.4	C1orf110	chromosome 1 open reading frame 110
5HT2A	mRNA	1.9377	22.95	-3.56608	0.000743968	down	0.478221	0.0395265	0.52885	23	2	28	XP_004012115.1	5HT2A	chr10:17134685-17197174	-		5-hydroxytryptamine 2A receptor	0	NM_001165947.2	HTR2A	5-hydroxytryptamine (Serotonin) receptor 2A
ND3	mRNA	44581.7	5126.87	3.1203	0	up	833.834	7112.28	924.034	5127	46015	6255	UPI00000011E8	ND3	chrm:9469-9814	+		NADH-ubiquinone oxidoreductase chain 3	2e-30	YP_003024033.1	ND3	NADH-ubiquinone oxidoreductase chain 3
PTAFR	mRNA	154.047	17.2125	3.16184	3.96627e-12	up	1.58417	7.72317	0.974841	31	159	21	UPI0000086D63	PTAFR	chr2:238089348-238090448	+		Platelet activating factor receptor
GALNT6	mRNA	63.9442	10.6554	2.58523	7.08956e-06	up	0.749351	1.30582	0.24581	36	66	13	XP_004007451.1	GALNT6	chr3:134658228-134723132	+		UDP-N-acetyl-alpha-D-galactosamine:polypeptide N-acetylgalactosaminyltransferase 6 (GalNAc-T6)	0	NM_007210.3	GALNT6	cDNA FLJ35177 fis, clone PLACE6013885, highly similar to Polypeptide N-acetylgalactosaminyltransferase 6 (EC 2.4.1.41)
C1QTNF1	mRNA	1983.24	749.154	1.40452	0.000639917	up	76.5323	110.493	47.1384	1348	2047	914	XP_004013143.1	C1QTNF1	chr11:52351854-52364427	-		C1q and tumor necrosis factor related protein 1	7e-133	NM_198594.2	C1QTNF1	cDNA FLJ77787
LOC101110941	mRNA	371.07	140.979	1.39621	0.00135708	up	19.8276	46.5375	20.0477	155	383	172	XP_004010160.1	LOC101110941	chr6:99366467-99374651	-		60S ribosomal protein L21-like	2e-61	NM_000982.3	RPL21	60S ribosomal protein L21
LOC101108519	mRNA	369.132	80.3251	2.20021	8.27865e-09	up	131.534	45.7027	11.2052	1045	381	98	LOC101108519	LOC101108519	chr17:70322413-70322949	+		Ig lambda chain V-II region NIG-84-like
NOV	mRNA	268.372	752.433	-1.48733	0.000376044	down	74.7049	13.8043	43.5878	1430	277	918	XP_004011814.1	NOV	chr9:57701103-57708260	-		nephroblastoma overexpressed	6e-161	NM_002514.3	NOV	CCN3
ISLR2	mRNA	578.404	205.731	1.49132	0.000246921	up	5.25031	13.8573	5.57347	215	597	251	XP_004017909.1	ISLR2	chr18:33441859-33444366	-		immunoglobulin superfamily containing leucine-rich repeat 2	0	NM_020851.2	ISLR2	Immunoglobulin superfamily-containing leucine-rich repeat protein 2
LOC101107098	mRNA	9800.9	4036.75	1.27972	0.00670208	up	379.154	903.234	420.236	4036	10116	4925	XP_004009626.1	LOC101107098	chr6:2581988-2582586	-		60S ribosomal protein L9-like	2e-109	NM_001024921.2	RPL9	Ribosomal protein L9, isoform CRA_d
LOC101110998	mRNA	1008.57	89.3412	3.49685	0	up	15.1447	187.565	18.81	79	1041	109	XP_004022241.1	LOC101110998	chrx:62098998-62099294	-		60S ribosomal protein L37-like	2e-50	NM_000997.4	RPL37	60S ribosomal protein L37
MPST	mRNA	676.258	311.465	1.11851	0.0286835	up	12.7605	22.9432	11.9371	369	698	380	XP_004006778.1	MPST	chr3:180255376-180264750	+		mercaptopyruvate sulfurtransferase	1e-165	NM_021126.5	MPST	cDNA FLJ31171 fis, clone KIDNE2000046, highly similar to 3-mercaptopyruvate sulfurtransferase
FCER2	mRNA	26.159	0.819644	4.99616	5.27269e-06	up	1.09563	1.654	0.0585447	17	27	1	XP_004008608.1	FCER2	chr5:14206784-14215316	-		Fc fragment of IgE, low affinity II, receptor for (CD23)	2e-102	NM_002002.4	FCER2	Low affinity immunoglobulin epsilon Fc receptor membrane-bound form
ITGA11	mRNA	1493	303.268	2.29955	4.24318e-11	up	4.91802	19.1201	4.38849	377	1541	370	XP_004010313.1	ITGA11	chr7:14898333-15033433	-		integrin, alpha 11	0	NM_012211.3	ITGA11	cDNA FLJ78760, highly similar to Homo sapiens integrin, alpha 11 (ITGA11), transcript variant 1, mRNA
NPL	mRNA	445.671	36.0643	3.62734	0	up	3.34489	16.9167	1.55143	86	460	44	XP_004013904.1	NPL	chr12:61956628-61990080	+		N-acetylneuraminate pyruvate lyase (dihydrodipicolinate synthase)	3e-175	NM_030769.2	NPL	cDNA FLJ51988, highly similar to Homo sapiens N-acetylneuraminate pyruvate lyase (dihydrodipicolinate synthase) (NPL), mRNA
TULP2	mRNA	161.798	404.904	-1.32339	0.00440176	down	9.50575	5.82586	16.4697	259	167	494	XP_004015409.1	TULP2	chr14:54514109-54521834	-		tubby like protein 2	2e-163	NM_003323.2	TULP2	Tubby-related protein 2
LOC101110973	miscRNA	321.658	95.8983	1.74595	1.49052e-05	up	5.36584	19.5757	6.59296	86	332	117	XR_173401.1	LOC101110973	chr20:27803500-27804406	+		brain acid soluble protein 1-like
LOC101110974	mRNA	53.2868	10.6554	2.3222	0.000167936	up	1.68713	6.23925	1.41139	14	55	13	XP_004019126.1	LOC101110974	chr20:30728608-30735555	-		histone H2B type 1-M-like	2e-68	NM_138720.2	HIST1H2BD	Histone H2B type 1-D
EPSTI1	mRNA	366.226	131.143	1.48159	0.00045617	up	14.2629	14.1563	5.72656	362	378	160	XP_004012302.1	EPSTI1	chr10:13382824-13486322	-		epithelial stromal interaction 1 (breast)	5e-108	NM_033255.3	EPSTI1	epithelial stromal interaction 1 (breast)
LOC101108572	mRNA	54.2556	16.3929	1.7267	0.00785759	up	0.75991	0.808979	0.276118	50	56	20	XP_004009888.1	LOC101108572	chr6:71716270-71749418	+		uncharacterized LOC101108572	2e-129	NM_020722.1	KIAA1211	KIAA1211
KCNMA1	mRNA	204.428	492.606	-1.26884	0.00734384	down	7.05186	3.36739	9.17155	420	211	601	XP_004021694.1	KCNMA1	chr25:32480816-33018759	-		Pulmonary calcium activated potassium channel	0	NM_002247.3	KCNMA1	KCNMA1 protein
BEST1	mRNA	12.5951	0.819644	3.94172	0.0116698	up	0	0.395467	0.0290725	0	13	1	XP_004019644.1	BEST1	chr21:39876539-39885357	+		bestrophin 1	0	NM_004183.3	BEST1	Bestrophin-1
LOC101107073	mRNA	138.546	305.727	-1.14188	0.0363041	down	8.59185	4.35757	10.8626	268	143	373	XP_004022374.1	LOC101107073	chrx:94748979-94756803	-		zinc finger protein 449-like	0	NM_152695.5	ZNF449	cDNA, FLJ95107
LOC101107076	mRNA	69.7573	181.141	-1.3767	0.00644661	down	20.1558	7.42768	21.6628	187	72	221	XP_004022639.1	LOC101107076	chrx:46681802-46694446	+		serine incorporator 4-like	1e-45	NM_001258032.1	SERINC4	Serine incorporator 4
CBX1	mRNA	196.677	81.9644	1.26276	0.0133844	up	10.9558	19.5128	9.22157	108	203	100	XP_004012857.1	CBX1	chr11:37959027-37963090	+		chromobox homolog 1	2e-102	NM_006807.4	CBX1	Chromobox protein homolog 1
HAVCR2	mRNA	54.2556	19.6715	1.46367	0.0401984	up	1.2184	2.3162	0.968433	28	56	24	XP_004009065.1	HAVCR2	chr5:66086636-66100815	-		hepatitis A virus cellular receptor 2	2e-96	NM_032782.4	HAVCR2	Hepatitis A virus cellular receptor 2
ENDOD1	mRNA	388.509	863.085	-1.15155	0.0247549	down	14.1836	5.13708	12.8629	1055	401	1053	XP_004016583.1	ENDOD1	chr15:14819072-14853759	-		endonuclease domain containing 1	0	NM_015036.2	ENDOD1	cDNA FLJ77325
ATF7IP2	mRNA	111.418	268.843	-1.27078	0.0111388	down	2.84626	2.21005	5.97219	142	115	328	XP_004020814.1	ATF7IP2	chr24:9184323-9219851	+		activating transcription factor 7 interacting protein 2	0	NM_024997.3	ATF7IP2	Activating transcription factor 7-interacting protein 2
CCDC88B	mRNA	134.67	31.1465	2.11229	3.49161e-06	up	0.947056	1.89585	0.495323	66	139	38	XP_004019925.1	CCDC88B	chr21:41940650-41955231	+		coiled-coil domain containing 88B	0	NM_032251.5	CCDC88B	coiled-coil domain containing 88B
MPP6	mRNA	113.356	268.843	-1.24591	0.0143547	down	6.10982	3.29841	8.83707	206	117	328	XP_004008006.1	MPP6	chr4:71151942-71211086	-		membrane protein, palmitoylated 6 (MAGUK p55 subfamily member 6)	0	NM_016447.2	MPP6	Membrane protein, palmitoylated 6 (MAGUK p55 subfamily member 6), isoform CRA_a
MPP7	mRNA	61.0376	142.618	-1.22439	0.0364273	down	4.7278	1.75845	4.64147	161	63	174	XP_004014737.1	MPP7	chr13:35502927-35633259	+		membrane protein, palmitoylated 7 (MAGUK p55 subfamily member 7)	0	NM_173496.3	MPP7	MAGUK p55 subfamily member 7
INHA	mRNA	1688.71	368.02	2.19806	3.25023e-10	up	74.148	81.6707	20.1171	1505	1743	449	UPI00022FE228	INHA	chr2:220476722-220479717	+		Inhibin alpha subunit
NRK	mRNA	72.6638	297.531	-2.03373	7.51535e-07	down	7.74929	0.844055	3.9042	654	75	363	XP_004022522.1	NRK	chrx:124486492-124609087	+		Nik related kinase	0	NM_198465	NRK	cDNA FLJ50079, highly similar to Homo sapiens Nik related kinase (NRK), mRNA
ADAD1	mRNA	10.6574	46.7197	-2.13218	0.00184807	down	0.296978	0.28228	1.39791	11	11	57	XP_004017323.1	ADAD1	chr17:34966855-35012957	-		adenosine deaminase domain containing 1 (testis-specific)	0	NM_139243.3	ADAD1	Adenosine deaminase domain-containing protein 1
NTS	mRNA	26.159	368.84	-3.81762	0	down	56.825	1.20028	19.1183	1215	27	450	XP_004006286.1	NTS	chr3:122005203-122016904	+		neurotensin	2e-81	NM_006183.4	NTS	Neurotensin, isoform CRA_a
NTM	mRNA	10.6574	35.2447	-1.72556	0.0445848	down	1.59897	0.522444	1.95178	32	11	43	XP_004019595.1	NTM	chr21:33785374-34196552	-		neurotrimin	0	NM_016522.2	NTM	Neurotrimin
HIGD1B	mRNA	166.642	31.1465	2.41961	2.21172e-08	up	3.12576	17.724	3.72062	29	172	38	XP_004013038.1	HIGD1B	chr11:43984829-43987342	+		HIG1 hypoxia inducible domain family, member 1B	2e-45	NM_016438.3	HIGD1B	HIG1 domain family member 1B
PKHD1L1	mRNA	187.957	663.092	-1.81881	3.24099e-06	down	4.84275	0.802334	3.20151	1113	194	809	XP_004011829.1	PKHD1L1	chr9:67534820-67716867	-		polycystic kidney and hepatic disease 1 (autosomal recessive)-like 1	0	NM_177531.4	PKHD1L1	Fibrocystin-L
LOC101110545	mRNA	329.409	43.4411	2.92275	6.37268e-14	up	5.19998	16.8445	2.51533	100	340	53	XP_004018791.1	LOC101110545	chr20:7420116-7425962	-		HLA class II histocompatibility antigen, DO alpha chain-like	6e-110	NM_002119.3	HLA-DOA	HLA class II histocompatibility antigen, DO alpha chain
HIGD2A	mRNA	675.289	268.843	1.32874	0.00214405	up	39.1939	63.2687	28.4134	411	697	328	XP_004008745.1	HIGD2A	chr5:35332822-35333781	+		HIG1 hypoxia inducible domain family, member 2A	3e-45	NM_138820.2	HIGD2A	HIG1 domain family member 2A, mitochondrial
ORAI2	mRNA	209.272	75.4072	1.4726	0.00126965	up	4.52628	6.18274	2.51872	151	216	92	XP_004021034.1	ORAI2	chr24:34501188-34510396	-		ORAI calcium release-activated calcium modulator 2	3e-138	NM_032831.3	ORAI2	Protein orai-2
ORAI1	mRNA	414.668	163.929	1.33889	0.00251726	up	6.77585	16.4463	7.34585	168	428	200	XP_004017397.1	ORAI1	chr17:53191504-53206393	-		ORAI calcium release-activated calcium modulator 1	4e-133	NM_032790.3	ORAI1	Calcium release-activated calcium channel protein 1
ARHGEF26	mRNA	77.5081	186.879	-1.26968	0.0170815	down	3.18709	1.35391	3.68765	179	80	228	XP_004003285.1	ARHGEF26	chr1:231520681-231661340	-		Rho guanine nucleotide exchange factor (GEF) 26	0	NM_015595.3	ARHGEF26	cDNA FLJ45349 fis, clone BRHIP3011460, highly similar to Homo sapiens Src homology 3 domain-containing guanine nucleotide exchange factor (SGEF), mRNA
ZAP70	mRNA	63.9442	19.6715	1.70071	0.00505085	up	0.912949	1.63636	0.568673	35	66	24	ZAP70	ZAP70	chr3:103318538-103345318	-		zeta-chain (TCR) associated protein kinase 70kDa	0	NM_207519.1	ZAP70	cDNA FLJ60205, highly similar to Tyrosine-protein kinase ZAP-70 (EC 2.7.10.2)
LOC101110556	mRNA	40.6917	11.475	1.82624	0.013281	up	0.083132	0.66375	0.211446	5	42	14	XP_004020428.1	LOC101110556	chr22:50387069-50431158	+		uncharacterized LOC101110556	6e-134	NM_032422.2	GPR123	Probable G-protein coupled receptor 123
LOC101106395	mRNA	69.7573	214.747	-1.62222	0.000341638	down	5.28653	1.84588	6.41932	196	72	262	XP_004004204.1	LOC101106395	chr2:37996651-38021873	-		L-gulonolactone oxidase-like	1e-11	NM_152783.4	D2HGDH	cDNA, FLJ96169
LOC101110567	mRNA	124.013	42.6215	1.54084	0.00214919	up	3.005	10.5242	4.11856	34	128	52	XP_004004468.1	LOC101110567	chr2:94728083-94728735	+		60S ribosomal protein L9-like	6e-97	NM_001024921.2	RPL9	Ribosomal protein L9, isoform CRA_d
NUAK2	mRNA	31.9721	4.09822	2.96374	0.000222789	up	0.185587	0.970213	0.140488	6	33	5	XP_004013605.1	NUAK2	chr12:2372730-2389388	-		NUAK family, SNF1-like kinase, 2	0	NM_030952.1	NUAK2	cDNA FLJ56013, highly similar to NUAK family SNF1-like kinase 2 (EC 2.7.11.1)
AP2S1	mRNA	1100.61	415.559	1.40518	0.000641775	up	31.8552	63.8718	27.219	539	1136	507	XP_004015820.1	AP2S1	chr14:52996237-53016401	-		adaptor-related protein complex 2, sigma 1 subunit	3e-79	NM_021575.2	AP2S1	AP-2 complex subunit sigma
LOC101106384	mRNA	30269.8	11461.9	1.40103	0.00180358	up	1953.39	3959.37	1693.72	14651	31243	13984	XP_004020462.1	LOC101106384	chr23:16654968-16655389	+		thymosin beta-4-like	2e-18	NM_021109.3	TMSB4X	Thymosin, beta 4, X-linked, isoform CRA_a
MSS51	mRNA	182.144	427.854	-1.23204	0.0119201	down	14.9087	6.21007	16.4788	429	188	522	XP_004021520.1	MSS51	chr25:29294293-29301657	-		MSS51 mitochondrial translational activator homolog (S. cerevisiae)	0	NM_001024593.1	MSS51	Putative protein MSS51 homolog, mitochondrial
LOC101109219	mRNA	118.2	26.2286	2.17201	3.79157e-06	up	3.08765	5.68334	1.42466	63	122	32	XP_004018787.1	LOC101109219	chr20:7239140-7247707	-		HLA class II histocompatibility antigen, DO beta chain-like	3e-123	NM_002120.3	HLA-DOB	cDNA, FLJ79096, highly similar to HLA class II histocompatibility antigen, DObeta chain
ARHGEF18	mRNA	595.843	197.534	1.59283	5.38141e-05	up	2.3055	6.98297	2.61878	193	615	241	XP_004009358.1	ARHGEF18	chr5:13928493-14021434	+		Rho/Rac guanine nucleotide exchange factor (GEF) 18	0	NM_015318.3	ARHGEF18	Rho guanine nucleotide exchange factor 18
LOC101109212	mRNA	2442.47	1015.54	1.2661	0.00495487	up	87.5819	146.871	69.0091	1428	2521	1239	XP_004017428.1	LOC101109212	chr17:56669681-56670598	-		60S ribosomal protein L6-like	7e-137	NM_001024662.1	RPL6	cDNA FLJ51013, highly similar to 60S ribosomal protein L6
LOC101106362	ncRNA	140.483	18.8518	2.89762	2.51827e-10	up	2.22311	10.433	1.57786	29	145	23	LOC101106362	LOC101106362	chr16:2508732-2509478	+		ribosomal protein L7 pseudogene
LOC101110529	mRNA	3176.86	922.099	1.78461	1.04778e-06	up	52.8365	296.76	97.3185	555	3279	1125	XP_004014709.1	LOC101110529	chr13:17448112-17485498	+		uncharacterized LOC101110529	3e-28	NM_001035258.1	RPL38	60S ribosomal protein L38
LOC101110527	mRNA	506.709	177.863	1.51039	0.000211868	up	34.4842	82.0225	32.5992	209	523	217	XP_004014053.1	LOC101110527	chr12:39050391-39050731	+		transcription elongation factor B polypeptide 2-like	3e-47	NM_207013.2	TCEB2	Transcription elongation factor B (SIII), polypeptide 2 (18kDa, elongin B), isoform CRA_b
ENAM	mRNA	10.6574	0.819644	3.70071	0.0364429	up	0.0159886	0.16717	0.0145239	1	11	1	XP_004009936.1	ENAM	chr6:85645808-85663564	+		enamelin	0	NM_031889.2	ENAM	Mutant enamelin
HHIPL1	mRNA	321.658	122.127	1.39715	0.00157952	up	4.17924	9.87173	4.2308	134	332	149	XP_004023224.1	HHIPL1	chr18:63298104-63329978	+		HHIP-like 1	0	NM_032425.4	HHIPL1	HHIP-like protein 1
LOC101109220	mRNA	512.522	139.339	1.87901	7.08768e-07	up	7.56338	24.4382	7.54358	155	529	170	XP_004018957.1	LOC101109220	chr20:25501956-25508972	+		SLA class II histocompatibility antigen, DQ haplotype D alpha chain-like	1e-122	NM_002122.3	HLA-DQA1	cDNA FLJ51239, moderately similar to HLA class II histocompatibility antigen, DQ(W3) alpha chain
ADM5	mRNA	196.677	52.4572	1.90661	7.39656e-06	up	8.48251	20.8202	6.24239	79	203	64	XP_004023416.1	ADM5	chr14:55120315-55121042	+		adrenomedullin 5 homolog (pig)	6e-28	NM_001101340.1	ADM5	Putative adrenomedullin-5-like protein
ADRA1A	mRNA	0	12.2947	-20	0.00220411	down	0.385835	0	0.309255	17	0	15	XP_004004215.1	ADRA1A	chr2:38638671-38745561	+		Adrenergic receptor alpha-1A	0	NM_033304.2	ADRA1A	Adrenergic, alpha-1A-, receptor variant 3
CLSTN2	mRNA	84.29	20.4911	2.04036	9.4482e-05	up	1.04157	1.56604	0.431634	55	87	25	XP_004003346.1	CLSTN2	chr1:246404727-247136563	-		calsyntenin 2	0	NM_022131.2	CLSTN2	cDNA FLJ31849 fis, clone NT2RP7000586, highly similar to Calsyntenin-2
LOC101110574	ncRNA	42.6294	13.1143	1.70071	0.0219414	up	1.79199	3.38286	1.19073	22	44	16	LOC101110574	LOC101110574	chr2:143776981-143780104	+		60S ribosomal protein L10a-like
PAX8	mRNA	368.163	84.4233	2.12463	2.93058e-08	up	7.77368	7.2725	1.88034	387	380	103	XP_004007315.1	PAX8	chr3:59562331-59628078	+		paired box 8	7e-141	NM_013992.3	PAX8	Paired box protein Pax-8
SIGLEC15	mRNA	18.4082	1.63929	3.4892	0.00245023	up	0.111856	1.01005	0.101609	2	19	2	XP_004020704.1	SIGLEC15	chr23:45776014-45791572	+		sialic acid binding Ig-like lectin 15	1e-129	NM_213602.2	SIGLEC15	Sialic acid-binding Ig-like lectin 15
ANKRD34A	mRNA	107.542	35.2447	1.60943	0.00171868	up	1.02298	3.99744	1.47994	27	111	43	XP_004002467.1	ANKRD34A	chr1:98309172-98310688	-		ankyrin repeat domain 34A	0	NM_001039888.3	ANKRD34A	Ankyrin repeat domain-containing protein 34A
SELPLG	mRNA	653.974	64.7519	3.33624	0	up	3.05405	20.2306	2.25946	96	675	79	XP_004017490.1	SELPLG	chr17:63977696-63993295	+		selectin P ligand	5e-49	NM_003006.4	SELPLG	cDNA FLJ50962, highly similar to P-selectin glycoprotein ligand 1
AVPI1	mRNA	270.309	124.586	1.11747	0.0409004	up	5.23483	11.2865	5.88127	123	279	152	XP_004020137.1	AVPI1	chr22:18064162-18072222	-		arginine vasopressin-induced 1	2e-59	NM_021732.2	AVPI1	Arginine vasopressin-induced protein 1
SCPEP1	mRNA	7990.11	2005.67	1.99413	1.90691e-08	up	56.6975	226.663	64.2786	1961	8247	2447	XP_004012436.1	SCPEP1	chr11:7371736-7394105	+		serine carboxypeptidase 1	0	NM_021626.2	SCPEP1	cDNA FLJ55993, highly similar to Retinoid-inducible serine carboxypeptidase (EC 3.4.16.-)
FAM110D	mRNA	106.574	28.6875	1.89335	0.000116251	up	3.29641	7.83319	2.38194	44	110	35	XP_004005552.1	FAM110D	chr2:239815180-239819229	-		family with sequence similarity 110, member D	2e-51	NM_024869.2	FAM110D	family with sequence similarity 110, member D
CCBE1	mRNA	152.11	62.2929	1.28797	0.0153774	up	4.84154	7.65374	3.51841	95	157	76	XP_004020728.1	CCBE1	chr23:58607675-58840266	-		collagen and calcium binding EGF domains 1	4e-147	NM_133459.3	CCBE1	Collagen and calcium-binding EGF domain-containing protein 1
ABCB11	mRNA	15.5016	1.63929	3.24128	0.0115093	up	0.127294	0.2151	0.0256961	9	16	2	XP_004004672.1	ABCB11	chr2:139245066-139331632	+		ATP-binding cassette, sub-family B (MDR/TAP), member 11	0	NM_003742.2	ABCB11	cDNA FLJ56177, highly similar to Bile salt export pump
EMX2	mRNA	282.904	126.225	1.16432	0.0249035	up	13.5656	20.5744	10.37	183	292	154	XP_004020270.1	EMX2	chr22:36794573-36799448	+		empty spiracles homeobox 2	2e-128	NM_004098.3	EMX2	Homeobox protein EMX2
BAZ1A	mRNA	1424.21	349.988	2.02479	1.28497e-08	up	10.645	13.7052	3.80873	1086	1470	427	XP_004018162.1	BAZ1A	chr18:44018615-44107478	-		bromodomain adjacent to zinc finger domain, 1A	0	NM_182648.1	BAZ1A	cDNA FLJ14383 fis, clone HEMBA1002035, highly similar to Bromodomain adjacent to zinc finger domain protein 1A
PIAS4	mRNA	394.322	131.963	1.57925	0.000108807	up	3.55134	11.3542	4.29379	121	407	161	XP_004009409.1	PIAS4	chr5:17547009-17570403	-		protein inhibitor of activated STAT, 4	0	NM_015897.2	PIAS4	cDNA FLJ12419 fis, clone MAMMA1003047, highly similar to Protein inhibitor of activated STAT protein 4
TMEM170A	mRNA	27.1278	69.6697	-1.36076	0.0489937	down	8.28125	3.24117	9.40327	68	28	85	XP_004015533.1	TMEM170A	chr14:2186477-2189786	-		transmembrane protein 170A	6e-51	NM_145254.1	TMEM170A	Transmembrane protein 170A
LOC101105290	mRNA	80.4146	5.73751	3.80896	7.13911e-11	up	0.901663	14.2269	1.14669	5	83	7	XP_004019376.1	LOC101105290	chr20:30779744-30780055	-		histone H4-like	2e-52	NM_003540.3	HIST1H4F	histone cluster 1, H4f
LOC100885759	mRNA	625.878	247.532	1.33826	0.00195156	up	12.1444	23.5981	10.5431	316	646	302	XP_004016876.1	LOC100885759	chr15:79068386-79102675	+		Ciliary neurotrophic factor	7e-160	NM_053023.4	ZFP91	cDNA FLJ57065, highly similar to Zinc finger protein 91
SBSPON	mRNA	82.3523	310.645	-1.91539	3.38892e-06	down	23.0677	3.60487	15.3612	517	85	379	XP_004012029.1	SBSPON	chr9:49262138-49292363	-		somatomedin B and thrombospondin, type 1 domain containing	2e-128	NM_153225.3	SBSPON	Somatomedin-B and thrombospondin type-1 domain-containing protein
SASH3	mRNA	376.883	77.0465	2.29031	1.65929e-09	up	2.21443	7.94935	1.8358	103	389	94	XP_004022425.1	SASH3	chrx:108028988-108043074	+		SAM and SH3 domain containing 3	0	NM_018990.3	SASH3	SAM and SH3 domain-containing protein 3
LOC101107436	mRNA	47.4737	116.389	-1.29376	0.0286601	down	2.81094	1.05804	2.90694	125	49	142	XP_004007997.1	LOC101107436	chr4:69993915-69996416	-		zinc transporter 9-like	0	NM_006345.3	SLC30A9	cDNA, FLJ93277, highly similar to Homo sapiens solute carrier family 30 (zinc transporter), member 9(SLC30A9), mRNA
ZFP36L1	mRNA	7577.38	2913.83	1.37878	0.00138249	up	100.93	341.46	148.338	2197	7821	3555	ZFP36L1	ZFP36L1	chr7:77522152-77530430	-		zinc finger protein 36, C3H type-like 1	4e-160	NM_004926.3	ZFP36L1	cDNA FLJ14140 fis, clone MAMMA1002858, highly similar to Butyrate response factor 1
SLC16A3	mRNA	166.642	51.6376	1.69026	0.000184312	up	3.87753	6.46866	2.26435	98	172	63	XP_004013102.1	SLC16A3	chr11:49799205-49810021	-		solute carrier family 16, member 3 (monocarboxylic acid transporter 4)	0	NM_004207.3	SLC16A3	Monocarboxylate transporter 4
LOC101112776	mRNA	6.78196	0	20	0.0483211	up	0.0550796	0.183238	0	2	7	0	XP_004019912.1	LOC101112776	chr21:40608173-40649773	-		solute carrier family 22 member 6-like	0	NM_153279.1	SLC22A6	cDNA FLJ31202 fis, clone KIDNE2003188, highly similar to Homo sapiens solute carrier family 22 (organic anion transporter), member 6 (SLC22A6), transcript variant 5, mRNA
FAM118A	mRNA	602.625	1408.97	-1.22531	0.0107422	down	25.4592	14.7228	38.8234	1024	622	1719	XP_004007094.1	FAM118A	chr3:219747028-219763566	+		family with sequence similarity 118, member A	0	NM_017911.2	FAM118A	Protein FAM118A
LYPLA2	mRNA	1166.5	387.692	1.5892	3.68976e-05	up	13.6022	39.3096	14.7587	396	1204	473	XP_004005177.1	LYPLA2	chr2:242006000-242010422	-		lysophospholipase II	6e-134	NM_007260.2	LYPLA2	Acyl-protein thioesterase 2
PTPRCAP	mRNA	230.587	99.9966	1.20536	0.0197169	up	6.00394	14.0611	6.85958	97	238	122	XP_004019767.1	PTPRCAP	chr21:44611131-44613394	-		protein tyrosine phosphatase, receptor type, C-associated protein	3e-55	NM_005608.2	PTPRCAP	Protein tyrosine phosphatase receptor type C-associated protein
EMR1	mRNA	93.9785	6.55715	3.84119	5.15232e-12	up	0.426241	1.63747	0.129064	24	97	8	XP_004009378.1	EMR1	chr5:15205257-15282644	-		egf-like module containing, mucin-like, hormone receptor-like 1	0	NM_001974.4	EMR1	cDNA FLJ75356, highly similar to Homo sapiens egf-like module containing, mucin-like, hormone receptor-like 1 (EMR1), mRNA
SLC25A10	mRNA	243.182	113.111	1.1043	0.0498262	up	5.66836	16.6957	8.77253	81	251	138	NM_001127291.1	SLC25A10	chr11:50269282-50275156	-		SLC25A10	1e-139	NM_012140.4	SLC25A10	cDNA FLJ61034, highly similar to Mitochondrial dicarboxylate carrier
SLC25A19	mRNA	267.403	86.8822	1.62188	0.00012305	up	5.63804	10.2376	3.74403	145	276	106	NM_001142890.1	SLC25A19	chr11:55213589-55223558	+		SLC25A19	1e-153	NM_021734.4	SLC25A19	Mitochondrial thiamine pyrophosphate carrier
LOC101104199	mRNA	57.1622	12.2947	2.21703	0.00022089	up	2.49265	7.33483	1.84036	19	59	15	XP_004020884.1	LOC101104199	chr24:20162186-20162617	+		60S ribosomal protein L22-like 1-like	3e-56	NM_001099645.1	RPL22L1	60S ribosomal protein L22-like 1
KIRREL2	mRNA	20.3459	2.45893	3.04863	0.00377739	up	0.12715	0.423	0.0577509	6	21	3	XP_004015221.1	KIRREL2	chr14:45679183-45687683	+		kin of IRRE like 2 (Drosophila)	0	NM_199180.2	KIRREL2	Kin of IRRE-like protein 2
ZW10	mRNA	435.983	1000.79	-1.19879	0.0144156	down	18.8921	8.41856	21.7847	962	450	1221	ZW10	ZW10	chr15:23744123-23780473	-		ZW10, kinetochore associated, homolog (Drosophila)	0	NM_004724.3	ZW10	ZW10 protein
EML1	mRNA	255.777	589.324	-1.20418	0.0143763	down	15.5814	5.49146	14.2932	712	264	719	XP_004018196.1	EML1	chr18:63472737-63558556	+		echinoderm microtubule associated protein like 1	0	NM_004434.2	EML1	Echinoderm microtubule-associated protein-like 1
CFL1	mRNA	7334.2	3143.33	1.22234	0.013233	up	432.053	792.299	383.622	3924	7570	3835	NM_001009484.1	CFL1	chr21:43277397-43278377	-		Cofilin-1	7e-92	NM_005507.2	CFL1	Cofilin-1
SLPI	mRNA	15.5016	0.819644	4.24128	0.00210113	up	2.64183	2.17175	0.12972	18	16	1	NM_001035225.1	SLPI	chr13:73117182-73118692	-		Antileukoproteinase	5e-45	NM_003064.3	SLPI	Antileukoproteinase
SC5DL	mRNA	726.638	1878.62	-1.37037	0.00168004	down	49.4779	15.3309	44.7621	2302	750	2292	XP_004016625.1	SC5DL	chr15:31442321-31448020	+		sterol-C5-desaturase (ERG3 delta-5-desaturase homolog, S. cerevisiae)-like	6e-133	NM_006918.4	SC5D	Lathosterol oxidase
LOC101112702	mRNA	181.175	24.5893	2.88128	2.48354e-11	up	3.12397	26.7684	4.11065	20	187	30	XP_004004401.1	LOC101112702	chr2:72453859-72454232	+		60S ribosomal protein L35a-like	2e-58	NM_000996.2	RPL35A	60S ribosomal protein L35a
FAM221B	mRNA	405.949	1135.21	-1.48359	0.000345648	down	32.7975	18.307	57.8323	713	419	1385	XP_004004313.1	FAM221B	chr2:52411021-52417200	+		family with sequence similarity 221, member B	1e-141	NM_001012446.3	FAM221B	family with sequence similarity 221, member B
LOC101106280	ncRNA	37.7852	1.63929	4.52668	1.52605e-07	up	0.0984493	0.912376	0.0447152	4	39	2	LOC101106280	LOC101106280	chr14:60212070-60224594	+		sentrin-specific protease 3-like
LOC101106288	mRNA	3280.53	1418.8	1.20925	0.0116895	up	52.4161	203.006	99.1823	831	3386	1731	XP_004018603.1	LOC101106288	chr19:58969006-58969897	-		histone H1x-like	7e-69	NM_006026.3	H1FX	Histone H1x
LOC101110672	mRNA	275.154	124.586	1.1431	0.0314601	up	5.99916	6.66438	3.4088	243	284	152	XP_004008290.1	LOC101110672	chr4:65916546-66016306	-		E3 ubiquitin-protein ligase ZNRF1-like	8e-86	NM_147128.3	ZNRF2	Ells2
LOC101103002	ncRNA	96.8851	12.2947	2.97824	5.3651e-09	up	0.9209	16.0837	2.40102	5	100	15	LOC101103002	LOC101103002	chr13:60723772-60724104	-		ribosomal protein L35a pseudogene
ACP5	mRNA	2435.69	394.249	2.62715	1.38778e-14	up	11.1109	94.188	17.2334	282	2514	481	NM_001252177.2	ACP5	chr5:13580792-13583422	-		Acid phosphatase type 5	1e-163	NM_001611.3	ACP5	Tartrate-resistant acid phosphatase type 5
MUSK	mRNA	632.66	17.2125	5.1999	0	up	0.586954	10.4089	0.323719	35	653	21	XP_004004068.1	MUSK	chr2:12560108-12652048	-		muscle, skeletal, receptor tyrosine kinase	0	NM_005592.3	MUSK	Muscle, skeletal receptor tyrosine-protein kinase
SPHK2	mRNA	1221.72	572.111	1.09455	0.0382893	up	10.8365	28.6724	15.1677	453	1261	698	XP_004015840.1	SPHK2	chr14:54309674-54317959	+		sphingosine kinase 2	0	NM_020126.4	SPHK2	cDNA FLJ16251 fis, clone HLUNG2013784, highly similar to Sphingosine kinase 2 (EC 2.7.1.-)
SPHK1	mRNA	439.858	120.488	1.86815	1.15748e-06	up	8.65265	18.597	5.74836	201	454	147	XP_004013160.1	SPHK1	chr11:54357558-54359316	-		sphingosine kinase 1	4e-162	NM_182965.2	SPHK1	cDNA FLJ16332 fis, clone SYNOV2016837, highly similar to Sphingosine kinase 1 (EC 2.7.1.-)
LOC101106291	mRNA	1496.87	588.504	1.34683	0.00146895	up	89.6539	122.461	54.4285	1075	1545	718	XP_004018946.1	LOC101106291	chr20:24895621-24922967	-		glutathione S-transferase A1-like	4e-104	NM_145740.3	GSTA1	Glutathione S-transferase A1
LOC101110664	mRNA	3850.21	1406.51	1.45282	0.000344323	up	134.59	253.341	104.588	2006	3974	1716	XP_004006204.1	LOC101110664	chr3:103447179-103449575	+		cytochrome c oxidase subunit 5B, mitochondrial-like	2e-63	NM_001862.2	COX5B	Cytochrome c oxidase subunit 5B, mitochondrial
LOC101110634	mRNA	256.745	49.1786	2.38424	2.37874e-09	up	1.43717	7.70218	1.6805	47	265	60	XP_004002687.1	LOC101110634	chr1:107325791-107329369	+		T-cell surface glycoprotein CD1e, membrane-associated-like	5e-149	NM_030893.3	CD1E	CD1E protein
C3H9orf16	mRNA	947.536	201.632	2.23245	3.37346e-10	up	48.7619	205.319	49.3057	221	978	246	XP_004005656.1	C3H9orf16	chr3:8012424-8020411	-		chromosome 3 open reading frame, human C9orf16	9e-37	NM_024112.3	C9orf16	UPF0184 protein C9orf16
tRNA-Pro	tRNA	17009.1	1186.84	3.84111	0	up	1659.78	14225.9	1121.7	1947	17556	1448	tRNA-Pro	tRNA-Pro	chrm:15371-15436	-
SMIM4	mRNA	210.241	68.8501	1.61051	0.000247541	up	5.47009	23.1319	8.51825	49	217	84	XP_004018448.1	SMIM4	chr19:48257724-48260926	-		small integral membrane protein 4	2e-32	NM_001124767.1	SMIM4	Small integral membrane protein 4
TWF2	mRNA	786.707	295.891	1.41076	0.000651063	up	15.0135	37.9923	16.1422	305	812	361	XP_004018455.1	TWF2	chr19:48631386-48639397	+		twinfilin, actin-binding protein, homolog 2 (Drosophila)	0	NM_007284.3	TWF2	Twinfilin-2
LOC101109111	mRNA	1125.8	113.111	3.31515	0	up	6.19331	44.5342	5.08288	153	1162	138	XP_004014369.1	LOC101109111	chr13:42736743-42745995	+		dihydrodiol dehydrogenase 3-like	9e-151	NM_001353.5	AKR1C1	Aldo-keto reductase family 1 member C1
MFAP5	mRNA	424.357	1026.19	-1.27395	0.00578533	down	88.0097	24.0739	65.7648	1522	438	1252	XP_004006943.1	MFAP5	chr3:205954123-205965946	+		microfibrillar associated protein 5	9e-78	NM_003480.2	MFAP5	cDNA FLJ75548, highly similar to Homo sapiens microfibrillar associated protein 5 (MFAP5), mRNA
XDH	mRNA	17.4393	1.63929	3.4112	0.00410224	up	0.169342	0.241442	0.0256381	12	18	2	XP_004006094.1	XDH	chr3:92173733-92241272	+		Xanthine dehydrogenase	0	NM_000379.3	XDH	Xanthine dehydrogenase/oxidase
LOC101109129	mRNA	41.6606	2.45893	4.08258	1.83271e-07	up	0.180333	7.37054	0.491438	1	43	3	XP_004019118.1	LOC101109129	chr20:30662997-30663308	-		histone H4-like	2e-52	NM_003540.3	HIST1H4F	histone cluster 1, H4f
ANGPTL1	mRNA	118.2	281.138	-1.25005	0.0132137	down	9.53847	2.54862	6.84788	434	122	343	XP_004013880.1	ANGPTL1	chr12:58306759-58329713	-		angiopoietin-like 1	0	NM_004673.3	ANGPTL1	Angiopoietin-related protein 1
ANGPTL4	mRNA	1034.73	404.904	1.35361	0.00135957	up	15.3304	39.802	17.6123	391	1068	494	XP_004009370.1	ANGPTL4	chr5:14690825-14697362	+		angiopoietin-like 4	9e-152	NM_139314.2	ANGPTL4	Angiopoietin-related protein 4
VSTM1	mRNA	51.3491	8.19644	2.64727	2.68827e-05	up	0.319454	2.01164	0.362736	8	53	10	XP_004015464.1	VSTM1	chr14:58956129-58976527	-		V-set and transmembrane domain containing 1	2e-25	NM_198481.3	VSTM1	V-set and transmembrane domain containing 1 isoform a
LOC101109132	miscRNA	21668.3	6503.05	1.7364	4.63817e-06	up	383.948	1251.11	424.202	6523	22365	7934	XR_173041.1	LOC101109132	chr1:9976326-9977281	+		ribosomal protein S2 pseudogene
VAV1	mRNA	256.745	77.0465	1.73654	2.96713e-05	up	2.74071	5.72685	1.93513	121	265	94	XP_004009379.1	VAV1	chr5:15321524-15386001	-		vav 1 guanine nucleotide exchange factor	0	NM_005428.3	VAV1	cDNA, FLJ93820, highly similar to Homo sapiens vav 1 oncogene (VAV1), mRNA
XCL1	mRNA	43.5983	14.7536	1.56321	0.0424089	up	2.7385	4.25941	1.62827	27	45	18	NM_001009427.1	XCL1	chr12:34300349-34304089	+		Lymphotactin	1e-38	NM_002995.2	XCL1	Lymphotactin
SYNGR2	mRNA	971.757	322.12	1.593	3.74989e-05	up	20.8254	37.2498	13.9486	533	1003	393	XP_004013525.1	SYNGR2	chr11:52977078-52989805	-		synaptogyrin 2	5e-98	NM_004710.3	SYNGR2	Synaptogyrin 2, isoform CRA_a
VAT1	mRNA	6977.66	3199.89	1.12472	0.0459127	up	43.4035	157.229	81.4529	1890	7202	3904	XP_004013453.1	VAT1	chr11:42514987-42522781	-		vesicle amine transport protein 1 homolog (T. californica)	9e-160	NM_006373.3	VAT1	Synaptic vesicle membrane protein VAT-1 homolog
PPM1F	mRNA	163.736	31.1465	2.39423	3.45818e-08	up	1.16912	7.82511	1.68153	24	169	38	XP_004017725.1	PPM1F	chr17:71212130-71240355	+		protein phosphatase, Mg2+/Mn2+ dependent, 1F	5e-114	NM_014634.3	PPM1F	Phosphatase 2C motif
PPM1H	mRNA	96.8851	21.3107	2.18469	1.10985e-05	up	0.95132	3.22943	0.802444	28	100	26	XP_004007499.1	PPM1H	chr3:156451999-156802698	+		protein phosphatase, Mg2+/Mn2+ dependent, 1H	0	NM_020700.1	PPM1H	Protein phosphatase 1H
PPM1L	mRNA	15.5016	61.4733	-1.98754	0.00116949	down	1.59614	0.466813	2.09122	52	16	75	XP_004003251.1	PPM1L	chr1:224451869-224776390	-		protein phosphatase, Mg2+/Mn2+ dependent, 1L	0	NM_139245.2	PPM1L	Protein phosphatase 1L
TSPAN33	mRNA	41.6606	204.091	-2.29246	1.15964e-07	down	14.7942	2.33463	12.9201	259	43	249	XP_004008102.1	TSPAN33	chr4:93125223-93144240	+		tetraspanin 33	1e-158	NM_178562.3	TSPAN33	Tetraspanin-33
TSPAN32	mRNA	63.9442	10.6554	2.58523	7.08956e-06	up	0.732601	4.59588	0.865135	10	66	13	XP_004020011.1	TSPAN32	chr21:48486252-48504223	-		tetraspanin 32	6e-37	NM_139024.3	TSPAN32	cDNA FLJ52720, highly similar to Tetraspanin-32
IGLON5	mRNA	43.5983	11.475	1.92578	0.00575727	up	0.484436	2.96011	0.880115	7	45	14	XP_004015883.1	IGLON5	chr14:56341305-56347662	+		IgLON family member 5	5e-137	NM_001101372.1	IGLON5	IgLON family member 5
SAMHD1	mRNA	1208.16	320.481	1.9145	1.21778e-07	up	17.2923	33.5591	10.0651	611	1247	391	XP_004014604.1	SAMHD1	chr13:65484576-65550561	-		SAM domain and HD domain 1	0	NM_015474.3	SAMHD1	cDNA FLJ51783, highly similar to SAM domain and HD domain-containing protein 1
SH3BGRL3	mRNA	6995.1	2270.41	1.62339	2.3508e-05	up	158.157	493.198	180.809	2201	7220	2770	XP_004005144.1	SH3BGRL3	chr2:239709700-239711172	-		SH3 domain binding glutamic acid-rich protein like 3	6e-50	NM_031286.3	SH3BGRL3	SH3 domain binding glutamic acid-rich protein like 3, isoform CRA_a
SNCG	mRNA	14.5328	104.095	-2.84052	3.77504e-08	down	5.08092	1.06532	8.62007	68	15	127	XP_004021591.1	SNCG	chr25:41170786-41175482	+		synuclein, gamma (breast cancer-specific protein 1)	2e-48	NM_003087.2	SNCG	Gamma-synuclein
LOC101105144	mRNA	1218.81	459.001	1.40891	0.000598691	up	89.1703	154.397	65.6913	691	1258	560	XP_004005852.1	LOC101105144	chr3:37984632-37992108	+		small nuclear ribonucleoprotein G-like	4e-39	NM_003096.2	SNRPG	Small nuclear ribonucleoprotein G
NUDT16	mRNA	314.877	131.143	1.26365	0.00782905	up	8.32173	22.8197	10.7036	113	325	160	NM_001038013.1	NUDT16	chr1:256658710-256660339	-		U8 snoRNA-decapping enzyme	1e-86	NM_152395.2	NUDT16	cDNA FLJ57941, highly similar to Nucleoside diphosphate-linked moiety X motif16 (EC 3.6.1.-)
ITGBL1	mRNA	352.662	1051.6	-1.57623	9.1933e-05	down	30.4747	12.3754	41.6869	851	364	1283	XP_004012274.1	ITGBL1	chr10:77243592-77468422	+		integrin, beta-like 1 (with EGF-like repeat domains)	0	NM_004791.2	ITGBL1	cDNA FLJ38556 fis, clone HCHON2003131, highly similar to Homo sapiens integrin, beta-like 1 (with EGF-like repeat domains) (ITGBL1), mRNA
FAM43B	mRNA	35.8475	6.55715	2.45073	0.00100347	up	0.714007	1.25554	0.259439	20	37	8	XP_004005576.1	FAM43B	chr2:244955831-244965380	-		family with sequence similarity 43, member B	1e-102	NM_207334.2	FAM43B	family with sequence similarity 43, member B
TBX21	mRNA	86.2277	34.425	1.32469	0.0332179	up	0.82287	1.75983	0.784863	40	89	42	XP_004012867.1	TBX21	chr11:38270418-38282100	-		T-box 21	0	NM_013351.1	TBX21	T-box 21 variant
LOC101105187	ncRNA	23.2524	4.91786	2.24128	0.0226196	up	0.666632	1.55242	0.393616	10	24	6	LOC101105187	LOC101105187	chr15:78745422-78746308	+		olfactory receptor 5B12-like
XCR1	mRNA	37.7852	7.37679	2.35675	0.00116603	up	1.22415	1.74535	0.384925	26	39	9	XP_004018564.1	XCR1	chr19:53231221-53236882	+		chemokine (C motif) receptor 1	2e-148	NM_005283.2	XCR1	cDNA, FLJ95031, highly similar to Homo sapiens chemokine (C motif) receptor 1 (XCR1), mRNA
RXFP1	mRNA	570.653	1477	-1.37198	0.00160846	down	60.3224	12.9841	37.9658	2601	589	1802	XP_004017333.1	RXFP1	chr17:40111346-40228006	-		relaxin/insulin-like family peptide receptor 1	0	NM_021634.3	RXFP1	cDNA FLJ16077 fis, clone MESAN2007440, highly similar to Relaxin receptor 1
RXFP2	mRNA	3.8754	149.995	-5.27442	0	down	0.147287	0.116665	4.09188	6	4	183	RXFP2	RXFP2	chr10:29458217-29532115	-		relaxin/insulin-like family peptide receptor 2
ORMDL3	mRNA	498.958	150.814	1.72614	8.6561e-06	up	9.26178	30.8419	10.5424	147	515	184	XP_004012901.1	ORMDL3	chr11:39833284-39838407	-		ORM1-like 3 (S. cerevisiae)	2e-85	NM_139280.2	ORMDL3	ORM1-like protein 3
FAM46B	mRNA	77.5081	176.223	-1.18499	0.0389697	down	5.85627	1.84015	4.72626	242	80	215	XP_004005135.1	FAM46B	chr2:239081632-239089113	+		family with sequence similarity 46, member B	0	NM_052943.3	FAM46B	family with sequence similarity 46, member B
PAOX	mRNA	351.693	150.814	1.22154	0.0115041	up	4.65144	12.8746	6.21968	125	363	184	XP_004020431.1	PAOX	chr22:50509705-50525892	+		Polyamine oxidase	0	NM_207129.1	PAOX	Polyamine oxidase (Exo-N4-amino), isoform CRA_d
ITPR1	mRNA	1265.32	2826.95	-1.15975	0.027993	down	20.5093	7.55158	19.0474	3374	1306	3449	ITPR1	ITPR1	chr19:21423262-21742987	-		inositol 1,4,5-trisphosphate receptor, type 1
FAM47E	mRNA	27.1278	77.0465	-1.50596	0.0146332	down	7.20596	1.27008	4.07489	151	28	94	XP_004010146.1	FAM47E	chr6:90822443-90847927	+		family with sequence similarity 47, member E	3e-130	NM_001242936.1	FAM47E	family with sequence similarity 47, member E
SLC15A3	mRNA	975.633	389.331	1.32534	0.00203411	up	12.0635	31.055	14.0073	372	1007	475	XP_004019887.1	SLC15A3	chr21:36463262-36499884	-		solute carrier family 15, member 3	0	NM_016582.2	SLC15A3	Solute carrier family 15 member 3
LOC101103082	mRNA	70.7261	23.7697	1.57312	0.00897651	up	2.87403	5.25222	2.00093	38	73	29	XP_004014266.1	LOC101103082	chr13:22288329-22289073	+		enhancer of rudimentary homolog	2e-56	NM_004450.2	ERH	Enhancer of rudimentary homolog
LOC101112864	mRNA	588.092	1325.36	-1.17227	0.0201371	down	15.5459	5.93997	15.1287	1510	607	1617	XP_004002444.1	LOC101112864	chr1:96897770-96935912	+		myomegalin-like	0	NM_022359.5	PDE4DIP	Myomegalin
SOCS5	mRNA	600.688	1331.1	-1.14793	0.0267016	down	19.5797	7.71815	19.3207	1495	620	1624	XP_004006022.1	SOCS5	chr3:77494985-77499280	-		Suppressor of cytokine signaling protein	0	NM_144949.2	SOCS5	Suppressor of cytokine signaling 5
TFAP4	mRNA	227.68	102.455	1.15201	0.033608	up	3.05016	10.4818	5.32835	65	235	125	XP_004020791.1	TFAP4	chr24:3469183-3480748	-		transcription factor AP-4 (activating enhancer binding protein 4)	4e-152	NM_003223.2	TFAP4	Transcription factor AP-4 (Activating enhancer binding protein 4) variant
ENSA	mRNA	867.122	353.267	1.29548	0.00311236	up	23.9884	61.8398	28.4696	330	895	431	XP_004002508.1	ENSA	chr1:99527896-99534335	-		endosulfine alpha	4e-64	NM_207168.1	ENSA	Alpha-endosulfine
FTH1	mRNA	72861.5	27063	1.42883	0.0017699	up	2241.14	6770.86	2841.04	23660	75204	33018	NM_001009786.2	FTH1	chr21:39885791-39886765	-		Ferritin heavy chain	3e-86	NM_002032.2	FTH1	Ferritin heavy chain
TOMM7	mRNA	1912.51	633.585	1.59386	3.11043e-05	up	87.6582	231.12	86.478	712	1974	773	XP_004007833.1	TOMM7	chr4:31475664-31485393	-		translocase of outer mitochondrial membrane 7 homolog (yeast)	4e-25	NM_019059.3	TOMM7	Mitochondrial import receptor subunit TOM7 homolog
WRN	mRNA	325.534	723.746	-1.15267	0.0246365	down	8.29198	3.59813	9.03679	736	336	883	XP_004021811.1	WRN	chr26:25830550-25925604	+		Werner syndrome, RecQ helicase-like	0	NM_000553.4	WRN	Werner syndrome ATP-dependent helicase
DIO3	mRNA	39.7229	6.55715	2.59883	0.00024222	up	0.336104	2.61966	0.488502	5	41	8	NM_001122650.1	DIO3	chr18:65194322-65195158	+		Type III iodothyronine deiodinase	4e-151	NM_001362.3	DIO3	Type III iodothyronine deiodinase
SCARA3	mRNA	2190.57	781.121	1.48769	0.000177457	up	27.2195	65.3604	26.3314	895	2261	953	XP_004005374.1	SCARA3	chr2:100872553-100890668	+		scavenger receptor class A, member 3	0	NM_182826.1	SCARA3	Scavenger receptor class A member 3
SCARA5	mRNA	310.032	941.771	-1.60296	6.47283e-05	down	20.6236	4.54992	15.5645	1383	320	1149	XP_004004485.1	SCARA5	chr2:101068755-101202764	-		scavenger receptor class A, member 5 (putative)	0	NM_173833.5	SCARA5	cDNA FLJ57441, highly similar to Homo sapiens scavenger receptor class A, member 5 (SCARA5), mRNA
FTMT	mRNA	11.6262	0.819644	3.82624	0.0206735	up	0.101012	0.576079	0.0458793	2	12	1	XP_004008732.1	FTMT	chr5:29459587-29460700	-		ferritin mitochondrial	6e-100	NM_177478.1	FTMT	Ferritin, mitochondrial
LOC101112822	mRNA	2983.09	695.058	2.1016	1.87421e-09	up	41.5979	195.161	51.4022	624	3079	848	XP_004010429.1	LOC101112822	chr7:23458456-23460099	+		brain ribonuclease-like	1e-50	NM_198235.2	RNASE1	Ribonuclease pancreatic
LOC101112809	mRNA	13.5639	0	20	0.000477785	up	0	2.18921	0	0	14	0	LOC101112809	LOC101112809	chr4:105455407-105455848	+		T-cell receptor beta chain V region 3H.25-like
ENO4	mRNA	34.8786	5.73751	2.60385	0.000576514	up	1.957	1.04633	0.194438	64	36	7	XP_004020265.1	ENO4	chr22:36202983-36229974	+		enolase family member 4	0	NM_001242699.1	ENO4	Enolase-like protein ENO4
BDH1	mRNA	56.1934	14.7536	1.92933	0.00176408	up	1.10745	1.4891	0.441657	41	58	18	XP_004003074.1	BDH1	chr1:190218258-190256377	-		3-hydroxybutyrate dehydrogenase, type 1	2e-169	NM_203315.2	BDH1	3-hydroxybutyrate dehydrogenase
MYLIP	mRNA	1668.36	3799.87	-1.18752	0.0221342	down	56.2431	33.7898	86.8881	2726	1722	4636	XP_004019173.1	MYLIP	chr20:39929923-39949887	-		myosin regulatory light chain interacting protein	0	NM_013262.3	MYLIP	cDNA, FLJ95492, highly similar to Homo sapiens myosin regulatory light chain interacting protein(MIR), mRNA
LOC101105418	miscRNA	745.046	328.677	1.18066	0.0137459	up	20.7084	42.5737	21.2252	355	769	401	XR_173233.1	LOC101105418	chr8:77939638-77940603	+		nucleophosmin (nucleolar phosphoprotein B23, numatrin) pseudogene
LOC101110755	mRNA	44.5671	9.01608	2.30541	0.000572282	up	0.681121	2.08527	0.503613	14	46	11	XP_004008403.1	LOC101110755	chr4:112468215-112474563	-		GTPase IMAP family member 1-like	1e-84	NM_130759.3	GIMAP1	GTPase IMAP family member 1
FOXRED2	mRNA	61.0376	17.2125	1.82624	0.00248978	up	2.9905	1.58476	0.504845	113	63	21	XP_004006769.1	FOXRED2	chr3:179732851-179746503	-		FAD-dependent oxidoreductase domain containing 2	0	NM_024955.5	FOXRED2	FAD-dependent oxidoreductase domain-containing protein 2
LZTS1	mRNA	102.698	41.8018	1.29677	0.028854	up	0.982383	3.02766	1.37915	33	106	51	XP_004004265.1	LZTS1	chr2:45294652-45301555	+		leucine zipper, putative tumor suppressor 1	0	NM_021020	LZTS1	Leucine zipper putative tumor suppressor 1
ELF5	mRNA	42.6294	13.1143	1.70071	0.0219414	up	0.675841	1.76658	0.613928	16	44	16	XP_004016448.1	ELF5	chr15:63218968-63248698	-		E74-like factor 5 (ets domain transcription factor)	7e-147	NM_198381.1	ELF5	ETS-related transcription factor Elf-5
LOC101103150	mRNA	851.62	304.908	1.48184	0.000223107	up	21.0183	70.2805	28.4311	249	879	372	XP_004008323.1	LOC101103150	chr4:90364868-90379486	+		60S ribosomal protein L23-like	1e-74	NM_000978.3	RPL23	60S ribosomal protein L23
ST6GALNAC4	mRNA	630.722	296.711	1.08795	0.0404297	up	21.8845	23.1838	12.3235	585	651	362	XP_004005664.1	ST6GALNAC4	chr3:8222949-8231988	+		ST6 (alpha-N-acetyl-neuraminyl-2,3-beta-galactosyl-1,3)-N-acetylgalactosaminide alpha-2,6-sialyltransferase 4	5e-164	NM_175040.3	ST6GALNAC4	Alpha-N-acetyl-neuraminyl-2,3-beta-galactosyl-1,3-N-acetyl-galactosaminide alpha-2,6-sialyltransferase
SH3PXD2B	mRNA	718.887	276.22	1.37995	0.00104193	up	8.20779	14.9968	6.5239	386	742	337	XP_004017155.1	SH3PXD2B	chr16:4131294-4224736	-		SH3 and PX domains 2B	0	NM_001017995.2	SH3PXD2B	SH3 and PX domain-containing protein 2B
NDUFB11	mRNA	1619.92	720.467	1.16892	0.016419	up	55.6722	104.491	52.5405	847	1672	879	XP_004022190.1	NDUFB11	chrx:54237284-54239750	+		NADH dehydrogenase (ubiquinone) 1 beta subcomplex, 11, 17.3kDa	1e-75	NM_019056.6	NDUFB11	NADH dehydrogenase [ubiquinone] 1 beta subcomplex subunit 11, mitochondrial
LOC101110789	mRNA	201.521	83.6037	1.26929	0.0121341	up	15.6959	23.928	11.2602	130	208	102	XP_004016383.1	LOC101110789	chr15:53666573-53667038	+		cytochrome c oxidase assembly protein COX14-like	3e-24	NM_032901.3	COX14	Cytochrome c oxidase assembly protein COX14
LOC101110799	ncRNA	0	11.475	-20	0.00364753	down	0.564048	0	0.597772	12	0	14	LOC101110799	LOC101110799	chr20:26233206-26234663	-		pleckstrin homology domain-containing family A member 1-like
LOC101103138	ncRNA	522.211	197.534	1.40253	0.000919412	up	28.3609	82.9672	35.4805	175	539	241	LOC101103138	LOC101103138	chr3:36864246-36864593	-		ribosomal protein S26 pseudogene
ACSL3	mRNA	584.217	1778.63	-1.60619	5.27504e-05	down	29.8197	7.83939	26.939	2182	603	2170	XP_004005013.1	ACSL3	chr2:224067545-224104304	+		acyl-CoA synthetase long-chain family member 3	0	NM_203372.1	ACSL3	cDNA, FLJ95462, highly similar to Homo sapiens fatty-acid-Coenzyme A ligase, long-chain 3 (FACL3),mRNA
ACSL6	mRNA	136.608	45.9001	1.57347	0.0011824	up	1.68859	3.01744	1.14531	75	141	56	XP_004008692.1	ACSL6	chr5:20037329-20093884	+		acyl-CoA synthetase long-chain family member 6	0	NM_015256.3	ACSL6	cDNA, FLJ95253, highly similar to Homo sapiens acyl-CoA synthetase long-chain family member 6(ACSL6), mRNA
PVALB	mRNA	630.722	100.816	2.64528	2.42473e-13	up	14.5578	60.8654	11.035	148	651	123	XP_004006772.1	PVALB	chr3:180006099-180025354	-		parvalbumin	4e-51	NM_002854.2	PVALB	Parvalbumin alpha
STMN2	mRNA	5.81311	69.6697	-3.58315	1.18291e-08	down	3.58432	0.143955	1.949	142	6	85	XP_004011804.1	STMN2	chr9:55664970-55724429	+		stathmin-like 2	6e-98	NM_007029.3	STMN2	Stathmin-2
STMN4	mRNA	11.6262	43.4411	-1.90168	0.00903472	down	0.370461	0.528191	2.22947	8	12	53	XP_004004214.1	STMN4	chr2:38338630-38362252	+		stathmin-like 4	2e-122	NM_030795.3	STMN4	cDNA FLJ56570, highly similar to Homo sapiens stathmin-like 4 (STMN4), mRNA
VAMP8	mRNA	934.941	348.349	1.42434	0.000503864	up	29.9854	75.6384	31.8406	363	965	425	XP_004005921.1	VAMP8	chr3:57271412-57274627	+		vesicle-associated membrane protein 8	2e-39	NM_003761.4	VAMP8	Vesicle-associated membrane protein 8
LOC101111876	mRNA	126.919	27.8679	2.18724	2.10016e-06	up	1.1118	4.19508	1.04055	33	131	34	XP_004007712.1	LOC101111876	chr3:221152343-221183113	+		uncharacterized LOC101111876	3e-78	NM_014346.3	TBC1D22A	TBC1 domain family member 22A
C2CD4A	mRNA	37.7852	0.819644	5.52668	1.43212e-08	up	0.29864	4.48499	0.108513	2	39	1	XP_004011053.1	C2CD4A	chr7:45065275-45066180	-		C2 calcium-dependent domain containing 4A	4e-30	NM_207322.2	C2CD4A	C2 calcium-dependent domain-containing protein 4A
LOC101105484	mRNA	39823.6	14647.9	1.44294	0.00105401	up	792.216	2461.63	1022.86	12573	41104	17871	XP_004005765.1	LOC101105484	chr3:31523793-31524685	+		ferritin heavy chain-like	3e-96	NM_002032.2	FTH1	Ferritin heavy chain
NEURL2	mRNA	248.026	44.2608	2.48639	6.10246e-10	up	1.65279	8.37864	1.68905	48	256	54	XP_004014657.1	NEURL2	chr13:74185208-74188037	-		neuralized homolog 2 (Drosophila)	2e-146	NM_080749.3	NEURL2	Neuralized-like protein 2
LOC101105470	mRNA	18.4082	0.819644	4.4892	0.00038897	up	0	2.67396	0.134499	0	19	1	XP_004021723.1	LOC101105470	chr26:5701208-5703058	+		beta-defensin 2-like
RILP	mRNA	36.8163	10.6554	1.78877	0.0234356	up	1.0846	2.44845	0.800511	16	38	13	XP_004013293.1	RILP	chr11:22371817-22374941	-		Rab interacting lysosomal protein	6e-65	NM_031430.2	RILP	Rab-interacting lysosomal protein
MUC6	mRNA	3627.38	596.701	2.60385	1.78746e-14	up	12.1419	66.4851	12.3645	650	3744	728	XP_004020016.1	MUC6	chr21:48854807-48894014	+		mucin 6, oligomeric mucus/gel-forming	5e-82	NM_005961.2	MUC6	Mucin-6
DHRS9	mRNA	30.0344	6.55715	2.19547	0.00847419	up	0.287794	1.06001	0.26143	8	31	8	XP_004004671.1	DHRS9	chr2:139186453-139195713	-		dehydrogenase/reductase (SDR family) member 9	8e-166	NM_199204.1	DHRS9	cDNA, FLJ93721, highly similar to Homo sapiens NADP-dependent retinol dehydrogenase/reductase (RDHL),transcript variant C, mRNA
LOC101105437	mRNA	0	13.9339	-20	0.000817679	down	0.370156	0	1.42905	4	0	17	LOC101105437	LOC101105437	chr15:47565679-47567312	+
KLK7	mRNA	0	45.9001	-20	1.05481e-10	down	0.0760835	0	1.93518	2	0	56	XP_004023420.1	KLK7	chr14:56008233-56013437	-		kallikrein-related peptidase 7	8e-105	NM_139277.2	KLK7	Kallikrein-7
TNFSF8	mRNA	221.867	12.2947	4.17359	0	up	0.62608	9.08513	0.568726	15	229	15	XP_004004026.1	TNFSF8	chr2:8804985-8831959	+		tumor necrosis factor (ligand) superfamily, member 8	8e-113	NM_001252290.1	TNFSF8	Tumor necrosis factor ligand superfamily member 8
LOC101107687	mRNA	905.876	156.552	2.53267	7.30638e-13	up	8.35165	48.8312	9.53313	152	935	191	XP_004006885.1	LOC101107687	chr3:199977057-199979557	-		histone H2A.J-like	7e-69	NM_177925	H2AFJ	Histone H2A.J
PRKG1	mRNA	262.559	612.274	-1.22154	0.0116888	down	11.4056	5.18158	13.6499	567	271	747	PRKG1	PRKG1	chr22:6720515-8107173	-		protein kinase, cGMP-dependent, type I
UXS1	mRNA	469.893	201.632	1.2206	0.00978766	up	9.29166	19.78	9.56845	217	485	246	XP_004007322.1	UXS1	chr3:60851473-60941149	-		UDP-glucuronate decarboxylase 1	0	NM_025076.4	UXS1	cDNA FLJ78230
IFI44	mRNA	157.923	70.4894	1.16374	0.044235	up	7.60542	6.33512	3.19435	185	163	86	XP_004003617.1	IFI44	chr1:54478029-54493364	+		interferon-induced protein 44	7e-142	NM_006417.4	IFI44	Interferon-induced protein 44
TMEM150B	mRNA	64.913	7.37679	3.13744	1.17507e-07	up	0.875391	5.06805	0.650616	11	67	9	XP_004015472.1	TMEM150B	chr14:59426809-59432848	+		transmembrane protein 150B	7e-87	NM_001282011.1	TMEM150B	Transmembrane protein 150B
CHGB	mRNA	16.4705	0	20	7.33321e-05	up	0.318388	0.367481	0	14	17	0	XP_004014396.1	CHGB	chr13:47327923-47348956	+		chromogranin B (secretogranin 1)	0	NM_001819.2	CHGB	cDNA, FLJ92530, highly similar to Homo sapiens chromogranin B (secretogranin 1) (CHGB), mRNA
LOC101111804	mRNA	2735.07	1187.66	1.20345	0.0119378	up	213.941	266.265	130.618	2156	2823	1449	XP_004009583.1	LOC101111804	chr5:60720831-60741756	+		profilin-1-like	6e-58	NM_005022.3	PFN1	Profilin-1
PCNXL4	mRNA	1356.39	3083.5	-1.1848	0.0213061	down	36.9218	18.0497	46.3322	2724	1400	3762	XP_004011092.1	PCNXL4	chr7:69226882-69254257	+		pecanex-like 4 (Drosophila)	0	NM_022495.5	PCNXL4	cDNA FLJ12946 fis, clone NT2RP2005254
KLF4	mRNA	91.072	242.615	-1.41359	0.00278324	down	13.0846	5.08297	15.301	230	94	296	NM_001164219.1	KLF4	chr2:15622912-15625917	+		Kruppel-like factor 4	0	NM_004235.4	KLF4	Krueppel-like factor 4
AGPAT3	mRNA	398.198	169.666	1.23079	0.00952836	up	8.51893	13.7973	6.63302	241	411	207	XP_004003424.1	AGPAT3	chr1:262077976-262107728	+		1-acylglycerol-3-phosphate O-acyltransferase 3	0	NM_020132.4	AGPAT3	cDNA FLJ61409, highly similar to 1-acyl-sn-glycerol-3-phosphate acyltransferase gamma (EC 2.3.1.51)
BST-2A	mRNA	83.3212	22.1304	1.91265	0.00030694	up	9.55648	9.7648	2.92985	80	86	27	NM_001178050.1	BST-2A	chr5:5486295-5488372	+		Bone marrow stromal cell antigen 2A	1e-18	NM_004335.3	BST2	cDNA FLJ59809, highly similar to Bone marrow stromal antigen 2
CHL1	mRNA	10.6574	98.3573	-3.20618	2.91706e-09	down	1.84423	0.153036	1.59551	126	11	120	XP_004018372.1	CHL1	chr19:25923744-26102401	-		cell adhesion molecule with homology to L1CAM (close homolog of L1)	0	NM_006614.3	CHL1	Neural cell adhesion molecule L1-like protein
RIN3	mRNA	910.72	359.004	1.34301	0.0016137	up	7.13647	17.6141	7.84969	362	940	438	XP_004018179.1	RIN3	chr18:56189221-56310618	+		Ras and Rab interactor 3	0	NM_024832.3	RIN3	RIN3 protein
WFIKKN2	mRNA	89.1343	213.107	-1.25753	0.016299	down	8.90152	2.68418	7.24958	290	92	260	XP_004012806.1	WFIKKN2	chr11:35448900-35453216	-		WAP, follistatin/kazal, immunoglobulin, kunitz and netrin domain containing 2	0	NM_175575.5	WFIKKN2	cDNA, FLJ93258, highly similar to Homo sapiens WFIKKN-related protein (WFIKKNRP), mRNA
PGBD5	mRNA	27.1278	4.09822	2.7267	0.00176323	up	0.555496	0.704006	0.120145	21	28	5	XP_004021635.1	PGBD5	chr25:1746482-1805704	-		piggyBac transposable element derived 5	0	NM_024554.3	PGBD5	PiggyBac transposable element-derived protein 5
SOD3	mRNA	5459.47	1854.85	1.55746	6.80955e-05	up	57.8319	144.826	55.5936	2139	5635	2263	XP_004009790.1	SOD3	chr6:44239212-44245389	+		superoxide dismutase 3, extracellular	1e-96	NM_003102.2	SOD3	Extracellular superoxide dismutase [Cu-Zn]
CHP2	mRNA	57.1622	151.634	-1.40746	0.00662027	down	6.12498	1.41938	4.25338	242	59	185	XP_004021251.1	CHP2	chr24:21375011-21412907	+		calcineurin-like EF hand protein 2	1e-81	NM_022097.3	CHP2	cDNA FLJ77903
ZC3H4	mRNA	604.563	226.222	1.41816	0.000671777	up	3.1229	10.1854	4.30199	182	624	276	ZC3H4	ZC3H4	chr14:53181577-53201678	-		zinc finger CCCH-type containing 4	0	NM_015168.1	ZC3H4	Zinc finger CCCH domain-containing protein 4
SNX8	mRNA	220.898	84.4233	1.38767	0.00300935	up	2.72802	5.79317	2.4902	102	228	103	XP_004021377.1	SNX8	chr24:40806332-40832164	+		sorting nexin 8	1e-150	NM_013321.2	SNX8	cDNA, FLJ96764, highly similar to Homo sapiens sorting nexin 8 (SNX8), mRNA
LOC101112943	mRNA	18.4082	0.819644	4.4892	0.00038897	up	0.0570482	0.257568	0.0129555	4	19	1	XP_004003669.1	LOC101112943	chr1:97064547-97110456	+		uncharacterized LOC101112943	2e-55	NM_001143988.1	NBPF6	Neuroblastoma breakpoint family member 6
FOLR2	mRNA	1110.3	222.943	2.31621	4.57027e-11	up	9.1353	65.9003	14.9482	151	1146	272	XP_004016339.1	FOLR2	chr15:50031556-50034889	+		folate receptor 2 (fetal)	6e-114	NM_001113536.1	FOLR2	Folate receptor beta
TSR1	mRNA	375.914	828.66	-1.14038	0.0280234	down	23.7489	7.87593	19.5972	1113	388	1011	XP_004012603.1	TSR1	chr11:22921400-22930373	-		TSR1, 20S rRNA accumulation, homolog (S. cerevisiae)	0	NM_018128.4	TSR1	Pre-rRNA-processing protein TSR1 homolog
UBE2C	mRNA	280.967	110.652	1.34437	0.00350378	up	17.6514	19.0717	8.45562	256	290	135	XP_004014655.1	UBE2C	chr13:74125917-74129295	+		ubiquitin-conjugating enzyme E2C	1e-102	NM_181803.1	UBE2C	cDNA, FLJ92217, highly similar to Homo sapiens ubiquitin-conjugating enzyme E2C (UBE2C), mRNA
UBE2N	mRNA	146.296	48.359	1.59704	0.0007609	up	8.45795	17.6225	6.65315	69	151	59	NM_001163058.1	UBE2N	chr20:34055201-34055659	+		Ubiquitin-conjugating enzyme	2e-86	NM_003348.3	UBE2N	Ubiquitin-conjugating enzyme E2 N
PRKCQ	mRNA	52.3179	124.586	-1.25176	0.0356406	down	1.19603	0.864635	2.32594	71	54	152	XP_004014224.1	PRKCQ	chr13:10899225-10996244	-		protein kinase C, theta	0	NM_006257.4	PRKCQ	cDNA FLJ60459, highly similar to Protein kinase C theta type (EC 2.7.11.13)
GIMAP6	mRNA	90.1031	18.0322	2.321	4.87344e-06	up	1.07992	4.79877	1.07909	20	93	22	XP_004008402.1	GIMAP6	chr4:112353169-112358543	+		GTPase, IMAP family member 6	1e-80	NM_024711.5	GIMAP6	cDNA, FLJ95514, highly similar to Homo sapiens human immune associated nucleotide 2 (hIAN2), mRNA
LOC101109303	ncRNA	17.4393	0.819644	4.4112	0.000679719	up	0.335653	1.10667	0.0857542	5	18	1	LOC101109303	LOC101109303	chr17:70375117-70384337	+		uncharacterized LOC101109303
SP17	mRNA	308.095	107.373	1.52074	0.000351635	up	24.6603	24.1984	9.49695	309	318	131	NM_001009738.1	SP17	chr21:27378933-27391211	+		Sperm surface protein Sp17	1e-56	NM_017425.3	SPA17	Sperm surface protein Sp17
LOC101117060	mRNA	461.173	166.388	1.47076	0.000404843	up	16.46	60.0654	24.5191	124	476	203	XP_004005553.1	LOC101117060	chr2:239919802-239920225	+		60S ribosomal protein L34-like	9e-62	NM_033625.2	RPL34	60S ribosomal protein L34
LOC101103296	mRNA	85.2589	22.1304	1.94582	0.000205451	up	0.915922	3.6482	1.06973	21	88	27	XP_004022285.1	LOC101103296	chrx:75083983-75106020	+		GRB2-associated-binding protein 3-like	3e-97	NM_080612.3	GAB3	GRB2-associated-binding protein 3
LOC101106024	ncRNA	25.1901	1.63929	3.94172	7.09633e-05	up	0.497909	2.09027	0.188457	6	26	2	LOC101106024	LOC101106024	chr11:49678876-49681245	+		secreted and transmembrane protein 1A-like
LOC101110855	mRNA	565.809	137.7	2.03878	3.74519e-08	up	10.7549	26.0924	7.19074	229	584	168	XP_004013099.1	LOC101110855	chr11:49709062-49711824	+		uncharacterized LOC101110855	2e-28	NM_003004.2	SECTM1	cDNA FLJ77863, highly similar to Homo sapiens secreted and transmembrane 1 (SECTM1), mRNA
MYO15A	mRNA	2.90655	18.8518	-2.69732	0.0200008	down	0.0725912	0.0159228	0.116665	13	3	23	XP_004023222.1	MYO15A	chr11:33984299-34029602	-		myosin XVA	0	NM_016239.3	MYO15A	Unconventional myosin-XV
MSR1	mRNA	2673.06	170.486	3.97077	0	up	9.29392	69.0451	4.98659	353	2759	208	XP_004021786.1	MSR1	chr26:19621360-19664041	+		macrophage scavenger receptor 1	0	NM_138716.2	MSR1	Macrophage scavenger receptor types I and II
LOC101106041	mRNA	26.159	4.91786	2.4112	0.00707424	up	0.0843535	2.16483	0.459756	1	27	6	XP_004019108.1	LOC101106041	chr20:30305819-30306485	+		histone H2B type 1-K-like	1e-68	NM_080593.2	HIST1H2BK	Histone H2B type 1-K
AP1S1	mRNA	1066.7	402.445	1.4063	0.000635006	up	26.6681	55.7055	23.7657	501	1101	491	XP_004021047.1	AP1S1	chr24:35470690-35475043	-		adaptor-related protein complex 1, sigma 1 subunit	9e-88	NM_057089.2	AP1S1	AP-1 complex subunit sigma-1A
ZDHHC3	mRNA	365.257	163.929	1.15584	0.0230583	up	7.00532	13.2121	6.70328	190	377	200	ZDHHC3	ZDHHC3	chr19:54103907-54151981	+		zinc finger, DHHC-type containing 3	3e-169	NM_016598.2	ZDHHC3	Palmitoyltransferase ZDHHC3
ZP2	mRNA	41.6606	268.024	-2.6856	1.1427e-10	down	4.60968	1.0467	7.60711	180	43	327	ZP2	ZP2	chr24:18981709-18993684	-		zona pellucida glycoprotein 2 (sperm receptor)	0	NM_003460.1	ZP2	Zona pellucida sperm-binding protein 2
NDUFA13	mRNA	1878.6	625.388	1.58684	3.50178e-05	up	74.5055	202.636	76.1702	678	1939	763	XP_004008450.1	NDUFA13	chr5:3568050-3576221	-		NADH dehydrogenase (ubiquinone) 1 alpha subcomplex, 13	2e-69	NM_015965.6	NDUFA13	NADH dehydrogenase [ubiquinone] 1 alpha subcomplex subunit 13
MT1A	mRNA	760.548	163.109	2.2212	6.53896e-10	up	351.539	108.548	26.3472	2418	785	199	XP_004015045.1	MT1A	chr14:23505730-23507537	-		Metallothionein-1A	5e-13	NM_175617.3	MT1E	Metallothionein-1E
FBXW10	mRNA	1.9377	24.5893	-3.66561	0.000347176	down	0.492545	0.036013	0.516258	26	2	30	XP_004013365.1	FBXW10	chr11:32555397-32585770	-		F-box and WD repeat domain containing 10	0	NM_031456.3	FBXW10	F-box and WD repeat domain containing 10
KCNE3	mRNA	1.9377	29.5072	-3.92865	3.72422e-05	down	1.68791	0.445661	6.13314	9	2	36	XP_004016368.1	KCNE3	chr15:51990208-51990507	-		potassium voltage-gated channel, Isk-related family, member 3	8e-49	NM_005472.4	KCNE3	Potassium voltage-gated channel subfamily E member 3
LOC101117015	mRNA	5605.77	434.411	3.68978	0	up	26.3385	348.895	30.5911	415	5786	530	XP_004016406.1	LOC101117015	chr15:56371162-56372048	-		ferritin light chain-like	1e-84	NM_000146.3	FTL	Ferritin L-chain
LOC101117013	mRNA	107.542	31.1465	1.78777	0.000314806	up	2.12476	4.52393	1.46689	50	111	38	XP_004016011.1	LOC101117013	chr15:2812861-2826302	+		caspase-1-like	1e-168	NM_033295.3	CASP1	cDNA FLJ58540, highly similar to Caspase-1 (EC 3.4.22.36)
LOC101103260	ncRNA	31.9721	4.91786	2.70071	0.000670334	up	0.797673	1.30921	0.22749	19	33	6	LOC101103260	LOC101103260	chr14:59876075-59883028	-		killer cell immunoglobulin-like receptor 3DL1-like
MT2A	mRNA	2118.88	623.749	1.76426	1.55154e-06	up	193.373	283.882	94.4658	1416	2187	761	XP_004015048.1	MT2A	chr14:23524935-23525893	-		Metallothionein-2	3e-14	NM_005953.3	MT2A	Metallothionein-2
ELOVL5	mRNA	465.048	212.288	1.13136	0.0270034	up	12.5113	17.0065	8.77758	336	480	259	XP_004018954.1	ELOVL5	chr20:25186541-25217895	-		ELOVL fatty acid elongase 5	5e-173	NM_021814.4	ELOVL5	cDNA FLJ43108 fis, clone CTONG2021289, highly similar to Homo sapiens ELOVL family member 5, elongation of long chain fatty acids, mRNA
LOC101106083	mRNA	2010.37	478.672	2.07035	4.12809e-09	up	23.2352	126.306	33.965	363	2075	584	XP_004011532.1	LOC101106083	chr8:23610212-23646178	-		uncharacterized LOC101106083	3e-30	NM_002356.5	MARCKS	Myristoylated alanine-rich C-kinase substrate
LOC101109380	mRNA	17872.4	5489.15	1.70308	7.96361e-06	up	460.695	1503.9	521.779	5371	18447	6697	XP_004015272.1	LOC101109380	chr14:46881845-46899597	+		60S ribosomal protein L12-like	5e-93	NM_000976.3	RPL12	60S ribosomal protein L12
PQLC2	mRNA	203.459	68.0304	1.58048	0.000384125	up	6.56706	11.8093	4.46066	111	210	83	XP_004005220.1	PQLC2	chr2:246166834-246181795	-		PQ loop repeat containing 2	3e-129	NM_017765.2	PQLC2	Lysosomal amino acid transporter 1 homolog
CHAT	mRNA	0	9.83573	-20	0.0101342	down	0.0522897	0	0.284997	2	0	12	XP_004021609.1	CHAT	chr25:43333490-43382309	+		choline O-acetyltransferase	0	NM_020986.3	CHAT	CHAT protein
KCND3	mRNA	5.81311	51.6376	-3.15104	3.28555e-06	down	1.2405	0.157215	1.57761	45	6	63	XP_004002374.1	KCND3	chr1:88330628-88542591	-		potassium voltage-gated channel, Shal-related subfamily, member 3	0	NM_172198.2	KCND3	Potassium voltage-gated channel, Shal-related subfamily, member 3
KRTDAP	mRNA	65.8819	13.1143	2.32874	3.92127e-05	up	1.18312	8.49671	1.91064	9	68	16	XP_004015266.1	KRTDAP	chr14:45254837-45258258	-		keratinocyte differentiation-associated protein	1e-37	NM_207392.2	KRTDAP	Keratinocyte differentiation-associated protein
LOC101103208	mRNA	87.1966	15.5732	2.4852	1.3634e-06	up	1.34129	6.07262	1.25048	19	90	19	XP_004021272.1	LOC101103208	chr24:26560920-26562331	+		sesquipedalian-1-like	2e-21	NM_144671.4	FAM109A	Sesquipedalian-1
PCOLCE2	mRNA	377.852	1300.77	-1.78348	3.33422e-06	down	30.4829	11.8573	46.1145	953	390	1587	XP_004003333.1	PCOLCE2	chr1:244192836-244276667	+		procollagen C-endopeptidase enhancer 2	0	NM_013363.3	PCOLCE2	cDNA PSEC0172 fis, clone PLACE1011835, highly similar to Procollagen C-endopeptidase enhancer 2
RASGRF2	mRNA	86.2277	232.779	-1.43274	0.00240863	down	3.63194	1.32433	4.03871	232	89	284	XP_004009105.1	RASGRF2	chr5:78311541-78560661	+		Ras protein-specific guanine nucleotide-releasing factor 2	0	NM_006909.2	RASGRF2	Ras-specific guanine nucleotide-releasing factor 2
LOC101109397	mRNA	232.524	71.309	1.70522	5.83765e-05	up	1.05718	3.56135	1.23149	68	240	87	XP_004019119.1	LOC101109397	chr20:30668073-30671691	+		histone H1.3-like	1e-44	NM_005320.2	HIST1H1D	Histone H1.3
LOC101103238	mRNA	63.9442	172.125	-1.42857	0.00424277	down	4.04868	2.01578	6.12964	126	66	210	XP_004010138.1	LOC101103238	chr6:88554851-88557212	+		uncharacterized LOC101103238	5e-30	NM_002994.4	CXCL5	C-X-C motif chemokine 5
KCNA2	mRNA	0.968851	18.8518	-4.28228	0.00083472	down	0.166242	0.0175572	0.385922	9	1	23	XP_004002358.1	KCNA2	chr1:87055434-87058916	-		potassium voltage-gated channel, shaker-related subfamily, member 2	0	NM_004974.3	KCNA2	cDNA FLJ77031, highly similar to Homo sapiens potassium voltage-gated channel, shaker-related subfamily, member 2 (KCNA2), mRNA
KCNA5	mRNA	22.2836	59.834	-1.42499	0.0470203	down	1.47059	0.595365	1.8059	54	23	73	XP_004023716.1	KCNA5	chr3:209096820-209226492	-		potassium voltage-gated channel, shaker-related subfamily, member 5	0	NM_002234.3	KCNA5	Potassium voltage-gated channel subfamily A member 5
LOC101103232	mRNA	740.202	81.9644	3.17485	0	up	8.25385	99.9828	12.517	60	764	100	XP_004008529.1	LOC101103232	chr5:10482437-10482845	+		60S ribosomal protein L36-like	4e-54	NM_033643.2	RPL36	60S ribosomal protein L36
LOC101111988	mRNA	1083.18	162.289	2.73863	4.77396e-15	up	18.352	55.2307	9.37952	353	1118	198	XP_004014554.1	LOC101111988	chr13:63046345-63052521	+		agouti-signaling protein-like	9e-42	NM_001672.2	ASIP	Agouti-signaling protein
LOC101105311	miscRNA	34.8786	3.27858	3.4112	1.7451e-05	up	0.792447	3.43661	0.359926	8	36	4	XR_173095.1	LOC101105311	chr2:50371707-50372274	-		high mobility group box 3 pseudogene
ACRBP	mRNA	135.639	18.8518	2.847	6.4541e-10	up	0.878024	4.70698	0.733782	25	140	23	XP_004006983.1	ACRBP	chr3:207732187-207740032	+		acrosin binding protein	0	NM_032489.2	ACRBP	Acrosin-binding protein
LOC101107564	mRNA	419.512	136.061	1.62446	5.20567e-05	up	6.37622	10.4971	3.84596	250	433	166	XP_004002920.1	LOC101107564	chr1:162488502-162547131	+		uncharacterized LOC101107564	7e-83	NM_020351.3	COL8A1	Cell proliferation-inducing protein 41
JAM2	mRNA	622.971	1450.77	-1.21958	0.0115688	down	44.5046	21.2335	55.773	1283	643	1770	XP_004003800.1	JAM2	chr1:128891463-128924019	-		junctional adhesion molecule 2	5e-135	NM_021219.3	JAM2	Junctional adhesion molecule B
LOC101111974	ncRNA	6.78196	29.5072	-2.12129	0.01658	down	0.526741	0.259608	1.30255	13	7	36	LOC101111974	LOC101111974	chr8:61348116-61349557	+		zinc finger protein 639-like
LOC101105336	mRNA	887.467	316.383	1.48802	0.000199733	up	19.2528	69.5196	28.033	241	916	386	XP_004011695.1	LOC101105336	chr9:28105539-28106243	+		60S ribosomal protein L9-like	2e-109	NM_001024921.2	RPL9	Ribosomal protein L9, isoform CRA_d
LOC101107597	mRNA	1652.86	718.008	1.20289	0.0106751	up	53.1244	126.025	61.8643	683	1706	876	XP_004009129.1	LOC101107597	chr5:90474547-90475270	-		60S ribosomal protein L10a-like	5e-125	NM_007104.4	RPL10A	60S ribosomal protein L10a
AMDHD2	mRNA	603.594	190.977	1.66018	1.88361e-05	up	8.88375	23.7348	8.48796	222	623	233	XP_004021176.1	AMDHD2	chr24:2002086-2036923	+		amidohydrolase domain containing 2	0	NM_015944.3	AMDHD2	cDNA FLJ50231, weakly similar to N-acetylglucosamine-6-phosphatedeacetylase (EC 3.5.1.25)
LOC101105321	mRNA	27.1278	92.6198	-1.77155	0.00103342	down	7.24123	1.22422	4.63886	160	28	113	XP_004007574.1	LOC101105321	chr3:179341481-179346347	+		apolipoprotein L3-like	1e-49	NM_145642.2	APOL3	Apolipoprotein L3
LOC101109377	mRNA	10.6574	0.819644	3.70071	0.0364429	up	0.189122	0.494346	0.0429492	4	11	1	XP_004014370.1	LOC101109377	chr13:42782645-42805960	+		dihydrodiol dehydrogenase 3-like	4e-150	NM_003739.5	AKR1C3	cDNA FLJ58390, highly similar to Aldo-keto reductase family 1 member C3homolog (EC 1.-.-.-)
ADORA3	mRNA	804.146	94.259	3.09275	0	up	4.81988	37.6487	4.99143	101	830	115	NM_001009775.1	ADORA3	chr1:88054036-88057092	-		Adenosine receptor A3	4e-151	NM_020683.6	ADORA3	cDNA, FLJ93579, highly similar to Homo sapiens adenosine A3 receptor (ADORA3), transcript variant 2, mRNA
FAM20A	mRNA	199.583	46.7197	2.09489	5.77033e-07	up	1.62518	6.36438	1.68298	50	206	57	XP_004013579.1	FAM20A	chr11:60539624-60594785	+		family with sequence similarity 20, member A	0	NM_017565.3	FAM20A	Family with sequence similarity 20, member A
LOC101111938	ncRNA	6989.29	618.011	3.49944	0	up	74.8493	790.603	79.0002	649	7214	754	LOC101111938	LOC101111938	chr2:40343572-40344059	+		ribosomal protein S25 pseudogene
LOC101107530	ncRNA	361.381	96.718	1.90167	1.09628e-06	up	9.74583	29.1009	8.80344	119	373	118	LOC101107530	LOC101107530	chr8:77861729-77863907	-		60S ribosomal protein L15-like
LOC101111924	mRNA	6.78196	0	20	0.0483211	up	0.327591	0.136228	0	16	7	0	XP_004020363.1	LOC101111924	chr22:20737601-20847022	+		uncharacterized LOC101111924	0	NM_003990.3	PAX2	Paired box protein Pax-2
LOC101111922	mRNA	53.2868	12.2947	2.11575	0.000660366	up	0.984616	2.45113	0.638869	21	55	15	XP_004019984.1	LOC101111922	chr21:44780202-44785490	-		aldehyde dehydrogenase family 3 member B1-like	5e-161	NM_001161473.1	ALDH3B1	Aldehyde dehydrogenase family 3 member B1
STRA13	mRNA	235.431	92.6198	1.34591	0.00434797	up	9.16615	17.2834	7.64951	123	243	113	XP_004013499.1	STRA13	chr11:50049978-50051559	+		stimulated by retinoic acid 13 homolog (mouse)	4e-14	NM_144998.3	STRA13	Centromere protein X
EM4e	mRNA	1711.96	265.565	2.68851	5.21805e-15	up	1.55991	6.04121	1.06041	433	1767	324	XP_004007623.1	EM4e	chr3:206526563-206816490	+		EM4e protein	0	NM_203416.3	CD163	Scavenger receptor cysteine-rich type 1 protein M130
LOC101111915	mRNA	301.313	22.1304	3.76716	0	up	3.20363	19.7931	1.63696	48	311	27	XP_004019129.1	LOC101111915	chr20:30761833-30762278	+		histone H2B type 1-like	2e-68	NM_003518.3	HIST1H2BG	Histone H2B type 1-C/E/F/G/I
LOC101107553	mRNA	109.48	9.83573	3.47649	1.15543e-11	up	1.9536	21.0668	2.2183	10	113	12	XP_004017811.1	LOC101107553	chr18:21310799-21311086	+		40S ribosomal protein S29-like	4e-27	NM_001032.4	RPS29	40S ribosomal protein S29
LOC101105383	mRNA	190.864	70.4894	1.43706	0.00226121	up	11.5281	12.4554	5.21341	173	197	86	XP_004021464.1	LOC101105383	chr25:24559726-24560573	+		ubiquitin carboxyl-terminal hydrolase isozyme L3-like	9e-135	NM_006002.4	UCHL3	Ubiquitin carboxyl-terminal hydrolase isozyme L3
EDNRA	mRNA	313.908	706.533	-1.17042	0.0202927	down	18.1411	13.5364	34.3118	414	324	862	NM_001009433.1	EDNRA	chr17:10416386-10482146	-		Endothelin-1 receptor	0	NM_001957.3	EDNRA	Endothelin-1 receptor
ALOX12B	mRNA	0	9.01608	-20	0.0169878	down	0.0778558	0	0.25932	3	0	11	XP_004012727.1	ALOX12B	chr11:27280245-27291308	-		arachidonate 12-lipoxygenase, 12R type	0	NM_001139.2	ALOX12B	Arachidonate 12-lipoxygenase, 12R-type
COL11A2	mRNA	90.1031	27.8679	1.69297	0.00149213	up	0.250213	1.00537	0.356434	22	93	34	XP_004019217.1	COL11A2	chr20:7453664-7481321	-		collagen, type XI, alpha 2	0	NM_080681.2	COL11A2	Collagen alpha-2(XI) chain
LOC101105391	mRNA	137.577	33.6054	2.03347	7.68052e-06	up	2.85208	11.7063	3.21888	33	142	41	XP_004022597.1	LOC101105391	chrx:18341596-18368877	+		60S acidic ribosomal protein P2-like	3e-25	NM_001004.3	RPLP2	60S acidic ribosomal protein P2
AFF3	mRNA	102.698	241.795	-1.23537	0.0176404	down	3.36796	1.60064	4.21743	214	106	295	XP_004007385.1	AFF3	chr3:101242641-101721418	+		AF4/FMR2 family, member 3	0	NM_002285.2	AFF3	AF4/FMR2 family member 3
LOC101107516	ncRNA	281.936	16.3929	4.10422	0	up	1.40421	5.2871	0.351432	73	291	20	LOC101107516	LOC101107516	chr3:207272304-207298290	+		uncharacterized LOC101107516
LOC101107513	mRNA	124.982	8.19644	3.93058	2.36478e-14	up	0.221729	6.79688	0.509137	4	129	10	XP_004007133.1	LOC101107513	chr3:1352627-1360833	+		ficolin-2-like	4e-116	NM_002003.3	FCN1	Ficolin-1
CIITA	mRNA	237.368	57.3751	2.04863	5.07352e-07	up	1.93669	3.32977	0.905509	136	245	70	XP_004021219.1	CIITA	chr24:9540624-9595694	+		class II, major histocompatibility complex, transactivator	0	NM_001286403.1	CIITA	Class II, major histocompatibility complex, transactivator
TIMM8B	mRNA	577.435	226.222	1.35192	0.00169605	up	33.7583	63.1162	28.0175	303	596	276	XP_004016073.1	TIMM8B	chr15:21825003-21827200	-		translocase of inner mitochondrial membrane 8 homolog B (yeast)	2e-44	NM_012459.2	TIMM8B	Mitochondrial import inner membrane translocase subunit Tim8 B
KCNT1	mRNA	128.857	15.5732	3.04863	1.13827e-10	up	0.313409	1.72263	0.235186	23	133	19	XP_004007171.1	KCNT1	chr3:3448675-3522376	-		potassium channel, subfamily T, member 1	0	NM_020822.2	KCNT1	cDNA FLJ45339 fis, clone BRHIP3008320, highly similar to Potassium channel subfamily T member 1
MSMB	mRNA	261.59	25.409	3.3639	4.44089e-16	up	27.4315	29.9573	3.28713	235	270	31	XP_004021615.1	MSMB	chr25:43643894-43654059	-		microseminoprotein, beta-	4e-30	NM_138634.2	MSMB	Beta-microseminoprotein
SOX5	mRNA	56.1934	143.438	-1.35195	0.0121692	down	2.00227	1.11336	3.18752	100	58	175	XP_004006830.1	SOX5	chr3:190933822-191394908	+		SRY (sex determining region Y)-box 5	0	NM_178010.2	SOX5	Transcription factor SOX-5
UNC93B1	mRNA	1276.95	595.061	1.10159	0.0355496	up	13.2726	34.595	18.1979	481	1318	726	XP_004023453.1	UNC93B1	chr21:44799279-44818883	-		unc-93 homolog B1 (C. elegans)	0	NM_030930.2	UNC93B1	Protein unc-93 homolog B1
SOX4	mRNA	1151.96	286.875	2.0056	2.25573e-08	up	15.5655	85.8844	24.1408	205	1189	350	XP_004019388.1	SOX4	chr20:35440336-35441659	-		SRY (sex determining region Y)-box 4	4e-78	NM_003107.2	SOX4	Transcription factor SOX-4
KCNS3	mRNA	226.711	795.055	-1.8102	3.04078e-06	down	12.3125	5.69343	22.5784	481	234	970	XP_004005750.1	KCNS3	chr3:25888528-25903026	+		potassium voltage-gated channel, delayed-rectifier, subfamily S, member 3	0	NM_002252.4	KCNS3	Potassium voltage-gated channel subfamily S member 3
KCNS2	mRNA	0	7.37679	-20	0.047805	down	0.12672	0	0.148001	7	0	9	XP_004011868.1	KCNS2	chr9:78414269-78417376	-		potassium voltage-gated channel, delayed-rectifier, subfamily S, member 2	0	NM_020697.2	KCNS2	Potassium voltage-gated channel subfamily S member 2
MSLN	mRNA	362.35	92.6198	1.96799	3.85781e-07	up	12.1552	16.3676	4.72617	264	374	113	XP_004023210.1	MSLN	chr24:597599-600759	+		mesothelin	4e-95	NM_013404.4	MSLN	Mesothelin
ENTPD1	mRNA	253.839	118.029	1.10478	0.048135	up	5.75581	6.88451	3.60494	209	262	144	XP_004020114.1	ENTPD1	chr22:16478531-16526000	+		ectonucleoside triphosphate diphosphohydrolase 1	0	NM_001776.5	ENTPD1	Ectonucleoside triphosphate diphosphohydrolase 1
KCNQ1	mRNA	35.8475	4.91786	2.86577	0.000140776	up	0.606209	1.33248	0.206503	16	37	6	XP_004020008.1	KCNQ1	chr21:48179420-48315540	-		potassium voltage-gated channel, KQT-like subfamily, member 1	0	NM_181798.1	KCNQ1	Potassium voltage-gated channel isoform 1
WNT11	mRNA	27.1278	95.8983	-1.82173	0.000590476	down	2.40829	0.801188	3.19947	80	28	117	XP_004016384.1	WNT11	chr15:53760806-53778317	-		wingless-type MMTV integration site family, member 11	0	NM_004626.2	WNT11	Protein Wnt-11
RASGRP4	mRNA	146.296	29.5072	2.30976	2.08744e-07	up	0.814196	4.02963	0.918135	29	151	36	XP_004015718.1	RASGRP4	chr14:47405359-47419007	-		RAS guanyl releasing protein 4	0	NM_170604.2	RASGRP4	RAS guanyl releasing protein 4 variant 9
RASGRP1	mRNA	258.683	58.1947	2.15223	7.73643e-08	up	1.64732	4.30998	1.09789	97	267	71	XP_004010482.1	RASGRP1	chr7:31117966-31194546	-		RAS guanyl releasing protein 1 (calcium and DAG-regulated)	0	NM_005739.3	RASGRP1	cDNA, FLJ94771, highly similar to Homo sapiens RAS guanyl releasing protein 1 (calcium and DAG-regulated) (RASGRP1), mRNA
WNT2B	mRNA	328.44	702.435	-1.09673	0.0447992	down	21.7787	8.07549	19.5104	869	339	857	XP_004002377.1	WNT2B	chr1:89050620-89065606	+		wingless-type MMTV integration site family, member 2B	0	NM_024494.2	WNT2B	Protein Wnt-2b
LOC101116081	mRNA	168.58	50.8179	1.73002	0.000112137	up	1.97314	12.9427	4.4011	25	174	62	XP_004015599.1	LOC101116081	chr14:16545057-16549367	+		60S ribosomal protein L22-like 1-like	3e-51	NM_001099645.1	RPL22L1	60S ribosomal protein L22-like 1
LOC101116080	ncRNA	386.572	1090.13	-1.49569	0.000293379	down	129.261	36.8823	117.243	1332	399	1330	LOC101116080	LOC101116080	chr14:57060028-57060607	+		prostaglandin E synthase 3-like
LOC101110141	ncRNA	11.6262	38.5233	-1.72835	0.0332063	down	1.21078	0.340994	1.27638	40	12	47	LOC101110141	LOC101110141	chr4:65419355-65425488	-		oxysterol-binding protein-related protein 9-like
KBTBD6	mRNA	233.493	59.834	1.96434	1.77261e-06	up	2.57328	6.14031	1.77751	96	241	73	XP_004012299.1	KBTBD6	chr10:11689410-11691610	-		kelch repeat and BTB (POZ) domain containing 6	0	NM_152903.4	KBTBD6	Kelch repeat and BTB domain-containing protein 6
LOC101110162	mRNA	9.68851	0	20	0.00647683	up	0	0.550199	0.0175273	0	10	0	XP_004014373.1	LOC101110162	chr13:42929313-42946843	+		prostaglandin F synthase 1-like	5e-141	NM_003739.5	AKR1C3	cDNA FLJ58390, highly similar to Aldo-keto reductase family 1 member C3homolog (EC 1.-.-.-)
SPP1	mRNA	2314.58	463.918	2.31881	1.85985e-11	up	148.54	93.9525	21.2873	3590	2389	566	NM_001009224.1	SPP1	chr14:23695521-23725459	-		Osteopontin	7e-78	NM_001251830.1	SPP1	Secreted phosphoprotein 1
TMEM120B	mRNA	72.6638	27.8679	1.38263	0.03232	up	2.34026	3.47569	1.50583	48	75	34	XP_004017394.1	TMEM120B	chr17:53110149-53151789	-		transmembrane protein 120B	0	NM_001080825.2	TMEM120B	Transmembrane protein 120B
LOC101116099	mRNA	877.779	162.289	2.43529	6.20237e-12	up	15.4507	41.8644	8.761	318	906	198	XP_004019216.1	LOC101116099	chr20:7367138-7372146	-		HLA class II histocompatibility antigen, DM alpha chain-like	2e-104	NM_006120.3	HLA-DMA	HLA class II histocompatibility antigen, DM alpha chain
SPI1	mRNA	499.927	49.9983	3.32177	0	up	4.2632	25.8141	2.91645	81	516	61	XP_004016797.1	SPI1	chr15:75430922-75445405	-		spleen focus forming virus (SFFV) proviral integration oncogene spi1	2e-127	NM_003120.2	SPI1	Transcription factor PU.1
GTSE1	mRNA	124.982	34.425	1.86019	8.08823e-05	up	2.08682	3.28047	1.02073	78	129	42	XP_004007708.1	GTSE1	chr3:220737847-220755934	+		G-2 and S-phase expressed 1	0	NM_016426.6	GTSE1	G2 and S phase-expressed protein 1
LOC101103345	ncRNA	4.84425	32.7858	-2.75872	0.000743711	down	1.20644	0.173747	1.32838	33	5	40	LOC101103345	LOC101103345	chr14:56660973-56671905	-		zinc finger protein 350-like
MMP15	mRNA	175.362	77.8662	1.17127	0.0366691	up	3.35454	4.00215	1.99647	145	181	95	XP_004015617.1	MMP15	chr14:25364949-25384191	+		matrix metallopeptidase 15 (membrane-inserted)	3e-169	NM_002428.2	MMP15	Matrix metalloproteinase-15
MMP14	mRNA	9676.88	2254.84	2.10152	2.03304e-09	up	60.6162	301.64	79.4148	1908	9988	2751	NM_001166181.1	MMP14	chr7:21594901-21603143	-		Membrane-inserted matrix metallopeptidase 14	0	NM_004995.3	MMP14	cDNA, FLJ93047, highly similar to Homo sapiens matrix metallopeptidase 14 (membrane-inserted) (MMP14), mRNA
MMP13	mRNA	351.693	8.19644	5.42318	0	up	0.397343	13.7097	0.37899	10	363	10	NM_001166179.1	MMP13	chr15:5258838-5269618	+		Matrix metallopeptidase 13	0	NM_002427.3	MMP13	cDNA FLJ78136, highly similar to Homo sapiens matrix metallopeptidase 13 (collagenase 3) (MMP13), mRNA
MMP11	mRNA	1797.22	753.253	1.25456	0.00544877	up	16.7952	59.2583	28.0568	500	1855	919	XP_004017711.1	MMP11	chr17:70499136-70503700	+		matrix metallopeptidase 11 (stromelysin 3)	6e-167	NM_005940.3	MMP11	cDNA PSEC0140 fis, clone PLACE1005783, highly similar to STROMELYSIN-3 (EC 3.4.24.-)
TXN	mRNA	4151.53	1120.45	1.88956	1.41661e-07	up	209.73	436.493	133.158	1956	4285	1367	NM_001009421.1	TXN	chr2:13016496-13028441	+		Thioredoxin	2e-53	NM_003329.3	TXN	Thioredoxin
GRIP2	mRNA	12.5951	46.7197	-1.89117	0.00710688	down	0.259622	0.229147	0.960199	14	13	57	XP_004018742.1	GRIP2	chr19:57577640-57611442	+		glutamate receptor interacting protein 2	0	NM_001080423.2	GRIP2	Glutamate receptor-interacting protein 2
ERI2	mRNA	96.8851	35.2447	1.45887	0.00880224	up	1.52211	2.58354	1.0617	56	100	43	XP_004020868.1	ERI2	chr24:18527262-18540803	-		ERI1 exoribonuclease family member 2	0	NM_080663.2	ERI2	ERI1 exoribonuclease 2
IGSF10	mRNA	1028.92	5521.12	-2.42383	1.27997e-11	down	44.3468	6.43519	38.9729	6962	1062	6736	XP_004003296.1	IGSF10	chr1:234697613-234721755	+		immunoglobulin superfamily, member 10	0	NM_178822.4	IGSF10	Immunoglobulin superfamily member 10
FAM71F1	mRNA	10.6574	0.819644	3.70071	0.0364429	up	0.176375	0.402352	0.0320436	5	11	1	XP_004008091.1	FAM71F1	chr4:92751612-92767533	+		family with sequence similarity 71, member F1	1e-168	NM_032599.3	FAM71F1	family with sequence similarity 71, member F1
LOC101102278	mRNA	1134.52	404.084	1.48936	0.000180354	up	30.9753	56.0385	22.5604	615	1171	493	XP_004003404.1	LOC101102278	chr1:259573236-259574544	-		actin, cytoplasmic 1-like	0	NM_001101.3	ACTB	Beta-actin
LOC101110112	ncRNA	988.228	295.891	1.73978	3.25268e-06	up	21.5744	67.1353	22.7403	311	1020	361	LOC101110112	LOC101110112	chr1:92272459-92274411	+		60S ribosomal protein L7-like
YKT6	mRNA	574.529	249.991	1.2005	0.0114715	up	25.1673	35.5529	17.4981	399	593	305	YKT6	YKT6	chr4:77164497-77172238	-		YKT6 v-SNARE homolog (S. cerevisiae)	3e-100	NM_006555.3	YKT6	cDNA, FLJ93006, Homo sapiens SNARE protein Ykt6 (YKT6), mRNA
LOC101102259	mRNA	1.9377	26.2286	-3.75872	0.000163437	down	0.391579	0.0489737	0.608447	19	2	32	XP_004015942.1	LOC101102259	chr14:59732761-59746310	+		NACHT, LRR and PYD domains-containing protein 2-like	0	NM_206828.3	NLRP7	cDNA FLJ60981, highly similar to NACHT, LRR and PYD-containing protein 7
GRIK2	mRNA	8.71966	43.4411	-2.31672	0.00100262	down	0.485543	0.101308	0.570155	41	9	53	XP_004011294.1	GRIK2	chr8:34947839-35679781	-		glutamate receptor, ionotropic, kainate 2	0	NM_175768.3	GRIK2	cDNA FLJ77447, highly similar to Homo sapiens glutamate receptor, ionotropic, kainate 2 (GRIK2), transcript variant 1, mRNA
SNRPD2	mRNA	2574.24	986.851	1.38324	0.000919239	up	106.366	262.745	113.833	1022	2657	1204	XP_004015372.1	SNRPD2	chr14:52323266-52326128	-		small nuclear ribonucleoprotein D2 polypeptide 16.5kDa	5e-64	NM_177542.2	SNRPD2	Small nuclear ribonucleoprotein Sm D2
LOC101109655	ncRNA	3082.88	1096.68	1.49113	0.000176608	up	156.88	397.605	159.789	1193	3182	1338	LOC101109655	LOC101109655	chr1:10191165-10191592	-		ribosomal protein S15 pseudogene
TGFBI	mRNA	1769.12	818.824	1.11141	0.0337792	up	42.0645	38.5676	20.1653	1893	1826	999	XP_004008863.1	TGFBI	chr5:44831852-44859674	+		transforming growth factor, beta-induced, 68kDa	0	NM_000358.2	TGFBI	Transforming growth factor beta
LOC101111669	mRNA	40.6917	11.475	1.82624	0.013281	up	1.71798	5.71534	1.8207	12	42	14	XP_004019127.1	LOC101111669	chr20:30761108-30761500	-		histone H2A type 1-C-like	2e-69	NM_003512.3	HIST1H2AC	Histone H2A type 1-C
LOC101117120	mRNA	931.066	304.908	1.61051	2.89618e-05	up	30.6511	114.829	42.4972	244	961	372	XP_004019590.1	LOC101117120	chr21:32201411-32201858	-		40S ribosomal protein S15a-like	1e-72	NM_001030009.1	RPS15A	cDNA FLJ77670, highly similar to Homo sapiens ribosomal protein S15a (RPS15A), mRNA
LOC101109636	mRNA	155.985	56.5554	1.46367	0.00260561	up	3.8634	10.8928	4.45272	54	161	69	XP_004015273.1	LOC101109636	chr14:46860295-46861170	+		nucleophosmin-like	4e-123	NM_199185.3	NPM1	Truncated nucleolar phosphoprotein B23
LOC101109634	miscRNA	9756.33	2568.76	1.92526	8.35361e-08	up	146.942	668.193	198.781	2105	10070	3134	XR_173291.1	LOC101109634	chr13:53465239-53466208	+		pancreatic progenitor cell differentiation and proliferation factor-like
LOC101102230	mRNA	403.042	37.7036	3.41816	0	up	3.6799	12.7945	1.34885	114	416	46	XP_004008271.1	LOC101102230	chr4:40237530-40311238	-		platelet glycoprotein 4-like	0	NM_001127444.1	CD36	CD36 antigen (Collagen type I receptor, thrombospondin receptor), isoform CRA_a
LOC101117149	mRNA	277.091	63.9322	2.11575	9.97125e-08	up	12.4574	37.2143	9.73071	91	286	78	XP_004006232.1	LOC101117149	chr3:104705786-104706785	-		putative uncharacterized protein encoded by LINC00116-like
MYO1G	mRNA	159.86	31.9661	2.3222	1.01171e-07	up	1.0279	2.84537	0.638869	57	165	39	XP_004008025.1	MYO1G	chr4:76680046-76696386	+		myosin IG	0	NM_033054.2	MYO1G	Unconventional myosin-Ig
MYO1F	mRNA	740.202	159.831	2.21138	8.40205e-10	up	2.4568	11.0274	2.69393	162	764	195	XP_004009372.1	MYO1F	chr5:14805144-14842898	-		myosin IF	0	NM_012335.3	MYO1F	MYO1F variant protein
ABRACL	mRNA	508.647	138.52	1.87657	7.4884e-07	up	24.8303	34.3889	10.5593	361	525	169	XP_004011429.1	ABRACL	chr8:63796351-63811281	+		ABRA C-terminal like	7e-39	NM_021243.2	ABRACL	ABRA C-terminal like
LOC101102223	mRNA	3536.31	777.842	2.18469	3.03687e-10	up	13.1526	87.4397	21.7227	522	3650	949	XP_004007029.1	LOC101102223	chr3:213604186-213606418	+		histone H1.0-like	1e-59	NM_005318.3	H1F0	Histone H1.0
TRDN	mRNA	328.44	42.6215	2.94598	4.36318e-14	up	3.17153	13.285	1.9456	77	339	52	XP_004011198.1	TRDN	chr8:14792985-14929734	+		triadin	2e-94	NM_006073.3	TRDN	cDNA FLJ75524, highly similar to Homo sapiens triadin (TRDN), mRNA
LOC101117199	mRNA	248.995	69.6697	1.83751	8.20989e-06	up	4.12907	10.1884	3.22671	99	257	85	XP_004018560.1	LOC101117199	chr19:52911981-52913890	-		chemokine C-C motif receptor-like 2-like	2e-120	NM_003965.4	CCRL2	Alpha-helix coiled-coil rod homologue
LOC101109675	ncRNA	29.0655	7.37679	1.97824	0.0243675	up	1.06874	3.96507	1.19005	7	30	9	LOC101109675	LOC101109675	chr26:30156225-30156632	-		coiled-coil domain containing 25 pseudogene
LOC101109671	ncRNA	128.857	45.0804	1.5152	0.00248427	up	2.7756	7.43497	2.92771	47	133	55	LOC101109671	LOC101109671	chr25:3179646-3180608	-		putative heterogeneous nuclear ribonucleoprotein A1-like 3-like
LHCGR	mRNA	635.566	97.5376	2.70401	7.06102e-14	up	6.03101	12.0328	2.08289	313	656	119	NM_001278566.1	LHCGR	chr3:75708269-75749217	+		Luteinizing hormone receptor A-form	0	NM_000233.3	LHCGR	Lutropin-choriogonadotropic hormone receptor
IZUMO1	mRNA	29.0655	7.37679	1.97824	0.0243675	up	0.763496	1.67472	0.480152	13	30	9	NM_001164492.1	IZUMO1	chr14:54408900-54411844	-		izumo sperm-egg fusion 1	3e-122	NM_182575.2	IZUMO1	Izumo sperm-egg fusion protein 1
GRID1	mRNA	45.536	168.847	-1.89063	3.32008e-05	down	2.20966	0.671527	2.81287	147	47	206	XP_004021702.1	GRID1	chr25:40006574-40682630	-		glutamate receptor, ionotropic, delta 1	0	NM_017551.2	GRID1	cDNA FLJ78030
BIN2	mRNA	571.622	151.634	1.91447	3.17804e-07	up	5.44927	15.3057	4.57882	200	590	185	XP_004006389.1	BIN2	chr3:134750489-134787540	+		bridging integrator 2	0	NM_016293.2	BIN2	cDNA, FLJ95061, highly similar to Homo sapiens bridging integrator 2 (BIN2), mRNA
TK1	mRNA	32.9409	7.37679	2.15882	0.00639624	up	1.36436	2.13053	0.531161	21	34	9	XP_004013524.1	TK1	chr11:52963151-52975498	+		thymidine kinase 1, soluble	4e-109	NM_003258.4	TK1	Thymidine kinase, cytosolic
IDI1	mRNA	883.592	1985.18	-1.16782	0.0229902	down	78.1162	24.2063	61.4235	2799	912	2422	XP_004014765.1	IDI1	chr13:45500427-45504090	+		isopentenyl-diphosphate delta isomerase 1	9e-121	NM_004508.2	IDI1	Isopentenyl-diphosphate Delta-isomerase 1
NFAM1	mRNA	237.368	9.83573	4.59295	0	up	1.34925	15.7745	0.735389	20	245	12	XP_004007693.1	NFAM1	chr3:217348498-217377094	-		NFAT activating protein with ITAM motif 1	4e-57	NM_145912.5	NFAM1	NFAT activation molecule 1
EQTN	mRNA	31.0032	85.243	-1.45916	0.0157302	down	1.74338	1.60689	4.99098	33	32	104	XP_004005371.1	EQTN	chr2:94899173-94916187	-		equatorin, sperm acrosome associated	1e-69	NM_020641.2	EQTN	Equatorin
LOC101117112	mRNA	5976.84	735.221	3.02313	0	up	85.7255	399.96	55.6165	1257	6169	897	LOC101117112	LOC101117112	chr18:57604373-57610137	-
GRIA4	mRNA	62.0065	181.961	-1.55314	0.00106177	down	1.76395	1.2334	4.08876	87	64	222	XP_004016010.1	GRIA4	chr15:1432779-2093952	-		Glutamate receptor subunit AMPA4	0	NM_001112812.1	GRIA4	GRIA4 protein
LOC101107801	mRNA	17.4393	1.63929	3.4112	0.00410224	up	0.192583	0.506913	0.0672848	6	18	2	XP_004012382.1	LOC101107801	chr10:70739123-70801786	+		multidrug resistance-associated protein 4-like	0	NM_005845.3	ABCC4	cDNA FLJ77042, highly similar to Homo sapiens ATP-binding cassette, sub-family C (CFTR/MRP), member 4, mRNA
KERA	mRNA	56.1934	234.418	-2.06061	1.22399e-06	down	4.56618	1.44673	6.81778	174	58	286	XP_004006299.1	KERA	chr3:127341303-127348791	-		keratocan	0	NM_007035.3	KERA	Keratocan
IGSF6	mRNA	125.951	19.6715	2.67868	8.79222e-09	up	2.27566	9.69639	1.71078	29	130	24	XP_004020885.1	IGSF6	chr24:20164552-20173772	-		immunoglobulin superfamily, member 6	2e-86	NM_005849.3	IGSF6	Immunoglobulin superfamily member 6
LOC101106730	mRNA	122.075	20.4911	2.5747	3.66058e-08	up	1.6191	8.11167	1.53206	24	126	25	XP_004002751.1	LOC101106730	chr1:111004333-111011120	+		low affinity immunoglobulin gamma Fc region receptor II-like	4e-73	NM_004001.4	FCGR2B	Low affinity immunoglobulin gamma Fc region receptor II-b
FAM171A2	mRNA	533.837	70.4894	2.92092	2.10942e-15	up	2.84593	26.4045	3.94074	56	551	86	XP_004023636.1	FAM171A2	chr11:43576013-43584010	-		family with sequence similarity 171, member A2	8e-170	NM_198475.2	FAM171A2	Protein FAM171A2
LOC101116002	mRNA	451.485	15.5732	4.85754	0	up	0.865596	7.52582	0.294863	51	466	19	XP_004002208.1	LOC101116002	chr1:63118200-63145102	+		epithelial chloride channel protein-like	0	NM_001285.3	CLCA1	Calcium-activated chloride channel regulator 1
TWSG1	mRNA	2679.84	5989.96	-1.1604	0.0365444	down	99.2975	42.2792	106.719	6177	2766	7308	XP_004020557.1	TWSG1	chr23:41899551-41917699	+		twisted gastrulation homolog 1 (Drosophila)	1e-123	NM_020648.5	TWSG1	Twisted gastrulation protein homolog 1
TRH	mRNA	155.985	0.819644	7.57219	0	up	0.307117	9.39975	0.0557964	5	161	1	XP_004018580.1	TRH	chr19:55748529-55751288	-		Thyrotropin-releasing hormone	6e-69	NM_007117.4	TRH	Pro-thyrotropin-releasing hormone
ASRGL1	mRNA	3875.4	1128.65	1.77975	1.16909e-06	up	30.7297	99.2779	32.6816	1177	4000	1377	XP_004019647.1	ASRGL1	chr21:40134681-40157486	+		Asparaginase-like 1 protein	7e-148	NM_025080.3	ASRGL1	cDNA FLJ33589 fis, clone BRAMY2012536, highly similar to Homo sapiens asparaginase like 1 (ASRGL1), mRNA
URM1	mRNA	469.893	190.157	1.30514	0.00350559	up	16.1254	40.401	18.4695	184	485	232	XP_004005652.1	URM1	chr3:7828369-7843274	-		ubiquitin related modifier 1	2e-51	NM_030914.3	URM1	Ubiquitin-related modifier 1
LOC101107840	ncRNA	195.708	79.5055	1.29958	0.00929076	up	9.86519	11.2691	5.15882	168	202	97	LOC101107840	LOC101107840	chr1:245106669-245107629	-		sodium/potassium-transporting ATPase subunit beta-3-like
EFR3B	mRNA	129.826	45.0804	1.52601	0.00219051	up	1.78715	2.67796	1.05046	85	134	55	XP_004005779.1	EFR3B	chr3:32410749-32460912	+		EFR3 homolog B (S. cerevisiae)	0	NM_014971.1	EFR3B	EFR3 homolog B (S. cerevisiae)
LOC101110066	mRNA	2242.89	760.63	1.56009	5.46832e-05	up	155.46	248.604	95.2659	1376	2315	928	XP_004011159.1	LOC101110066	chr8:1941717-1947211	-		cytochrome c oxidase subunit 7A2, mitochondrial-like	5e-38	NM_001865.3	COX7A2	Cytochrome c oxidase subunit 7A2, mitochondrial
POU2F2	mRNA	51.3491	4.91786	3.38424	3.49805e-07	up	0.581237	1.95207	0.211196	15	53	6	XP_004015340.1	POU2F2	chr14:50171389-50211915	+		POU class 2 homeobox 2	0	NM_002698.4	POU2F2	POU domain, class 2, transcription factor 2
PRR5L	mRNA	211.209	83.6037	1.33704	0.00561036	up	2.46926	5.221	2.3346	98	218	102	XP_004016458.1	PRR5L	chr15:65047953-65125561	+		proline rich 5 like	0	NM_024841.4	PRR5L	Proline-rich protein 5-like
IGSF9B	mRNA	15.5016	1.63929	3.24128	0.0115093	up	0.12193	0.206036	0.0246133	9	16	2	XP_004019878.1	IGSF9B	chr21:32277500-32362794	+		immunoglobulin superfamily, member 9B	0	np_055802	np_055802
LOC101109590	ncRNA	1028.92	394.249	1.38395	0.000883622	up	19.173	71.5069	30.9449	270	1062	481	LOC101109590	LOC101109590	chr2:117027305-117028099	-		ribosomal protein S3A pseudogene
LOC101111734	ncRNA	95.9162	219.665	-1.19546	0.0282975	down	10.6114	5.51419	14.2206	182	99	268	LOC101111734	LOC101111734	chr13:73226079-73227043	-		ribosomal protein L12 pseudogene
LOC101109593	miscRNA	473.768	1066.36	-1.17044	0.0201144	down	11.2001	6.80999	17.28	766	489	1301	XR_173481.1	LOC101109593	chrx:116953851-117034337	-		UDP-N-acetylglucosamine transferase subunit ALG13 homolog
LOC101103401	mRNA	286.78	61.4733	2.22191	1.67633e-08	up	6.48324	30.4528	7.44516	60	296	75	XP_004010743.1	LOC101103401	chr7:69340588-69341108	+		60S ribosomal protein L21-like	1e-84	NM_000982.3	RPL21	60S ribosomal protein L21
SYK	mRNA	598.75	95.8983	2.64238	3.2141e-13	up	2.20721	7.85787	1.43048	165	618	117	XP_004004114.1	SYK	chr2:25701110-25757965	+		spleen tyrosine kinase	0	NM_003177.5	SYK	cDNA FLJ90539 fis, clone OVARC1000255, highly similar to Tyrosine-protein kinase SYK (EC 2.7.10.2)
BCL2L15	mRNA	124.013	18.8518	2.71772	6.54123e-09	up	2.99053	8.4615	1.45305	43	128	23	XP_004002393.1	BCL2L15	chr1:90335173-90340054	-		BCL2-like 15	2e-65	NM_001029946.1	BCL2L15	Bcl-2-like protein 15
BCL2L14	mRNA	265.465	13.1143	4.33931	0	up	1.18887	7.20065	0.401844	43	274	16	XP_004006907.1	BCL2L14	chr3:202593692-202617147	-		BCL2-like 14 (apoptosis facilitator)	7e-125	NM_138724.1	BCL2L14	Apoptosis facilitator Bcl-2-like protein 14
TMEM132B	mRNA	0.968851	21.3107	-4.45916	0.000236452	down	0.476812	0.0167857	0.41709	27	1	26	XP_004017609.1	TMEM132B	chr17:49885384-50117480	-		transmembrane protein 132B	0	NM_052907.3	TMEM132B	Transmembrane protein 132B
TMEM132A	mRNA	551.276	210.648	1.38794	0.00107773	up	9.19188	9.86377	4.26686	504	569	257	XP_004019608.1	TMEM132A	chr21:36450392-36463238	+		transmembrane protein 132A	0	NM_178031.2	TMEM132A	Transmembrane protein 132A
BCL2L11	mRNA	120.138	44.2608	1.44059	0.00601218	up	1.85689	7.29531	3.07369	30	124	54	XP_004006234.1	BCL2L11	chr3:105207550-105251457	+		BCL2-like 11 (apoptosis facilitator)	5e-65	NM_207003.2	BCL2L11	Bcl-2-like protein 11
LOC101109584	mRNA	2208.98	736.04	1.58552	3.57259e-05	up	23.9618	46.8457	17.6351	1109	2280	898	XP_004021084.1	LOC101109584	chr24:36839529-36868245	+		pentatricopeptide repeat-containing protein 1, mitochondrial-like	0	NM_001198879.1	ATP5J2-PTCD1	ATP5J2-PTCD1 readthrough
LOC101103417	mRNA	26.159	6.55715	1.99616	0.033966	up	0.157933	1.01329	0.286931	4	27	8	XP_004015621.1	LOC101103417	chr14:33588262-33598572	+		uncharacterized LOC101103417	4e-42	NM_001197225.2	BEAN1	Protein BEAN1
NAPEPLD	mRNA	230.587	495.885	-1.1047	0.0431748	down	20.7983	10.669	25.9189	441	238	605	XP_004007872.1	NAPEPLD	chr4:44428459-44450896	-		N-acyl phosphatidylethanolamine phospholipase D	0	NM_198990.4	NAPEPLD	cDNA FLJ59821, highly similar to Homo sapiens N-acyl-phosphatidylethanolamine-hydrolyzing phospholipase D (NAPE-PLD), mRNA
TRAPPC5	mRNA	845.807	380.315	1.15313	0.0189037	up	23.3796	57.6007	29.252	337	873	464	XP_004008607.1	TRAPPC5	chr5:14199161-14201185	+		trafficking protein particle complex 5	7e-105	NM_174894.2	TRAPPC5	Trafficking protein particle complex subunit 5
C12H1orf95	mRNA	93.9785	231.14	-1.29836	0.00991805	down	14.613	3.25439	9.06761	414	97	282	XP_004014044.1	C12H1orf95	chr12:27659826-27780076	+		chromosome 12 open reading frame, human C1orf95	1e-59	NM_001003665.3	C1orf95	Uncharacterized membrane protein C1orf95
IBSP	mRNA	151.141	1.63929	6.52668	0	up	3.73102	5.53234	0.0677845	100	156	2	XP_004009766.1	IBSP	chr6:36837345-36850895	-		integrin-binding sialoprotein	7e-91	NM_004967.3	IBSP	Bone sialoprotein 2
TNFRSF6B	mRNA	66.8507	17.2125	1.95748	0.000621972	up	9.60788	5.11414	1.50117	125	69	21	XP_004014788.1	TNFRSF6B	chr13:53374803-53375925	-		tumor necrosis factor receptor superfamily, member 6b, decoy	7e-64	NM_032945.2	TNFRSF6B	Tumor necrosis factor receptor superfamily member 6B
LOC101103427	ncRNA	1636.39	548.342	1.57737	4.14583e-05	up	82.6702	240.871	91.1794	551	1689	669	LOC101103427	LOC101103427	chr17:69427572-69430160	-		selenoprotein M-like
LOC101111701	ncRNA	151.141	41.8018	1.85425	3.9416e-05	up	10.6775	23.4515	7.33715	67	156	51	LOC101111701	LOC101111701	chr3:126813321-126813677	+		small nuclear ribonucleoprotein D2 polypeptide 16.5kDa pseudogene
LOC101110258	mRNA	672.383	170.486	1.97963	7.60291e-08	up	4.81305	16.9906	4.87481	187	694	208	XP_004014708.1	LOC101110258	chr13:17000819-17079042	-		amyloid beta A4 precursor protein-binding family B member 1-interacting protein-like	0	NM_019043.3	APBB1IP	cDNA FLJ61520, highly similar to Amyloid beta A4 protein-bindingfamily B member 1- interacting protein
RPS9	mRNA	19051.5	8312.83	1.19649	0.0285087	up	552.693	1413.46	696.734	7308	19664	10142	XP_004015483.1	RPS9	chr14:60263185-60268975	-		ribosomal protein S9	2e-97	NM_001013.3	RPS9	RPS9 protein
TSGA10IP	mRNA	17.4393	2.45893	2.82624	0.0156398	up	0.346452	0.592751	0.0944142	10	18	3	XP_004019734.1	TSGA10IP	chr21:43357250-43366067	+		testis specific, 10 interacting protein	8e-167	NM_152762.2	TSGA10IP	testis specific, 10 interacting protein
FAM169A	mRNA	73.6327	166.388	-1.17613	0.0447249	down	3.41609	1.63427	4.17179	151	76	203	XP_004016929.1	FAM169A	chr16:6713409-6779338	+		family with sequence similarity 169, member A	0	NM_015566.2	FAM169A	Soluble lamin-associated protein of 75 kDa
ERLIN1	mRNA	560.965	1628.63	-1.53768	0.000150521	down	31.634	9.75875	32.0086	1784	579	1987	XP_004020157.1	ERLIN1	chr22:20218690-20256751	-		ER lipid raft associated 1	0	NM_006459.3	ERLIN1	SPFH domain family, member 1, isoform CRA_a
TRMT61A	mRNA	88.1654	34.425	1.35675	0.0249468	up	2.99766	6.64838	2.93251	39	91	42	XP_004018211.1	TRMT61A	chr18:66849095-66852708	+		tRNA methyltransferase 61 homolog A (S. cerevisiae)	2e-97	NM_152307.2	TRMT61A	tRNA (adenine(58)-N(1))-methyltransferase catalytic subunit TRMT61A
SQLE	mRNA	280.967	1184.39	-2.07567	2.35448e-08	down	45.4304	7.40994	35.2858	1690	290	1445	NM_001104929.1	SQLE	chr9:28005601-28027254	-		Squalene epoxidase	0	NM_003129.3	SQLE	cDNA FLJ51555, highly similar to Squalene monooxygenase (EC 1.14.99.7)
LOC101110221	mRNA	32.9409	8.19644	2.00681	0.0128955	up	1.43699	3.62482	1.00412	13	34	10	XP_004006894.1	LOC101110221	chr3:201795887-201796395	+		protein transport protein Sec61 subunit beta-like	1e-44	NM_006808.2	SEC61B	Protein transport protein Sec61 subunit beta
C-JUN	mRNA	2141.16	1006.52	1.08901	0.0461332	up	44.3998	125.924	66.8764	741	2210	1228	XP_004002069.1	C-JUN	chr1:33248219-33249157	-		C-Jun protein	1e-146	NM_002228.3	JUN	Transcription factor AP-1
DAPP1	mRNA	86.2277	22.1304	1.96212	0.000168122	up	2.72963	4.71253	1.36629	49	89	27	XP_004009724.1	DAPP1	chr6:24896223-24950942	-		dual adaptor of phosphotyrosine and 3-phosphoinositides	6e-160	NM_014395.2	DAPP1	Dual adapter for phosphotyrosine and 3-phosphotyrosine and 3-phosphoinositide
MPV17L2	mRNA	75.5704	29.5072	1.35675	0.0352687	up	9.1264	6.97556	3.07683	97	78	36	XP_004008471.1	MPV17L2	chr5:4748938-4751606	-		MPV17 mitochondrial membrane protein-like 2	3e-83	NM_032683.2	MPV17L2	cDNA FLJ36772 fis, clone ADRGL2000064
ACTC1	mRNA	2.90655	46.7197	-4.00665	2.10344e-07	down	4.58936	0.125834	2.2849	104	3	57	XP_004011021.1	ACTC1	chr7:27279032-27283568	-		actin, alpha, cardiac muscle 1	0	NM_005159.4	ACTC1	cDNA FLJ78096, highly similar to Homo sapiens actin, alpha, cardiac muscle (ACTC), mRNA
LOC101111747	mRNA	109.48	40.9822	1.4176	0.00922284	up	1.09564	7.01714	2.99565	16	113	50	XP_004017166.1	LOC101111747	chr16:15411659-15509687	-		40S ribosomal protein S6-like	2e-68	NM_001010.2	RPS6	40S ribosomal protein S6
LOC101102357	ncRNA	296.468	98.3573	1.59177	0.000148291	up	11.6421	34.4889	12.9197	98	306	120	LOC101102357	LOC101102357	chr23:4433957-4434432	-		ribosomal protein L21 pseudogene
APOBR	mRNA	337.16	109.832	1.61813	8.17843e-05	up	2.23498	4.76955	1.75517	155	348	134	XP_004021262.1	APOBR	chr24:26065616-26070039	+		apolipoprotein B receptor	7e-71	NM_018690.3	APOBR	Apolipoprotein B receptor
ADAM28	mRNA	420.481	6.55715	6.00283	0	up	3.26222	10.5682	0.185937	127	434	8	XP_004005302.1	ADAM28	chr2:41145979-41220236	-		ADAM metallopeptidase domain 28	0	NM_021777.3	ADAM28	Disintegrin and metalloproteinase domain-containing protein 28
ADAM23	mRNA	23.2524	68.8501	-1.56608	0.0133102	down	1.83491	0.47032	1.57318	89	24	84	XP_004005460.1	ADAM23	chr2:207429138-207617810	+		ADAM metallopeptidase domain 23	0	NM_003812.3	ADAM23	cDNA FLJ53382, highly similar to ADAM 23 (A disintegrin and metalloproteinase domain 23)
EFEMP1	mRNA	479.581	1487.65	-1.63319	3.53796e-05	down	73.9378	13.2894	46.4748	2623	495	1815	XP_004005984.1	EFEMP1	chr3:68109500-68179470	+		EGF containing fibulin-like extracellular matrix protein 1	0	NM_004105.3	EFEMP1	cDNA FLJ77823, highly similar to Homo sapiens EGF-containing fibulin-like extracellular matrix protein 1, transcript variant 3, mRNA
ADAM22	mRNA	20.3459	196.715	-3.2733	6.86451e-13	down	2.05515	0.315556	3.44655	130	21	240	XP_004008305.1	ADAM22	chr4:72068392-72302076	+		ADAM metallopeptidase domain 22	0	NM_021723.3	ADAM22	cDNA FLJ43443 fis, clone OCBBF2031167, highly similar to ADAM 22 (A disintegrin and metalloproteinase domain 22)
LOC101102327	mRNA	98.8228	40.9822	1.26985	0.0381855	up	4.84608	7.96334	3.73062	59	102	50	XP_004014518.1	LOC101102327	chr13:60510398-60517213	+		cytochrome c oxidase subunit 4 isoform 2, mitochondrial-like	7e-74	NM_032609.2	COX4I2	Cytochrome c oxidase subunit IV isoform 2 (Lung)
ARID5A	mRNA	190.864	73.7679	1.37148	0.00457698	up	3.75302	5.90551	2.5784	119	197	90	XP_004007396.1	ARID5A	chr3:103828090-103833626	-		AT rich interactive domain 5A (MRF1-like)	0	NM_212481.1	ARID5A	cDNA FLJ54879, highly similar to Homo sapiens AT rich interactive domain 5A (MRF1-like) (ARID5A), transcript variant 1, mRNA
ESR1	mRNA	2381.44	5720.29	-1.26426	0.00972087	down	80.292	22.7558	61.7312	8247	2458	6979	Z49257.1	ESR1	chr8:75455502-75705536	+		Estrogen receptor alpha	0	NM_001122742.1	ESR1	cDNA FLJ77952, highly similar to Homo sapiens oestrogen receptor
OVUBQ-L40	mRNA	20558	7716.13	1.41375	0.00123261	up	703.529	2335	990.051	6077	21219	9414	NM_001009286.1	OVUBQ-L40	chr5:4381360-4382808	-		Ubiquitin-60S ribosomal protein L40	2e-71	NM_003333.3	UBA52	Ubiquitin-60S ribosomal protein L40
LOC101109545	mRNA	8134.47	2665.48	1.60965	3.15591e-05	up	206.489	668.186	247.351	2466	8396	3252	XP_004011713.1	LOC101109545	chr9:29612506-29613177	-		60S ribosomal protein L13a-like	9e-110	NM_012423.3	RPL13A	cDNA FLJ51256, highly similar to 60S ribosomal protein L13a
tRNA-Leu	tRNA	297.437	45.0804	2.72201	4.14757e-12	up	68.3667	219.039	37.7529	91	307	55	tRNA-Leu	tRNA-Leu	chrm:11683-11753	+
LOC101102333	mRNA	30.0344	2.45893	3.61051	3.53438e-05	up	0.944676	2.47589	0.277632	11	31	3	XP_004016581.1	LOC101102333	chr15:11487051-11635668	-		N-acetylneuraminate lyase-like	2e-80	NM_030769.2	NPL	cDNA FLJ51988, highly similar to Homo sapiens N-acetylneuraminate pyruvate lyase (dihydrodipicolinate synthase) (NPL), mRNA
NAALADL2	mRNA	25.1901	67.2108	-1.41583	0.0377318	down	1.36957	0.393564	1.18624	86	26	82	XP_004003189.1	NAALADL2	chr1:209395834-210570784	-		N-acetylated alpha-linked acidic dipeptidase-like 2	0	NM_207015.2	NAALADL2	Inactive N-acetylated-alpha-linked acidic dipeptidase-like protein 2
LOC101117292	ncRNA	741.171	333.595	1.15171	0.0194061	up	26.7145	54.8331	27.8946	354	765	407	LOC101117292	LOC101117292	chr23:50256426-50257172	+		ribosomal protein L7 pseudogene
TCIRG1	mRNA	1795.28	821.283	1.12826	0.0277029	up	18.5869	38.535	19.9035	850	1853	1002	XP_004019987.1	TCIRG1	chr21:44848387-44860512	+		T-cell, immune regulator 1, ATPase, H+ transporting, lysosomal V0 subunit A3	0	NM_006053.3	TCIRG1	V-type proton ATPase 116 kDa subunit a isoform 3
LOC101117289	ncRNA	312.939	115.57	1.43712	0.000996655	up	9.07756	26.292	10.993	106	323	141	LOC101117289	LOC101117289	chr1:79032673-79033329	+		charged multivesicular body protein 1b-like
SHH	mRNA	36.8163	93.4394	-1.34369	0.02972	down	5.34529	1.66438	4.7719	116	38	114	UPI000209B964	SHH	chr4:116868025-116902118	-		Sonic hedgehog-like
HEPACAM	mRNA	1.9377	23.7697	-3.6167	0.000507683	down	1.53141	0.0797603	1.10528	36	2	29	XP_004019559.1	HEPACAM	chr21:27602178-27619108	-		hepatic and glial cell adhesion molecule	0	NM_152722.4	HEPACAM	Hepatocyte cell adhesion molecule
BHMT	mRNA	24.2213	0.819644	4.88513	1.50268e-05	up	0.362602	0.718036	0.0274487	12	25	1	XP_004010258.1	BHMT	chr7:9946918-9969902	+		betaine--homocysteine S-methyltransferase	0	NM_001713.2	BHMT	cDNA, FLJ96222, highly similar to Homo sapiens betaine-homocysteine methyltransferase (BHMT), mRNA
SERINC2	mRNA	251.901	76.2269	1.72449	3.66586e-05	up	2.75044	6.62463	2.2559	103	260	93	XP_004005092.1	SERINC2	chr2:235085418-235099228	-		serine incorporator 2	0	NM_178865.4	SERINC2	Serine incorporator 2, isoform CRA_b
SERINC4	mRNA	230.587	602.438	-1.38551	0.00161616	down	21.4369	8.27366	24.4139	586	238	735	XP_004018176.1	SERINC4	chr18:54375924-54380551	-		serine incorporator 4	0	NM_001258032.1	SERINC4	Serine incorporator 4
LGALS3	mRNA	3192.36	1367.99	1.22257	0.00969281	up	102.952	177.456	85.9546	1816	3295	1669	XP_004010713.1	LGALS3	chr7:64525219-64544179	+		lectin, galactoside-binding, soluble, 3	2e-105	NM_002306.3	LGALS3	Galectin-3
LOC101106692	ncRNA	35.8475	9.83573	1.86577	0.0177954	up	2.37257	6.09428	1.84733	14	37	12	LOC101106692	LOC101106692	chr7:82696571-82697436	+		iron-sulfur cluster assembly 2 homolog, mitochondrial-like
TRIL	mRNA	176.331	56.5554	1.64055	0.000276201	up	0.488825	2.81878	1.0213	30	182	69	XP_004008294.1	TRIL	chr4:67170268-67174214	+		TLR4 interactor with leucine-rich repeats	0	NM_014817.3	TRIL	TLR4 interactor with leucine rich repeats
LGALS9	mRNA	1337.01	171.306	2.96437	0	up	11.5957	59.2239	8.57398	257	1380	209	XP_004012536.1	LGALS9	chr11:18969832-18988191	+		lectin, galactoside-binding, soluble, 9	1e-156	NM_009587.2	LGALS9	Galectin-9
WBP2	mRNA	1474.59	655.715	1.16917	0.0161054	up	34.9049	81.3142	40.8468	621	1522	800	XP_004013171.1	WBP2	chr11:54768681-54775029	+		WW domain binding protein 2	4e-85	NM_012478.3	WBP2	WW domain-binding protein 2
LOC101106645	ncRNA	100.76	32.7858	1.61979	0.0019319	up	3.63132	6.32979	2.3132	57	104	40	LOC101106645	LOC101106645	chr1:17776718-17781358	+		protein FAM60A-like
SDS	mRNA	263.527	49.1786	2.42185	1.1438e-09	up	12.5726	14.7622	3.10068	221	272	60	XP_004017441.1	SDS	chr17:60686050-60690096	+		serine dehydratase	2e-139	NM_006843.2	SDS	L-serine dehydratase/L-threonine deaminase
ADAM19	mRNA	385.603	181.141	1.09	0.0444903	up	5.14165	7.42405	3.93973	262	398	221	XP_004009588.1	ADAM19	chr5:66431552-66520905	-		ADAM metallopeptidase domain 19	0	NM_033274.4	ADAM19	cDNA FLJ34145 fis, clone FCBBF3011867, highly similar to ADAM 19 (EC 3.4.24.-)
ADAM12	mRNA	246.088	87.7019	1.4885	0.00077552	up	1.86916	5.07045	2.04133	89	254	107	XP_004020414.1	ADAM12	chr22:44437694-44773398	-		ADAM metallopeptidase domain 12	0	NM_021641	ADAM12	cDNA FLJ77564
LOC101106637	mRNA	534.806	245.074	1.1258	0.0275565	up	9.85453	19.5231	10.1284	265	552	299	XP_004019632.1	LOC101106637	chr21:39265555-39274373	-		cytochrome b ascorbate-dependent protein 3-like	3e-102	NM_153611.4	CYB561A3	cDNA FLJ54962, moderately similar to Homo sapiens cytochrome b, ascorbate dependent 3 (CYBASC3), mRNA
LIX1	mRNA	19.377	1.63929	3.56321	0.00146574	up	0.5868	0.656188	0.0627111	17	20	2	XP_004009140.1	LIX1	chr5:93857787-93911227	-		Lix1 homolog (chicken)	5e-164	NM_153234.4	LIX1	Lix1 homolog (chicken)
LOC101117216	miscRNA	31.9721	9.01608	1.82624	0.0326098	up	0.777905	2.67531	0.847971	9	33	11	XR_173074.1	LOC101117216	chr2:17294262-17294924	+		ribosomal protein L10 pseudogene
LOC101107705	mRNA	1039.58	475.393	1.1288	0.0252885	up	14.2479	29.4738	15.2332	493	1073	580	XP_004010215.1	LOC101107705	chr6:116815263-116828842	-		uncharacterized LOC101107705	2e-66	NM_000987.3	RPL26	60S ribosomal protein L26
CRABP1	mRNA	1850.51	584.406	1.66288	9.61003e-06	up	25.1311	136.265	48.6279	335	1910	713	XP_004017865.1	CRABP1	chr18:29798245-29805402	+		cellular retinoic acid binding protein 1	2e-74	NM_004378.2	CRABP1	Cellular retinoic acid-binding protein 1
GPRIN3	mRNA	32.9409	7.37679	2.15882	0.00639624	up	1.65694	0.776055	0.196323	69	34	9	XP_004009755.1	GPRIN3	chr6:35511293-35513635	+		GPRIN family member 3	0	NM_198281.2	GPRIN3	GPRIN family member 3
LOC101107738	mRNA	4.84425	27.8679	-2.52426	0.00476406	down	0.24923	0.14806	0.962195	8	5	34	LOC101107738	LOC101107738	chr18:68459982-68479502	-		Ig epsilon chain C region-like
CRABP2	mRNA	1132.59	143.438	2.98113	0	up	25.3152	77.2773	11.0874	364	1169	175	XP_004002677.1	CRABP2	chr1:105239039-105244830	-		cellular retinoic acid binding protein 2	6e-76	NM_001878.3	CRABP2	Cellular retinoic acid-binding protein 2
NALCN	mRNA	128.857	353.267	-1.45498	0.00105438	down	2.42727	1.34584	4.16806	228	133	431	XP_004012273.1	NALCN	chr10:76922909-77202858	-		sodium leak channel, non-selective	0	NM_052867.2	NALCN	cDNA FLJ30944 fis, clone FEBRA2007589, highly similar to Homo sapiens voltage gated channel like 1 (VGCNL1), mRNA
SPN	mRNA	203.459	55.7358	1.86806	1.07415e-05	up	1.84755	5.76226	1.7832	64	210	68	XP_004020947.1	SPN	chr24:26526419-26528725	-		sialophorin	2e-58	NM_003123.4	SPN	cDNA FLJ77999, highly similar to Homo sapiens sialophorin (gpL115, leukosialin, CD43), mRNA
PKD2L2	mRNA	0.968851	11.475	-3.56608	0.0412804	down	0.188083	0.0255393	0.35391	7	1	14	XP_004009551.1	PKD2L2	chr5:46739483-46780907	+		polycystic kidney disease 2-like 2	0	NM_014386.3	PKD2L2	Polycystic kidney disease 2-like 2 protein
SNAP91	mRNA	107.542	322.12	-1.58269	0.000249052	down	4.03735	1.43908	4.86934	296	111	393	XP_004011181.1	SNAP91	chr8:10614864-10784958	-		synaptosomal-associated protein, 91kDa homolog (mouse)	0	NM_014841.2	SNAP91	cDNA FLJ56601, highly similar to Clathrin coat assembly protein AP180
ITLN2	mRNA	13.5639	0.819644	4.04863	0.00657946	up	1.87291	1.01727	0.0694423	24	14	1	NM_001104934.1	ITLN2	chr1:110480137-110495255	-		intelectin 2	4e-154	NM_080878.2	ITLN2	Intelectin-2
SRR	mRNA	237.368	514.736	-1.11671	0.0379427	down	31.2711	11.2697	27.5728	647	245	628	XP_004012601.1	SRR	chr11:22905082-22921327	+		serine racemase	2e-167	NM_021947.1	SRR	Serine racemase variant
LOC101107743	ncRNA	1329.26	318.841	2.05972	6.82865e-09	up	0.205342	178.546	48.4028	1	1372	389	LOC101107743	LOC101107743	chr1:37675143-37675553	+		ribosomal protein L23 pseudogene
SST	mRNA	7.75081	0	20	0.0247482	up	0.412693	1.04605	0	3	8	0	NM_001009196.1	SST	chr1:197886199-197887447	+		Somatostatin	2e-61	NM_001048.3	SST	Somatostatin
SLA	mRNA	291.624	82.784	1.81669	6.93043e-06	up	3.02536	5.63923	1.8024	154	301	101	XP_004011682.1	SLA	chr9:21277419-21300800	+		Src-like-adaptor	3e-149	NM_006748.3	SLA	Src-like-adapter
LOC654331	mRNA	13.5639	1.63929	3.04863	0.0319603	up	0.350335	0.932391	0.127296	5	14	2	NM_001038014.1	LOC654331	chr3:50015525-50018450	-		Pancreatitis-associated protein I	6e-68	NM_198448.3	REG3G	Regenerating islet-derived protein 3-gamma
CYP11A1	mRNA	2006.49	531.129	1.91754	8.73126e-08	up	125.592	60.6841	18.1479	4076	2071	648	NM_001093789.1	CYP11A1	chr18:33217287-33230877	+		Cholesterol side-chain cleavage enzyme, mitochondrial	0	NM_001099773.1	CYP11A1	cDNA FLJ78412
TNFRSF1A	mRNA	1824.35	824.562	1.14568	0.0224752	up	69.3453	119.52	60.9919	1039	1883	1006	NM_001166185.1	TNFRSF1A	chr3:207973625-207984844	+		Tumor necrosis factor receptor superfamily member 1A	1e-154	NM_001065.3	TNFRSF1A	Tumor necrosis factor receptor superfamily member 1A, membrane form
SNN	mRNA	95.9162	37.7036	1.34707	0.0223383	up	2.83343	6.34826	2.81899	42	99	46	XP_004020822.1	SNN	chr24:10368354-10369187	+		stannin	1e-44	NM_003498.5	SNN	Stannin
TNFRSF1B	mRNA	2054.93	665.551	1.62647	1.78396e-05	up	12.2146	28.8461	10.552	853	2121	812	XP_004013760.1	TNFRSF1B	chr12:39628501-39663772	-		tumor necrosis factor receptor superfamily, member 1B	7e-164	NM_001066.2	TNFRSF1B	Tumor necrosis factor receptor superfamily member 1B
LOC101110176	ncRNA	5405.22	2013.86	1.42439	0.000599974	up	268.061	566.152	238.296	2510	5579	2457	LOC101110176	LOC101110176	chr16:5411678-5412204	-		ribosomal protein L23a pseudogene
LIPA	mRNA	2648.84	475.393	2.47817	4.43534e-13	up	31.789	121.86	24.7448	678	2734	580	NM_001126346.1	LIPA	chr22:10698952-10736312	-		Lipase	0	NM_001288979.1	LIPA	cDNA FLJ39087 fis, clone NT2RP7019273, highly similar to Lysosomal acid lipase/cholesteryl esterhydrolase (EC 3.1.1.13)
LOC101110185	mRNA	72.6638	21.3107	1.76966	0.00182853	up	2.80681	9.09512	3.01326	22	75	26	XP_004019122.1	LOC101110185	chr20:30691476-30691916	+		histone H2B type 1-like	2e-68	NM_003518.3	HIST1H2BG	Histone H2B type 1-C/E/F/G/I
LIPG	mRNA	7.75081	43.4411	-2.48664	0.000412968	down	1.23533	0.284654	1.80227	33	8	53	XP_004020711.1	LIPG	chr23:49374881-49398129	+		Endothelial lipase	0	NM_006033.2	LIPG	cDNA FLJ77993, highly similar to Homo sapiens endothelial lipase mRNA
LIPI	mRNA	58.1311	5.73751	3.34081	1.09103e-07	up	0.141651	1.64262	0.180144	5	60	7	XP_004003803.1	LIPI	chr1:141376313-141455514	+		lipase, member I	0	NM_198996.2	LIPI	Membrane-associated phospholipase A1 beta fl
MED25	mRNA	1521.1	630.306	1.27099	0.00425957	up	12.982	37.4117	17.5184	518	1570	769	XP_004015862.1	MED25	chr14:55208826-55222278	+		mediator complex subunit 25	0	NM_030973.3	MED25	Mediator of RNA polymerase II transcription subunit 25
LOC101102057	mRNA	87.1966	35.2447	1.30687	0.0369616	up	1.36354	6.13921	2.8032	19	90	43	XP_004008610.1	LOC101102057	chr5:14261602-14264508	-		CD209 antigen-like protein 2-like	1e-43	NM_021155.3	CD209	cDNA, FLJ94149, highly similar to Homo sapiens CD209 antigen (CD209), mRNA
ISG17	mRNA	75.5704	21.3107	1.82624	0.000987905	up	11.8062	6.83834	2.17844	128	78	26	NM_001009735.1	ISG17	chr12:49537720-49538775	-		interferon stimulated gene 17	4e-45	NM_005101.3	ISG15	Ubiquitin-like protein ISG15
LOC101110341	mRNA	6.78196	68.8501	-3.34369	5.73649e-08	down	1.63209	0.137691	1.47381	84	7	84	XP_004011715.1	LOC101110341	chr9:30930102-30961725	+		hyaluronan synthase 2-like	0	NM_005328.2	HAS2	cDNA FLJ60718, highly similar to Hyaluronan synthase 2 (EC 2.4.1.212)
LOC101103595	miscRNA	1793.34	800.792	1.16315	0.0180151	up	60.1659	106.47	53.7422	994	1851	977	XR_173370.1	LOC101103595	chr17:12417607-12452263	-		40S ribosomal protein S8-like
CMIP	mRNA	722.763	320.481	1.17328	0.0150797	up	8.49264	13.9584	6.9914	432	746	391	XP_004015544.1	CMIP	chr14:7450426-7670033	+		c-Maf inducing protein	0	NM_198390.2	CMIP	C-Maf-inducing protein
SLC29A3	mRNA	321.658	145.897	1.14058	0.0290926	up	3.86958	8.16534	4.17125	150	332	178	XP_004021689.1	SLC29A3	chr25:27301752-27343802	+		solute carrier family 29 (nucleoside transporters), member 3	0	NM_018344.5	SLC29A3	Equilibrative nucleoside transporter 3
LOC101111401	ncRNA	41.6606	6.55715	2.66754	0.000119522	up	0.326531	4.10645	0.730136	3	43	8	LOC101111401	LOC101111401	chr20:30730034-30730593	-		histone H1.4-like
IL13RA2	mRNA	10.6574	0	20	0.00333799	up	0.774716	0.506258	0	16	11	0	XP_004022459.1	IL13RA2	chrx:113492193-113511937	+		interleukin 13 receptor, alpha 2	5e-159	NM_000640.2	IL13RA2	Interleukin-13 receptor alpha 2 variant
WAS	mRNA	282.904	41.8018	2.75868	3.28404e-12	up	1.72017	9.94647	1.66025	48	292	51	XP_004022659.1	WAS	chrx:53139536-53151772	-		Wiskott-Aldrich syndrome	1e-172	NM_000377.2	WAS	Wiskott-Aldrich syndrome protein
LOC101110379	ncRNA	557.089	167.207	1.73627	6.27136e-06	up	26.8306	67.7974	23.0218	216	575	204	LOC101110379	LOC101110379	chr1:263550820-263551273	+		microtubule-associated protein 1 light chain 3 beta pseudogene
DOK2	mRNA	419.512	64.7519	2.69572	7.00551e-13	up	2.06036	13.0459	2.27473	65	433	79	XP_004004260.1	DOK2	chr2:43435672-43440243	+		docking protein 2, 56kDa	3e-180	NM_201349.1	DOK2	cDNA FLJ75779, highly similar to Homo sapiens docking protein 2, 56kDa (DOK2), transcript variant 1, mRNA
DOK3	mRNA	164.705	5.73751	4.84331	0	up	0.231348	7.47655	0.294216	5	170	7	XP_004009447.1	DOK3	chr5:36478302-36484306	-		docking protein 3	1e-133	NM_024872.2	DOK3	Docking protein 3
PPEF2	mRNA	71.695	23.7697	1.59275	0.00743048	up	0.456686	1.60612	0.601533	20	74	29	XP_004009970.1	PPEF2	chr6:90381544-90414912	-		protein phosphatase, EF-hand calcium binding domain 2	0	NM_152934.1	PPEF2	Serine/threonine-protein phosphatase with EF-hands 2
LOC101102079	miscRNA	104.636	39.3429	1.4112	0.0108524	up	1.66932	3.93071	1.65425	44	108	48	XR_173282.1	LOC101102079	chr12:22468967-22481145	+		uncharacterized LOC101102079
ABI3	mRNA	263.527	54.0965	2.28435	9.5861e-09	up	3.5417	11.5907	2.68783	79	272	66	XP_004012843.1	ABI3	chr11:36889532-36898364	-		ABI family, member 3	2e-132	NM_016428.2	ABI3	ABI gene family member 3
LOC101103530	mRNA	67.8196	15.5732	2.12263	0.000160914	up	0.778352	3.69916	0.959566	14	70	19	XP_004003767.1	LOC101103530	chr1:110215907-110224927	-		T-lymphocyte surface antigen Ly-9-like	3e-36	NM_002348.3	LY9	cDNA FLJ56843, highly similar to T-lymphocyte surface antigen Ly-9
LOC101110394	ncRNA	140.483	28.6875	2.2919	3.35686e-07	up	4.23832	14.6036	3.41693	40	145	35	LOC101110394	LOC101110394	chr2:239489416-239489946	+		PEST proteolytic signal containing nuclear protein pseudogene
LOC101102085	mRNA	367.194	57.3751	2.67805	2.15372e-12	up	1.6566	5.4895	0.966415	109	379	70	XP_004015890.1	LOC101102085	chr14:56516001-56549222	-		uncharacterized LOC101102085	3e-163	NM_003830.3	SIGLEC5	Sialic acid-binding Ig-like lectin 5
LOC101111463	mRNA	277.091	63.9322	2.11575	9.97125e-08	up	5.95363	10.7183	2.79365	151	286	78	XP_004012268.1	LOC101111463	chr10:75511580-75525930	-		G-protein coupled receptor 183-like	0	NM_004951.4	GPR183	G-protein coupled receptor 183
LOC101111498	ncRNA	5038.02	742.597	2.76221	2.22045e-16	up	54.527	495.711	82.5946	543	5200	906	LOC101111498	LOC101111498	chr20:36866373-36866933	+		ferritin, light polypeptide pseudogene
SLCO2B1	mRNA	1679.99	733.581	1.19542	0.0117925	up	16.8356	23.1494	11.4158	1199	1734	895	XP_004016375.1	SLCO2B1	chr15:52560346-52610953	+		solute carrier organic anion transporter family, member 2B1	0	NM_007256.4	SLCO2B1	cDNA FLJ75623, highly similar to Homo sapiens solute carrier organic anion transporter family, member 2B1 (SLCO2B1), mRNA
DNASE2	mRNA	1424.21	508.179	1.48675	0.000180399	up	20.6219	56.7205	22.8831	508	1470	620	XP_004008538.1	DNASE2	chr5:10756154-10758580	+		deoxyribonuclease II, lysosomal	1e-149	NM_001375.2	DNASE2	cDNA PSEC0141 fis, clone PLACE1005913, highly similar to Deoxyribonuclease-2-alpha (EC 3.1.22.1)
DNASE1	mRNA	23.2524	107.373	-2.20718	1.05532e-05	down	6.73123	1.059	5.52421	145	24	131	XP_004020789.1	DNASE1	chr24:3019078-3021668	+		Deoxyribonuclease-1	3e-121	NM_005223.3	DNASE1	cDNA FLJ54280, moderately similar to Deoxyribonuclease-1 (EC 3.1.21.1)
LOC101111434	ncRNA	18.4082	1.63929	3.4892	0.00245023	up	0.0535845	0.967721	0.0973515	1	19	2	LOC101111434	LOC101111434	chr2:238113015-238114064	+		putative heterogeneous nuclear ribonucleoprotein A1-like 3-like
ARL14EPL	mRNA	7.75081	44.2608	-2.51361	0.000318358	down	2.31674	0.419445	2.7058	42	8	54	XP_004010237.1	ARL14EPL	chr7:4709654-4736119	+		ADP-ribosylation factor-like 14 effector protein-like	5e-72	NM_001195581.1	ARL14EPL	ADP-ribosylation factor-like 14 effector protein-like
LOC101117365	ncRNA	0	13.1143	-20	0.0013389	down	0.134796	0	0.391832	5	0	16	LOC101117365	LOC101117365	chr16:35645831-35719911	+		tigger transposable element-derived protein 1-like
EPN1	mRNA	1524.97	590.144	1.36964	0.00105593	up	19.8889	56.5702	24.7304	526	1574	720	XP_004015920.1	EPN1	chr14:59128748-59139037	-		epsin 1	0	NM_013333.3	EPN1	Epsin-1
ADIPOQ	mRNA	87.1966	33.6054	1.37558	0.0221832	up	1.52243	1.8875	0.821761	69	90	41	ADIPOQ	ADIPOQ	chr1:198618162-198631178	-		adiponectin, C1Q and collagen domain containing
ABP1	mRNA	19.377	100.816	-2.37931	3.16361e-06	down	2.61816	0.507876	2.98503	98	20	123	XP_004008406.1	ABP1	chr4:112859147-112862928	+		amiloride binding protein 1 (amine oxidase (copper-containing))	0	NM_001272072.1	AOC1	Amiloride-sensitive amine oxidase [copper-containing]
LOC101102001	mRNA	217.991	83.6037	1.38263	0.00325117	up	8.24321	13.9727	6.09223	126	225	102	XP_004013485.1	LOC101102001	chr11:47641401-47646817	-		intercellular adhesion molecule 2-like	8e-63	NM_001099789.1	ICAM2	cDNA FLJ76426, highly similar to Homo sapiens intercellular adhesion molecule 2 (ICAM2), mRNA
LOC101102007	mRNA	295.5	54.0965	2.44955	3.81518e-10	up	2.95745	13.964	2.9013	61	305	66	XP_004015941.1	LOC101102007	chr14:59718433-59721699	-		leukocyte immunoglobulin-like receptor subfamily A member 5-like	2e-41	NM_181986.2	LILRA5	Leukocyte immunoglobulin-like receptor subfamily A member 5
EPOR	mRNA	70.7261	22.1304	1.67621	0.00416518	up	1.38721	2.83103	1.00069	34	73	27	XP_004009354.1	EPOR	chr5:13444130-13448638	-		Erythropoietin receptor	1e-180	NM_000121.3	EPOR	Erythropoietin receptor
LOC101118976	mRNA	66.8507	18.8518	1.82624	0.00168205	up	4.99443	13.4667	4.25913	24	69	23	XP_004014734.1	LOC101118976	chr13:31331037-31334758	-		DNA-directed RNA polymerases I, II, and III subunit RPABC4-like	7e-25	NM_005034.3	POLR2K	DNA-directed RNA polymerases I, II, and III subunit RPABC4
MEDAG	mRNA	148.234	383.593	-1.3717	0.00261736	down	7.93343	3.42357	10.0081	337	153	468	XP_004012189.1	MEDAG	chr10:30249329-30265298	-		mesenteric estrogen-dependent adipogenesis	4e-156	NM_032849.3	MEDAG	Mesenteric estrogen-dependent adipogenesis protein
LOC101117323	ncRNA	2120.81	963.901	1.13766	0.0257449	up	117.047	251.287	129.009	969	2189	1176	LOC101117323	LOC101117323	chr3:82753297-82753762	+		ribosomal protein L10 pseudogene
LOC101106542	mRNA	223.805	31.1465	2.8451	5.86309e-12	up	1.07405	6.06867	0.956896	39	231	38	XP_004015952.1	LOC101106542	chr14:60235445-60243256	+		leukocyte immunoglobulin-like receptor subfamily B member 1-like	6e-74	NM_006840.3	LILRB5	Leukocyte immunoglobulin-like receptor subfamily B member 5
LOC101117335	ncRNA	22.2836	3.27858	2.76484	0.00502837	up	0.0843535	0.461028	0.0925897	4	23	4	LOC101117335	LOC101117335	chr6:112341259-112379874	+		epididymis-specific alpha-mannosidase-like
AAMDC	mRNA	1099.65	359.824	1.61168	2.61785e-05	up	31.7599	128.328	47.5311	267	1135	439	XP_004019482.1	AAMDC	chr21:17543486-17572812	-		adipogenesis associated, Mth938 domain containing	8e-60	NM_024684.2	AAMDC	Mth938 domain-containing protein
LOC101109850	ncRNA	2732.16	943.41	1.53408	8.57475e-05	up	107.342	345.915	135.012	831	2820	1151	LOC101109850	LOC101109850	chr1:262834514-262834949	-		40S ribosomal protein S24-like
VIT	mRNA	0	10.6554	-20	0.00606638	down	0.0548113	0	0.323636	2	0	13	XP_004006075.1	VIT	chr3:87151080-87278240	-		vitrin	0	NM_053276.3	VIT	Vitrin
LHX6	mRNA	49.4114	17.2125	1.52139	0.0372049	up	1.41417	2.44833	0.963465	28	51	21	XP_004023228.1	LHX6	chr3:13539187-13562490	+		LIM homeobox 6	3e-168	NM_199160.3	LHX6	LIM/homeobox protein Lhx6
LOC101109830	mRNA	34163.6	14575.7	1.22889	0.0241726	up	1201.97	3373.55	1625.96	11942	35262	17783	LOC101109830	LOC101109830	chr18:21944666-21947903	-
MPEG1	mRNA	5900.3	538.506	3.45375	0	up	15.336	78.8532	8.12853	1126	6090	657	XP_004016549.1	MPEG1	chr15:79431749-79435879	-		macrophage expressed 1	0	NM_001039396.1	MPEG1	Macrophage-expressed gene 1 protein
LOC101106571	miscRNA	400.135	187.698	1.09207	0.0429765	up	7.69536	16.7863	8.91444	180	413	229	XR_173092.1	LOC101106571	chr2:238502675-238503992	-		eukaryotic translation elongation factor 1 gamma pseudogene
GRM8	mRNA	58.1311	142.618	-1.29478	0.0202325	down	3.03383	0.827853	2.29703	209	60	174	XP_004008082.1	GRM8	chr4:90703448-91571623	-		glutamate receptor, metabotropic 8	0	NM_001127323.1	GRM8	cDNA FLJ75348, highly similar to Homo sapiens metabotropic glutamate receptor 8b
ZBTB11	mRNA	273.216	609.815	-1.15833	0.0236848	down	9.72934	4.2893	10.815	608	282	744	ZBTB11	ZBTB11	chr1:164444436-164471490	-		zinc finger and BTB domain containing 11	0	NM_014415.3	ZBTB11	cDNA FLJ13426 fis, clone PLACE1002450, highly similar to Zinc finger and BTB domain-containing protein11
ZBTB12	mRNA	171.487	26.2286	2.70888	4.05198e-10	up	0.563443	6.80924	1.16989	14	177	32	ZBTB12	ZBTB12	chr20:26575508-26594763	+		zinc finger and BTB domain containing 12	0	NM_181842.2	ZBTB12	Zinc finger and BTB domain-containing protein 12
PPP6R1	mRNA	985.321	423.756	1.21736	0.0085186	up	10.513	20.9209	10.1689	486	1017	517	XP_004015936.1	PPP6R1	chr14:59488421-59500896	+		protein phosphatase 6, regulatory subunit 1	0	NM_014931.3	PPP6R1	Serine/threonine-protein phosphatase 6 regulatory subunit 1
PEX14	mRNA	307.126	95.0787	1.69164	3.55794e-05	up	4.29381	14.8945	5.22304	87	317	116	XP_004013778.1	PEX14	chr12:41107195-41246858	-		peroxisomal biogenesis factor 14	0	NM_004565.2	PEX14	cDNA FLJ51918, highly similar to Peroxisomal membrane protein PEX14
MMRN1	mRNA	281.936	1322.91	-2.23027	1.23274e-09	down	23.4648	3.57594	18.9564	1815	291	1614	XP_004009754.1	MMRN1	chr6:34666208-34751582	-		multimerin 1	0	NM_007351.2	MMRN1	Multimerin-1
VIPR1	mRNA	90.1031	13.9339	2.69297	1.54309e-07	up	0.664533	3.2635	0.570119	18	93	17	XP_004018642.1	VIPR1	chr19:14585909-14616320	+		Vasoactive intestinal peptide/pituitary adenylate cyclase activating polypeptide receptor 1	0	NM_004624.3	VIPR1	cDNA FLJ55554, highly similar to Vasoactive intestinal polypeptide receptor 1
LOC101103639	mRNA	61696.4	19815.7	1.63854	4.5816e-05	up	1860.72	6389.5	2318.29	17627	63680	24176	XP_004007517.1	LOC101103639	chr3:163139374-163141166	-		uncharacterized LOC101103639
LOC101103624	mRNA	87.1966	13.1143	2.73313	1.4458e-07	up	4.71544	9.16788	1.55762	44	90	16	XP_004022131.1	LOC101103624	chrx:52388225-52392402	-		G antigen family C member 1-like	2e-14	NM_007003.3	PAGE4	P antigen family member 4
GLP1R	mRNA	0	8.19644	-20	0.0285211	down	0.100292	0	0.303681	3	0	10	XP_004019253.1	GLP1R	chr20:12945307-12992265	+		Glucagon-like peptide 1 receptor	0	NM_002062.3	GLP1R	Glucagon-like peptide 1 receptor
TNFAIP8L2	mRNA	336.191	42.6215	2.97963	2.0095e-14	up	2.78914	15.861	2.27153	58	347	52	XP_004002527.1	TNFAIP8L2	chr1:99965594-99968389	+		tumor necrosis factor, alpha-induced protein 8-like 2	4e-95	NM_024575.4	TNFAIP8L2	Tumor necrosis factor alpha-induced protein 8-like protein 2
TNFAIP8L3	mRNA	745.046	2811.38	-1.91588	2.86481e-07	down	64.942	26.4647	112.664	1796	769	3430	XP_004011067.1	TNFAIP8L3	chr7:56343632-56365323	+		tumor necrosis factor, alpha-induced protein 8-like 3	3e-106	NM_207381.2	TNFAIP8L3	tumor necrosis factor, alpha-induced protein 8-like 3
ITGAL	mRNA	279.998	103.275	1.43892	0.00114298	up	2.44969	4.34144	1.80893	155	289	126	NM_001035124.1	ITGAL	chr24:26679803-26721698	+		Integrin LFA1	0	NM_002209.2	ITGAL	cDNA, FLJ94991, highly similar to Homo sapiens integrin, alpha L (antigen CD11A (p180), lymphocyte function-associated antigen 1; alpha polypeptide) (ITGAL), mRNA
GRAP	mRNA	132.733	33.6054	1.98176	1.64167e-05	up	3.79306	8.23221	2.36405	60	137	41	XP_004013380.1	GRAP	chr11:33736062-33756096	+		GRB2-related adaptor protein	3e-110	NM_006613.3	GRAP	GRB2-related adapter protein
CCDC12	mRNA	435.014	188.518	1.20636	0.0120049	up	9.11042	23.617	11.536	165	449	230	XP_004018552.1	CCDC12	chr19:52468608-52507177	+		coiled-coil domain containing 12	1e-74	NM_144716.5	CCDC12	Coiled-coil domain-containing protein 12
ITGB2	mRNA	927.19	147.536	2.6518	5.20695e-14	up	9.61352	28.0576	5.03818	312	957	180	NM_001009485.1	ITGB2	chr1:262869562-262900780	-		Integrin beta-2	0	NM_001127491.1	ITGB2	Integrin beta-2
ITGAM	mRNA	881.654	67.2108	3.71345	0	up	1.74651	14.1262	1.22325	107	910	82	NM_001082593.1	ITGAM	chr24:27341076-27384550	+		CD11b	0	NM_001145808.1	ITGAM	cDNA FLJ45735 fis, clone JCMLC2000273, highly similar to Integrin alpha-M
ITGAX	mRNA	342.973	82.784	2.05067	1.23599e-07	up	1.50004	4.14885	1.13366	122	354	101	XP_004021284.1	ITGAX	chr24:27400568-27420184	+		CR4 receptor subunit alphaX	0	NM_001286375.1	ITGAX	cDNA FLJ59843, highly similar to Integrin alpha-X
ITGB7	mRNA	279.998	118.029	1.24628	0.0105931	up	5.0894	5.92392	2.82092	236	289	144	XP_004007437.1	ITGB7	chr3:133134236-133148633	+		Integrin beta 7	0	NM_000889.2	ITGB7	Integrin beta-7
ITGA2	mRNA	125.951	49.1786	1.35675	0.0115941	up	2.12552	1.9312	0.851825	136	130	60	XP_004017049.1	ITGA2	chr16:26031045-26136676	-		integrin, alpha 2 (CD49B, alpha 2 subunit of VLA-2 receptor)	0	NM_002203.3	ITGA2	Integrin alpha-2
ITGA8	mRNA	559.996	1619.62	-1.53216	0.000163483	down	16.6601	7.53395	24.5817	1217	578	1976	XP_004014730.1	ITGA8	chr13:29098395-29291999	-		integrin, alpha 8	0	NM_003638.1	ITGA8	cDNA FLJ54639, highly similar to Integrin alpha-8
IFI6	mRNA	2216.73	908.985	1.28611	0.00366614	up	308.474	202.337	93.743	3316	2288	1109	XP_004005128.1	IFI6	chr2:238537980-238540111	+		interferon, alpha-inducible protein 6	7e-43	NM_022873.2	IFI6	Interferon alpha-inducible protein 6
FAM134B	mRNA	240.275	103.275	1.21819	0.0165974	up	6.28809	8.61785	4.18441	172	248	126	XP_004017129.1	FAM134B	chr16:56516560-56561346	+		family with sequence similarity 134, member B	0	NM_019000.4	FAM134B	Protein FAM134B
TOM1	mRNA	997.916	452.443	1.14118	0.0217944	up	13.8093	30.4646	15.6097	444	1030	552	XP_004006765.1	TOM1	chr3:178607180-178646249	+		target of myb1 (chicken)	0	NM_005488.2	TOM1	cDNA FLJ39747 fis, clone SMINT2017432, highly similar to Target of Myb protein 1
ACAN	mRNA	8.71966	39.3429	-2.17376	0.00351743	down	0.49856	0.0699177	0.356371	61	9	48	XP_004018097.1	ACAN	chr18:19520823-19560574	+		aggrecan	0	NM_013227.3	ACAN	ACAN protein
ZBTB7B	mRNA	327.472	97.5376	1.74734	1.40242e-05	up	3.45026	8.72815	2.93676	127	338	119	ZBTB7B	ZBTB7B	chr1:103792694-103806962	+		zinc finger and BTB domain containing 7B	0	NM_001256455.1	ZBTB7B	cDNA FLJ77991, highly similar to Homo sapiens zinc finger and BTB domain containing 7B, mRNA
LOC101105021	mRNA	241.244	10.6554	4.50084	0	up	0.334903	13.2637	0.659151	6	249	13	XP_004015948.1	LOC101105021	chr14:60081746-60089031	-		leukocyte immunoglobulin-like receptor subfamily A member 6-like	9e-96	NM_024318.3	LILRA6	Leukocyte immunoglobulin-like receptor subfamily A member 6
LOC101111537	mRNA	30.0344	7.37679	2.02555	0.017515	up	0.95152	1.21901	0.338225	23	31	9	XP_004007761.1	LOC101111537	chr4:9635613-9658699	-		protein lifeguard 2-like	1e-50	NM_012306.3	FAIM2	cDNA FLJ33409 fis, clone BRACE2010598, highly similar to Fas apoptotic inhibitory molecule 2
LOC101102169	mRNA	124.982	274.581	-1.13551	0.041186	down	7.46678	4.29834	10.6836	213	129	335	XP_004015247.1	LOC101102169	chr14:46767180-46779779	-		zinc finger protein 30 homolog	0	NM_014898.2	ZFP30	cDNA FLJ60691, moderately similar to Zinc finger protein 30
ST14	mRNA	261.59	73.7679	1.82624	8.25837e-06	up	3.18301	5.87685	1.88552	139	270	90	XP_004019601.1	ST14	chr21:35545625-35561823	+		suppression of tumorigenicity 14 (colon carcinoma)	0	NM_021978.3	ST14	cDNA, FLJ94888, highly similar to Homo sapiens suppression of tumorigenicity 14 (colon carcinoma, matriptase, epithin) (ST14), mRNA
ZNHIT1	mRNA	1571.48	427.854	1.87693	2.09191e-07	up	28.6391	120.31	37.0621	367	1622	522	ZNHIT1	ZNHIT1	chr24:35381576-35388242	-		zinc finger, HIT-type containing 1	3e-88	NM_006349.2	ZNHIT1	Zinc finger HIT domain-containing protein 1
ST18	mRNA	11.6262	0.819644	3.82624	0.0206735	up	0.0672207	0.191682	0.0152657	4	12	1	XP_004012003.1	ST18	chr9:33984577-34120466	-		suppression of tumorigenicity 18 (breast carcinoma) (zinc finger protein)	0	NM_014682.2	ST18	Suppression of tumorigenicity 18 protein
CCDC167	mRNA	572.591	206.55	1.47101	0.000332544	up	18.6869	57.0993	23.2484	184	591	252	XP_004018840.1	CCDC167	chr20:11425575-11440706	-		coiled-coil domain containing 167	9e-43	NM_138493.2	CCDC167	Coiled-coil domain-containing protein 167
CCDC160	mRNA	35.8475	103.275	-1.52655	0.00563223	down	4.2913	1.67689	5.45746	90	37	126	XP_004022382.1	CCDC160	chrx:95557425-95566222	-		coiled-coil domain containing 160	3e-105	NM_001101357.1	CCDC160	coiled-coil domain containing 160
SPTSSB	mRNA	21.3147	101.636	-2.25349	9.47673e-06	down	1.54623	0.659868	3.55445	49	22	124	XP_004003247.1	SPTSSB	chr1:224082489-224112455	+		serine palmitoyltransferase, small subunit B	2e-36	NM_145035.2	SPTSSB	Serine palmitoyltransferase small subunit B
CCDC80	mRNA	2447.32	5686.69	-1.21639	0.0179873	down	90.3569	32.1767	84.4354	6745	2526	6938	XP_004002970.1	CCDC80	chr1:175728598-175763915	-		coiled-coil domain containing 80	0	NM_199512.2	CCDC80	Nuclear envelope protein okuribin
CCDC158	mRNA	62.9753	155.732	-1.30621	0.0159206	down	4.12668	1.05237	2.89529	246	65	190	XP_004009977.1	CCDC158	chr6:90874932-90943520	-		coiled-coil domain containing 158	0	NM_178555.3	CCDC158	coiled-coil domain containing 158
DCSTAMP	mRNA	9.68851	0	20	0.00647683	up	0	0.348854	0	0	10	0	XP_004012045.1	DCSTAMP	chr9:72886379-72893323	-		dendrocyte expressed seven transmembrane protein	0	NM_030788.3	DCSTAMP	cDNA FLJ38098 fis, clone D3OST1000109, highly similar to Transmembrane 7 superfamily member 4
TNNI2	mRNA	82.3523	32.7858	1.32874	0.0355586	up	1.47095	5.94214	2.67239	20	85	40	XP_004020014.1	TNNI2	chr21:48802805-48806917	-		troponin I type 2 (skeletal, fast)	2e-73	NM_003282.3	TNNI2	Troponin I, fast skeletal muscle
CCDC150	mRNA	116.262	329.497	-1.50288	0.000644271	down	3.86955	1.61082	5.15714	274	120	402	XP_004005449.1	CCDC150	chr2:197912668-198003511	+		coiled-coil domain containing 150	0	NM_173646.1	CCDC150	coiled-coil domain containing 150
CCDC152	mRNA	0.968851	15.5732	-4.00665	0.00467077	down	0.781441	0.0675244	1.22611	11	1	19	XP_004017175.1	CCDC152	chr16:31733299-31772482	-		coiled-coil domain containing 152	2e-116	NM_001134848.1	CCDC152	coiled-coil domain containing 152
ZNF385A	mRNA	505.74	209.829	1.26918	0.0052525	up	7.52958	18.7735	8.79895	199	522	256	ZNF385A	ZNF385A	chr3:132024567-132048049	+		zinc finger protein 385A	2e-174	NM_015481.1	ZNF385A	Zinc finger protein 385A
LOC101110457	mRNA	12.5951	0.819644	3.94172	0.0116698	up	0.147674	1.82475	0.134146	1	13	1	XP_004019123.1	LOC101110457	chr20:30697681-30698061	-		histone H2B type 1-like	2e-68	NM_003518.3	HIST1H2BG	Histone H2B type 1-C/E/F/G/I
LOC101103644	ncRNA	360.413	881.117	-1.28968	0.00481465	down	4.94909	0.883367	2.43962	1980	372	1075	LOC101103644	LOC101103644	chr5:11113459-11214803	-		uncharacterized LOC101103644
LOC101103658	mRNA	10.6574	0.819644	3.70071	0.0364429	up	0.306197	0.836751	0.104305	4	11	1	XP_004013564.1	LOC101103658	chr11:55784311-55789452	+		CMRF35-like molecule 7-like	1e-43	NM_174892.3	CD300LB	CMRF35-like molecule 7
FADS3	mRNA	218.96	99.9966	1.13072	0.042438	up	6.3374	8.30105	4.28253	164	226	122	XP_004019905.1	FADS3	chr21:39797941-39813053	-		fatty acid desaturase 3	0	NM_021727.4	FADS3	cDNA FLJ61272, highly similar to Homo sapiens fatty acid desaturase 3 (FADS3), mRNA
PDZRN4	mRNA	112.387	292.613	-1.38052	0.00312684	down	3.64257	2.05963	6.0578	195	116	357	XP_004006491.1	PDZRN4	chr3:145283521-145444627	-		PDZ domain containing ring finger 4	0	NM_013377.3	PDZRN4	PDZ domain-containing RING finger protein 4
KANK4	mRNA	82.3523	253.27	-1.62079	0.000242733	down	1.61645	0.900682	3.12915	145	85	309	XP_004002082.1	KANK4	chr1:37277374-37312124	-		KN motif and ankyrin repeat domains 4	0	NM_181712.4	KANK4	KN motif and ankyrin repeat domain-containing protein 4
FADS6	mRNA	217.023	54.0965	2.00424	1.36512e-06	up	1.17216	9.59885	2.70291	26	224	66	XP_004013560.1	FADS6	chr11:55515341-55537325	+		fatty acid desaturase domain family, member 6	1e-149	NM_178128	FADS6	cDNA FLJ59012, highly similar to Homo sapiens fatty acid desaturase domain family, member 6 (FADS6), mRNA
DPM2	mRNA	562.902	230.32	1.28925	0.00387699	up	16.1766	35.6529	16.4511	251	581	281	XP_004005663.1	DPM2	chr3:8201554-8204506	+		dolichyl-phosphate mannosyltransferase polypeptide 2, regulatory subunit	5e-30	NM_152690.1	DPM2	Dolichol phosphate-mannose biosynthesis regulatory protein
DPM3	mRNA	661.725	180.322	1.87566	4.83669e-07	up	14.7858	50.5206	15.552	190	683	220	XP_004002624.1	DPM3	chr1:103923245-103923624	-		dolichyl-phosphate mannosyltransferase polypeptide 3	2e-44	NM_153741.1	DPM3	cDNA FLJ60436, highly similar to Homo sapiens dolichyl-phosphate mannosyltransferase polypeptide 3, transcript variant 1, mRNA
NLRP14	mRNA	8.71966	44.2608	-2.34369	0.000780664	down	0.430942	0.147461	0.845562	25	9	54	XP_004016658.1	NLRP14	chr15:45163960-45199337	-		NLR family, pyrin domain containing 14	0	NM_176822.3	NLRP14	NACHT, LRR and PYD domains-containing protein 14
SSR4	mRNA	5771.44	1957.31	1.56006	6.62868e-05	up	198.976	455.76	174.606	2472	5957	2388	XP_004022313.1	SSR4	chrx:77608226-77612041	-		signal sequence receptor, delta	1e-85	NM_006280.2	SSR4	Translocon-associated protein subunit delta
STK31	mRNA	22.2836	63.1126	-1.50195	0.0258392	down	0.647112	0.382351	1.22332	37	23	77	XP_004008008.1	STK31	chr4:71942431-72024042	-		serine/threonine kinase 31	0	NM_032944.3	STK31	Serine/threonine kinase 31, isoform CRA_b
MTHFD1L	mRNA	421.45	188.518	1.16066	0.020382	up	7.72158	6.3096	3.18828	506	435	230	XP_004011460.1	MTHFD1L	chr8:74604137-74779492	+		methylenetetrahydrofolate dehydrogenase (NADP+ dependent) 1-like	0	NM_015440.4	MTHFD1L	cDNA, FLJ96424
KANK1	mRNA	1046.36	2408.11	-1.20253	0.0159063	down	22.6814	10.8852	28.2743	2141	1080	2938	XP_004004390.1	KANK1	chr2:68377030-68555727	+		KN motif and ankyrin repeat domains 1	0	NM_153186.4	KANK1	KN motif and ankyrin repeat domain-containing protein 1
IDUA	mRNA	1164.56	522.113	1.15735	0.0181114	up	30.2838	60.0145	30.3701	577	1202	637	XP_004010208.1	IDUA	chr6:116490689-116506355	-		iduronidase, alpha-L-	6e-145	NM_000203	IDUA	cDNA FLJ77574, highly similar to Homo sapiens iduronidase, alpha-L- (IDUA), mRNA
NUDT2	mRNA	1280.82	595.061	1.10596	0.0338104	up	24.2683	75.858	39.8402	402	1322	726	XP_004004182.1	NUDT2	chr2:36980971-36991796	-		nudix (nucleoside diphosphate linked moiety X)-type motif 2	3e-74	NM_147173.2	NUDT2	Bis(5'-nucleosyl)-tetraphosphatase [asymmetrical]
NUDT1	mRNA	122.075	44.2608	1.46367	0.00466904	up	5.18509	13.2125	5.4116	47	126	54	XP_004021116.1	NUDT1	chr24:40834595-40839946	-		nudix (nucleoside diphosphate linked moiety X)-type motif 1	3e-80	NM_198954.1	NUDT1	7,8-dihydro-8-oxoguanine triphosphatase
LOC101109782	mRNA	254.808	68.8501	1.88788	3.79036e-06	up	4.07319	11.1894	3.41543	91	263	84	XP_004005602.1	LOC101109782	chr2:248565522-248578578	-		uncharacterized LOC101109782	1e-66	NM_001271869.1	SZRD1	SUZ RNA binding domain containing 1
PODXL2	mRNA	115.293	33.6054	1.77854	0.000261363	up	1.32907	4.17588	1.37499	36	119	41	XP_004018765.1	PODXL2	chr19:59779570-59814143	-		podocalyxin-like 2	2e-60	NM_015720.3	PODXL2	Podocalyxin-like protein 2
STK10	mRNA	536.743	248.352	1.11185	0.032065	up	6.78647	9.37196	4.89524	382	554	303	XP_004017153.1	STK10	chr16:3879637-4007507	-		serine/threonine kinase 10	0	NM_005990.3	STK10	Serine/threonine-protein kinase 10
LOC101111596	ncRNA	144.359	481.131	-1.73677	1.69419e-05	down	38.4034	7.14169	26.7467	765	149	587	LOC101111596	LOC101111596	chr1:229717779-229718900	+		DEAD (Asp-Glu-Ala-Asp) box helicase 21 pseudogene
VGF	mRNA	32.9409	0.819644	5.32874	1.55717e-07	up	0.376346	2.02709	0.0569783	6	34	1	XP_004021322.1	VGF	chr24:35466513-35469443	+		VGF nerve growth factor inducible	1e-94	NM_003378.3	VGF	Neurosecretory protein VGF
LOC101110443	mRNA	182.144	406.543	-1.15833	0.0267155	down	6.87992	3.47292	8.75659	354	188	496	XP_004015964.1	LOC101110443	chr14:60702291-60724143	+		zinc finger protein 850-like	0	NM_001267779.1	ZNF850	Zinc finger protein 850
CCDC105	mRNA	31.9721	9.01608	1.82624	0.0326098	up	0.310207	1.21628	0.38746	8	33	11	XP_004009256.1	CCDC105	chr5:7936534-7944912	-		coiled-coil domain containing 105	0	NM_173482.2	CCDC105	Coiled-coil domain-containing protein 105
LOC101110438	mRNA	119.169	41.8018	1.51137	0.00317791	up	3.10586	13.9659	5.54965	26	123	51	XP_004014768.1	LOC101110438	chr13:49771680-49776695	-		ubiquitin-60S ribosomal protein L40-like	6e-64	NM_003333.3	UBA52	Ubiquitin-60S ribosomal protein L40
LOC101110439	mRNA	62.9753	13.1143	2.26365	8.62914e-05	up	0.715824	8.84518	2.0808	5	65	16	XP_004015276.1	LOC101110439	chr14:47305854-47306591	+		uncharacterized LOC101110439
LOC101109746	mRNA	1960.95	298.35	2.71648	2.22045e-15	up	22.1091	69.1486	11.8907	615	2024	364	XP_004018789.1	LOC101109746	chr20:7351162-7357538	-		HLA class II histocompatibility antigen, DM beta chain-like	2e-104	NM_002118.4	HLA-DMB	cDNA FLJ56696, highly similar to HLA class II histocompatibility antigen, DMbeta chain
LOC101109747	mRNA	8330.18	2319.59	1.84448	4.00413e-07	up	313.797	360.674	113.46	7111	8598	2830	NM_001280717.1	LOC101109747	chr20:25772818-25777704	-		MHC class II antigen	8e-112	NM_019111.4	HLA-DRA	MHC class II antigen
AAMP	mRNA	1525.94	676.206	1.17416	0.0152106	up	21.5464	50.5903	25.3093	638	1575	825	XP_004005471.1	AAMP	chr2:219280485-219285594	-		angio-associated, migratory cell protein	0	NM_001087.3	AAMP	Angio-associated migratory cell protein
LOC101102122	ncRNA	1285.67	338.513	1.92523	9.49132e-08	up	35.8488	142.845	42.557	316	1327	413	LOC101102122	LOC101102122	chr26:41151858-41152354	+		ribosomal protein, large, P1 pseudogene
CCDC121	mRNA	61.0376	21.3107	1.51812	0.0206436	up	0.523036	2.23718	0.882369	14	63	26	XP_004007286.1	CCDC121	chr3:34520250-34522554	-		coiled-coil domain containing 121	7e-85	NM_024584.4	CCDC121	coiled-coil domain containing 121
LOC101111540	ncRNA	182.144	64.7519	1.49209	0.00136147	up	2.27474	5.1454	2.06635	79	188	79	LOC101111540	LOC101111540	chr4:112560994-112658567	-		uncharacterized LOC101111540
BOLA1	mRNA	162.767	72.1287	1.17416	0.0390047	up	8.96511	12.4148	6.17807	116	168	88	XP_004002483.1	BOLA1	chr1:98915616-98916676	+		bolA homolog 1 (E. coli)	3e-63	NM_016074.3	BOLA1	BolA-like protein 1
MRPL41	mRNA	450.516	182.781	1.30146	0.00377215	up	24.5733	42.5549	19.5327	255	465	223	XP_004005608.1	MRPL41	chr3:442741-443325	-		mitochondrial ribosomal protein L41	2e-53	NM_032477.2	MRPL41	39S ribosomal protein L41, mitochondrial
STAR	mRNA	1522.06	107.373	3.82532	0	up	16.1247	73.6805	5.87543	327	1571	131	NM_001009243.1	STAR	chr26:31960366-31966356	-		Steroidogenic acute regulatory protein, mitochondrial	2e-148	NM_001007243.1	STAR	Steroidogenic acute regulatory protein, mitochondrial
STAC	mRNA	232.524	85.243	1.44773	0.00139171	up	2.02145	4.2698	1.77676	108	240	104	XP_004018263.1	STAC	chr19:10066179-10182602	+		SH3 and cysteine rich domain	0	NM_003149.1	STAC	cDNA FLJ54661, highly similar to SH3 and cysteine-rich domain-containing protein
MRPL52	mRNA	1304.07	493.426	1.40212	0.000657554	up	38.854	93.0706	39.8069	534	1346	602	XP_004010400.1	MRPL52	chr7:21605016-21609783	-		mitochondrial ribosomal protein L52	6e-55	NM_181307.2	MRPL52	cDNA FLJ76418, highly similar to Homo sapiens mitochondrial ribosomal protein L52 (MRPL52), transcript variant 1, mRNA
STC2	mRNA	27.1278	2.45893	3.46367	0.000140309	up	0.433274	1.64733	0.168678	7	28	3	XP_004016925.1	STC2	chr16:5036425-5047194	-		stanniocalcin 2	2e-163	NM_003714.2	STC2	cDNA FLJ14484 fis, clone MAMMA1002485, highly similar to Stanniocalcin-2
DPCD	mRNA	292.593	136.061	1.10464	0.0440136	up	7.50184	12.2557	6.43171	176	302	166	XP_004020174.1	DPCD	chr22:21483901-21524680	+		deleted in primary ciliary dyskinesia homolog (mouse)	1e-106	NM_015448.1	DPCD	Protein DPCD
LOC101117474	ncRNA	107.542	19.6715	2.45073	3.7711e-07	up	1.07339	4.71876	0.975063	24	111	24	LOC101117474	LOC101117474	chr26:31619365-31646254	+		elongation factor 1-beta-like
DENND2D	mRNA	286.78	60.6536	2.24128	1.23829e-08	up	2.05743	7.7442	1.85649	75	296	74	XP_004002362.1	DENND2D	chr1:87658519-87674283	-		DENN/MADD domain containing 2D	0	NM_024901.4	DENND2D	DENN domain-containing protein 2D
FRG1	mRNA	1244.97	514.736	1.27421	0.00402799	up	29.1946	76.416	35.6631	467	1285	628	XP_004023253.1	FRG1	chr26:17869820-17882912	+		FSHD region gene 1	2e-135	NM_004477.2	FRG1	Protein FRG1
MRPL54	mRNA	526.086	214.747	1.29266	0.00383944	up	17.3923	49.0528	22.6698	183	543	262	XP_004009414.1	MRPL54	chr5:17772698-17777099	-		mitochondrial ribosomal protein L54	6e-44	NM_172251.2	MRPL54	39S ribosomal protein L54, mitochondrial
SLAMF6	mRNA	337.16	33.6054	3.32667	0	up	1.80935	11.5425	1.29591	52	348	41	XP_004002721.1	SLAMF6	chr1:109862802-109883698	-		SLAM family member 6	8e-84	NM_052931.4	SLAMF6	cDNA FLJ52047, highly similar to SLAM family member 6
LOC101107948	mRNA	14.5328	0	20	0.000253858	up	0.137229	2.087	0	1	15	0	XP_004006886.1	LOC101107948	chr3:199979734-199980143	+		histone H4-like	2e-52	NM_003540.3	HIST1H4F	histone cluster 1, H4f
SLAMF7	mRNA	406.917	49.9983	3.02479	1.9984e-15	up	4.23886	11.2814	1.56589	150	420	61	XP_004002723.1	SLAMF7	chr1:110160646-110178443	+		SLAM family member 7	2e-103	NM_021181.4	SLAMF7	SLAM family member 7
DENND1C	mRNA	398.198	108.193	1.87988	1.20587e-06	up	4.28144	9.11227	2.80067	184	411	132	XP_004008622.1	DENND1C	chr5:15613261-15622883	+		DENN/MADD domain containing 1C	0	NM_024898.2	DENND1C	DENN domain-containing protein 1C
AASS	mRNA	313.908	683.583	-1.12278	0.0341785	down	11.0453	5.1113	12.5833	665	324	834	XP_004008064.1	AASS	chr4:86524416-86599989	-		aminoadipate-semialdehyde synthase	0	NM_005763.3	AASS	Aminoadipate-semialdehyde synthase, isoform CRA_a
LOC101106452	mRNA	3288.28	605.717	2.44062	9.39471e-13	up	35.438	220.343	45.8911	519	3394	739	XP_004015004.1	LOC101106452	chr14:13409543-13416835	-		cytochrome b-245 light chain-like	1e-85	NM_000101.3	CYBA	cDNA FLJ57889, highly similar to Cytochrome b-245 light chain
LGMN	mRNA	12890.6	2195.01	2.55402	5.42899e-14	up	60.0275	303.171	58.3339	2504	13305	2678	XP_004018006.1	LGMN	chr18:56319633-56357090	-		Legumain	0	NM_005606.6	LGMN	cDNA FLJ78452, highly similar to Homo sapiens legumain (LGMN), transcript variant 2, mRNA
ZFAND3	mRNA	540.619	220.484	1.29394	0.00372547	up	10.912	24.4202	11.2717	237	558	269	ZFAND3	ZFAND3	chr20:11999007-12103756	+		zinc finger, AN1-type domain 3	7e-103	NM_021943.2	ZFAND3	AN1-type zinc finger protein 3
B3GNT8	mRNA	53.2868	13.9339	1.93517	0.00217734	up	1.09929	2.61222	0.771636	22	55	17	XP_004015322.1	B3GNT8	chr14:49606098-49607258	+		UDP-GlcNAc:betaGal beta-1,3-N-acetylglucosaminyltransferase 8	6e-146	NM_198540.2	B3GNT8	UDP-GlcNAc:betaGal beta-1,3-N-acetylglucosaminyltransferase 8
B3GNT7	mRNA	47.4737	13.1143	1.85599	0.00599275	up	0.601292	2.00037	0.624239	14	49	16	XP_004005048.1	B3GNT7	chr2:232257860-232261271	+		UDP-GlcNAc:betaGal beta-1,3-N-acetylglucosaminyltransferase 7	0	NM_145236.2	B3GNT7	UDP-GlcNAc:betaGal beta-1,3-N-acetylglucosaminyltransferase 7
KIAA2022	mRNA	30.0344	78.6858	-1.38949	0.031129	down	0.723028	0.300065	0.888057	71	31	96	XP_004022247.1	KIAA2022	chrx:63365658-63565632	-		KIAA2022 ortholog	0	NM_001008537.2	KIAA2022	Uncharacterized protein KIAA2022
LOC101107970	ncRNA	807.053	361.463	1.15882	0.0177141	up	36.4739	101.583	51.3603	284	833	441	LOC101107970	LOC101107970	chr8:80986409-80986847	-		ribosomal protein S25 pseudogene
TPP1	mRNA	1979.36	865.544	1.19336	0.0125229	up	20.4399	46.5552	22.9909	853	2043	1056	XP_004016255.1	TPP1	chr15:45851868-45857666	+		tripeptidyl peptidase I	0	NM_000391.3	TPP1	cDNA, FLJ92718, highly similar to Homo sapiens tripeptidyl peptidase I (TPP1), mRNA
RGS10	mRNA	319.721	100.816	1.66509	4.72624e-05	up	7.29953	12.8631	4.58198	178	330	123	XP_004020279.1	RGS10	chr22:38595694-38629142	-		regulator of G-protein signaling 10	4e-81	NM_002925.3	RGS10	Regulator of G-protein signaling 10
LOC101107984	mRNA	29.0655	7.37679	1.97824	0.0243675	up	0.183869	2.12053	0.601289	2	30	9	XP_004015504.1	LOC101107984	chr14:60993249-61003234	-		uncharacterized LOC101107984
RGS18	mRNA	102.698	9.01608	3.50977	2.0872e-11	up	1.89238	4.65037	0.461202	41	106	11	XP_004013639.1	RGS18	chr12:11242450-11271537	-		regulator of G-protein signaling 18	9e-121	NM_130782.2	RGS18	cDNA FLJ78111, highly similar to Homo sapiens regulator of G-protein signalling 18 (RGS18), mRNA
RGS22	mRNA	209.272	592.603	-1.50169	0.000357159	down	18.8566	2.99877	9.57063	1294	216	723	XP_004012053.1	RGS22	chr9:76887584-77005314	+		regulator of G-protein signaling 22	0	NM_015668.4	RGS22	Regulator of G-protein signalling 22, isoform CRA_a
RGS20	mRNA	46.5048	11.475	2.01889	0.0024729	up	0.47739	3.11152	0.867313	7	48	14	XP_004011729.1	RGS20	chr9:34741563-34788644	+		regulator of G-protein signaling 20	9e-93	NM_170587.3	RGS20	cDNA FLJ37184 fis, clone BRALZ2001559, highly similar to Regulator of G-protein signaling 20
LOC101118725	ncRNA	0	9.83573	-20	0.0101342	down	0.72133	0.0192683	0.793359	10	0	12	LOC101118725	LOC101118725	chr15:49776258-49778818	-		40S ribosomal protein S3a-like
LOC101116478	ncRNA	660.756	199.173	1.73009	5.56358e-06	up	44.7079	46.1184	15.7423	629	682	243	LOC101116478	LOC101116478	chr6:13117857-13118648	+		high mobility group nucleosomal binding domain 2 pseudogene
LOC101119828	ncRNA	99.7916	281.138	-1.49429	0.00089831	down	15.7757	4.10766	13.0918	376	103	343	LOC101119828	LOC101119828	chr8:6063584-6064924	+		envelope glycoprotein-like
BHLHE41	mRNA	244.15	112.291	1.12053	0.0427296	up	6.83761	15.5981	8.10713	105	252	137	XP_004007592.1	BHLHE41	chr3:188614983-188617642	+		basic helix-loop-helix family, member e41	3e-108	NM_030762.2	BHLHE41	cDNA FLJ61743, highly similar to Class B basic helix-loop-helix protein 3
PLXDC1	mRNA	90.1031	227.861	-1.3385	0.00671387	down	10.083	1.87297	5.29376	481	93	278	XP_004012882.1	PLXDC1	chr11:39166709-39231793	-		plexin domain containing 1	0	NM_020405.4	PLXDC1	cDNA FLJ58221, highly similar to Plexin domain-containing protein 1
LOC101119881	ncRNA	20.3459	0.819644	4.63359	0.000129082	up	0.0571322	0.467021	0.031139	2	21	1	LOC101119881	LOC101119881	chrx:67345761-67348222	+		THO complex 2 pseudogene
FATE1	mRNA	63.9442	23.7697	1.42769	0.0327764	up	1.01617	3.35517	1.40891	19	66	29	XP_004022326.1	FATE1	chrx:79281019-79287544	-		fetal and adult testis expressed 1	2e-39	NM_033085.2	FATE1	Fetal and adult testis-expressed transcript protein
ABHD2	mRNA	374.945	156.552	1.26004	0.00706948	up	5.55453	10.1653	4.79466	201	387	191	XP_004017792.1	ABHD2	chr18:19693660-19802989	+		abhydrolase domain containing 2	0	NM_152924.4	ABHD2	cDNA FLJ75627, highly similar to Homo sapiens abhydrolase domain containing 2 (ABHD2), transcript variant 1, mRNA
AMPH	mRNA	151.141	336.874	-1.15631	0.0298678	down	5.61269	4.05974	10.2269	205	156	411	XP_004008054.1	AMPH	chr4:82360481-82567285	+		amphiphysin	0	NM_139316.2	AMPH	cDNA FLJ77228, highly similar to Homo sapiens amphiphysin (Stiff-Man syndrome with breast cancer 128kDa autoantigen) (AMPH), transcript variant 1, mRNA
CNST	mRNA	131.764	285.236	-1.1142	0.0489281	down	6.763	2.82016	6.89652	310	136	348	XP_004013694.1	CNST	chr12:28868069-28923361	-		consortin, connexin sorting protein	0	NM_152609.2	CNST	Consortin
GNA14	mRNA	716.95	2306.48	-1.68575	1.48047e-05	down	36.6279	24.8297	90.1142	1039	740	2814	XP_004004347.1	GNA14	chr2:58679887-58875515	+		guanine nucleotide binding protein (G protein), alpha 14	0	NM_004297.3	GNA14	cDNA, FLJ92815, Homo sapiens guanine nucleotide binding protein (G protein), alpha 14 (GNA14), mRNA
GNA15	mRNA	181.175	80.3251	1.17346	0.0346516	up	3.3525	6.47709	3.244	92	187	98	XP_004009419.1	GNA15	chr5:18219966-18249155	-		guanine nucleotide binding protein (G protein), alpha 15 (Gq class)	0	NM_002068.2	GNA15	cDNA FLJ76843, highly similar to Homo sapiens guanine nucleotide binding protein (G protein), alpha 15 (Gq class) (GNA15), mRNA
COCH	mRNA	345.88	1096.68	-1.6648	2.37222e-05	down	14.3891	6.4681	23.1029	757	357	1338	XP_004018158.1	COCH	chr18:40457231-40470875	+		coagulation factor C homolog, cochlin (Limulus polyphemus)	0	NM_004086.2	COCH	Cochlin
TMA7	mRNA	3130.36	886.855	1.81956	5.4121e-07	up	125.388	448.925	143.726	858	3231	1082	XP_004018538.1	TMA7	chr19:51354494-51356461	-		translational machinery associated 7 homolog (S. cerevisiae)	2e-26	NM_015933	TMA7	translation machinery associated 7 homolog (S. cerevisiae)
THSD7B	mRNA	7.75081	106.554	-3.78109	1.17677e-11	down	1.2918	0.0892996	1.38682	110	8	130	XP_004005440.1	THSD7B	chr2:171843771-172578512	-		thrombospondin, type I, domain containing 7B	0	NM_001080427.1	THSD7B	Thrombospondin type-1 domain-containing protein 7B
MILR1	mRNA	504.771	36.884	3.77456	0	up	3.68668	20.7665	1.71253	88	521	45	XP_004013079.1	MILR1	chr11:48041825-48062183	+		mast cell immunoglobulin-like receptor 1	5e-111	NM_001085423.1	MILR1	Allergin-1
E2F6	mRNA	90.1031	272.122	-1.5946	0.000288616	down	14.3071	4.73674	16.1603	267	93	332	XP_004005738.1	E2F6	chr3:20284860-20292992	-		E2F transcription factor 6	1e-123	NM_212540.2	E2F6	cDNA FLJ56713, highly similar to Transcription factor E2F6
TMC6	mRNA	289.686	119.668	1.27545	0.00742514	up	5.63765	6.43038	2.99078	250	299	146	XP_004013527.1	TMC6	chr11:53018172-53036950	+		transmembrane channel-like 6	0	NM_007267.6	TMC6	cDNA FLJ55825, highly similar to Transmembrane channel-like protein 6
TMC8	mRNA	132.733	56.5554	1.23079	0.0317089	up	1.52683	3.33792	1.59501	60	137	69	XP_004013526.1	TMC8	chr11:53004440-53012794	-		transmembrane channel-like 8	0	NM_152468.4	TMC8	cDNA FLJ61017, highly similar to Transmembrane channel-like protein 8
LOC101113407	mRNA	0	25.409	-20	1.38828e-06	down	0.511582	0	0.288124	50	0	31	XP_004008356.1	LOC101113407	chr4:104976784-105059978	+		maltase-glucoamylase, intestinal-like	0	NM_004668.2	MGAM	Maltase-glucoamylase, intestinal
LOC101118735	mRNA	3435.55	1194.22	1.52447	0.000104732	up	153.041	306.929	120.502	1681	3546	1457	XP_004018306.1	LOC101118735	chr19:15320336-15320953	-		myosin regulatory light polypeptide 9-like	1e-84	NM_033546.3	MYL12B	Myosin regulatory light chain 12B
LOC101117568	ncRNA	7.75081	0	20	0.0247482	up	0.0511024	0.430684	0	1	8	0	LOC101117568	LOC101117568	chrx:76770314-76772417	+		protein SET-like
GPR139	mRNA	40.6917	0	20	1.10648e-10	up	0.0354529	1.41533	0	1	42	0	XP_004020857.1	GPR139	chr24:17589778-17633916	-		G protein-coupled receptor 139	0	NM_001002911.2	GPR139	Probable G-protein coupled receptor 139
GPR133	mRNA	365.257	821.283	-1.16897	0.0203835	down	9.66877	4.00221	10.1389	868	377	1002	XP_004017354.1	GPR133	chr17:45632684-45808138	-		G protein-coupled receptor 133	0	NM_198827.3	GPR133	G protein coupled receptor 133 variant 2
LOC101115378	ncRNA	24.2213	63.9322	-1.40027	0.046609	down	5.35265	1.99646	5.8184	65	25	78	LOC101115378	LOC101115378	chr9:92920508-92924963	-		tubulin alpha-1C chain-like
GPR132	mRNA	39.7229	5.73751	2.79147	9.04435e-05	up	0.48123	1.56283	0.255001	12	41	7	XP_004023435.1	GPR132	chr18:68169140-68172774	-		G protein-coupled receptor 132	1e-112	NM_013345.3	GPR132	G protein-coupled receptor 132, variant 1
OAS2	mRNA	441.796	202.452	1.1258	0.0291858	up	19.7526	7.92993	4.10435	1082	456	247	XP_004017648.1	OAS2	chr17:61008113-61042872	-		2'-5'-oligoadenylate synthetase 2, 69/71kDa	3e-152	NM_006187.2	OAS3	cDNA FLJ78682, highly similar to Homo sapiens 2'-5'-oligoadenylate synthetase 3, 100kDa (OAS3), mRNA
LOC101114226	mRNA	3001.5	1227.83	1.28958	0.00376179	up	41.4771	71.9429	33.2456	1697	3098	1498	XP_004002287.1	LOC101114226	chr1:77232070-77254205	+		vascular cell adhesion protein 1-like	0	NM_080682.2	VCAM1	Vascular cell adhesion protein 1
CIDEA	mRNA	57.1622	14.7536	1.954	0.00137314	up	0.767233	4.78073	1.3939	9	59	18	XP_004020560.1	CIDEA	chr23:43145365-43155613	+		cell death-inducing DFFA-like effector a	3e-91	NM_001279.3	CIDEA	Cell death activator CIDE-A variant 2
LOC101115350	ncRNA	35.8475	10.6554	1.75029	0.0309748	up	0.402363	2.35844	0.791924	6	37	13	LOC101115350	LOC101115350	chrx:120458826-120480004	-		uncharacterized LOC101115350
[truncated: 536 more rows]
