# Supplementary material for: An Integrated Analysis of miRNAs and Methylated Genes Encoding mRNAs and lncRNAs in Sheep Breeds with Different Fecundity
Source: Front Physiol. 2017 Dec 15;8:1049. doi: 10.3389/fphys.2017.01049 (PMC5736872; doi:10.3389/fphys.2017.01049)
Supplement: Supplementary file 4 [file Table4.XLS]

## Sheet: DownPathway_Result
PathwayID	PathwayTerm	DifGene	AllDifGene	GeneInPathwayID	AllGene	P-Value	FDR	Enrichment	(-log2P)
PATH:04020	Calcium signaling pathway	22	352	186	7365	0.000309393	0.0782765	2.4748	11.6583
PATH:04080	Neuroactive ligand-receptor interaction	27	352	278	7365	0.00117841	0.149069	2.03212	9.72894
PATH:04970	Salivary secretion	12	352	88	7365	0.00224329	0.189184	2.85318	8.80017
PATH:04360	Axon guidance	15	352	133	7365	0.0037087	0.234576	2.35977	8.07487
PATH:04512	ECM-receptor interaction	11	352	90	7365	0.00694329	0.293593	2.55729	7.17017
PATH:00100	Steroid biosynthesis	5	352	22	7365	0.00706277	0.293593	4.75529	7.14555
PATH:04978	Mineral absorption	8	352	55	7365	0.00812314	0.293593	3.04339	6.94375
PATH:04115	p53 signaling pathway	10	352	82	7365	0.00987046	0.312153	2.55162	6.66267
PATH:04510	Focal adhesion	18	352	205	7365	0.0160824	0.409007	1.83717	5.95837
PATH:00270	Cysteine and methionine metabolism	6	352	42	7365	0.0220274	0.409007	2.98904	5.50456
PATH:04920	Adipocytokine signaling pathway	8	352	68	7365	0.0233969	0.409007	2.46156	5.41754
PATH:00260	Glycine, serine and threonine metabolism	6	352	43	7365	0.0241477	0.409007	2.91953	5.37197
PATH:05410	Hypertrophic cardiomyopathy (HCM)	9	352	82	7365	0.0242683	0.409007	2.29646	5.36478
PATH:04976	Bile secretion	10	352	96	7365	0.0244632	0.409007	2.17951	5.35324
PATH:05130	Pathogenic Escherichia coli infection	7	352	56	7365	0.0252192	0.409007	2.61541	5.30934
PATH:00900	Terpenoid backbone biosynthesis	4	352	21	7365	0.025866	0.409007	3.98539	5.2728
PATH:05412	Arrhythmogenic right ventricular cardiomyopathy (ARVC)	8	352	72	7365	0.0306454	0.456075	2.32481	5.02819
PATH:04972	Pancreatic secretion	11	352	116	7365	0.032906	0.462512	1.98411	4.9255
PATH:00400	Phenylalanine, tyrosine and tryptophan biosynthesis	2	352	5	7365	0.0377467	0.502628	8.36932	4.7275
PATH:00330	Arginine and proline metabolism	7	352	63	7365	0.0415043	0.525029	2.32481	4.5906
PATH:00601	Glycosphingolipid biosynthesis - lacto and neolacto series	4	352	27	7365	0.0518328	0.618864	3.09975	4.26999
PATH:04614	Renin-angiotensin system	3	352	16	7365	0.0538142	0.618864	3.92312	4.21587
PATH:04514	Cell adhesion molecules (CAMs)	12	352	146	7365	0.061678	0.645583	1.71972	4.0191
PATH:00480	Glutathione metabolism	6	352	56	7365	0.0644855	0.645583	2.24178	3.95488
PATH:00350	Tyrosine metabolism	5	352	43	7365	0.068022	0.645583	2.43294	3.87786
PATH:04151	PI3K-Akt signaling pathway	24	352	351	7365	0.0683023	0.645583	1.43065	3.87192
PATH:04913	Ovarian steroidogenesis	6	352	58	7365	0.0729013	0.645583	2.16448	3.77791
PATH:05200	Pathways in cancer	23	352	337	7365	0.0737957	0.645583	1.428	3.76032
PATH:04390	Hippo signaling pathway	12	352	151	7365	0.0739997	0.645583	1.66278	3.75634
PATH:00360	Phenylalanine metabolism	3	352	20	7365	0.0860042	0.719534	3.13849	3.53945
PATH:04950	Maturity onset diabetes of the young	3	352	21	7365	0.0950719	0.719534	2.98904	3.39484
PATH:03008	Ribosome biogenesis in eukaryotes	7	352	78	7365	0.0955537	0.719534	1.87773	3.38754
PATH:03320	PPAR signaling pathway	7	352	79	7365	0.100107	0.719534	1.85396	3.32039
PATH:00500	Starch and sucrose metabolism	5	352	49	7365	0.100784	0.719534	2.13503	3.31066
PATH:05222	Small cell lung cancer	8	352	95	7365	0.101419	0.719534	1.76196	3.3016
PATH:00910	Nitrogen metabolism	3	352	22	7365	0.104509	0.719534	2.85318	3.2583
PATH:04066	HIF-1 signaling pathway	9	352	112	7365	0.105228	0.719534	1.68134	3.24841
PATH:04610	Complement and coagulation cascades	7	352	82	7365	0.114455	0.74249	1.78613	3.12715
PATH:05134	Legionellosis	7	352	82	7365	0.114455	0.74249	1.78613	3.12715
PATH:04721	Synaptic vesicle cycle	6	352	68	7365	0.123701	0.754396	1.84617	3.01508
PATH:05144	Malaria	5	352	53	7365	0.126245	0.754396	1.9739	2.9857
PATH:04724	Glutamatergic synapse	10	352	134	7365	0.127085	0.754396	1.56144	2.97613
PATH:04540	Gap junction	7	352	85	7365	0.129809	0.754396	1.72309	2.94553
PATH:05020	Prion diseases	4	352	39	7365	0.133076	0.754396	2.14598	2.90968
PATH:04145	Phagosome	12	352	170	7365	0.134181	0.754396	1.47694	2.89775
PATH:00982	Drug metabolism - cytochrome P450	7	352	87	7365	0.140583	0.757535	1.68348	2.83051
PATH:01100	Metabolic pathways	69	352	1236	7365	0.140728	0.757535	1.16805	2.82902
PATH:05031	Amphetamine addiction	6	352	72	7365	0.147821	0.775449	1.74361	2.75807
PATH:04141	Protein processing in endoplasmic reticulum	12	352	175	7365	0.153452	0.775449	1.43474	2.70414
PATH:00760	Nicotinate and nicotinamide metabolism	3	352	27	7365	0.15651	0.775449	2.32481	2.67567
PATH:05414	Dilated cardiomyopathy	7	352	90	7365	0.157511	0.775449	1.62737	2.66647
PATH:04144	Endocytosis	14	352	212	7365	0.159381	0.775449	1.38173	2.64945
PATH:04730	Long-term depression	6	352	75	7365	0.167181	0.784491	1.67386	2.58052
PATH:05033	Nicotine addiction	4	352	43	7365	0.167441	0.784491	1.94635	2.57828
PATH:05110	Vibrio cholerae infection	5	352	61	7365	0.184664	0.798688	1.71502	2.43703
PATH:05014	Amyotrophic lateral sclerosis (ALS)	5	352	61	7365	0.184664	0.798688	1.71502	2.43703
PATH:00051	Fructose and mannose metabolism	4	352	45	7365	0.185676	0.798688	1.85985	2.42914
PATH:04973	Carbohydrate digestion and absorption	4	352	45	7365	0.185676	0.798688	1.85985	2.42914
PATH:04713	Circadian entrainment	7	352	95	7365	0.187625	0.798688	1.54172	2.41407
PATH:05216	Thyroid cancer	3	352	30	7365	0.190804	0.798688	2.09233	2.38984
PATH:02010	ABC transporters	5	352	62	7365	0.192569	0.798688	1.68736	2.37655
PATH:00340	Histidine metabolism	3	352	31	7365	0.202626	0.80781	2.02484	2.30311
PATH:04261	Adrenergic signaling in cardiomyocytes	10	352	152	7365	0.210998	0.80781	1.37653	2.2447
PATH:04810	Regulation of actin cytoskeleton	14	352	226	7365	0.215084	0.80781	1.29613	2.21703
PATH:04921	Oxytocin signaling pathway	10	352	154	7365	0.221487	0.80781	1.35866	2.17471
PATH:05160	Hepatitis C	9	352	136	7365	0.22197	0.80781	1.38463	2.17156
PATH:04014	Ras signaling pathway	14	352	228	7365	0.223658	0.80781	1.28476	2.16063
PATH:00983	Drug metabolism - other enzymes	4	352	49	7365	0.223862	0.80781	1.70802	2.15932
PATH:05323	Rheumatoid arthritis	7	352	101	7365	0.226509	0.80781	1.45013	2.14236
PATH:04150	mTOR signaling pathway	5	352	67	7365	0.233708	0.80781	1.56144	2.09722
PATH:00520	Amino sugar and nucleotide sugar metabolism	4	352	50	7365	0.233709	0.80781	1.67386	2.09722
PATH:04961	Endocrine and other factor-regulated calcium reabsorption	4	352	50	7365	0.233709	0.80781	1.67386	2.09722
PATH:05143	African trypanosomiasis	3	352	34	7365	0.238987	0.80781	1.84617	2.06499
PATH:04530	Tight junction	9	352	139	7365	0.239193	0.80781	1.35475	2.06375
PATH:05205	Proteoglycans in cancer	14	352	232	7365	0.241217	0.80781	1.26261	2.0516
PATH:00524	Butirosin and neomycin biosynthesis	1	352	5	7365	0.244824	0.80781	4.18466	2.03018
PATH:05416	Viral myocarditis	6	352	86	7365	0.245855	0.80781	1.45976	2.02412
PATH:05202	Transcriptional misregulation in cancer	11	352	181	7365	0.266901	0.850542	1.27158	1.90562
PATH:05120	Epithelial cell signaling in Helicobacter pylori infection	5	352	71	7365	0.268195	0.850542	1.47347	1.89864
PATH:05204	Chemical carcinogenesis	6	352	89	7365	0.268946	0.850542	1.41056	1.89461
PATH:05164	Influenza A	11	352	184	7365	0.283059	0.860902	1.25085	1.82083
PATH:04964	Proximal tubule bicarbonate reclamation	2	352	21	7365	0.283731	0.860902	1.99269	1.8174
PATH:05211	Renal cell carcinoma	5	352	73	7365	0.285833	0.860902	1.4331	1.80675
PATH:01230	Biosynthesis of amino acids	5	352	73	7365	0.285833	0.860902	1.4331	1.80675
PATH:05145	Toxoplasmosis	9	352	148	7365	0.293319	0.866748	1.27236	1.76946
PATH:04971	Gastric acid secretion	5	352	74	7365	0.29473	0.866748	1.41374	1.76253
PATH:00920	Sulfur metabolism	2	352	22	7365	0.300882	0.866748	1.90212	1.73273
PATH:05219	Bladder cancer	3	352	39	7365	0.301478	0.866748	1.60948	1.72988
PATH:00053	Ascorbate and aldarate metabolism	2	352	23	7365	0.317958	0.894527	1.81942	1.65309
PATH:04750	Inflammatory mediator regulation of TRP channels	7	352	114	7365	0.318211	0.894527	1.28476	1.65194
PATH:05162	Measles	8	352	134	7365	0.32543	0.904766	1.24915	1.61958
PATH:05150	Staphylococcus aureus infection	4	352	62	7365	0.357032	0.961032	1.34989	1.48588
PATH:05133	Pertussis	5	352	81	7365	0.357932	0.961032	1.29156	1.48224
PATH:04919	Thyroid hormone signaling pathway	7	352	120	7365	0.362547	0.961032	1.22053	1.46376
PATH:00860	Porphyrin and chlorophyll metabolism	3	352	44	7365	0.364577	0.961032	1.42659	1.4557
PATH:04966	Collecting duct acid secretion	2	352	26	7365	0.368459	0.961032	1.60948	1.44042
PATH:00534	Glycosaminoglycan biosynthesis - heparan sulfate / heparin	2	352	26	7365	0.368459	0.961032	1.60948	1.44042
PATH:00130	Ubiquinone and other terpenoid-quinone biosynthesis	1	352	9	7365	0.373673	0.964687	2.32481	1.42015
PATH:05218	Melanoma	4	352	65	7365	0.388315	0.968693	1.28759	1.3647
PATH:00071	Fatty acid degradation	3	352	46	7365	0.389602	0.968693	1.36456	1.35993
PATH:04012	ErbB signaling pathway	5	352	85	7365	0.394301	0.968693	1.23078	1.34263
PATH:04022	cGMP-PKG signaling pathway	9	352	164	7365	0.395136	0.968693	1.14823	1.33958
PATH:05210	Colorectal cancer	4	352	66	7365	0.398701	0.968693	1.26808	1.32662
PATH:00380	Tryptophan metabolism	3	352	47	7365	0.402022	0.968693	1.33553	1.31465
PATH:05215	Prostate cancer	5	352	86	7365	0.403371	0.968693	1.21647	1.30982
PATH:04210	Apoptosis	5	352	87	7365	0.412424	0.968693	1.20249	1.2778
PATH:01212	Fatty acid metabolism	3	352	48	7365	0.414367	0.968693	1.30771	1.27102
PATH:00592	alpha-Linolenic acid metabolism	2	352	29	7365	0.417398	0.968693	1.44299	1.2605
PATH:05166	HTLV-I infection	14	352	269	7365	0.420786	0.968693	1.08894	1.24884
PATH:04962	Vasopressin-regulated water reabsorption	3	352	49	7365	0.426627	0.968693	1.28102	1.22895
PATH:00072	Synthesis and degradation of ketone bodies	1	352	11	7365	0.429582	0.968693	1.90212	1.219
PATH:00030	Pentose phosphate pathway	2	352	30	7365	0.433281	0.968693	1.39489	1.20663
PATH:05016	Huntington's disease	11	352	211	7365	0.436408	0.968693	1.09079	1.19625
PATH:05030	Cocaine addiction	3	352	50	7365	0.438792	0.968693	1.2554	1.18839
PATH:04710	Circadian rhythm - mammal	2	352	31	7365	0.448924	0.968693	1.34989	1.15546
PATH:04310	Wnt signaling pathway	8	352	152	7365	0.449214	0.968693	1.10123	1.15453
PATH:00230	Purine metabolism	9	352	173	7365	0.453183	0.968693	1.0885	1.14184
PATH:00430	Taurine and hypotaurine metabolism	1	352	12	7365	0.45563	0.968693	1.74361	1.13406
PATH:00740	Riboflavin metabolism	1	352	12	7365	0.45563	0.968693	1.74361	1.13406
PATH:04060	Cytokine-cytokine receptor interaction	13	352	257	7365	0.464196	0.978681	1.05838	1.10719
PATH:04668	TNF signaling pathway	6	352	115	7365	0.478401	0.984393	1.09165	1.06371
PATH:00052	Galactose metabolism	2	352	33	7365	0.479452	0.984393	1.26808	1.06054
PATH:00790	Folate biosynthesis	1	352	13	7365	0.480487	0.984393	1.60948	1.05743
PATH:04640	Hematopoietic cell lineage	5	352	95	7365	0.483698	0.984393	1.10123	1.04782
PATH:04940	Type I diabetes mellitus	3	352	54	7365	0.48636	0.984393	1.16241	1.0399
PATH:05168	Herpes simplex infection	11	352	221	7365	0.49365	0.991218	1.04143	1.01844
PATH:04340	Hedgehog signaling pathway	3	352	55	7365	0.497943	0.991966	1.14127	1.00595
PATH:00250	Alanine, aspartate and glutamate metabolism	2	352	35	7365	0.508908	0.994375	1.19562	0.974524
PATH:00603	Glycosphingolipid biosynthesis - globo series	1	352	15	7365	0.526837	0.994375	1.39489	0.924572
PATH:00533	Glycosaminoglycan biosynthesis - keratan sulfate	1	352	15	7365	0.526837	0.994375	1.39489	0.924572
PATH:04917	Prolactin signaling pathway	4	352	79	7365	0.528715	0.994375	1.05941	0.919439
PATH:04114	Oocyte meiosis	6	352	122	7365	0.532828	0.994375	1.02901	0.908258
PATH:05142	Chagas disease	6	352	122	7365	0.532828	0.994375	1.02901	0.908258
PATH:04370	VEGF signaling pathway	4	352	80	7365	0.538162	0.994375	1.04616	0.893888
PATH:04612	Antigen processing and presentation	4	352	80	7365	0.538162	0.994375	1.04616	0.893888
PATH:00980	Metabolism of xenobiotics by cytochrome P450	5	352	102	7365	0.543378	0.994375	1.02565	0.879972
PATH:00604	Glycosphingolipid biosynthesis - ganglio series	1	352	16	7365	0.548433	0.994375	1.30771	0.866612
PATH:01210	2-Oxocarboxylic acid metabolism	1	352	16	7365	0.548433	0.994375	1.30771	0.866612
PATH:00591	Linoleic acid metabolism	3	352	60	7365	0.553729	0.994375	1.04616	0.852747
PATH:04270	Vascular smooth muscle contraction	6	352	125	7365	0.555401	0.994375	1.00432	0.848399
PATH:00830	Retinol metabolism	4	352	82	7365	0.556759	0.994375	1.02065	0.844876
PATH:04010	MAPK signaling pathway	13	352	276	7365	0.561375	0.994375	0.985518	0.832963
PATH:05100	Bacterial invasion of epithelial cells	4	352	83	7365	0.565903	0.994375	1.00835	0.821375
PATH:04015	Rap1 signaling pathway	10	352	213	7365	0.568154	0.994375	0.982314	0.815646
PATH:05161	Hepatitis B	7	352	151	7365	0.585848	0.994375	0.969954	0.771403
PATH:00770	Pantothenate and CoA biosynthesis	1	352	18	7365	0.588706	0.994375	1.16241	0.76438
PATH:01200	Carbon metabolism	5	352	108	7365	0.591757	0.994375	0.968671	0.756924
PATH:04623	Cytosolic DNA-sensing pathway	3	352	64	7365	0.595562	0.994375	0.980779	0.747676
PATH:00590	Arachidonic acid metabolism	4	352	87	7365	0.601389	0.994375	0.961991	0.73363
PATH:04911	Insulin secretion	4	352	87	7365	0.601389	0.994375	0.961991	0.73363
PATH:04960	Aldosterone-regulated sodium reabsorption	2	352	42	7365	0.602968	0.994375	0.996347	0.729846
PATH:04728	Dopaminergic synapse	6	352	133	7365	0.612894	0.994375	0.943908	0.70629
PATH:00650	Butanoate metabolism	2	352	43	7365	0.615228	0.994375	0.973177	0.700806
PATH:05169	Epstein-Barr virus infection	9	352	201	7365	0.622963	0.994375	0.936864	0.682783
PATH:00670	One carbon pool by folate	1	352	20	7365	0.625378	0.994375	1.04616	0.677199
PATH:05206	MicroRNAs in cancer	7	352	159	7365	0.637124	0.994375	0.921151	0.650354
PATH:00514	Other types of O-glycan biosynthesis	2	352	46	7365	0.650246	0.994375	0.909708	0.620943
PATH:03430	Mismatch repair	1	352	22	7365	0.658772	0.994375	0.951059	0.602149
PATH:04914	Progesterone-mediated oocyte maturation	4	352	94	7365	0.659028	0.994375	0.890353	0.601589
PATH:00565	Ether lipid metabolism	2	352	48	7365	0.672142	0.994375	0.871804	0.573163
PATH:00280	Valine, leucine and isoleucine degradation	2	352	48	7365	0.672142	0.994375	0.871804	0.573163
PATH:04726	Serotonergic synapse	6	352	142	7365	0.672216	0.994375	0.884083	0.573003
PATH:04910	Insulin signaling pathway	6	352	143	7365	0.67843	0.994375	0.877901	0.559728
PATH:05132	Salmonella infection	4	352	97	7365	0.681912	0.994375	0.862816	0.552342
PATH:00600	Sphingolipid metabolism	2	352	49	7365	0.682663	0.994375	0.854012	0.550754
PATH:04930	Type II diabetes mellitus	2	352	49	7365	0.682663	0.994375	0.854012	0.550754
PATH:00062	Fatty acid elongation	1	352	24	7365	0.689182	0.994375	0.871804	0.537044
PATH:01040	Biosynthesis of unsaturated fatty acids	1	352	24	7365	0.689182	0.994375	0.871804	0.537044
PATH:05223	Non-small cell lung cancer	2	352	51	7365	0.70287	0.994375	0.820521	0.508671
PATH:00563	Glycosylphosphatidylinositol(GPI)-anchor biosynthesis	1	352	25	7365	0.703352	0.994375	0.836932	0.507682
PATH:00240	Pyrimidine metabolism	4	352	101	7365	0.710699	0.994375	0.828645	0.49269
PATH:05146	Amoebiasis	5	352	125	7365	0.71164	0.994375	0.836932	0.490781
PATH:04670	Leukocyte transendothelial migration	5	352	125	7365	0.71164	0.994375	0.836932	0.490781
PATH:03440	Homologous recombination	1	352	26	7365	0.716874	0.994375	0.804742	0.480209
PATH:00140	Steroid hormone biosynthesis	3	352	78	7365	0.720604	0.994375	0.804742	0.47272
PATH:05217	Basal cell carcinoma	2	352	53	7365	0.721987	0.994375	0.789558	0.469955
PATH:04723	Retrograde endocannabinoid signaling	4	352	105	7365	0.737516	0.994375	0.797078	0.439253
PATH:04068	FoxO signaling pathway	5	352	130	7365	0.741677	0.994375	0.804742	0.431137
PATH:00040	Pentose and glucuronate interconversions	1	352	28	7365	0.742093	0.994375	0.747261	0.430329
PATH:05310	Asthma	1	352	28	7365	0.742093	0.994375	0.747261	0.430329
PATH:04664	Fc epsilon RI signaling pathway	3	352	82	7365	0.750208	0.994375	0.765486	0.414637
PATH:04744	Phototransduction	1	352	29	7365	0.753845	0.994375	0.721493	0.407661
PATH:04146	Peroxisome	3	352	83	7365	0.7572	0.994375	0.756264	0.401253
PATH:05221	Acute myeloid leukemia	2	352	58	7365	0.765244	0.994375	0.721493	0.386008
PATH:05332	Graft-versus-host disease	2	352	58	7365	0.765244	0.994375	0.721493	0.386008
PATH:04725	Cholinergic synapse	4	352	110	7365	0.768317	0.994375	0.760847	0.380226
PATH:04621	NOD-like receptor signaling pathway	2	352	59	7365	0.773156	0.994375	0.709264	0.371169
PATH:04975	Fat digestion and absorption	2	352	59	7365	0.773156	0.994375	0.709264	0.371169
PATH:03020	RNA polymerase	1	352	31	7365	0.775762	0.994375	0.674945	0.366314
PATH:00512	Mucin type O-Glycan biosynthesis	1	352	31	7365	0.775762	0.994375	0.674945	0.366314
PATH:04620	Toll-like receptor signaling pathway	4	352	112	7365	0.779811	0.994375	0.747261	0.358804
PATH:05214	Glioma	2	352	60	7365	0.780832	0.994375	0.697443	0.356916
PATH:05320	Autoimmune thyroid disease	2	352	60	7365	0.780832	0.994375	0.697443	0.356916
PATH:00630	Glyoxylate and dicarboxylate metabolism	1	352	32	7365	0.785976	0.994375	0.653853	0.347443
PATH:00410	beta-Alanine metabolism	1	352	32	7365	0.785976	0.994375	0.653853	0.347443
PATH:00562	Inositol phosphate metabolism	2	352	61	7365	0.788278	0.994375	0.68601	0.343224
PATH:04260	Cardiac muscle contraction	3	352	88	7365	0.789799	0.994375	0.713294	0.340443
PATH:00010	Glycolysis / Gluconeogenesis	2	352	63	7365	0.8025	0.994375	0.664232	0.317428
PATH:00450	Selenocompound metabolism	1	352	35	7365	0.813902	0.994375	0.597808	0.297072
PATH:05212	Pancreatic cancer	2	352	65	7365	0.815862	0.994375	0.643794	0.293604
PATH:03410	Base excision repair	1	352	36	7365	0.822374	0.994375	0.581203	0.282133
PATH:04130	SNARE interactions in vesicular transport	1	352	36	7365	0.822374	0.994375	0.581203	0.282133
PATH:04140	Regulation of autophagy	1	352	36	7365	0.822374	0.994375	0.581203	0.282133
PATH:05340	Primary immunodeficiency	1	352	37	7365	0.83046	0.994375	0.565494	0.268018
PATH:04666	Fc gamma R-mediated phagocytosis	3	352	97	7365	0.839226	0.994375	0.647112	0.252868
PATH:04915	Estrogen signaling pathway	3	352	98	7365	0.844042	0.994375	0.640509	0.244613
PATH:04720	Long-term potentiation	2	352	70	7365	0.845771	0.994375	0.597808	0.241662
PATH:04932	Non-alcoholic fatty liver disease (NAFLD)	6	352	178	7365	0.847022	0.994375	0.70528	0.23953
PATH:04622	RIG-I-like receptor signaling pathway	2	352	72	7365	0.85644	0.994375	0.581203	0.223576
PATH:04918	Thyroid hormone synthesis	2	352	72	7365	0.85644	0.994375	0.581203	0.223576
PATH:04916	Melanogenesis	3	352	101	7365	0.857741	0.994375	0.621484	0.221387
PATH:04520	Adherens junction	2	352	74	7365	0.866427	0.994375	0.565494	0.206849
PATH:04611	Platelet activation	4	352	133	7365	0.874682	0.994375	0.629272	0.193169
PATH:04662	B cell receptor signaling pathway	2	352	76	7365	0.87577	0.994375	0.550613	0.191376
PATH:04630	Jak-STAT signaling pathway	5	352	161	7365	0.877702	0.994375	0.649792	0.188197
PATH:04660	T cell receptor signaling pathway	3	352	106	7365	0.878222	0.994375	0.592169	0.187342
PATH:05140	Leishmaniasis	2	352	77	7365	0.880211	0.994375	0.543462	0.184079
PATH:04110	Cell cycle	4	352	135	7365	0.881531	0.994375	0.619949	0.181916
PATH:04912	GnRH signaling pathway	3	352	107	7365	0.881988	0.994375	0.586634	0.18117
PATH:05330	Allograft rejection	1	352	46	7365	0.888494	0.994375	0.454854	0.170566
PATH:03018	RNA degradation	2	352	79	7365	0.888653	0.994375	0.529704	0.170308
PATH:04350	TGF-beta signaling pathway	2	352	79	7365	0.888653	0.994375	0.529704	0.170308
PATH:03022	Basal transcription factors	1	352	47	7365	0.893563	0.994375	0.445176	0.162359
PATH:05010	Alzheimer's disease	6	352	195	7365	0.89798	0.994375	0.643794	0.155245
PATH:05152	Tuberculosis	6	352	196	7365	0.90046	0.994375	0.640509	0.151266
PATH:05213	Endometrial cancer	1	352	49	7365	0.903019	0.994375	0.427006	0.147172
PATH:05203	Viral carcinogenesis	7	352	225	7365	0.905834	0.994375	0.650947	0.142682
PATH:04672	Intestinal immune network for IgA production	1	352	50	7365	0.907426	0.994375	0.418466	0.140149
PATH:03460	Fanconi anemia pathway	1	352	51	7365	0.911632	0.994375	0.410261	0.133476
PATH:04974	Protein digestion and absorption	3	352	119	7365	0.91966	0.994375	0.527478	0.120828
PATH:05034	Alcoholism	5	352	182	7365	0.930144	0.994375	0.574816	0.104474
PATH:04727	GABAergic synapse	2	352	93	7365	0.933864	0.994375	0.449963	0.0987161
PATH:04062	Chemokine signaling pathway	5	352	184	7365	0.933897	0.994375	0.568568	0.0986646
PATH:04142	Lysosome	3	352	127	7365	0.938264	0.994375	0.494251	0.0919342
PATH:00561	Glycerolipid metabolism	1	352	59	7365	0.939071	0.994375	0.354632	0.0906946
PATH:04380	Osteoclast differentiation	3	352	130	7365	0.944144	0.994375	0.482845	0.0829219
PATH:05032	Morphine addiction	2	352	98	7365	0.945281	0.994375	0.427006	0.0811848
PATH:00564	Glycerophospholipid metabolism	2	352	99	7365	0.947326	0.994375	0.422693	0.0780668
PATH:03015	mRNA surveillance pathway	2	352	99	7365	0.947326	0.994375	0.422693	0.0780668
PATH:04722	Neurotrophin signaling pathway	3	352	132	7365	0.947768	0.994375	0.475529	0.0773937
PATH:05321	Inflammatory bowel disease (IBD)	1	352	66	7365	0.955977	0.994375	0.31702	0.0649527
PATH:05012	Parkinson's disease	4	352	169	7365	0.956833	0.994375	0.495226	0.063661
PATH:03013	RNA transport	4	352	175	7365	0.964205	0.994375	0.478247	0.0525884
PATH:05131	Shigellosis	1	352	71	7365	0.96509	0.994375	0.294694	0.051264
PATH:05220	Chronic myeloid leukemia	1	352	74	7365	0.969624	0.994375	0.282747	0.044503
PATH:03040	Spliceosome	3	352	149	7365	0.970793	0.994375	0.421274	0.0427643
PATH:04120	Ubiquitin mediated proteolysis	3	352	149	7365	0.970793	0.994375	0.421274	0.0427643
PATH:04070	Phosphatidylinositol signaling system	1	352	79	7365	0.975906	0.995153	0.264852	0.0351853
PATH:00190	Oxidative phosphorylation	3	352	159	7365	0.97942	0.995153	0.394779	0.0300011
PATH:04064	NF-kappa B signaling pathway	1	352	92	7365	0.9868	0.998117	0.227427	0.01917
PATH:04650	Natural killer cell mediated cytotoxicity	2	352	142	7365	0.990226	0.998117	0.294694	0.0141696
PATH:05322	Systemic lupus erythematosus	1	352	142	7365	0.998683	0.999982	0.147347	0.00190118
PATH:03010	Ribosome	1	352	236	7365	0.999982	0.999982	0.088658	2.59639e-05

## Sheet: DownGene2Path
QueryID	QuerySymbol	Description	E-Value	SubjectSymbol	Description	PathwayID	PathwayTerm	P-Value	Enrichment
LOC101106395	LOC101106395	L-gulonolactone oxidase-like	0	Gulo	L-gulonolactone oxidase	PATH:00053	Ascorbate and aldarate metabolism	0.317958	1.81942
LOC101106395	LOC101106395	L-gulonolactone oxidase-like	0	Gulo	L-gulonolactone oxidase	PATH:01100	Metabolic pathways	0.140728	1.16805
LOC101113971	LOC101113971	RUN and FYVE domain-containing protein 1-like	0	Rufy1	RUN and FYVE domain-containing protein 1	PATH:04144	Endocytosis	0.159381	1.38173
MC4R	MC4R	Melanocortin 4 receptor	2e-176	Mc4r	Melanocortin receptor 4	PATH:04080	Neuroactive ligand-receptor interaction	0.00117841	2.03212
LOC101123537	LOC101123537	intestinal-type alkaline phosphatase-like	3e-154	Alppl2	Alkaline phosphatase, placental-like	PATH:00790	Folate biosynthesis	0.480487	1.60948
LOC101123537	LOC101123537	intestinal-type alkaline phosphatase-like	3e-154	Alppl2	Alkaline phosphatase, placental-like	PATH:01100	Metabolic pathways	0.140728	1.16805
FBP1	FBP1	Fructose-1,6-bisphosphatase 1	2e-172	Fbp1	Folate receptor alpha	PATH:01200	Carbon metabolism	0.591757	0.968671
FBP1	FBP1	Fructose-1,6-bisphosphatase 1	2e-172	Fbp1	Folate receptor alpha	PATH:00051	Fructose and mannose metabolism	0.185676	1.85985
FBP1	FBP1	Fructose-1,6-bisphosphatase 1	2e-172	Fbp1	Folate receptor alpha	PATH:00030	Pentose phosphate pathway	0.433281	1.39489
FBP1	FBP1	Fructose-1,6-bisphosphatase 1	2e-172	Fbp1	Folate receptor alpha	PATH:00010	Glycolysis / Gluconeogenesis	0.8025	0.664232
FBP1	FBP1	Fructose-1,6-bisphosphatase 1	2e-172	Fbp1	Folate receptor alpha	PATH:01100	Metabolic pathways	0.140728	1.16805
FBP1	FBP1	Fructose-1,6-bisphosphatase 1	2e-172	Fbp1	Folate receptor alpha	PATH:04910	Insulin signaling pathway	0.67843	0.877901
WNT16	WNT16	wingless-type MMTV integration site family, member 16	0	Wnt16	Protein Wnt-16	PATH:04916	Melanogenesis	0.857741	0.621484
WNT16	WNT16	wingless-type MMTV integration site family, member 16	0	Wnt16	Protein Wnt-16	PATH:04340	Hedgehog signaling pathway	0.497943	1.14127
WNT16	WNT16	wingless-type MMTV integration site family, member 16	0	Wnt16	Protein Wnt-16	PATH:05200	Pathways in cancer	0.0737957	1.428
WNT16	WNT16	wingless-type MMTV integration site family, member 16	0	Wnt16	Protein Wnt-16	PATH:05202	Transcriptional misregulation in cancer	0.266901	1.27158
WNT16	WNT16	wingless-type MMTV integration site family, member 16	0	Wnt16	Protein Wnt-16	PATH:04310	Wnt signaling pathway	0.449214	1.10123
WNT16	WNT16	wingless-type MMTV integration site family, member 16	0	Wnt16	Protein Wnt-16	PATH:05166	HTLV-I infection	0.420786	1.08894
WNT16	WNT16	wingless-type MMTV integration site family, member 16	0	Wnt16	Protein Wnt-16	PATH:05217	Basal cell carcinoma	0.721987	0.789558
WNT16	WNT16	wingless-type MMTV integration site family, member 16	0	Wnt16	Protein Wnt-16	PATH:04390	Hippo signaling pathway	0.0739997	1.66278
WNT16	WNT16	wingless-type MMTV integration site family, member 16	0	Wnt16	Protein Wnt-16	PATH:05205	Proteoglycans in cancer	0.241217	1.26261
DNAH1	DNAH1	dynein, axonemal, heavy chain 1	0	Dnah1	Protein Dnah1	PATH:05016	Huntington's disease	0.436408	1.09079
SEMA3C	SEMA3C	sema domain, immunoglobulin domain (Ig), short basic domain, secreted, (semaphorin) 3C	0	Sema3c	Semaphorin-3C	PATH:04360	Axon guidance	0.0037087	2.35977
UTP18	UTP18	UTP18 small subunit (SSU) processome component homolog (yeast)	0	Utp18	Putative uncharacterized protein	PATH:03008	Ribosome biogenesis in eukaryotes	0.0955537	1.87773
PYGM	PYGM	Glycogen phosphorylase, muscle form	0	Pygm	Phosphorylase	PATH:00500	Starch and sucrose metabolism	0.100784	2.13503
PYGM	PYGM	Glycogen phosphorylase, muscle form	0	Pygm	Phosphorylase	PATH:04910	Insulin signaling pathway	0.67843	0.877901
GRIK2	GRIK2	glutamate receptor, ionotropic, kainate 2	0	Grik2	Grik2 protein	PATH:04724	Glutamatergic synapse	0.127085	1.56144
GRIK2	GRIK2	glutamate receptor, ionotropic, kainate 2	0	Grik2	Grik2 protein	PATH:04080	Neuroactive ligand-receptor interaction	0.00117841	2.03212
NMUR2	NMUR2	neuromedin U receptor 2	0	Nmur2	Neuromedin U receptor 2	PATH:04080	Neuroactive ligand-receptor interaction	0.00117841	2.03212
LOC443320	LOC443320	Lysozyme C-1	4e-48	Lyz2	Lysozyme C-2	PATH:04970	Salivary secretion	0.00224329	2.85318
MYH14	MYH14	myosin, heavy chain 14, non-muscle	0	Myh14	Myosin-14	PATH:05416	Viral myocarditis	0.245855	1.45976
MYH14	MYH14	myosin, heavy chain 14, non-muscle	0	Myh14	Myosin-14	PATH:05132	Salmonella infection	0.681912	0.862816
MYH14	MYH14	myosin, heavy chain 14, non-muscle	0	Myh14	Myosin-14	PATH:04810	Regulation of actin cytoskeleton	0.215084	1.29613
MYH14	MYH14	myosin, heavy chain 14, non-muscle	0	Myh14	Myosin-14	PATH:04530	Tight junction	0.239193	1.35475
LOC101105168	LOC101105168	protein diaphanous homolog 3-like	0	Diap3	Protein diaphanous homolog 3	PATH:04810	Regulation of actin cytoskeleton	0.215084	1.29613
PTPN5	PTPN5	protein tyrosine phosphatase, non-receptor type 5 (striatum-enriched)	0	Ptpn5	Tyrosine-protein phosphatase non-receptor type 5	PATH:04010	MAPK signaling pathway	0.561375	0.985518
IL6	IL6	Interleukin-6	4e-42	Il6	Interleukin 6, isoform CRA_b	PATH:04620	Toll-like receptor signaling pathway	0.779811	0.747261
IL6	IL6	Interleukin-6	4e-42	Il6	Interleukin 6, isoform CRA_b	PATH:05200	Pathways in cancer	0.0737957	1.428
IL6	IL6	Interleukin-6	4e-42	Il6	Interleukin 6, isoform CRA_b	PATH:04621	NOD-like receptor signaling pathway	0.773156	0.709264
IL6	IL6	Interleukin-6	4e-42	Il6	Interleukin 6, isoform CRA_b	PATH:04060	Cytokine-cytokine receptor interaction	0.464196	1.05838
IL6	IL6	Interleukin-6	4e-42	Il6	Interleukin 6, isoform CRA_b	PATH:05142	Chagas disease (American trypanosomiasis)	0.532828	1.02901
IL6	IL6	Interleukin-6	4e-42	Il6	Interleukin 6, isoform CRA_b	PATH:05161	Hepatitis B	0.585848	0.969954
IL6	IL6	Interleukin-6	4e-42	Il6	Interleukin 6, isoform CRA_b	PATH:05202	Transcriptional misregulation in cancer	0.266901	1.27158
IL6	IL6	Interleukin-6	4e-42	Il6	Interleukin 6, isoform CRA_b	PATH:04623	Cytosolic DNA-sensing pathway	0.595562	0.980779
IL6	IL6	Interleukin-6	4e-42	Il6	Interleukin 6, isoform CRA_b	PATH:05143	African trypanosomiasis	0.238987	1.84617
IL6	IL6	Interleukin-6	4e-42	Il6	Interleukin 6, isoform CRA_b	PATH:05144	Malaria	0.126245	1.9739
IL6	IL6	Interleukin-6	4e-42	Il6	Interleukin 6, isoform CRA_b	PATH:05146	Amoebiasis	0.71164	0.836932
IL6	IL6	Interleukin-6	4e-42	Il6	Interleukin 6, isoform CRA_b	PATH:04066	HIF-1 signaling pathway	0.105228	1.68134
IL6	IL6	Interleukin-6	4e-42	Il6	Interleukin 6, isoform CRA_b	PATH:05321	Inflammatory bowel disease (IBD)	0.955977	0.31702
IL6	IL6	Interleukin-6	4e-42	Il6	Interleukin 6, isoform CRA_b	PATH:05166	HTLV-I infection	0.420786	1.08894
IL6	IL6	Interleukin-6	4e-42	Il6	Interleukin 6, isoform CRA_b	PATH:05020	Prion diseases	0.133076	2.14598
IL6	IL6	Interleukin-6	4e-42	Il6	Interleukin 6, isoform CRA_b	PATH:04068	FoxO signaling pathway	0.741677	0.804742
IL6	IL6	Interleukin-6	4e-42	Il6	Interleukin 6, isoform CRA_b	PATH:05323	Rheumatoid arthritis	0.226509	1.45013
IL6	IL6	Interleukin-6	4e-42	Il6	Interleukin 6, isoform CRA_b	PATH:05168	Herpes simplex infection	0.49365	1.04143
IL6	IL6	Interleukin-6	4e-42	Il6	Interleukin 6, isoform CRA_b	PATH:04668	TNF signaling pathway	0.478401	1.09165
IL6	IL6	Interleukin-6	4e-42	Il6	Interleukin 6, isoform CRA_b	PATH:05162	Measles	0.32543	1.24915
IL6	IL6	Interleukin-6	4e-42	Il6	Interleukin 6, isoform CRA_b	PATH:05164	Influenza A	0.283059	1.25085
IL6	IL6	Interleukin-6	4e-42	Il6	Interleukin 6, isoform CRA_b	PATH:04640	Hematopoietic cell lineage	0.483698	1.10123
IL6	IL6	Interleukin-6	4e-42	Il6	Interleukin 6, isoform CRA_b	PATH:05133	Pertussis	0.357932	1.29156
IL6	IL6	Interleukin-6	4e-42	Il6	Interleukin 6, isoform CRA_b	PATH:05134	Legionellosis	0.114455	1.78613
IL6	IL6	Interleukin-6	4e-42	Il6	Interleukin 6, isoform CRA_b	PATH:05152	Tuberculosis	0.90046	0.640509
IL6	IL6	Interleukin-6	4e-42	Il6	Interleukin 6, isoform CRA_b	PATH:05132	Salmonella infection	0.681912	0.862816
IL6	IL6	Interleukin-6	4e-42	Il6	Interleukin 6, isoform CRA_b	PATH:04672	Intestinal immune network for IgA production	0.907426	0.418466
IL6	IL6	Interleukin-6	4e-42	Il6	Interleukin 6, isoform CRA_b	PATH:04932	Non-alcoholic fatty liver disease (NAFLD)	0.847022	0.70528
IL6	IL6	Interleukin-6	4e-42	Il6	Interleukin 6, isoform CRA_b	PATH:05332	Graft-versus-host disease	0.765244	0.721493
IL6	IL6	Interleukin-6	4e-42	Il6	Interleukin 6, isoform CRA_b	PATH:04630	Jak-STAT signaling pathway	0.877702	0.649792
IL6	IL6	Interleukin-6	4e-42	Il6	Interleukin 6, isoform CRA_b	PATH:04151	PI3K-Akt signaling pathway	0.0683023	1.43065
IL6	IL6	Interleukin-6	4e-42	Il6	Interleukin 6, isoform CRA_b	PATH:05410	Hypertrophic cardiomyopathy (HCM)	0.0242683	2.29646
TSPAN19	TSPAN19	tetraspanin 19	2e-20	Cd82	CD82 antigen, isoform CRA_a	PATH:04115	p53 signaling pathway	0.00987046	2.55162
DHCR7	DHCR7	7-dehydrocholesterol reductase	0	Dhcr7	7-dehydrocholesterol reductase	PATH:00100	Steroid biosynthesis	0.00706277	4.75529
DHCR7	DHCR7	7-dehydrocholesterol reductase	0	Dhcr7	7-dehydrocholesterol reductase	PATH:01100	Metabolic pathways	0.140728	1.16805
ZO2	ZO2	tight junction protein 2	0	Tjp2	Tight junction protein ZO-2	PATH:04530	Tight junction	0.239193	1.35475
ZO2	ZO2	tight junction protein 2	0	Tjp2	Tight junction protein ZO-2	PATH:05110	Vibrio cholerae infection	0.184664	1.71502
LOC443165	LOC443165	Beta-1 subunit soluble guanylate cyclase	0	Gucy1b3	Guanylate cyclase soluble subunit beta-1	PATH:04611	Platelet activation	0.874682	0.629272
LOC443165	LOC443165	Beta-1 subunit soluble guanylate cyclase	0	Gucy1b3	Guanylate cyclase soluble subunit beta-1	PATH:04270	Vascular smooth muscle contraction	0.555401	1.00432
LOC443165	LOC443165	Beta-1 subunit soluble guanylate cyclase	0	Gucy1b3	Guanylate cyclase soluble subunit beta-1	PATH:04970	Salivary secretion	0.00224329	2.85318
LOC443165	LOC443165	Beta-1 subunit soluble guanylate cyclase	0	Gucy1b3	Guanylate cyclase soluble subunit beta-1	PATH:04022	cGMP-PKG signaling pathway	0.395136	1.14823
LOC443165	LOC443165	Beta-1 subunit soluble guanylate cyclase	0	Gucy1b3	Guanylate cyclase soluble subunit beta-1	PATH:04713	Circadian entrainment	0.187625	1.54172
LOC443165	LOC443165	Beta-1 subunit soluble guanylate cyclase	0	Gucy1b3	Guanylate cyclase soluble subunit beta-1	PATH:04730	Long-term depression	0.167181	1.67386
LOC443165	LOC443165	Beta-1 subunit soluble guanylate cyclase	0	Gucy1b3	Guanylate cyclase soluble subunit beta-1	PATH:04921	Oxytocin signaling pathway	0.221487	1.35866
LOC443165	LOC443165	Beta-1 subunit soluble guanylate cyclase	0	Gucy1b3	Guanylate cyclase soluble subunit beta-1	PATH:00230	Purine metabolism	0.453183	1.0885
LOC443165	LOC443165	Beta-1 subunit soluble guanylate cyclase	0	Gucy1b3	Guanylate cyclase soluble subunit beta-1	PATH:04540	Gap junction	0.129809	1.72309
HOMER	HOMER	Homer protein	0	Homer1	Homer protein homolog 1	PATH:04724	Glutamatergic synapse	0.127085	1.56144
HOMER	HOMER	Homer protein	0	Homer1	Homer protein homolog 1	PATH:04068	FoxO signaling pathway	0.741677	0.804742
SYT1	SYT1	synaptotagmin I	0	Syt1	Synaptotagmin-1	PATH:04721	Synaptic vesicle cycle	0.123701	1.84617
STX2	STX2	syntaxin 2	4e-136	Stx2	Syntaxin-2	PATH:04130	SNARE interactions in vesicular transport	0.822374	0.581203
STX2	STX2	syntaxin 2	4e-136	Stx2	Syntaxin-2	PATH:04721	Synaptic vesicle cycle	0.123701	1.84617
HS3ST2	HS3ST2	heparan sulfate (glucosamine) 3-O-sulfotransferase 2	2e-156	Hs3st2	Heparan sulfate glucosamine 3-O-sulfotransferase 2	PATH:00534	Glycosaminoglycan biosynthesis - heparan sulfate / heparin	0.368459	1.60948
CXCL11	CXCL11	chemokine (C-X-C motif) ligand 11	2e-40	CXCL11	C-X-C motif chemokine 11	PATH:04620	Toll-like receptor signaling pathway	0.779811	0.747261
CXCL11	CXCL11	chemokine (C-X-C motif) ligand 11	2e-40	CXCL11	C-X-C motif chemokine 11	PATH:04060	Cytokine-cytokine receptor interaction	0.464196	1.05838
CXCL11	CXCL11	chemokine (C-X-C motif) ligand 11	2e-40	CXCL11	C-X-C motif chemokine 11	PATH:04062	Chemokine signaling pathway	0.933897	0.568568
CACNA2D3	CACNA2D3	calcium channel, voltage-dependent, alpha 2/delta subunit 3	0	Cacna2d3	Voltage-dependent calcium channel subunit alpha-2/delta-3	PATH:04261	Adrenergic signaling in cardiomyocytes	0.210998	1.37653
CACNA2D3	CACNA2D3	calcium channel, voltage-dependent, alpha 2/delta subunit 3	0	Cacna2d3	Voltage-dependent calcium channel subunit alpha-2/delta-3	PATH:04010	MAPK signaling pathway	0.561375	0.985518
CACNA2D3	CACNA2D3	calcium channel, voltage-dependent, alpha 2/delta subunit 3	0	Cacna2d3	Voltage-dependent calcium channel subunit alpha-2/delta-3	PATH:04260	Cardiac muscle contraction	0.789799	0.713294
CACNA2D3	CACNA2D3	calcium channel, voltage-dependent, alpha 2/delta subunit 3	0	Cacna2d3	Voltage-dependent calcium channel subunit alpha-2/delta-3	PATH:05414	Dilated cardiomyopathy	0.157511	1.62737
CACNA2D3	CACNA2D3	calcium channel, voltage-dependent, alpha 2/delta subunit 3	0	Cacna2d3	Voltage-dependent calcium channel subunit alpha-2/delta-3	PATH:05412	Arrhythmogenic right ventricular cardiomyopathy (ARVC)	0.0306454	2.32481
CACNA2D3	CACNA2D3	calcium channel, voltage-dependent, alpha 2/delta subunit 3	0	Cacna2d3	Voltage-dependent calcium channel subunit alpha-2/delta-3	PATH:05410	Hypertrophic cardiomyopathy (HCM)	0.0242683	2.29646
CACNA2D3	CACNA2D3	calcium channel, voltage-dependent, alpha 2/delta subunit 3	0	Cacna2d3	Voltage-dependent calcium channel subunit alpha-2/delta-3	PATH:04921	Oxytocin signaling pathway	0.221487	1.35866
FLT4	FLT4	fms-related tyrosine kinase 4	0	Flt4	Vascular endothelial growth factor receptor 3	PATH:04060	Cytokine-cytokine receptor interaction	0.464196	1.05838
FLT4	FLT4	fms-related tyrosine kinase 4	0	Flt4	Vascular endothelial growth factor receptor 3	PATH:04151	PI3K-Akt signaling pathway	0.0683023	1.43065
FLT4	FLT4	fms-related tyrosine kinase 4	0	Flt4	Vascular endothelial growth factor receptor 3	PATH:04014	Ras signaling pathway	0.223658	1.28476
FLT4	FLT4	fms-related tyrosine kinase 4	0	Flt4	Vascular endothelial growth factor receptor 3	PATH:04510	Focal adhesion	0.0160824	1.83717
FLT4	FLT4	fms-related tyrosine kinase 4	0	Flt4	Vascular endothelial growth factor receptor 3	PATH:04015	Rap1 signaling pathway	0.568154	0.982314
SRM	SRM	spermidine synthase	6e-145	Srm	Putative uncharacterized protein	PATH:00270	Cysteine and methionine metabolism	0.0220274	2.98904
SRM	SRM	spermidine synthase	6e-145	Srm	Putative uncharacterized protein	PATH:00480	Glutathione metabolism	0.0644855	2.24178
SRM	SRM	spermidine synthase	6e-145	Srm	Putative uncharacterized protein	PATH:00410	beta-Alanine metabolism	0.785976	0.653853
SRM	SRM	spermidine synthase	6e-145	Srm	Putative uncharacterized protein	PATH:00330	Arginine and proline metabolism	0.0415043	2.32481
SRM	SRM	spermidine synthase	6e-145	Srm	Putative uncharacterized protein	PATH:01100	Metabolic pathways	0.140728	1.16805
ITGA1	ITGA1	integrin, alpha 1	0	Itga1	Itga1 protein	PATH:04640	Hematopoietic cell lineage	0.483698	1.10123
ITGA1	ITGA1	integrin, alpha 1	0	Itga1	Itga1 protein	PATH:04151	PI3K-Akt signaling pathway	0.0683023	1.43065
ITGA1	ITGA1	integrin, alpha 1	0	Itga1	Itga1 protein	PATH:05414	Dilated cardiomyopathy	0.157511	1.62737
ITGA1	ITGA1	integrin, alpha 1	0	Itga1	Itga1 protein	PATH:04810	Regulation of actin cytoskeleton	0.215084	1.29613
ITGA1	ITGA1	integrin, alpha 1	0	Itga1	Itga1 protein	PATH:04512	ECM-receptor interaction	0.00694329	2.55729
ITGA1	ITGA1	integrin, alpha 1	0	Itga1	Itga1 protein	PATH:05412	Arrhythmogenic right ventricular cardiomyopathy (ARVC)	0.0306454	2.32481
ITGA1	ITGA1	integrin, alpha 1	0	Itga1	Itga1 protein	PATH:04510	Focal adhesion	0.0160824	1.83717
ITGA1	ITGA1	integrin, alpha 1	0	Itga1	Itga1 protein	PATH:05410	Hypertrophic cardiomyopathy (HCM)	0.0242683	2.29646
PTGS2	PTGS2	Prostaglandin G/H synthase 2	0	Ptgs2	Prostaglandin G/H synthase 2	PATH:05140	Leishmaniasis	0.880211	0.543462
PTGS2	PTGS2	Prostaglandin G/H synthase 2	0	Ptgs2	Prostaglandin G/H synthase 2	PATH:05200	Pathways in cancer	0.0737957	1.428
PTGS2	PTGS2	Prostaglandin G/H synthase 2	0	Ptgs2	Prostaglandin G/H synthase 2	PATH:05222	Small cell lung cancer	0.101419	1.76196
PTGS2	PTGS2	Prostaglandin G/H synthase 2	0	Ptgs2	Prostaglandin G/H synthase 2	PATH:00590	Arachidonic acid metabolism	0.601389	0.961991
PTGS2	PTGS2	Prostaglandin G/H synthase 2	0	Ptgs2	Prostaglandin G/H synthase 2	PATH:04921	Oxytocin signaling pathway	0.221487	1.35866
PTGS2	PTGS2	Prostaglandin G/H synthase 2	0	Ptgs2	Prostaglandin G/H synthase 2	PATH:04668	TNF signaling pathway	0.478401	1.09165
PTGS2	PTGS2	Prostaglandin G/H synthase 2	0	Ptgs2	Prostaglandin G/H synthase 2	PATH:04913	Ovarian steroidogenesis	0.0729013	2.16448
PTGS2	PTGS2	Prostaglandin G/H synthase 2	0	Ptgs2	Prostaglandin G/H synthase 2	PATH:04064	NF-kappa B signaling pathway	0.9868	0.227427
PTGS2	PTGS2	Prostaglandin G/H synthase 2	0	Ptgs2	Prostaglandin G/H synthase 2	PATH:04370	VEGF signaling pathway	0.538162	1.04616
PTGS2	PTGS2	Prostaglandin G/H synthase 2	0	Ptgs2	Prostaglandin G/H synthase 2	PATH:04726	Serotonergic synapse	0.672216	0.884083
PTGS2	PTGS2	Prostaglandin G/H synthase 2	0	Ptgs2	Prostaglandin G/H synthase 2	PATH:04723	Retrograde endocannabinoid signaling	0.737516	0.797078
PTGS2	PTGS2	Prostaglandin G/H synthase 2	0	Ptgs2	Prostaglandin G/H synthase 2	PATH:05204	Chemical carcinogenesis	0.268946	1.41056
PTGS2	PTGS2	Prostaglandin G/H synthase 2	0	Ptgs2	Prostaglandin G/H synthase 2	PATH:05206	MicroRNAs in cancer	0.637124	0.921151
PTGS2	PTGS2	Prostaglandin G/H synthase 2	0	Ptgs2	Prostaglandin G/H synthase 2	PATH:01100	Metabolic pathways	0.140728	1.16805
ACOT7	ACOT7	acyl-CoA thioesterase 7	0	Acot7	Cytosolic acyl coenzyme A thioester hydrolase	PATH:00062	Fatty acid elongation	0.689182	0.871804
ACOT7	ACOT7	acyl-CoA thioesterase 7	0	Acot7	Cytosolic acyl coenzyme A thioester hydrolase	PATH:01040	Biosynthesis of unsaturated fatty acids	0.689182	0.871804
CDO1	CDO1	cysteine dioxygenase, type I	6e-82	Cdo1	Cysteine dioxygenase type 1	PATH:00270	Cysteine and methionine metabolism	0.0220274	2.98904
CDO1	CDO1	cysteine dioxygenase, type I	6e-82	Cdo1	Cysteine dioxygenase type 1	PATH:00430	Taurine and hypotaurine metabolism	0.45563	1.74361
CDO1	CDO1	cysteine dioxygenase, type I	6e-82	Cdo1	Cysteine dioxygenase type 1	PATH:01100	Metabolic pathways	0.140728	1.16805
CA8	CA8	carbonic anhydrase VIII	3e-155	Car8	Carbonic anhydrase-related protein	PATH:00910	Nitrogen metabolism	0.104509	2.85318
FCER1A	FCER1A	Fc fragment of IgE, high affinity I, receptor for; alpha polypeptide	1e-57	Fcer1a	High affinity immunoglobulin epsilon receptor subunit alpha	PATH:05310	Asthma	0.742093	0.747261
FCER1A	FCER1A	Fc fragment of IgE, high affinity I, receptor for; alpha polypeptide	1e-57	Fcer1a	High affinity immunoglobulin epsilon receptor subunit alpha	PATH:04664	Fc epsilon RI signaling pathway	0.750208	0.765486
IGSF5	IGSF5	immunoglobulin superfamily, member 5	6e-126	Igsf5	Immunoglobulin superfamily member 5	PATH:05120	Epithelial cell signaling in Helicobacter pylori infection	0.268195	1.47347
IGSF5	IGSF5	immunoglobulin superfamily, member 5	6e-126	Igsf5	Immunoglobulin superfamily member 5	PATH:04530	Tight junction	0.239193	1.35475
GEMIN5	GEMIN5	gem (nuclear organelle) associated protein 5	0	Gemin5	Gem-associated protein 5	PATH:03013	RNA transport	0.964205	0.478247
ABCG4	ABCG4	ATP-binding cassette, sub-family G (WHITE), member 4	0	Abcg4	Protein Abcg4	PATH:02010	ABC transporters	0.192569	1.68736
KCNQ4	KCNQ4	potassium voltage-gated channel, KQT-like subfamily, member 4	0	Kcnq4	Potassium voltage-gated channel subfamily KQT member 4	PATH:04725	Cholinergic synapse	0.768317	0.760847
GRID1	GRID1	glutamate receptor, ionotropic, delta 1	0	Grid1	Glutamate receptor ionotropic, delta-1	PATH:04080	Neuroactive ligand-receptor interaction	0.00117841	2.03212
GNMT	GNMT	glycine N-methyltransferase	9e-158	Gnmt	Glycine N-methyltransferase	PATH:00260	Glycine, serine and threonine metabolism	0.0241477	2.91953
TKTL1	TKTL1	transketolase-like 1	0	Tktl2	Transketolase-like protein 2	PATH:01200	Carbon metabolism	0.591757	0.968671
TKTL1	TKTL1	transketolase-like 1	0	Tktl2	Transketolase-like protein 2	PATH:00030	Pentose phosphate pathway	0.433281	1.39489
TKTL1	TKTL1	transketolase-like 1	0	Tktl2	Transketolase-like protein 2	PATH:01230	Biosynthesis of amino acids	0.285833	1.4331
TKTL1	TKTL1	transketolase-like 1	0	Tktl2	Transketolase-like protein 2	PATH:01100	Metabolic pathways	0.140728	1.16805
LOC101116391	LOC101116391	natural resistance-associated macrophage protein 2-like	0	Slc11a2	Natural resistance-associated macrophage protein 2	PATH:04142	Lysosome	0.938264	0.494251
LOC101116391	LOC101116391	natural resistance-associated macrophage protein 2-like	0	Slc11a2	Natural resistance-associated macrophage protein 2	PATH:04978	Mineral absorption	0.00812314	3.04339
STIP1	STIP1	stress-induced-phosphoprotein 1	0	Stip1	Putative uncharacterized protein	PATH:05020	Prion diseases	0.133076	2.14598
CXCL14	CXCL14	chemokine (C-X-C motif) ligand 14	2e-45	Cxcl14	Cxcl14 protein	PATH:04060	Cytokine-cytokine receptor interaction	0.464196	1.05838
CXCL14	CXCL14	chemokine (C-X-C motif) ligand 14	2e-45	Cxcl14	Cxcl14 protein	PATH:04062	Chemokine signaling pathway	0.933897	0.568568
NR5A2	NR5A2	Nuclear receptor subfamily 5 group A member 2	0	Nr5a2	Nuclear receptor subfamily 5 group A member 2	PATH:04950	Maturity onset diabetes of the young	0.0950719	2.98904
EPHA3	EPHA3	EPH receptor A3	0	Epha3	Epha3 protein	PATH:04360	Axon guidance	0.0037087	2.35977
ABCD3	ABCD3	ATP-binding cassette, sub-family D (ALD), member 3	0	Abcd3	ATP-binding cassette sub-family D member 3	PATH:04146	Peroxisome	0.7572	0.756264
ABCD3	ABCD3	ATP-binding cassette, sub-family D (ALD), member 3	0	Abcd3	ATP-binding cassette sub-family D member 3	PATH:02010	ABC transporters	0.192569	1.68736
SLC26A3	SLC26A3	Solute carrier family 26 member 3	0	Slc26a3	Chloride anion exchanger	PATH:04972	Pancreatic secretion	0.032906	1.98411
SLC26A3	SLC26A3	Solute carrier family 26 member 3	0	Slc26a3	Chloride anion exchanger	PATH:04978	Mineral absorption	0.00812314	3.04339
AQP5	AQP5	Aquaporin-5	6e-134	Aqp5	Aqp5 protein	PATH:04970	Salivary secretion	0.00224329	2.85318
SHANK2	SHANK2	SH3 and multiple ankyrin repeat domains 2	0	Shank2	SH3 and multiple ankyrin repeat domains protein 2	PATH:04724	Glutamatergic synapse	0.127085	1.56144
FUT3	FUT3	fucosyltransferase 3 (galactoside 3(4)-L-fucosyltransferase, Lewis blood group)	3e-72	Fut7	Alpha-(1,3)-fucosyltransferase 7	PATH:00514	Other types of O-glycan biosynthesis	0.650246	0.909708
FUT3	FUT3	fucosyltransferase 3 (galactoside 3(4)-L-fucosyltransferase, Lewis blood group)	3e-72	Fut7	Alpha-(1,3)-fucosyltransferase 7	PATH:00601	Glycosphingolipid biosynthesis - lacto and neolacto series	0.0518328	3.09975
FUT3	FUT3	fucosyltransferase 3 (galactoside 3(4)-L-fucosyltransferase, Lewis blood group)	3e-72	Fut7	Alpha-(1,3)-fucosyltransferase 7	PATH:01100	Metabolic pathways	0.140728	1.16805
PSD2	PSD2	pleckstrin and Sec7 domain containing 2	0	Psd2	PH and SEC7 domain-containing protein 2	PATH:04144	Endocytosis	0.159381	1.38173
BLM	BLM	Bloom syndrome, RecQ helicase-like	0	Blm	Bloom syndrome protein homolog	PATH:03440	Homologous recombination	0.716874	0.804742
BLM	BLM	Bloom syndrome, RecQ helicase-like	0	Blm	Bloom syndrome protein homolog	PATH:03460	Fanconi anemia pathway	0.911632	0.410261
LOC101106720	LOC101106720	glutathione S-transferase A1-like	2e-96	Gsta1	Glutathione S-transferase A1	PATH:00480	Glutathione metabolism	0.0644855	2.24178
LOC101106720	LOC101106720	glutathione S-transferase A1-like	2e-96	Gsta1	Glutathione S-transferase A1	PATH:00982	Drug metabolism - cytochrome P450	0.140583	1.68348
LOC101106720	LOC101106720	glutathione S-transferase A1-like	2e-96	Gsta1	Glutathione S-transferase A1	PATH:00980	Metabolism of xenobiotics by cytochrome P450	0.543378	1.02565
LOC101106720	LOC101106720	glutathione S-transferase A1-like	2e-96	Gsta1	Glutathione S-transferase A1	PATH:05204	Chemical carcinogenesis	0.268946	1.41056
GOT1	GOT1	glutamic-oxaloacetic transaminase 1, soluble (aspartate aminotransferase 1)	0	Got1	Aspartate aminotransferase, cytoplasmic	PATH:01210	2-Oxocarboxylic acid metabolism	0.548433	1.30771
GOT1	GOT1	glutamic-oxaloacetic transaminase 1, soluble (aspartate aminotransferase 1)	0	Got1	Aspartate aminotransferase, cytoplasmic	PATH:00270	Cysteine and methionine metabolism	0.0220274	2.98904
GOT1	GOT1	glutamic-oxaloacetic transaminase 1, soluble (aspartate aminotransferase 1)	0	Got1	Aspartate aminotransferase, cytoplasmic	PATH:01200	Carbon metabolism	0.591757	0.968671
GOT1	GOT1	glutamic-oxaloacetic transaminase 1, soluble (aspartate aminotransferase 1)	0	Got1	Aspartate aminotransferase, cytoplasmic	PATH:00400	Phenylalanine, tyrosine and tryptophan biosynthesis	0.0377467	8.36932
GOT1	GOT1	glutamic-oxaloacetic transaminase 1, soluble (aspartate aminotransferase 1)	0	Got1	Aspartate aminotransferase, cytoplasmic	PATH:00330	Arginine and proline metabolism	0.0415043	2.32481
GOT1	GOT1	glutamic-oxaloacetic transaminase 1, soluble (aspartate aminotransferase 1)	0	Got1	Aspartate aminotransferase, cytoplasmic	PATH:01230	Biosynthesis of amino acids	0.285833	1.4331
GOT1	GOT1	glutamic-oxaloacetic transaminase 1, soluble (aspartate aminotransferase 1)	0	Got1	Aspartate aminotransferase, cytoplasmic	PATH:00360	Phenylalanine metabolism	0.0860042	3.13849
GOT1	GOT1	glutamic-oxaloacetic transaminase 1, soluble (aspartate aminotransferase 1)	0	Got1	Aspartate aminotransferase, cytoplasmic	PATH:00250	Alanine, aspartate and glutamate metabolism	0.508908	1.19562
GOT1	GOT1	glutamic-oxaloacetic transaminase 1, soluble (aspartate aminotransferase 1)	0	Got1	Aspartate aminotransferase, cytoplasmic	PATH:00350	Tyrosine metabolism	0.068022	2.43294
GOT1	GOT1	glutamic-oxaloacetic transaminase 1, soluble (aspartate aminotransferase 1)	0	Got1	Aspartate aminotransferase, cytoplasmic	PATH:01100	Metabolic pathways	0.140728	1.16805
FOSL1	FOSL1	FOS-like antigen 1	7e-100	Fosl1	Fos-related antigen 1	PATH:04310	Wnt signaling pathway	0.449214	1.10123
FOSL1	FOSL1	FOS-like antigen 1	7e-100	Fosl1	Fos-related antigen 1	PATH:04380	Osteoclast differentiation	0.944144	0.482845
FOSL1	FOSL1	FOS-like antigen 1	7e-100	Fosl1	Fos-related antigen 1	PATH:05166	HTLV-I infection	0.420786	1.08894
IL17RB	IL17RB	interleukin 17 receptor B	0	Il17rb	Interleukin-17 receptor B	PATH:04060	Cytokine-cytokine receptor interaction	0.464196	1.05838
UNC13C	UNC13C	unc-13 homolog C (C. elegans)	0	Unc13c	Putative uncharacterized protein	PATH:04721	Synaptic vesicle cycle	0.123701	1.84617
UGT1A9	UGT1A9	UDP-glucuronosyltransferase 1A9	0	Ugt1a10	UDP-glucuronosyltransferase 1-7C	PATH:00140	Steroid hormone biosynthesis	0.720604	0.804742
UGT1A9	UGT1A9	UDP-glucuronosyltransferase 1A9	0	Ugt1a10	UDP-glucuronosyltransferase 1-7C	PATH:00053	Ascorbate and aldarate metabolism	0.317958	1.81942
UGT1A9	UGT1A9	UDP-glucuronosyltransferase 1A9	0	Ugt1a10	UDP-glucuronosyltransferase 1-7C	PATH:00983	Drug metabolism - other enzymes	0.223862	1.70802
UGT1A9	UGT1A9	UDP-glucuronosyltransferase 1A9	0	Ugt1a10	UDP-glucuronosyltransferase 1-7C	PATH:00514	Other types of O-glycan biosynthesis	0.650246	0.909708
UGT1A9	UGT1A9	UDP-glucuronosyltransferase 1A9	0	Ugt1a10	UDP-glucuronosyltransferase 1-7C	PATH:00500	Starch and sucrose metabolism	0.100784	2.13503
UGT1A9	UGT1A9	UDP-glucuronosyltransferase 1A9	0	Ugt1a10	UDP-glucuronosyltransferase 1-7C	PATH:00040	Pentose and glucuronate interconversions	0.742093	0.747261
UGT1A9	UGT1A9	UDP-glucuronosyltransferase 1A9	0	Ugt1a10	UDP-glucuronosyltransferase 1-7C	PATH:00982	Drug metabolism - cytochrome P450	0.140583	1.68348
UGT1A9	UGT1A9	UDP-glucuronosyltransferase 1A9	0	Ugt1a10	UDP-glucuronosyltransferase 1-7C	PATH:00980	Metabolism of xenobiotics by cytochrome P450	0.543378	1.02565
UGT1A9	UGT1A9	UDP-glucuronosyltransferase 1A9	0	Ugt1a10	UDP-glucuronosyltransferase 1-7C	PATH:05204	Chemical carcinogenesis	0.268946	1.41056
UGT1A9	UGT1A9	UDP-glucuronosyltransferase 1A9	0	Ugt1a10	UDP-glucuronosyltransferase 1-7C	PATH:00860	Porphyrin and chlorophyll metabolism	0.364577	1.42659
UGT1A9	UGT1A9	UDP-glucuronosyltransferase 1A9	0	Ugt1a10	UDP-glucuronosyltransferase 1-7C	PATH:00830	Retinol metabolism	0.556759	1.02065
UGT1A9	UGT1A9	UDP-glucuronosyltransferase 1A9	0	Ugt1a10	UDP-glucuronosyltransferase 1-7C	PATH:01100	Metabolic pathways	0.140728	1.16805
LOC101107359	LOC101107359	cytochrome c-like	6e-56	Cycs	Cytochrome c, somatic	PATH:05200	Pathways in cancer	0.0737957	1.428
LOC101107359	LOC101107359	cytochrome c-like	6e-56	Cycs	Cytochrome c, somatic	PATH:05416	Viral myocarditis	0.245855	1.45976
LOC101107359	LOC101107359	cytochrome c-like	6e-56	Cycs	Cytochrome c, somatic	PATH:05210	Colorectal cancer	0.398701	1.26808
LOC101107359	LOC101107359	cytochrome c-like	6e-56	Cycs	Cytochrome c, somatic	PATH:05161	Hepatitis B	0.585848	0.969954
LOC101107359	LOC101107359	cytochrome c-like	6e-56	Cycs	Cytochrome c, somatic	PATH:05134	Legionellosis	0.114455	1.78613
LOC101107359	LOC101107359	cytochrome c-like	6e-56	Cycs	Cytochrome c, somatic	PATH:05152	Tuberculosis	0.90046	0.640509
LOC101107359	LOC101107359	cytochrome c-like	6e-56	Cycs	Cytochrome c, somatic	PATH:05222	Small cell lung cancer	0.101419	1.76196
LOC101107359	LOC101107359	cytochrome c-like	6e-56	Cycs	Cytochrome c, somatic	PATH:05145	Toxoplasmosis	0.293319	1.27236
LOC101107359	LOC101107359	cytochrome c-like	6e-56	Cycs	Cytochrome c, somatic	PATH:05014	Amyotrophic lateral sclerosis (ALS)	0.184664	1.71502
LOC101107359	LOC101107359	cytochrome c-like	6e-56	Cycs	Cytochrome c, somatic	PATH:04932	Non-alcoholic fatty liver disease (NAFLD)	0.847022	0.70528
LOC101107359	LOC101107359	cytochrome c-like	6e-56	Cycs	Cytochrome c, somatic	PATH:05012	Parkinson's disease	0.956833	0.495226
LOC101107359	LOC101107359	cytochrome c-like	6e-56	Cycs	Cytochrome c, somatic	PATH:05168	Herpes simplex infection	0.49365	1.04143
LOC101107359	LOC101107359	cytochrome c-like	6e-56	Cycs	Cytochrome c, somatic	PATH:00920	Sulfur metabolism	0.300882	1.90212
LOC101107359	LOC101107359	cytochrome c-like	6e-56	Cycs	Cytochrome c, somatic	PATH:05010	Alzheimer's disease	0.89798	0.643794
LOC101107359	LOC101107359	cytochrome c-like	6e-56	Cycs	Cytochrome c, somatic	PATH:04210	Apoptosis	0.412424	1.20249
LOC101107359	LOC101107359	cytochrome c-like	6e-56	Cycs	Cytochrome c, somatic	PATH:05164	Influenza A	0.283059	1.25085
LOC101107359	LOC101107359	cytochrome c-like	6e-56	Cycs	Cytochrome c, somatic	PATH:04115	p53 signaling pathway	0.00987046	2.55162
LOC101107359	LOC101107359	cytochrome c-like	6e-56	Cycs	Cytochrome c, somatic	PATH:05016	Huntington's disease	0.436408	1.09079
WIF1	WIF1	WNT inhibitory factor 1	0	Wif1	Wnt inhibitory factor 1	PATH:04310	Wnt signaling pathway	0.449214	1.10123
KPNA2	KPNA2	karyopherin alpha 2 (RAG cohort 1, importin alpha 1)	0	Kpna2	Importin subunit alpha-1	PATH:05164	Influenza A	0.283059	1.25085
UGT8	UGT8	UDP glycosyltransferase 8	0	Ugt8a	2-hydroxyacylsphingosine 1-beta-galactosyltransferase	PATH:00600	Sphingolipid metabolism	0.682663	0.854012
UGT8	UGT8	UDP glycosyltransferase 8	0	Ugt8a	2-hydroxyacylsphingosine 1-beta-galactosyltransferase	PATH:01100	Metabolic pathways	0.140728	1.16805
NT5E	NT5E	5'-nucleotidase, ecto (CD73)	0	Nt5e	5' nucleotidase, ecto	PATH:00760	Nicotinate and nicotinamide metabolism	0.15651	2.32481
NT5E	NT5E	5'-nucleotidase, ecto (CD73)	0	Nt5e	5' nucleotidase, ecto	PATH:00230	Purine metabolism	0.453183	1.0885
NT5E	NT5E	5'-nucleotidase, ecto (CD73)	0	Nt5e	5' nucleotidase, ecto	PATH:01100	Metabolic pathways	0.140728	1.16805
NT5E	NT5E	5'-nucleotidase, ecto (CD73)	0	Nt5e	5' nucleotidase, ecto	PATH:00240	Pyrimidine metabolism	0.710699	0.828645
RASGRF2	RASGRF2	Ras protein-specific guanine nucleotide-releasing factor 2	0	Rasgrf2	Ras-specific guanine nucleotide-releasing factor 2	PATH:04010	MAPK signaling pathway	0.561375	0.985518
RASGRF2	RASGRF2	Ras protein-specific guanine nucleotide-releasing factor 2	0	Rasgrf2	Ras-specific guanine nucleotide-releasing factor 2	PATH:04014	Ras signaling pathway	0.223658	1.28476
MAOB	MAOB	monoamine oxidase B	0	Maob	Amine oxidase [flavin-containing] B	PATH:00340	Histidine metabolism	0.202626	2.02484
MAOB	MAOB	monoamine oxidase B	0	Maob	Amine oxidase [flavin-containing] B	PATH:00982	Drug metabolism - cytochrome P450	0.140583	1.68348
MAOB	MAOB	monoamine oxidase B	0	Maob	Amine oxidase [flavin-containing] B	PATH:05030	Cocaine addiction	0.438792	1.2554
MAOB	MAOB	monoamine oxidase B	0	Maob	Amine oxidase [flavin-containing] B	PATH:05031	Amphetamine addiction	0.147821	1.74361
MAOB	MAOB	monoamine oxidase B	0	Maob	Amine oxidase [flavin-containing] B	PATH:05034	Alcoholism	0.930144	0.574816
MAOB	MAOB	monoamine oxidase B	0	Maob	Amine oxidase [flavin-containing] B	PATH:04728	Dopaminergic synapse	0.612894	0.943908
MAOB	MAOB	monoamine oxidase B	0	Maob	Amine oxidase [flavin-containing] B	PATH:00380	Tryptophan metabolism	0.402022	1.33553
MAOB	MAOB	monoamine oxidase B	0	Maob	Amine oxidase [flavin-containing] B	PATH:04726	Serotonergic synapse	0.672216	0.884083
MAOB	MAOB	monoamine oxidase B	0	Maob	Amine oxidase [flavin-containing] B	PATH:00260	Glycine, serine and threonine metabolism	0.0241477	2.91953
MAOB	MAOB	monoamine oxidase B	0	Maob	Amine oxidase [flavin-containing] B	PATH:00330	Arginine and proline metabolism	0.0415043	2.32481
MAOB	MAOB	monoamine oxidase B	0	Maob	Amine oxidase [flavin-containing] B	PATH:00360	Phenylalanine metabolism	0.0860042	3.13849
MAOB	MAOB	monoamine oxidase B	0	Maob	Amine oxidase [flavin-containing] B	PATH:00350	Tyrosine metabolism	0.068022	2.43294
MAOB	MAOB	monoamine oxidase B	0	Maob	Amine oxidase [flavin-containing] B	PATH:01100	Metabolic pathways	0.140728	1.16805
NEGR1	NEGR1	neuronal growth regulator 1	0	Negr1	Neuronal growth regulator 1	PATH:04514	Cell adhesion molecules (CAMs)	0.061678	1.71972
DYNC2LI1	DYNC2LI1	dynein, cytoplasmic 2, light intermediate chain 1	0	Dync2li1	Cytoplasmic dynein 2 light intermediate chain 1	PATH:04962	Vasopressin-regulated water reabsorption	0.426627	1.28102
MYB	MYB	v-myb myeloblastosis viral oncogene homolog (avian)	0	Myb	Transcriptional activator Myb	PATH:04151	PI3K-Akt signaling pathway	0.0683023	1.43065
MYB	MYB	v-myb myeloblastosis viral oncogene homolog (avian)	0	Myb	Transcriptional activator Myb	PATH:05166	HTLV-I infection	0.420786	1.08894
LOC101120129	LOC101120129	uncharacterized LOC101120129	7e-139	Serpinb13	Serpin B13	PATH:05146	Amoebiasis	0.71164	0.836932
HSPH1	HSPH1	heat shock 105kDa/110kDa protein 1	0	Hsph1	Heat shock protein 105 kDa	PATH:04141	Protein processing in endoplasmic reticulum	0.153452	1.43474
UBE2U	UBE2U	ubiquitin-conjugating enzyme E2U (putative)	2e-74	Ube2u	Protein Ube2u	PATH:04120	Ubiquitin mediated proteolysis	0.970793	0.421274
GPR83	GPR83	G protein-coupled receptor 83	0	Gpr83	Probable G-protein coupled receptor 83	PATH:04080	Neuroactive ligand-receptor interaction	0.00117841	2.03212
ABCG1	ABCG1	ATP-binding cassette, sub-family G (WHITE), member 1	0	Abcg1	ATP-binding cassette, sub-family G (WHITE), member 1, isoform CRA_b	PATH:02010	ABC transporters	0.192569	1.68736
LOC101107568	LOC101107568	sodium/potassium-transporting ATPase subunit beta-3-like	3e-95	Atp1b3	Sodium/potassium-transporting ATPase subunit beta-3	PATH:04261	Adrenergic signaling in cardiomyocytes	0.210998	1.37653
LOC101107568	LOC101107568	sodium/potassium-transporting ATPase subunit beta-3-like	3e-95	Atp1b3	Sodium/potassium-transporting ATPase subunit beta-3	PATH:04260	Cardiac muscle contraction	0.789799	0.713294
LOC101107568	LOC101107568	sodium/potassium-transporting ATPase subunit beta-3-like	3e-95	Atp1b3	Sodium/potassium-transporting ATPase subunit beta-3	PATH:04918	Thyroid hormone synthesis	0.85644	0.581203
LOC101107568	LOC101107568	sodium/potassium-transporting ATPase subunit beta-3-like	3e-95	Atp1b3	Sodium/potassium-transporting ATPase subunit beta-3	PATH:04919	Thyroid hormone signaling pathway	0.362547	1.22053
LOC101107568	LOC101107568	sodium/potassium-transporting ATPase subunit beta-3-like	3e-95	Atp1b3	Sodium/potassium-transporting ATPase subunit beta-3	PATH:04973	Carbohydrate digestion and absorption	0.185676	1.85985
LOC101107568	LOC101107568	sodium/potassium-transporting ATPase subunit beta-3-like	3e-95	Atp1b3	Sodium/potassium-transporting ATPase subunit beta-3	PATH:04972	Pancreatic secretion	0.032906	1.98411
LOC101107568	LOC101107568	sodium/potassium-transporting ATPase subunit beta-3-like	3e-95	Atp1b3	Sodium/potassium-transporting ATPase subunit beta-3	PATH:04974	Protein digestion and absorption	0.91966	0.527478
LOC101107568	LOC101107568	sodium/potassium-transporting ATPase subunit beta-3-like	3e-95	Atp1b3	Sodium/potassium-transporting ATPase subunit beta-3	PATH:04964	Proximal tubule bicarbonate reclamation	0.283731	1.99269
LOC101107568	LOC101107568	sodium/potassium-transporting ATPase subunit beta-3-like	3e-95	Atp1b3	Sodium/potassium-transporting ATPase subunit beta-3	PATH:04976	Bile secretion	0.0244632	2.17951
LOC101107568	LOC101107568	sodium/potassium-transporting ATPase subunit beta-3-like	3e-95	Atp1b3	Sodium/potassium-transporting ATPase subunit beta-3	PATH:04978	Mineral absorption	0.00812314	3.04339
LOC101107568	LOC101107568	sodium/potassium-transporting ATPase subunit beta-3-like	3e-95	Atp1b3	Sodium/potassium-transporting ATPase subunit beta-3	PATH:04911	Insulin secretion	0.601389	0.961991
LOC101107568	LOC101107568	sodium/potassium-transporting ATPase subunit beta-3-like	3e-95	Atp1b3	Sodium/potassium-transporting ATPase subunit beta-3	PATH:04961	Endocrine and other factor-regulated calcium reabsorption	0.233709	1.67386
LOC101107568	LOC101107568	sodium/potassium-transporting ATPase subunit beta-3-like	3e-95	Atp1b3	Sodium/potassium-transporting ATPase subunit beta-3	PATH:04960	Aldosterone-regulated sodium reabsorption	0.602968	0.996347
LOC101107568	LOC101107568	sodium/potassium-transporting ATPase subunit beta-3-like	3e-95	Atp1b3	Sodium/potassium-transporting ATPase subunit beta-3	PATH:04970	Salivary secretion	0.00224329	2.85318
LOC101107568	LOC101107568	sodium/potassium-transporting ATPase subunit beta-3-like	3e-95	Atp1b3	Sodium/potassium-transporting ATPase subunit beta-3	PATH:04022	cGMP-PKG signaling pathway	0.395136	1.14823
LOC101107568	LOC101107568	sodium/potassium-transporting ATPase subunit beta-3-like	3e-95	Atp1b3	Sodium/potassium-transporting ATPase subunit beta-3	PATH:04971	Gastric acid secretion	0.29473	1.41374
DNAJA1	DNAJA1	DnaJ (Hsp40) homolog, subfamily A, member 1	0	Dnaja1	DnaJ homolog subfamily A member 1	PATH:04141	Protein processing in endoplasmic reticulum	0.153452	1.43474
PAI-1	PAI-1	Plasminogen activator inhibitor type 1	0	Serpine1	Serine or cysteine peptidase inhibitor clade E member 1	PATH:05142	Chagas disease (American trypanosomiasis)	0.532828	1.02901
PAI-1	PAI-1	Plasminogen activator inhibitor type 1	0	Serpine1	Serine or cysteine peptidase inhibitor clade E member 1	PATH:04610	Complement and coagulation cascades	0.114455	1.78613
PAI-1	PAI-1	Plasminogen activator inhibitor type 1	0	Serpine1	Serine or cysteine peptidase inhibitor clade E member 1	PATH:04115	p53 signaling pathway	0.00987046	2.55162
PAI-1	PAI-1	Plasminogen activator inhibitor type 1	0	Serpine1	Serine or cysteine peptidase inhibitor clade E member 1	PATH:04066	HIF-1 signaling pathway	0.105228	1.68134
PAI-1	PAI-1	Plasminogen activator inhibitor type 1	0	Serpine1	Serine or cysteine peptidase inhibitor clade E member 1	PATH:04390	Hippo signaling pathway	0.0739997	1.66278
ENTPD3	ENTPD3	ectonucleoside triphosphate diphosphohydrolase 3	0	Entpd3	Putative uncharacterized protein	PATH:05169	Epstein-Barr virus infection	0.622963	0.936864
ENTPD3	ENTPD3	ectonucleoside triphosphate diphosphohydrolase 3	0	Entpd3	Putative uncharacterized protein	PATH:00230	Purine metabolism	0.453183	1.0885
ENTPD3	ENTPD3	ectonucleoside triphosphate diphosphohydrolase 3	0	Entpd3	Putative uncharacterized protein	PATH:00240	Pyrimidine metabolism	0.710699	0.828645
PPP2R2B	PPP2R2B	protein phosphatase 2, regulatory subunit B, beta	0	Ppp2r2b	Serine/threonine-protein phosphatase 2A 55 kDa regulatory subunit B beta isoform	PATH:05142	Chagas disease (American trypanosomiasis)	0.532828	1.02901
PPP2R2B	PPP2R2B	protein phosphatase 2, regulatory subunit B, beta	0	Ppp2r2b	Serine/threonine-protein phosphatase 2A 55 kDa regulatory subunit B beta isoform	PATH:04261	Adrenergic signaling in cardiomyocytes	0.210998	1.37653
PPP2R2B	PPP2R2B	protein phosphatase 2, regulatory subunit B, beta	0	Ppp2r2b	Serine/threonine-protein phosphatase 2A 55 kDa regulatory subunit B beta isoform	PATH:05160	Hepatitis C	0.22197	1.38463
PPP2R2B	PPP2R2B	protein phosphatase 2, regulatory subunit B, beta	0	Ppp2r2b	Serine/threonine-protein phosphatase 2A 55 kDa regulatory subunit B beta isoform	PATH:04151	PI3K-Akt signaling pathway	0.0683023	1.43065
PPP2R2B	PPP2R2B	protein phosphatase 2, regulatory subunit B, beta	0	Ppp2r2b	Serine/threonine-protein phosphatase 2A 55 kDa regulatory subunit B beta isoform	PATH:03015	mRNA surveillance pathway	0.947326	0.422693
PPP2R2B	PPP2R2B	protein phosphatase 2, regulatory subunit B, beta	0	Ppp2r2b	Serine/threonine-protein phosphatase 2A 55 kDa regulatory subunit B beta isoform	PATH:04728	Dopaminergic synapse	0.612894	0.943908
PPP2R2B	PPP2R2B	protein phosphatase 2, regulatory subunit B, beta	0	Ppp2r2b	Serine/threonine-protein phosphatase 2A 55 kDa regulatory subunit B beta isoform	PATH:04530	Tight junction	0.239193	1.35475
PPP2R2B	PPP2R2B	protein phosphatase 2, regulatory subunit B, beta	0	Ppp2r2b	Serine/threonine-protein phosphatase 2A 55 kDa regulatory subunit B beta isoform	PATH:04390	Hippo signaling pathway	0.0739997	1.66278
CCL8	CCL8	chemokine (C-C motif) ligand 8	8e-30	Ccl12	MCG127264	PATH:04621	NOD-like receptor signaling pathway	0.773156	0.709264
CCL8	CCL8	chemokine (C-C motif) ligand 8	8e-30	Ccl12	MCG127264	PATH:05142	Chagas disease (American trypanosomiasis)	0.532828	1.02901
CCL8	CCL8	chemokine (C-C motif) ligand 8	8e-30	Ccl12	MCG127264	PATH:04060	Cytokine-cytokine receptor interaction	0.464196	1.05838
CCL8	CCL8	chemokine (C-C motif) ligand 8	8e-30	Ccl12	MCG127264	PATH:05144	Malaria	0.126245	1.9739
CCL8	CCL8	chemokine (C-C motif) ligand 8	8e-30	Ccl12	MCG127264	PATH:05323	Rheumatoid arthritis	0.226509	1.45013
CCL8	CCL8	chemokine (C-C motif) ligand 8	8e-30	Ccl12	MCG127264	PATH:05168	Herpes simplex infection	0.49365	1.04143
CCL8	CCL8	chemokine (C-C motif) ligand 8	8e-30	Ccl12	MCG127264	PATH:04062	Chemokine signaling pathway	0.933897	0.568568
CCL8	CCL8	chemokine (C-C motif) ligand 8	8e-30	Ccl12	MCG127264	PATH:04668	TNF signaling pathway	0.478401	1.09165
CCL8	CCL8	chemokine (C-C motif) ligand 8	8e-30	Ccl12	MCG127264	PATH:05164	Influenza A	0.283059	1.25085
DSG2	DSG2	desmoglein 2	0	Dsg2	Desmoglein-2	PATH:05412	Arrhythmogenic right ventricular cardiomyopathy (ARVC)	0.0306454	2.32481
LOC101115614	LOC101115614	natural resistance-associated macrophage protein 2-like	0	Slc11a2	Natural resistance-associated macrophage protein 2	PATH:04142	Lysosome	0.938264	0.494251
LOC101115614	LOC101115614	natural resistance-associated macrophage protein 2-like	0	Slc11a2	Natural resistance-associated macrophage protein 2	PATH:04978	Mineral absorption	0.00812314	3.04339
RIOK1	RIOK1	RIO kinase 1 (yeast)	0	Riok1	Serine/threonine-protein kinase RIO1	PATH:03008	Ribosome biogenesis in eukaryotes	0.0955537	1.87773
TNC	TNC	tenascin C	0	Tnc	Tnc protein	PATH:04151	PI3K-Akt signaling pathway	0.0683023	1.43065
TNC	TNC	tenascin C	0	Tnc	Tnc protein	PATH:04512	ECM-receptor interaction	0.00694329	2.55729
TNC	TNC	tenascin C	0	Tnc	Tnc protein	PATH:04510	Focal adhesion	0.0160824	1.83717
TNC	TNC	tenascin C	0	Tnc	Tnc protein	PATH:05206	MicroRNAs in cancer	0.637124	0.921151
COL4A5	COL4A5	collagen, type IV, alpha 5	0	Col4a1	Collagen alpha-1(IV) chain	PATH:05200	Pathways in cancer	0.0737957	1.428
COL4A5	COL4A5	collagen, type IV, alpha 5	0	Col4a1	Collagen alpha-1(IV) chain	PATH:04151	PI3K-Akt signaling pathway	0.0683023	1.43065
COL4A5	COL4A5	collagen, type IV, alpha 5	0	Col4a1	Collagen alpha-1(IV) chain	PATH:05222	Small cell lung cancer	0.101419	1.76196
COL4A5	COL4A5	collagen, type IV, alpha 5	0	Col4a1	Collagen alpha-1(IV) chain	PATH:04512	ECM-receptor interaction	0.00694329	2.55729
COL4A5	COL4A5	collagen, type IV, alpha 5	0	Col4a1	Collagen alpha-1(IV) chain	PATH:05146	Amoebiasis	0.71164	0.836932
COL4A5	COL4A5	collagen, type IV, alpha 5	0	Col4a1	Collagen alpha-1(IV) chain	PATH:04510	Focal adhesion	0.0160824	1.83717
COL4A5	COL4A5	collagen, type IV, alpha 5	0	Col4a1	Collagen alpha-1(IV) chain	PATH:04974	Protein digestion and absorption	0.91966	0.527478
DBT	DBT	dihydrolipoamide branched chain transacylase E2	0	Dbt	Lipoamide acyltransferase component of branched-chain alpha-keto acid dehydrogenase complex, mitochondrial	PATH:00280	Valine, leucine and isoleucine degradation	0.672142	0.871804
DBT	DBT	dihydrolipoamide branched chain transacylase E2	0	Dbt	Lipoamide acyltransferase component of branched-chain alpha-keto acid dehydrogenase complex, mitochondrial	PATH:01100	Metabolic pathways	0.140728	1.16805
FGF7	FGF7	Fibroblast growth factor 7	5e-98	Fgf7	Fibroblast growth factor 7	PATH:05200	Pathways in cancer	0.0737957	1.428
FGF7	FGF7	Fibroblast growth factor 7	5e-98	Fgf7	Fibroblast growth factor 7	PATH:04010	MAPK signaling pathway	0.561375	0.985518
FGF7	FGF7	Fibroblast growth factor 7	5e-98	Fgf7	Fibroblast growth factor 7	PATH:04151	PI3K-Akt signaling pathway	0.0683023	1.43065
FGF7	FGF7	Fibroblast growth factor 7	5e-98	Fgf7	Fibroblast growth factor 7	PATH:04810	Regulation of actin cytoskeleton	0.215084	1.29613
FGF7	FGF7	Fibroblast growth factor 7	5e-98	Fgf7	Fibroblast growth factor 7	PATH:04014	Ras signaling pathway	0.223658	1.28476
FGF7	FGF7	Fibroblast growth factor 7	5e-98	Fgf7	Fibroblast growth factor 7	PATH:04015	Rap1 signaling pathway	0.568154	0.982314
FGF7	FGF7	Fibroblast growth factor 7	5e-98	Fgf7	Fibroblast growth factor 7	PATH:05218	Melanoma	0.388315	1.28759
FGF7	FGF7	Fibroblast growth factor 7	5e-98	Fgf7	Fibroblast growth factor 7	PATH:05205	Proteoglycans in cancer	0.241217	1.26261
PKIA	PKIA	protein kinase (cAMP-dependent, catalytic) inhibitor alpha	2e-35	Pkia	cAMP-dependent protein kinase inhibitor alpha	PATH:05034	Alcoholism	0.930144	0.574816
DNAH3	DNAH3	dynein, axonemal, heavy chain 3	0	Dnah3	Dynein heavy chain 3, axonemal	PATH:05016	Huntington's disease	0.436408	1.09079
IRF7	IRF7	interferon regulatory factor 7	3e-135	Irf7	Interferon regulatory factor 7	PATH:04620	Toll-like receptor signaling pathway	0.779811	0.747261
IRF7	IRF7	interferon regulatory factor 7	3e-135	Irf7	Interferon regulatory factor 7	PATH:05161	Hepatitis B	0.585848	0.969954
IRF7	IRF7	interferon regulatory factor 7	3e-135	Irf7	Interferon regulatory factor 7	PATH:04622	RIG-I-like receptor signaling pathway	0.85644	0.581203
IRF7	IRF7	interferon regulatory factor 7	3e-135	Irf7	Interferon regulatory factor 7	PATH:05160	Hepatitis C	0.22197	1.38463
IRF7	IRF7	interferon regulatory factor 7	3e-135	Irf7	Interferon regulatory factor 7	PATH:04623	Cytosolic DNA-sensing pathway	0.595562	0.980779
IRF7	IRF7	interferon regulatory factor 7	3e-135	Irf7	Interferon regulatory factor 7	PATH:05168	Herpes simplex infection	0.49365	1.04143
IRF7	IRF7	interferon regulatory factor 7	3e-135	Irf7	Interferon regulatory factor 7	PATH:05203	Viral carcinogenesis	0.905834	0.650947
IRF7	IRF7	interferon regulatory factor 7	3e-135	Irf7	Interferon regulatory factor 7	PATH:05162	Measles	0.32543	1.24915
IRF7	IRF7	interferon regulatory factor 7	3e-135	Irf7	Interferon regulatory factor 7	PATH:05164	Influenza A	0.283059	1.25085
DNAJC5B	DNAJC5B	DnaJ (Hsp40) homolog, subfamily C, member 5 beta	3e-91	Dnajc5b	DnaJ homolog subfamily C member 5B	PATH:04141	Protein processing in endoplasmic reticulum	0.153452	1.43474
FGFR2	FGFR2	Fibroblast growth factor receptor 2 IIIb	0	Fgfr2	Fibroblast growth factor receptor	PATH:05200	Pathways in cancer	0.0737957	1.428
FGFR2	FGFR2	Fibroblast growth factor receptor 2 IIIb	0	Fgfr2	Fibroblast growth factor receptor	PATH:04010	MAPK signaling pathway	0.561375	0.985518
FGFR2	FGFR2	Fibroblast growth factor receptor 2 IIIb	0	Fgfr2	Fibroblast growth factor receptor	PATH:04151	PI3K-Akt signaling pathway	0.0683023	1.43065
FGFR2	FGFR2	Fibroblast growth factor receptor 2 IIIb	0	Fgfr2	Fibroblast growth factor receptor	PATH:04810	Regulation of actin cytoskeleton	0.215084	1.29613
FGFR2	FGFR2	Fibroblast growth factor receptor 2 IIIb	0	Fgfr2	Fibroblast growth factor receptor	PATH:04014	Ras signaling pathway	0.223658	1.28476
FGFR2	FGFR2	Fibroblast growth factor receptor 2 IIIb	0	Fgfr2	Fibroblast growth factor receptor	PATH:04015	Rap1 signaling pathway	0.568154	0.982314
FGFR2	FGFR2	Fibroblast growth factor receptor 2 IIIb	0	Fgfr2	Fibroblast growth factor receptor	PATH:05215	Prostate cancer	0.403371	1.21647
FGFR2	FGFR2	Fibroblast growth factor receptor 2 IIIb	0	Fgfr2	Fibroblast growth factor receptor	PATH:04144	Endocytosis	0.159381	1.38173
ENDOD1	ENDOD1	endonuclease domain containing 1	2e-168	Endod1	Putative uncharacterized protein	PATH:04210	Apoptosis	0.412424	1.20249
DNM1L	DNM1L	dynamin 1-like	0	Dnm1l	Dynamin-1-like protein	PATH:05100	Bacterial invasion of epithelial cells	0.565903	1.00835
DNM1L	DNM1L	dynamin 1-like	0	Dnm1l	Dynamin-1-like protein	PATH:04666	Fc gamma R-mediated phagocytosis	0.839226	0.647112
DNM1L	DNM1L	dynamin 1-like	0	Dnm1l	Dynamin-1-like protein	PATH:04721	Synaptic vesicle cycle	0.123701	1.84617
DNM1L	DNM1L	dynamin 1-like	0	Dnm1l	Dynamin-1-like protein	PATH:04668	TNF signaling pathway	0.478401	1.09165
DNM1L	DNM1L	dynamin 1-like	0	Dnm1l	Dynamin-1-like protein	PATH:04144	Endocytosis	0.159381	1.38173
DNM1L	DNM1L	dynamin 1-like	0	Dnm1l	Dynamin-1-like protein	PATH:04961	Endocrine and other factor-regulated calcium reabsorption	0.233709	1.67386
DNAI1	DNAI1	dynein, axonemal, intermediate chain 1	0	Dnaic1	Dynein, axonemal, intermediate chain 1	PATH:05016	Huntington's disease	0.436408	1.09079
ATP6V1B1	ATP6V1B1	ATPase, H+ transporting, lysosomal 56/58kDa, V1 subunit B1	0	Atp6v1b1	Atp6v1b1 protein	PATH:00190	Oxidative phosphorylation	0.97942	0.394779
ATP6V1B1	ATP6V1B1	ATPase, H+ transporting, lysosomal 56/58kDa, V1 subunit B1	0	Atp6v1b1	Atp6v1b1 protein	PATH:05120	Epithelial cell signaling in Helicobacter pylori infection	0.268195	1.47347
ATP6V1B1	ATP6V1B1	ATPase, H+ transporting, lysosomal 56/58kDa, V1 subunit B1	0	Atp6v1b1	Atp6v1b1 protein	PATH:04966	Collecting duct acid secretion	0.368459	1.60948
ATP6V1B1	ATP6V1B1	ATPase, H+ transporting, lysosomal 56/58kDa, V1 subunit B1	0	Atp6v1b1	Atp6v1b1 protein	PATH:05323	Rheumatoid arthritis	0.226509	1.45013
ATP6V1B1	ATP6V1B1	ATPase, H+ transporting, lysosomal 56/58kDa, V1 subunit B1	0	Atp6v1b1	Atp6v1b1 protein	PATH:04721	Synaptic vesicle cycle	0.123701	1.84617
ATP6V1B1	ATP6V1B1	ATPase, H+ transporting, lysosomal 56/58kDa, V1 subunit B1	0	Atp6v1b1	Atp6v1b1 protein	PATH:04145	Phagosome	0.134181	1.47694
ATP6V1B1	ATP6V1B1	ATPase, H+ transporting, lysosomal 56/58kDa, V1 subunit B1	0	Atp6v1b1	Atp6v1b1 protein	PATH:05110	Vibrio cholerae infection	0.184664	1.71502
ATP6V1B1	ATP6V1B1	ATPase, H+ transporting, lysosomal 56/58kDa, V1 subunit B1	0	Atp6v1b1	Atp6v1b1 protein	PATH:01100	Metabolic pathways	0.140728	1.16805
TIE2	TIE2	Tunica internal endothelial cell kinase 2	0	Tek	Endothelial-specific receptor tyrosine kinase, isoform CRA_a	PATH:04151	PI3K-Akt signaling pathway	0.0683023	1.43065
TIE2	TIE2	Tunica internal endothelial cell kinase 2	0	Tek	Endothelial-specific receptor tyrosine kinase, isoform CRA_a	PATH:04014	Ras signaling pathway	0.223658	1.28476
TIE2	TIE2	Tunica internal endothelial cell kinase 2	0	Tek	Endothelial-specific receptor tyrosine kinase, isoform CRA_a	PATH:04066	HIF-1 signaling pathway	0.105228	1.68134
TIE2	TIE2	Tunica internal endothelial cell kinase 2	0	Tek	Endothelial-specific receptor tyrosine kinase, isoform CRA_a	PATH:04015	Rap1 signaling pathway	0.568154	0.982314
TIE2	TIE2	Tunica internal endothelial cell kinase 2	0	Tek	Endothelial-specific receptor tyrosine kinase, isoform CRA_a	PATH:05323	Rheumatoid arthritis	0.226509	1.45013
P2RX2	P2RX2	purinergic receptor P2X, ligand-gated ion channel, 2	9e-151	P2rx2	P2X purinoceptor	PATH:04020	Calcium signaling pathway	0.000309393	2.4748
P2RX2	P2RX2	purinergic receptor P2X, ligand-gated ion channel, 2	9e-151	P2rx2	P2X purinoceptor	PATH:04080	Neuroactive ligand-receptor interaction	0.00117841	2.03212
RXRG	RXRG	retinoid X receptor, gamma	0	Rxrg	Retinoic acid receptor RXR-gamma	PATH:05200	Pathways in cancer	0.0737957	1.428
RXRG	RXRG	retinoid X receptor, gamma	0	Rxrg	Retinoic acid receptor RXR-gamma	PATH:05202	Transcriptional misregulation in cancer	0.266901	1.27158
RXRG	RXRG	retinoid X receptor, gamma	0	Rxrg	Retinoic acid receptor RXR-gamma	PATH:05222	Small cell lung cancer	0.101419	1.76196
RXRG	RXRG	retinoid X receptor, gamma	0	Rxrg	Retinoic acid receptor RXR-gamma	PATH:05223	Non-small cell lung cancer	0.70287	0.820521
RXRG	RXRG	retinoid X receptor, gamma	0	Rxrg	Retinoic acid receptor RXR-gamma	PATH:04919	Thyroid hormone signaling pathway	0.362547	1.22053
RXRG	RXRG	retinoid X receptor, gamma	0	Rxrg	Retinoic acid receptor RXR-gamma	PATH:04920	Adipocytokine signaling pathway	0.0233969	2.46156
RXRG	RXRG	retinoid X receptor, gamma	0	Rxrg	Retinoic acid receptor RXR-gamma	PATH:03320	PPAR signaling pathway	0.100107	1.85396
RXRG	RXRG	retinoid X receptor, gamma	0	Rxrg	Retinoic acid receptor RXR-gamma	PATH:05216	Thyroid cancer	0.190804	2.09233
GFPT2	GFPT2	glutamine-fructose-6-phosphate transaminase 2	0	Gfpt2	Putative uncharacterized protein	PATH:00250	Alanine, aspartate and glutamate metabolism	0.508908	1.19562
GFPT2	GFPT2	glutamine-fructose-6-phosphate transaminase 2	0	Gfpt2	Putative uncharacterized protein	PATH:00520	Amino sugar and nucleotide sugar metabolism	0.233709	1.67386
GFPT2	GFPT2	glutamine-fructose-6-phosphate transaminase 2	0	Gfpt2	Putative uncharacterized protein	PATH:01100	Metabolic pathways	0.140728	1.16805
BMP7	BMP7	Bone morphogenic protein 7	0	Bmp7	Bone morphogenetic protein 7	PATH:04340	Hedgehog signaling pathway	0.497943	1.14127
BMP7	BMP7	Bone morphogenic protein 7	0	Bmp7	Bone morphogenetic protein 7	PATH:04060	Cytokine-cytokine receptor interaction	0.464196	1.05838
BMP7	BMP7	Bone morphogenic protein 7	0	Bmp7	Bone morphogenetic protein 7	PATH:04390	Hippo signaling pathway	0.0739997	1.66278
BMP7	BMP7	Bone morphogenic protein 7	0	Bmp7	Bone morphogenetic protein 7	PATH:04350	TGF-beta signaling pathway	0.888653	0.529704
Spry-2	SPRY-2	Sprouty 2	8e-106	Spry2	Sprouty homolog 2 (Drosophila)	PATH:04630	Jak-STAT signaling pathway	0.877702	0.649792
Spry-2	SPRY-2	Sprouty 2	8e-106	Spry2	Sprouty homolog 2 (Drosophila)	PATH:05206	MicroRNAs in cancer	0.637124	0.921151
PNMT	PNMT	phenylethanolamine N-methyltransferase	2e-135	Pnmt	Phenylethanolamine N-methyltransferase	PATH:00350	Tyrosine metabolism	0.068022	2.43294
PNMT	PNMT	phenylethanolamine N-methyltransferase	2e-135	Pnmt	Phenylethanolamine N-methyltransferase	PATH:01100	Metabolic pathways	0.140728	1.16805
LOC101108705	LOC101108705	glutathione S-transferase Mu 1-like	4e-104	Gstm4	Protein Gstm4	PATH:00480	Glutathione metabolism	0.0644855	2.24178
LOC101108705	LOC101108705	glutathione S-transferase Mu 1-like	4e-104	Gstm4	Protein Gstm4	PATH:00982	Drug metabolism - cytochrome P450	0.140583	1.68348
LOC101108705	LOC101108705	glutathione S-transferase Mu 1-like	4e-104	Gstm4	Protein Gstm4	PATH:00980	Metabolism of xenobiotics by cytochrome P450	0.543378	1.02565
LOC101108705	LOC101108705	glutathione S-transferase Mu 1-like	4e-104	Gstm4	Protein Gstm4	PATH:05204	Chemical carcinogenesis	0.268946	1.41056
slc4A4	SLC4A4	Putative sodium bicarbonate cotransporter	0	Slc4a4	Slc4a4 protein	PATH:04972	Pancreatic secretion	0.032906	1.98411
slc4A4	SLC4A4	Putative sodium bicarbonate cotransporter	0	Slc4a4	Slc4a4 protein	PATH:04964	Proximal tubule bicarbonate reclamation	0.283731	1.99269
slc4A4	SLC4A4	Putative sodium bicarbonate cotransporter	0	Slc4a4	Slc4a4 protein	PATH:04976	Bile secretion	0.0244632	2.17951
ACSBG1	ACSBG1	acyl-CoA synthetase bubblegum family member 1	0	Acsbg1	Long-chain-fatty-acid--CoA ligase ACSBG1	PATH:01212	Fatty acid metabolism	0.414367	1.30771
ACSBG1	ACSBG1	acyl-CoA synthetase bubblegum family member 1	0	Acsbg1	Long-chain-fatty-acid--CoA ligase ACSBG1	PATH:04920	Adipocytokine signaling pathway	0.0233969	2.46156
ACSBG1	ACSBG1	acyl-CoA synthetase bubblegum family member 1	0	Acsbg1	Long-chain-fatty-acid--CoA ligase ACSBG1	PATH:00071	Fatty acid degradation	0.389602	1.36456
ACSBG1	ACSBG1	acyl-CoA synthetase bubblegum family member 1	0	Acsbg1	Long-chain-fatty-acid--CoA ligase ACSBG1	PATH:03320	PPAR signaling pathway	0.100107	1.85396
ACSBG1	ACSBG1	acyl-CoA synthetase bubblegum family member 1	0	Acsbg1	Long-chain-fatty-acid--CoA ligase ACSBG1	PATH:01100	Metabolic pathways	0.140728	1.16805
GRIN3A	GRIN3A	glutamate receptor, ionotropic, N-methyl-D-aspartate 3A	0	Grin3a	Protein Grin3a	PATH:05033	Nicotine addiction	0.167441	1.94635
GRIN3A	GRIN3A	glutamate receptor, ionotropic, N-methyl-D-aspartate 3A	0	Grin3a	Protein Grin3a	PATH:05030	Cocaine addiction	0.438792	1.2554
GRIN3A	GRIN3A	glutamate receptor, ionotropic, N-methyl-D-aspartate 3A	0	Grin3a	Protein Grin3a	PATH:04724	Glutamatergic synapse	0.127085	1.56144
GRIN3A	GRIN3A	glutamate receptor, ionotropic, N-methyl-D-aspartate 3A	0	Grin3a	Protein Grin3a	PATH:05031	Amphetamine addiction	0.147821	1.74361
GRIN3A	GRIN3A	glutamate receptor, ionotropic, N-methyl-D-aspartate 3A	0	Grin3a	Protein Grin3a	PATH:04080	Neuroactive ligand-receptor interaction	0.00117841	2.03212
GRIN3A	GRIN3A	glutamate receptor, ionotropic, N-methyl-D-aspartate 3A	0	Grin3a	Protein Grin3a	PATH:05034	Alcoholism	0.930144	0.574816
PCLO	PCLO	piccolo (presynaptic cytomatrix protein)	0	Pclo	MKIAA0559 protein	PATH:04911	Insulin secretion	0.601389	0.961991
SV2C	SV2C	synaptic vesicle glycoprotein 2C	0	Sv2c	Sv2c protein	PATH:04512	ECM-receptor interaction	0.00694329	2.55729
LOC101120375	LOC101120375	acyl-coenzyme A synthetase ACSM1, mitochondrial-like	0	Acsm1	Acyl-coenzyme A synthetase ACSM1, mitochondrial	PATH:00650	Butanoate metabolism	0.615228	0.973177
LOC101120375	LOC101120375	acyl-coenzyme A synthetase ACSM1, mitochondrial-like	0	Acsm1	Acyl-coenzyme A synthetase ACSM1, mitochondrial	PATH:01100	Metabolic pathways	0.140728	1.16805
RASAL1	RASAL1	RAS protein activator like 1 (GAP1 like)	0	Rasal1	RasGAP-activating-like protein 1	PATH:04014	Ras signaling pathway	0.223658	1.28476
L1CAM	L1CAM	L1 cell adhesion molecule	0	L1cam	Neural cell adhesion molecule L1	PATH:04514	Cell adhesion molecules (CAMs)	0.061678	1.71972
L1CAM	L1CAM	L1 cell adhesion molecule	0	L1cam	Neural cell adhesion molecule L1	PATH:04360	Axon guidance	0.0037087	2.35977
CTLA-4	CTLA-4	Cytotoxic T-lymphocyte-associated protein 4	9e-91	Ctla4	Cytotoxic T-lymphocyte protein 4	PATH:04514	Cell adhesion molecules (CAMs)	0.061678	1.71972
CTLA-4	CTLA-4	Cytotoxic T-lymphocyte-associated protein 4	9e-91	Ctla4	Cytotoxic T-lymphocyte protein 4	PATH:04660	T cell receptor signaling pathway	0.878222	0.592169
CTLA-4	CTLA-4	Cytotoxic T-lymphocyte-associated protein 4	9e-91	Ctla4	Cytotoxic T-lymphocyte protein 4	PATH:05320	Autoimmune thyroid disease	0.780832	0.697443
CTLA-4	CTLA-4	Cytotoxic T-lymphocyte-associated protein 4	9e-91	Ctla4	Cytotoxic T-lymphocyte protein 4	PATH:05323	Rheumatoid arthritis	0.226509	1.45013
EDN1	EDN1	Endothelin-1	5e-88	Edn1	Endothelin-1	PATH:04916	Melanogenesis	0.857741	0.621484
EDN1	EDN1	Endothelin-1	5e-88	Edn1	Endothelin-1	PATH:04066	HIF-1 signaling pathway	0.105228	1.68134
EDN1	EDN1	Endothelin-1	5e-88	Edn1	Endothelin-1	PATH:04668	TNF signaling pathway	0.478401	1.09165
LAMA4	LAMA4	laminin, alpha 4	0	Lama4	Laminin subunit alpha-4	PATH:05200	Pathways in cancer	0.0737957	1.428
LAMA4	LAMA4	laminin, alpha 4	0	Lama4	Laminin subunit alpha-4	PATH:04151	PI3K-Akt signaling pathway	0.0683023	1.43065
LAMA4	LAMA4	laminin, alpha 4	0	Lama4	Laminin subunit alpha-4	PATH:05143	African trypanosomiasis	0.238987	1.84617
LAMA4	LAMA4	laminin, alpha 4	0	Lama4	Laminin subunit alpha-4	PATH:05222	Small cell lung cancer	0.101419	1.76196
LAMA4	LAMA4	laminin, alpha 4	0	Lama4	Laminin subunit alpha-4	PATH:05145	Toxoplasmosis	0.293319	1.27236
LAMA4	LAMA4	laminin, alpha 4	0	Lama4	Laminin subunit alpha-4	PATH:04512	ECM-receptor interaction	0.00694329	2.55729
LAMA4	LAMA4	laminin, alpha 4	0	Lama4	Laminin subunit alpha-4	PATH:05146	Amoebiasis	0.71164	0.836932
LAMA4	LAMA4	laminin, alpha 4	0	Lama4	Laminin subunit alpha-4	PATH:04510	Focal adhesion	0.0160824	1.83717
CAB39L	CAB39L	calcium binding protein 39-like	1e-162	Cab39l	Calcium-binding protein 39-like	PATH:04150	mTOR signaling pathway	0.233708	1.56144
AR	AR	Androgen receptor	0	Ar	Androgen receptor	PATH:05200	Pathways in cancer	0.0737957	1.428
AR	AR	Androgen receptor	0	Ar	Androgen receptor	PATH:04114	Oocyte meiosis	0.532828	1.02901
AR	AR	Androgen receptor	0	Ar	Androgen receptor	PATH:05215	Prostate cancer	0.403371	1.21647
BDKRB2	BDKRB2	bradykinin receptor B2	2e-176	Bdkrb2	Bradykinin receptor, beta 2	PATH:04020	Calcium signaling pathway	0.000309393	2.4748
BDKRB2	BDKRB2	bradykinin receptor B2	2e-176	Bdkrb2	Bradykinin receptor, beta 2	PATH:05142	Chagas disease (American trypanosomiasis)	0.532828	1.02901
BDKRB2	BDKRB2	bradykinin receptor B2	2e-176	Bdkrb2	Bradykinin receptor, beta 2	PATH:04610	Complement and coagulation cascades	0.114455	1.78613
BDKRB2	BDKRB2	bradykinin receptor B2	2e-176	Bdkrb2	Bradykinin receptor, beta 2	PATH:04810	Regulation of actin cytoskeleton	0.215084	1.29613
BDKRB2	BDKRB2	bradykinin receptor B2	2e-176	Bdkrb2	Bradykinin receptor, beta 2	PATH:04022	cGMP-PKG signaling pathway	0.395136	1.14823
BDKRB2	BDKRB2	bradykinin receptor B2	2e-176	Bdkrb2	Bradykinin receptor, beta 2	PATH:04750	Inflammatory mediator regulation of TRP channels	0.318211	1.28476
BDKRB2	BDKRB2	bradykinin receptor B2	2e-176	Bdkrb2	Bradykinin receptor, beta 2	PATH:04080	Neuroactive ligand-receptor interaction	0.00117841	2.03212
BDKRB2	BDKRB2	bradykinin receptor B2	2e-176	Bdkrb2	Bradykinin receptor, beta 2	PATH:04961	Endocrine and other factor-regulated calcium reabsorption	0.233709	1.67386
CXCL10	CXCL10	C-X-C motif chemokine ligand 10	3e-32	Cxcl10	C-X-C motif chemokine 10	PATH:04620	Toll-like receptor signaling pathway	0.779811	0.747261
CXCL10	CXCL10	C-X-C motif chemokine ligand 10	3e-32	Cxcl10	C-X-C motif chemokine 10	PATH:04622	RIG-I-like receptor signaling pathway	0.85644	0.581203
CXCL10	CXCL10	C-X-C motif chemokine ligand 10	3e-32	Cxcl10	C-X-C motif chemokine 10	PATH:04060	Cytokine-cytokine receptor interaction	0.464196	1.05838
CXCL10	CXCL10	C-X-C motif chemokine ligand 10	3e-32	Cxcl10	C-X-C motif chemokine 10	PATH:04623	Cytosolic DNA-sensing pathway	0.595562	0.980779
CXCL10	CXCL10	C-X-C motif chemokine ligand 10	3e-32	Cxcl10	C-X-C motif chemokine 10	PATH:04062	Chemokine signaling pathway	0.933897	0.568568
CXCL10	CXCL10	C-X-C motif chemokine ligand 10	3e-32	Cxcl10	C-X-C motif chemokine 10	PATH:04668	TNF signaling pathway	0.478401	1.09165
CXCL10	CXCL10	C-X-C motif chemokine ligand 10	3e-32	Cxcl10	C-X-C motif chemokine 10	PATH:05164	Influenza A	0.283059	1.25085
GNPNAT1	GNPNAT1	glucosamine-phosphate N-acetyltransferase 1	4e-96	Gnpnat1	Putative uncharacterized protein	PATH:00520	Amino sugar and nucleotide sugar metabolism	0.233709	1.67386
NPY1R	NPY1R	Neuropeptide Y receptor type 1	0	Npy1r	Neuropeptide Y receptor type 1	PATH:04080	Neuroactive ligand-receptor interaction	0.00117841	2.03212
PSPH	PSPH	PSPH	1e-123	Psph	Phosphoserine phosphatase	PATH:01200	Carbon metabolism	0.591757	0.968671
PSPH	PSPH	PSPH	1e-123	Psph	Phosphoserine phosphatase	PATH:00260	Glycine, serine and threonine metabolism	0.0241477	2.91953
PSPH	PSPH	PSPH	1e-123	Psph	Phosphoserine phosphatase	PATH:01230	Biosynthesis of amino acids	0.285833	1.4331
PSPH	PSPH	PSPH	1e-123	Psph	Phosphoserine phosphatase	PATH:01100	Metabolic pathways	0.140728	1.16805
HRH1	HRH1	histamine receptor H1	0	Hrh1	Histamine receptor H 1, isoform CRA_a	PATH:04020	Calcium signaling pathway	0.000309393	2.4748
HRH1	HRH1	histamine receptor H1	0	Hrh1	Histamine receptor H 1, isoform CRA_a	PATH:04750	Inflammatory mediator regulation of TRP channels	0.318211	1.28476
HRH1	HRH1	histamine receptor H1	0	Hrh1	Histamine receptor H 1, isoform CRA_a	PATH:04080	Neuroactive ligand-receptor interaction	0.00117841	2.03212
B3GNT4	B3GNT4	UDP-GlcNAc:betaGal beta-1,3-N-acetylglucosaminyltransferase 4	1e-133	B3gnt4	UDP-GlcNAc:betaGal beta-1,3-N-acetylglucosaminyltransferase 4	PATH:00601	Glycosphingolipid biosynthesis - lacto and neolacto series	0.0518328	3.09975
B3GNT4	B3GNT4	UDP-GlcNAc:betaGal beta-1,3-N-acetylglucosaminyltransferase 4	1e-133	B3gnt4	UDP-GlcNAc:betaGal beta-1,3-N-acetylglucosaminyltransferase 4	PATH:01100	Metabolic pathways	0.140728	1.16805
LOC101119731	LOC101119731	signal transducer CD24-like	1e-10	CD24	Signal transducer CD24	PATH:04640	Hematopoietic cell lineage	0.483698	1.10123
CLDN7	CLDN7	Claudin	9e-106	Cldn7	Cldn7 protein	PATH:05160	Hepatitis C	0.22197	1.38463
CLDN7	CLDN7	Claudin	9e-106	Cldn7	Cldn7 protein	PATH:04514	Cell adhesion molecules (CAMs)	0.061678	1.71972
CLDN7	CLDN7	Claudin	9e-106	Cldn7	Cldn7 protein	PATH:04530	Tight junction	0.239193	1.35475
CLDN7	CLDN7	Claudin	9e-106	Cldn7	Cldn7 protein	PATH:04670	Leukocyte transendothelial migration	0.71164	0.836932
PPA1	PPA1	pyrophosphatase (inorganic) 1	5e-151	Ppa1	Putative uncharacterized protein	PATH:00190	Oxidative phosphorylation	0.97942	0.394779
ESR1	ESR1	Estrogen receptor alpha	0	Esr1	Estrogen receptor alpha variant U2	PATH:04917	Prolactin signaling pathway	0.528715	1.05941
ESR1	ESR1	Estrogen receptor alpha	0	Esr1	Estrogen receptor alpha variant U2	PATH:04915	Estrogen signaling pathway	0.844042	0.640509
ESR1	ESR1	Estrogen receptor alpha	0	Esr1	Estrogen receptor alpha variant U2	PATH:04919	Thyroid hormone signaling pathway	0.362547	1.22053
ESR1	ESR1	Estrogen receptor alpha	0	Esr1	Estrogen receptor alpha variant U2	PATH:05205	Proteoglycans in cancer	0.241217	1.26261
ESR1	ESR1	Estrogen receptor alpha	0	Esr1	Estrogen receptor alpha variant U2	PATH:04961	Endocrine and other factor-regulated calcium reabsorption	0.233709	1.67386
APOA2	APOA2	apolipoprotein A-II	2e-34	Apoa2	Apolipoprotein A-II	PATH:03320	PPAR signaling pathway	0.100107	1.85396
TRPM8	TRPM8	transient receptor potential cation channel, subfamily M, member 8	0	Trpm8	Transient receptor potential cation channel subfamily M member 8	PATH:04750	Inflammatory mediator regulation of TRP channels	0.318211	1.28476
LOC101116246	LOC101116246	plasma membrane calcium-transporting ATPase 4-like	0	Atp2b4	Plasma membrane Ca++ transporting ATPase 4 variant x/e	PATH:04020	Calcium signaling pathway	0.000309393	2.4748
LOC101116246	LOC101116246	plasma membrane calcium-transporting ATPase 4-like	0	Atp2b4	Plasma membrane Ca++ transporting ATPase 4 variant x/e	PATH:04261	Adrenergic signaling in cardiomyocytes	0.210998	1.37653
LOC101116246	LOC101116246	plasma membrane calcium-transporting ATPase 4-like	0	Atp2b4	Plasma membrane Ca++ transporting ATPase 4 variant x/e	PATH:04970	Salivary secretion	0.00224329	2.85318
LOC101116246	LOC101116246	plasma membrane calcium-transporting ATPase 4-like	0	Atp2b4	Plasma membrane Ca++ transporting ATPase 4 variant x/e	PATH:04022	cGMP-PKG signaling pathway	0.395136	1.14823
LOC101116246	LOC101116246	plasma membrane calcium-transporting ATPase 4-like	0	Atp2b4	Plasma membrane Ca++ transporting ATPase 4 variant x/e	PATH:04972	Pancreatic secretion	0.032906	1.98411
DYNC2H1	DYNC2H1	dynein, cytoplasmic 2, heavy chain 1	0	Dync2h1	Cytoplasmic dynein 2 heavy chain 1	PATH:05132	Salmonella infection	0.681912	0.862816
DYNC2H1	DYNC2H1	dynein, cytoplasmic 2, heavy chain 1	0	Dync2h1	Cytoplasmic dynein 2 heavy chain 1	PATH:04145	Phagosome	0.134181	1.47694
DYNC2H1	DYNC2H1	dynein, cytoplasmic 2, heavy chain 1	0	Dync2h1	Cytoplasmic dynein 2 heavy chain 1	PATH:04962	Vasopressin-regulated water reabsorption	0.426627	1.28102
ST6GALNAC5	ST6GALNAC5	ST6 (alpha-N-acetyl-neuraminyl-2,3-beta-galactosyl-1,3)-N-acetylgalactosaminide alpha-2,6-sialyltransferase 5	4e-109	St6galnac5	ST6 (Alpha-N-acetyl-neuraminyl-2,3-beta-galactosyl-1, 3)-N-acetylgalactosaminide alpha-2,6-sialyltransferase 5	PATH:00604	Glycosphingolipid biosynthesis - ganglio series	0.548433	1.30771
ST6GALNAC5	ST6GALNAC5	ST6 (alpha-N-acetyl-neuraminyl-2,3-beta-galactosyl-1,3)-N-acetylgalactosaminide alpha-2,6-sialyltransferase 5	4e-109	St6galnac5	ST6 (Alpha-N-acetyl-neuraminyl-2,3-beta-galactosyl-1, 3)-N-acetylgalactosaminide alpha-2,6-sialyltransferase 5	PATH:01100	Metabolic pathways	0.140728	1.16805
MYLK3	MYLK3	myosin light chain kinase 3	0	Mylk3	LOC633594 protein	PATH:04611	Platelet activation	0.874682	0.629272
MYLK3	MYLK3	myosin light chain kinase 3	0	Mylk3	LOC633594 protein	PATH:04020	Calcium signaling pathway	0.000309393	2.4748
MYLK3	MYLK3	myosin light chain kinase 3	0	Mylk3	LOC633594 protein	PATH:04810	Regulation of actin cytoskeleton	0.215084	1.29613
MYLK3	MYLK3	myosin light chain kinase 3	0	Mylk3	LOC633594 protein	PATH:04270	Vascular smooth muscle contraction	0.555401	1.00432
MYLK3	MYLK3	myosin light chain kinase 3	0	Mylk3	LOC633594 protein	PATH:04971	Gastric acid secretion	0.29473	1.41374
MYLK3	MYLK3	myosin light chain kinase 3	0	Mylk3	LOC633594 protein	PATH:04510	Focal adhesion	0.0160824	1.83717
MYLK3	MYLK3	myosin light chain kinase 3	0	Mylk3	LOC633594 protein	PATH:04022	cGMP-PKG signaling pathway	0.395136	1.14823
MYLK3	MYLK3	myosin light chain kinase 3	0	Mylk3	LOC633594 protein	PATH:04921	Oxytocin signaling pathway	0.221487	1.35866
PDE6C	PDE6C	phosphodiesterase 6C, cGMP-specific, cone, alpha prime	0	Pde6c	Cone cGMP-specific 3',5'-cyclic phosphodiesterase subunit alpha'	PATH:00230	Purine metabolism	0.453183	1.0885
AQP4	AQP4	Aquaporin 4 M23 isoform	3e-177	Aqp4	Aquaporin-4	PATH:04976	Bile secretion	0.0244632	2.17951
AQP4	AQP4	Aquaporin 4 M23 isoform	3e-177	Aqp4	Aquaporin-4	PATH:04962	Vasopressin-regulated water reabsorption	0.426627	1.28102
LOC101113407	LOC101113407	maltase-glucoamylase, intestinal-like	0	Mgam	Soluble maltase-glucoamylase	PATH:00500	Starch and sucrose metabolism	0.100784	2.13503
LOC101113407	LOC101113407	maltase-glucoamylase, intestinal-like	0	Mgam	Soluble maltase-glucoamylase	PATH:00052	Galactose metabolism	0.479452	1.26808
LOC101113407	LOC101113407	maltase-glucoamylase, intestinal-like	0	Mgam	Soluble maltase-glucoamylase	PATH:04973	Carbohydrate digestion and absorption	0.185676	1.85985
LOC101113407	LOC101113407	maltase-glucoamylase, intestinal-like	0	Mgam	Soluble maltase-glucoamylase	PATH:01100	Metabolic pathways	0.140728	1.16805
MLF1	MLF1	myeloid leukemia factor 1	8e-124	Mlf1	Myeloid leukemia factor 1, isoform CRA_c	PATH:05202	Transcriptional misregulation in cancer	0.266901	1.27158
LOC101114682	LOC101114682	dystrophin-like	0	Dmd	Dystrophin 71	PATH:05416	Viral myocarditis	0.245855	1.45976
LOC101114682	LOC101114682	dystrophin-like	0	Dmd	Dystrophin 71	PATH:05414	Dilated cardiomyopathy	0.157511	1.62737
LOC101114682	LOC101114682	dystrophin-like	0	Dmd	Dystrophin 71	PATH:05412	Arrhythmogenic right ventricular cardiomyopathy (ARVC)	0.0306454	2.32481
LOC101114682	LOC101114682	dystrophin-like	0	Dmd	Dystrophin 71	PATH:05410	Hypertrophic cardiomyopathy (HCM)	0.0242683	2.29646
ADRA1A	ADRA1A	Adrenergic receptor alpha-1A	0	Adra1a	Alpha-1A adrenergic receptor	PATH:04020	Calcium signaling pathway	0.000309393	2.4748
ADRA1A	ADRA1A	Adrenergic receptor alpha-1A	0	Adra1a	Alpha-1A adrenergic receptor	PATH:04261	Adrenergic signaling in cardiomyocytes	0.210998	1.37653
ADRA1A	ADRA1A	Adrenergic receptor alpha-1A	0	Adra1a	Alpha-1A adrenergic receptor	PATH:04270	Vascular smooth muscle contraction	0.555401	1.00432
ADRA1A	ADRA1A	Adrenergic receptor alpha-1A	0	Adra1a	Alpha-1A adrenergic receptor	PATH:04970	Salivary secretion	0.00224329	2.85318
ADRA1A	ADRA1A	Adrenergic receptor alpha-1A	0	Adra1a	Alpha-1A adrenergic receptor	PATH:04022	cGMP-PKG signaling pathway	0.395136	1.14823
ADRA1A	ADRA1A	Adrenergic receptor alpha-1A	0	Adra1a	Alpha-1A adrenergic receptor	PATH:04080	Neuroactive ligand-receptor interaction	0.00117841	2.03212
HMGCS1	HMGCS1	3-hydroxy-3-methylglutaryl-CoA synthase 1 (soluble)	0	Hmgcs1	Putative uncharacterized protein	PATH:00280	Valine, leucine and isoleucine degradation	0.672142	0.871804
HMGCS1	HMGCS1	3-hydroxy-3-methylglutaryl-CoA synthase 1 (soluble)	0	Hmgcs1	Putative uncharacterized protein	PATH:00650	Butanoate metabolism	0.615228	0.973177
HMGCS1	HMGCS1	3-hydroxy-3-methylglutaryl-CoA synthase 1 (soluble)	0	Hmgcs1	Putative uncharacterized protein	PATH:00900	Terpenoid backbone biosynthesis	0.025866	3.98539
HMGCS1	HMGCS1	3-hydroxy-3-methylglutaryl-CoA synthase 1 (soluble)	0	Hmgcs1	Putative uncharacterized protein	PATH:00072	Synthesis and degradation of ketone bodies	0.429582	1.90212
HMGCS1	HMGCS1	3-hydroxy-3-methylglutaryl-CoA synthase 1 (soluble)	0	Hmgcs1	Putative uncharacterized protein	PATH:01100	Metabolic pathways	0.140728	1.16805
HKDC1	HKDC1	hexokinase domain containing 1	0	Hkdc1	Putative hexokinase HKDC1	PATH:01200	Carbon metabolism	0.591757	0.968671
HKDC1	HKDC1	hexokinase domain containing 1	0	Hkdc1	Putative hexokinase HKDC1	PATH:00500	Starch and sucrose metabolism	0.100784	2.13503
HKDC1	HKDC1	hexokinase domain containing 1	0	Hkdc1	Putative hexokinase HKDC1	PATH:00051	Fructose and mannose metabolism	0.185676	1.85985
HKDC1	HKDC1	hexokinase domain containing 1	0	Hkdc1	Putative hexokinase HKDC1	PATH:00052	Galactose metabolism	0.479452	1.26808
HKDC1	HKDC1	hexokinase domain containing 1	0	Hkdc1	Putative hexokinase HKDC1	PATH:04973	Carbohydrate digestion and absorption	0.185676	1.85985
HKDC1	HKDC1	hexokinase domain containing 1	0	Hkdc1	Putative hexokinase HKDC1	PATH:04066	HIF-1 signaling pathway	0.105228	1.68134
HKDC1	HKDC1	hexokinase domain containing 1	0	Hkdc1	Putative hexokinase HKDC1	PATH:00010	Glycolysis / Gluconeogenesis	0.8025	0.664232
HKDC1	HKDC1	hexokinase domain containing 1	0	Hkdc1	Putative hexokinase HKDC1	PATH:00520	Amino sugar and nucleotide sugar metabolism	0.233709	1.67386
HKDC1	HKDC1	hexokinase domain containing 1	0	Hkdc1	Putative hexokinase HKDC1	PATH:04930	Type II diabetes mellitus	0.682663	0.854012
HKDC1	HKDC1	hexokinase domain containing 1	0	Hkdc1	Putative hexokinase HKDC1	PATH:04910	Insulin signaling pathway	0.67843	0.877901
HKDC1	HKDC1	hexokinase domain containing 1	0	Hkdc1	Putative hexokinase HKDC1	PATH:01100	Metabolic pathways	0.140728	1.16805
HKDC1	HKDC1	hexokinase domain containing 1	0	Hkdc1	Putative hexokinase HKDC1	PATH:00524	Butirosin and neomycin biosynthesis	0.244824	4.18466
LOC100137069	LOC100137069	Mitochondrial bifunctional methylenetetrahydrofolate dehydrogenase/cyclohydrolase	2e-180	Mthfd2	Bifunctional methylenetetrahydrofolate dehydrogenase/cyclohydrolase, mitochondrial	PATH:00630	Glyoxylate and dicarboxylate metabolism	0.785976	0.653853
LOC100137069	LOC100137069	Mitochondrial bifunctional methylenetetrahydrofolate dehydrogenase/cyclohydrolase	2e-180	Mthfd2	Bifunctional methylenetetrahydrofolate dehydrogenase/cyclohydrolase, mitochondrial	PATH:00670	One carbon pool by folate	0.625378	1.04616
LOC100137069	LOC100137069	Mitochondrial bifunctional methylenetetrahydrofolate dehydrogenase/cyclohydrolase	2e-180	Mthfd2	Bifunctional methylenetetrahydrofolate dehydrogenase/cyclohydrolase, mitochondrial	PATH:01100	Metabolic pathways	0.140728	1.16805
AT2	AT2	Type-2 angiotensin II receptor	0	Agtr2	Type-2 angiotensin II receptor	PATH:04261	Adrenergic signaling in cardiomyocytes	0.210998	1.37653
AT2	AT2	Type-2 angiotensin II receptor	0	Agtr2	Type-2 angiotensin II receptor	PATH:04614	Renin-angiotensin system	0.0538142	3.92312
AT2	AT2	Type-2 angiotensin II receptor	0	Agtr2	Type-2 angiotensin II receptor	PATH:04080	Neuroactive ligand-receptor interaction	0.00117841	2.03212
LOC100037695	LOC100037695	Osteoprotegerin	0	Tnfrsf11b	Tumor necrosis factor receptor superfamily member 11B	PATH:04060	Cytokine-cytokine receptor interaction	0.464196	1.05838
LOC100037695	LOC100037695	Osteoprotegerin	0	Tnfrsf11b	Tumor necrosis factor receptor superfamily member 11B	PATH:04380	Osteoclast differentiation	0.944144	0.482845
PPP2R2C	PPP2R2C	protein phosphatase 2, regulatory subunit B, gamma	0	Ppp2r2c	Serine/threonine-protein phosphatase 2A 55 kDa regulatory subunit B gamma isoform	PATH:05142	Chagas disease (American trypanosomiasis)	0.532828	1.02901
PPP2R2C	PPP2R2C	protein phosphatase 2, regulatory subunit B, gamma	0	Ppp2r2c	Serine/threonine-protein phosphatase 2A 55 kDa regulatory subunit B gamma isoform	PATH:04261	Adrenergic signaling in cardiomyocytes	0.210998	1.37653
PPP2R2C	PPP2R2C	protein phosphatase 2, regulatory subunit B, gamma	0	Ppp2r2c	Serine/threonine-protein phosphatase 2A 55 kDa regulatory subunit B gamma isoform	PATH:05160	Hepatitis C	0.22197	1.38463
PPP2R2C	PPP2R2C	protein phosphatase 2, regulatory subunit B, gamma	0	Ppp2r2c	Serine/threonine-protein phosphatase 2A 55 kDa regulatory subunit B gamma isoform	PATH:04151	PI3K-Akt signaling pathway	0.0683023	1.43065
PPP2R2C	PPP2R2C	protein phosphatase 2, regulatory subunit B, gamma	0	Ppp2r2c	Serine/threonine-protein phosphatase 2A 55 kDa regulatory subunit B gamma isoform	PATH:03015	mRNA surveillance pathway	0.947326	0.422693
PPP2R2C	PPP2R2C	protein phosphatase 2, regulatory subunit B, gamma	0	Ppp2r2c	Serine/threonine-protein phosphatase 2A 55 kDa regulatory subunit B gamma isoform	PATH:04728	Dopaminergic synapse	0.612894	0.943908
PPP2R2C	PPP2R2C	protein phosphatase 2, regulatory subunit B, gamma	0	Ppp2r2c	Serine/threonine-protein phosphatase 2A 55 kDa regulatory subunit B gamma isoform	PATH:04530	Tight junction	0.239193	1.35475
PPP2R2C	PPP2R2C	protein phosphatase 2, regulatory subunit B, gamma	0	Ppp2r2c	Serine/threonine-protein phosphatase 2A 55 kDa regulatory subunit B gamma isoform	PATH:04390	Hippo signaling pathway	0.0739997	1.66278
CNTN1	CNTN1	contactin 1	0	Cntn1	Contactin-1	PATH:04514	Cell adhesion molecules (CAMs)	0.061678	1.71972
LOC443444	LOC443444	Progesterone receptor	0	Pgr	Progesterone receptor	PATH:04914	Progesterone-mediated oocyte maturation	0.659028	0.890353
LOC443444	LOC443444	Progesterone receptor	0	Pgr	Progesterone receptor	PATH:04114	Oocyte meiosis	0.532828	1.02901
PLXNB3	PLXNB3	plexin B3	0	Plxnb3	Plexin B3	PATH:04360	Axon guidance	0.0037087	2.35977
SELP	SELP	P-selectin	0	Selp	P-selectin	PATH:04514	Cell adhesion molecules (CAMs)	0.061678	1.71972
SELP	SELP	P-selectin	0	Selp	P-selectin	PATH:05144	Malaria	0.126245	1.9739
SELP	SELP	P-selectin	0	Selp	P-selectin	PATH:05150	Staphylococcus aureus infection	0.357032	1.34989
HDC	HDC	histidine decarboxylase	0	Hdc	Histidine decarboxylase	PATH:00340	Histidine metabolism	0.202626	2.02484
HDC	HDC	histidine decarboxylase	0	Hdc	Histidine decarboxylase	PATH:01100	Metabolic pathways	0.140728	1.16805
ACSL4	ACSL4	acyl-CoA synthetase long-chain family member 4	0	Acsl4	Putative uncharacterized protein	PATH:01212	Fatty acid metabolism	0.414367	1.30771
ACSL4	ACSL4	acyl-CoA synthetase long-chain family member 4	0	Acsl4	Putative uncharacterized protein	PATH:00071	Fatty acid degradation	0.389602	1.36456
ACSL4	ACSL4	acyl-CoA synthetase long-chain family member 4	0	Acsl4	Putative uncharacterized protein	PATH:04920	Adipocytokine signaling pathway	0.0233969	2.46156
ACSL4	ACSL4	acyl-CoA synthetase long-chain family member 4	0	Acsl4	Putative uncharacterized protein	PATH:04146	Peroxisome	0.7572	0.756264
ACSL4	ACSL4	acyl-CoA synthetase long-chain family member 4	0	Acsl4	Putative uncharacterized protein	PATH:03320	PPAR signaling pathway	0.100107	1.85396
ACSL4	ACSL4	acyl-CoA synthetase long-chain family member 4	0	Acsl4	Putative uncharacterized protein	PATH:01100	Metabolic pathways	0.140728	1.16805
NPNT	NPNT	nephronectin	0	Npnt	Nephronectin	PATH:04512	ECM-receptor interaction	0.00694329	2.55729
IGFBP3	IGFBP3	Insulin-like growth factor binding protein 3	1e-118	Igfbp3	Insulin-like growth factor-binding protein 3	PATH:05202	Transcriptional misregulation in cancer	0.266901	1.27158
IGFBP3	IGFBP3	Insulin-like growth factor binding protein 3	1e-118	Igfbp3	Insulin-like growth factor-binding protein 3	PATH:04115	p53 signaling pathway	0.00987046	2.55162
LOC101116756	LOC101116756	liver carboxylesterase-like	0	Ces1d	Carboxylesterase 1D	PATH:00983	Drug metabolism - other enzymes	0.223862	1.70802
LOC101116756	LOC101116756	liver carboxylesterase-like	0	Ces1d	Carboxylesterase 1D	PATH:01100	Metabolic pathways	0.140728	1.16805
LOC101116336	LOC101116336	liver carboxylesterase-like	0	Ces1d	Carboxylesterase 1D	PATH:00983	Drug metabolism - other enzymes	0.223862	1.70802
LOC101116336	LOC101116336	liver carboxylesterase-like	0	Ces1d	Carboxylesterase 1D	PATH:01100	Metabolic pathways	0.140728	1.16805
ARC	ARC	activity-regulated cytoskeleton-associated protein	7e-179	Arc	Activity-regulated cytoskeleton-associated protein	PATH:05031	Amphetamine addiction	0.147821	1.74361
CFB	CFB	Complement factor B	0	Cfb	Complement factor B	PATH:04610	Complement and coagulation cascades	0.114455	1.78613
CFB	CFB	Complement factor B	0	Cfb	Complement factor B	PATH:05150	Staphylococcus aureus infection	0.357032	1.34989
CR2	CR2	complement component (3d/Epstein Barr virus) receptor 2	0	Cr2	Complement receptor type 2	PATH:04640	Hematopoietic cell lineage	0.483698	1.10123
CR2	CR2	complement component (3d/Epstein Barr virus) receptor 2	0	Cr2	Complement receptor type 2	PATH:04610	Complement and coagulation cascades	0.114455	1.78613
CR2	CR2	complement component (3d/Epstein Barr virus) receptor 2	0	Cr2	Complement receptor type 2	PATH:04662	B cell receptor signaling pathway	0.87577	0.550613
CR2	CR2	complement component (3d/Epstein Barr virus) receptor 2	0	Cr2	Complement receptor type 2	PATH:05169	Epstein-Barr virus infection	0.622963	0.936864
PTPRZ1	PTPRZ1	protein tyrosine phosphatase, receptor-type, Z polypeptide 1	0	Ptprz1	Ptprz1 protein	PATH:05120	Epithelial cell signaling in Helicobacter pylori infection	0.268195	1.47347
CLDN3	CLDN3	Claudin	3e-99	Cldn3	Claudin-3	PATH:05160	Hepatitis C	0.22197	1.38463
CLDN3	CLDN3	Claudin	3e-99	Cldn3	Claudin-3	PATH:04514	Cell adhesion molecules (CAMs)	0.061678	1.71972
CLDN3	CLDN3	Claudin	3e-99	Cldn3	Claudin-3	PATH:04530	Tight junction	0.239193	1.35475
CLDN3	CLDN3	Claudin	3e-99	Cldn3	Claudin-3	PATH:04670	Leukocyte transendothelial migration	0.71164	0.836932
POP1	POP1	processing of precursor 1, ribonuclease P/MRP subunit (S. cerevisiae)	0	Pop1	Blood vessel epicardial substance	PATH:03008	Ribosome biogenesis in eukaryotes	0.0955537	1.87773
POP1	POP1	processing of precursor 1, ribonuclease P/MRP subunit (S. cerevisiae)	0	Pop1	Blood vessel epicardial substance	PATH:03013	RNA transport	0.964205	0.478247
C5	C5	complement component 5	0	Hc	Complement C5	PATH:05133	Pertussis	0.357932	1.29156
C5	C5	complement component 5	0	Hc	Complement C5	PATH:04610	Complement and coagulation cascades	0.114455	1.78613
C5	C5	complement component 5	0	Hc	Complement C5	PATH:05020	Prion diseases	0.133076	2.14598
C5	C5	complement component 5	0	Hc	Complement C5	PATH:05322	Systemic lupus erythematosus	0.998683	0.147347
C5	C5	complement component 5	0	Hc	Complement C5	PATH:05168	Herpes simplex infection	0.49365	1.04143
C5	C5	complement component 5	0	Hc	Complement C5	PATH:05150	Staphylococcus aureus infection	0.357032	1.34989
HPN	HPN	hepsin	0	Hpn	Serine protease hepsin	PATH:05203	Viral carcinogenesis	0.905834	0.650947
GCLM	GCLM	glutamate-cysteine ligase, modifier subunit	3e-126	Gclm	Glutamate--cysteine ligase regulatory subunit	PATH:00480	Glutathione metabolism	0.0644855	2.24178
GCLM	GCLM	glutamate-cysteine ligase, modifier subunit	3e-126	Gclm	Glutamate--cysteine ligase regulatory subunit	PATH:01100	Metabolic pathways	0.140728	1.16805
BAI1	BAI1	brain-specific angiogenesis inhibitor 1	1e-175	Bai1	Brain-specific angiogenesis inhibitor 1	PATH:04115	p53 signaling pathway	0.00987046	2.55162
LIPG	LIPG	Endothelial lipase	0	Lipg	Lipase	PATH:00561	Glycerolipid metabolism	0.939071	0.354632
LIPG	LIPG	Endothelial lipase	0	Lipg	Lipase	PATH:01100	Metabolic pathways	0.140728	1.16805
LHB	LHB	Lutropin subunit beta	5e-52	Lhb	Lutropin subunit beta	PATH:04917	Prolactin signaling pathway	0.528715	1.05941
LHB	LHB	Lutropin subunit beta	5e-52	Lhb	Lutropin subunit beta	PATH:04912	GnRH signaling pathway	0.881988	0.586634
LHB	LHB	Lutropin subunit beta	5e-52	Lhb	Lutropin subunit beta	PATH:04913	Ovarian steroidogenesis	0.0729013	2.16448
LHB	LHB	Lutropin subunit beta	5e-52	Lhb	Lutropin subunit beta	PATH:04080	Neuroactive ligand-receptor interaction	0.00117841	2.03212
MME	MME	membrane metallo-endopeptidase	0	Mme	Neprilysin	PATH:04640	Hematopoietic cell lineage	0.483698	1.10123
MME	MME	membrane metallo-endopeptidase	0	Mme	Neprilysin	PATH:04614	Renin-angiotensin system	0.0538142	3.92312
MME	MME	membrane metallo-endopeptidase	0	Mme	Neprilysin	PATH:04974	Protein digestion and absorption	0.91966	0.527478
MME	MME	membrane metallo-endopeptidase	0	Mme	Neprilysin	PATH:05010	Alzheimer's disease	0.89798	0.643794
IDI1	IDI1	isopentenyl-diphosphate delta isomerase 1	9e-116	Idi1	Isopentenyl-diphosphate Delta-isomerase 1	PATH:00900	Terpenoid backbone biosynthesis	0.025866	3.98539
IDI1	IDI1	isopentenyl-diphosphate delta isomerase 1	9e-116	Idi1	Isopentenyl-diphosphate Delta-isomerase 1	PATH:01100	Metabolic pathways	0.140728	1.16805
LOC101105609	LOC101105609	BOLA class I histocompatibility antigen, alpha chain BL3-6-like	4e-84	LOC676708	h-2 class I histocompatibility antigen, L-D alpha chain-like	PATH:04612	Antigen processing and presentation	0.538162	1.04616
LOC101105609	LOC101105609	BOLA class I histocompatibility antigen, alpha chain BL3-6-like	4e-84	LOC676708	h-2 class I histocompatibility antigen, L-D alpha chain-like	PATH:05416	Viral myocarditis	0.245855	1.45976
LOC101105609	LOC101105609	BOLA class I histocompatibility antigen, alpha chain BL3-6-like	4e-84	LOC676708	h-2 class I histocompatibility antigen, L-D alpha chain-like	PATH:04514	Cell adhesion molecules (CAMs)	0.061678	1.71972
LOC101105609	LOC101105609	BOLA class I histocompatibility antigen, alpha chain BL3-6-like	4e-84	LOC676708	h-2 class I histocompatibility antigen, L-D alpha chain-like	PATH:04650	Natural killer cell mediated cytotoxicity	0.990226	0.294694
LOC101105609	LOC101105609	BOLA class I histocompatibility antigen, alpha chain BL3-6-like	4e-84	LOC676708	h-2 class I histocompatibility antigen, L-D alpha chain-like	PATH:05320	Autoimmune thyroid disease	0.780832	0.697443
LOC101105609	LOC101105609	BOLA class I histocompatibility antigen, alpha chain BL3-6-like	4e-84	LOC676708	h-2 class I histocompatibility antigen, L-D alpha chain-like	PATH:05166	HTLV-I infection	0.420786	1.08894
LOC101105609	LOC101105609	BOLA class I histocompatibility antigen, alpha chain BL3-6-like	4e-84	LOC676708	h-2 class I histocompatibility antigen, L-D alpha chain-like	PATH:05169	Epstein-Barr virus infection	0.622963	0.936864
LOC101105609	LOC101105609	BOLA class I histocompatibility antigen, alpha chain BL3-6-like	4e-84	LOC676708	h-2 class I histocompatibility antigen, L-D alpha chain-like	PATH:05332	Graft-versus-host disease	0.765244	0.721493
LOC101105609	LOC101105609	BOLA class I histocompatibility antigen, alpha chain BL3-6-like	4e-84	LOC676708	h-2 class I histocompatibility antigen, L-D alpha chain-like	PATH:05168	Herpes simplex infection	0.49365	1.04143
LOC101105609	LOC101105609	BOLA class I histocompatibility antigen, alpha chain BL3-6-like	4e-84	LOC676708	h-2 class I histocompatibility antigen, L-D alpha chain-like	PATH:05330	Allograft rejection	0.888494	0.454854
LOC101105609	LOC101105609	BOLA class I histocompatibility antigen, alpha chain BL3-6-like	4e-84	LOC676708	h-2 class I histocompatibility antigen, L-D alpha chain-like	PATH:05203	Viral carcinogenesis	0.905834	0.650947
LOC101105609	LOC101105609	BOLA class I histocompatibility antigen, alpha chain BL3-6-like	4e-84	LOC676708	h-2 class I histocompatibility antigen, L-D alpha chain-like	PATH:04940	Type I diabetes mellitus	0.48636	1.16241
LOC101105609	LOC101105609	BOLA class I histocompatibility antigen, alpha chain BL3-6-like	4e-84	LOC676708	h-2 class I histocompatibility antigen, L-D alpha chain-like	PATH:04145	Phagosome	0.134181	1.47694
LOC101105609	LOC101105609	BOLA class I histocompatibility antigen, alpha chain BL3-6-like	4e-84	LOC676708	h-2 class I histocompatibility antigen, L-D alpha chain-like	PATH:04144	Endocytosis	0.159381	1.38173
ACSL3	ACSL3	acyl-CoA synthetase long-chain family member 3	0	Acsl3	Long-chain-fatty-acid--CoA ligase 3	PATH:01212	Fatty acid metabolism	0.414367	1.30771
ACSL3	ACSL3	acyl-CoA synthetase long-chain family member 3	0	Acsl3	Long-chain-fatty-acid--CoA ligase 3	PATH:00071	Fatty acid degradation	0.389602	1.36456
ACSL3	ACSL3	acyl-CoA synthetase long-chain family member 3	0	Acsl3	Long-chain-fatty-acid--CoA ligase 3	PATH:04920	Adipocytokine signaling pathway	0.0233969	2.46156
ACSL3	ACSL3	acyl-CoA synthetase long-chain family member 3	0	Acsl3	Long-chain-fatty-acid--CoA ligase 3	PATH:04146	Peroxisome	0.7572	0.756264
ACSL3	ACSL3	acyl-CoA synthetase long-chain family member 3	0	Acsl3	Long-chain-fatty-acid--CoA ligase 3	PATH:03320	PPAR signaling pathway	0.100107	1.85396
ACSL3	ACSL3	acyl-CoA synthetase long-chain family member 3	0	Acsl3	Long-chain-fatty-acid--CoA ligase 3	PATH:01100	Metabolic pathways	0.140728	1.16805
FIGF	FIGF	c-fos induced growth factor (vascular endothelial growth factor D)	5e-171	Figf	Vascular endothelial growth factor D	PATH:05212	Pancreatic cancer	0.815862	0.643794
FIGF	FIGF	c-fos induced growth factor (vascular endothelial growth factor D)	5e-171	Figf	Vascular endothelial growth factor D	PATH:05200	Pathways in cancer	0.0737957	1.428
FIGF	FIGF	c-fos induced growth factor (vascular endothelial growth factor D)	5e-171	Figf	Vascular endothelial growth factor D	PATH:04150	mTOR signaling pathway	0.233708	1.56144
FIGF	FIGF	c-fos induced growth factor (vascular endothelial growth factor D)	5e-171	Figf	Vascular endothelial growth factor D	PATH:04060	Cytokine-cytokine receptor interaction	0.464196	1.05838
FIGF	FIGF	c-fos induced growth factor (vascular endothelial growth factor D)	5e-171	Figf	Vascular endothelial growth factor D	PATH:04151	PI3K-Akt signaling pathway	0.0683023	1.43065
FIGF	FIGF	c-fos induced growth factor (vascular endothelial growth factor D)	5e-171	Figf	Vascular endothelial growth factor D	PATH:05211	Renal cell carcinoma	0.285833	1.4331
FIGF	FIGF	c-fos induced growth factor (vascular endothelial growth factor D)	5e-171	Figf	Vascular endothelial growth factor D	PATH:04014	Ras signaling pathway	0.223658	1.28476
FIGF	FIGF	c-fos induced growth factor (vascular endothelial growth factor D)	5e-171	Figf	Vascular endothelial growth factor D	PATH:04510	Focal adhesion	0.0160824	1.83717
FIGF	FIGF	c-fos induced growth factor (vascular endothelial growth factor D)	5e-171	Figf	Vascular endothelial growth factor D	PATH:04015	Rap1 signaling pathway	0.568154	0.982314
FIGF	FIGF	c-fos induced growth factor (vascular endothelial growth factor D)	5e-171	Figf	Vascular endothelial growth factor D	PATH:05219	Bladder cancer	0.301478	1.60948
LOC101115724	LOC101115724	complement factor H-like	0	Cfh	Complement factor H	PATH:04610	Complement and coagulation cascades	0.114455	1.78613
LOC101115724	LOC101115724	complement factor H-like	0	Cfh	Complement factor H	PATH:05150	Staphylococcus aureus infection	0.357032	1.34989
ATF3	ATF3	activating transcription factor 3	5e-92	Atf3	Atf3 protein	PATH:05166	HTLV-I infection	0.420786	1.08894
NFASC	NFASC	neurofascin	0	Nfasc	Neurofascin	PATH:04514	Cell adhesion molecules (CAMs)	0.061678	1.71972
ABCB4	ABCB4	ATP-binding cassette, sub-family B (MDR/TAP), member 4	0	Abcb4	Multidrug resistance protein 3	PATH:04976	Bile secretion	0.0244632	2.17951
ABCB4	ABCB4	ATP-binding cassette, sub-family B (MDR/TAP), member 4	0	Abcb4	Multidrug resistance protein 3	PATH:02010	ABC transporters	0.192569	1.68736
YWHAQ	YWHAQ	tyrosine 3-monooxygenase/tryptophan 5-monooxygenase activation protein, theta polypeptide	2e-134	Gm2423	predicted gene 2423	PATH:05161	Hepatitis B	0.585848	0.969954
YWHAQ	YWHAQ	tyrosine 3-monooxygenase/tryptophan 5-monooxygenase activation protein, theta polypeptide	2e-134	Gm2423	predicted gene 2423	PATH:04151	PI3K-Akt signaling pathway	0.0683023	1.43065
YWHAQ	YWHAQ	tyrosine 3-monooxygenase/tryptophan 5-monooxygenase activation protein, theta polypeptide	2e-134	Gm2423	predicted gene 2423	PATH:04114	Oocyte meiosis	0.532828	1.02901
YWHAQ	YWHAQ	tyrosine 3-monooxygenase/tryptophan 5-monooxygenase activation protein, theta polypeptide	2e-134	Gm2423	predicted gene 2423	PATH:05130	Pathogenic Escherichia coli infection	0.0252192	2.61541
YWHAQ	YWHAQ	tyrosine 3-monooxygenase/tryptophan 5-monooxygenase activation protein, theta polypeptide	2e-134	Gm2423	predicted gene 2423	PATH:04110	Cell cycle	0.881531	0.619949
YWHAQ	YWHAQ	tyrosine 3-monooxygenase/tryptophan 5-monooxygenase activation protein, theta polypeptide	2e-134	Gm2423	predicted gene 2423	PATH:05169	Epstein-Barr virus infection	0.622963	0.936864
YWHAQ	YWHAQ	tyrosine 3-monooxygenase/tryptophan 5-monooxygenase activation protein, theta polypeptide	2e-134	Gm2423	predicted gene 2423	PATH:04722	Neurotrophin signaling pathway	0.947768	0.475529
YWHAQ	YWHAQ	tyrosine 3-monooxygenase/tryptophan 5-monooxygenase activation protein, theta polypeptide	2e-134	Gm2423	predicted gene 2423	PATH:05203	Viral carcinogenesis	0.905834	0.650947
YWHAQ	YWHAQ	tyrosine 3-monooxygenase/tryptophan 5-monooxygenase activation protein, theta polypeptide	2e-134	Gm2423	predicted gene 2423	PATH:04390	Hippo signaling pathway	0.0739997	1.66278
CACNA1G	CACNA1G	calcium channel, voltage-dependent, T type, alpha 1G subunit	0	Cacna1g	Protein Cacna1g	PATH:04020	Calcium signaling pathway	0.000309393	2.4748
CACNA1G	CACNA1G	calcium channel, voltage-dependent, T type, alpha 1G subunit	0	Cacna1g	Protein Cacna1g	PATH:04010	MAPK signaling pathway	0.561375	0.985518
CACNA1G	CACNA1G	calcium channel, voltage-dependent, T type, alpha 1G subunit	0	Cacna1g	Protein Cacna1g	PATH:04713	Circadian entrainment	0.187625	1.54172
CACNA1G	CACNA1G	calcium channel, voltage-dependent, T type, alpha 1G subunit	0	Cacna1g	Protein Cacna1g	PATH:04930	Type II diabetes mellitus	0.682663	0.854012
NME5	NME5	NME/NM23 family member 5	1e-112	Nme5	Nucleoside diphosphate kinase homolog 5	PATH:00230	Purine metabolism	0.453183	1.0885
NME5	NME5	NME/NM23 family member 5	1e-112	Nme5	Nucleoside diphosphate kinase homolog 5	PATH:01100	Metabolic pathways	0.140728	1.16805
NME5	NME5	NME/NM23 family member 5	1e-112	Nme5	Nucleoside diphosphate kinase homolog 5	PATH:00240	Pyrimidine metabolism	0.710699	0.828645
TNXB	TNXB	tenascin XB	0	Tnxb	Clcn1 protein	PATH:04151	PI3K-Akt signaling pathway	0.0683023	1.43065
TNXB	TNXB	tenascin XB	0	Tnxb	Clcn1 protein	PATH:04512	ECM-receptor interaction	0.00694329	2.55729
TNXB	TNXB	tenascin XB	0	Tnxb	Clcn1 protein	PATH:04510	Focal adhesion	0.0160824	1.83717
TNXB	TNXB	tenascin XB	0	Tnxb	Clcn1 protein	PATH:05206	MicroRNAs in cancer	0.637124	0.921151
GABRA2	GABRA2	gamma-aminobutyric acid (GABA) A receptor, alpha 2	0	Gabra2	Gamma-aminobutyric acid receptor subunit alpha-2	PATH:04727	GABAergic synapse	0.933864	0.449963
GABRA2	GABRA2	gamma-aminobutyric acid (GABA) A receptor, alpha 2	0	Gabra2	Gamma-aminobutyric acid receptor subunit alpha-2	PATH:05032	Morphine addiction	0.945281	0.427006
GABRA2	GABRA2	gamma-aminobutyric acid (GABA) A receptor, alpha 2	0	Gabra2	Gamma-aminobutyric acid receptor subunit alpha-2	PATH:05033	Nicotine addiction	0.167441	1.94635
GABRA2	GABRA2	gamma-aminobutyric acid (GABA) A receptor, alpha 2	0	Gabra2	Gamma-aminobutyric acid receptor subunit alpha-2	PATH:04723	Retrograde endocannabinoid signaling	0.737516	0.797078
GABRA2	GABRA2	gamma-aminobutyric acid (GABA) A receptor, alpha 2	0	Gabra2	Gamma-aminobutyric acid receptor subunit alpha-2	PATH:04080	Neuroactive ligand-receptor interaction	0.00117841	2.03212
CHP2	CHP2	calcineurin-like EF hand protein 2	1e-82	Chp2	Calcineurin B homologous protein 2	PATH:05152	Tuberculosis	0.90046	0.640509
CHP2	CHP2	calcineurin-like EF hand protein 2	1e-82	Chp2	Calcineurin B homologous protein 2	PATH:05014	Amyotrophic lateral sclerosis (ALS)	0.184664	1.71502
CHP2	CHP2	calcineurin-like EF hand protein 2	1e-82	Chp2	Calcineurin B homologous protein 2	PATH:05166	HTLV-I infection	0.420786	1.08894
CHP2	CHP2	calcineurin-like EF hand protein 2	1e-82	Chp2	Calcineurin B homologous protein 2	PATH:05031	Amphetamine addiction	0.147821	1.74361
CHP2	CHP2	calcineurin-like EF hand protein 2	1e-82	Chp2	Calcineurin B homologous protein 2	PATH:05010	Alzheimer's disease	0.89798	0.643794
CHP2	CHP2	calcineurin-like EF hand protein 2	1e-82	Chp2	Calcineurin B homologous protein 2	PATH:04210	Apoptosis	0.412424	1.20249
CHP2	CHP2	calcineurin-like EF hand protein 2	1e-82	Chp2	Calcineurin B homologous protein 2	PATH:04020	Calcium signaling pathway	0.000309393	2.4748
CHP2	CHP2	calcineurin-like EF hand protein 2	1e-82	Chp2	Calcineurin B homologous protein 2	PATH:04010	MAPK signaling pathway	0.561375	0.985518
CHP2	CHP2	calcineurin-like EF hand protein 2	1e-82	Chp2	Calcineurin B homologous protein 2	PATH:04310	Wnt signaling pathway	0.449214	1.10123
CHP2	CHP2	calcineurin-like EF hand protein 2	1e-82	Chp2	Calcineurin B homologous protein 2	PATH:04114	Oocyte meiosis	0.532828	1.02901
CHP2	CHP2	calcineurin-like EF hand protein 2	1e-82	Chp2	Calcineurin B homologous protein 2	PATH:04660	T cell receptor signaling pathway	0.878222	0.592169
CHP2	CHP2	calcineurin-like EF hand protein 2	1e-82	Chp2	Calcineurin B homologous protein 2	PATH:04380	Osteoclast differentiation	0.944144	0.482845
CHP2	CHP2	calcineurin-like EF hand protein 2	1e-82	Chp2	Calcineurin B homologous protein 2	PATH:04662	B cell receptor signaling pathway	0.87577	0.550613
CHP2	CHP2	calcineurin-like EF hand protein 2	1e-82	Chp2	Calcineurin B homologous protein 2	PATH:04650	Natural killer cell mediated cytotoxicity	0.990226	0.294694
CHP2	CHP2	calcineurin-like EF hand protein 2	1e-82	Chp2	Calcineurin B homologous protein 2	PATH:04370	VEGF signaling pathway	0.538162	1.04616
CHP2	CHP2	calcineurin-like EF hand protein 2	1e-82	Chp2	Calcineurin B homologous protein 2	PATH:04724	Glutamatergic synapse	0.127085	1.56144
CHP2	CHP2	calcineurin-like EF hand protein 2	1e-82	Chp2	Calcineurin B homologous protein 2	PATH:04720	Long-term potentiation	0.845771	0.597808
CHP2	CHP2	calcineurin-like EF hand protein 2	1e-82	Chp2	Calcineurin B homologous protein 2	PATH:04360	Axon guidance	0.0037087	2.35977
IFIT1	IFIT1	interferon-induced protein with tetratricopeptide repeats 1	2e-132	Gm14446	Protein Gm14446	PATH:05160	Hepatitis C	0.22197	1.38463
IFIT1	IFIT1	interferon-induced protein with tetratricopeptide repeats 1	2e-132	Gm14446	Protein Gm14446	PATH:05168	Herpes simplex infection	0.49365	1.04143
TAF4B	TAF4B	TAF4b RNA polymerase II, TATA box binding protein (TBP)-associated factor, 105kDa	0	Taf4b	MCG113797	PATH:03022	Basal transcription factors	0.893563	0.445176
TAF4B	TAF4B	TAF4b RNA polymerase II, TATA box binding protein (TBP)-associated factor, 105kDa	0	Taf4b	MCG113797	PATH:05016	Huntington's disease	0.436408	1.09079
TAF4B	TAF4B	TAF4b RNA polymerase II, TATA box binding protein (TBP)-associated factor, 105kDa	0	Taf4b	MCG113797	PATH:05168	Herpes simplex infection	0.49365	1.04143
RCVRN	RCVRN	recoverin	2e-105	Rcvrn	Recoverin	PATH:04744	Phototransduction	0.753845	0.721493
SEMA3E	SEMA3E	sema domain, immunoglobulin domain (Ig), short basic domain, secreted, (semaphorin) 3E	0	Sema3e	Semaphorin-3E	PATH:04360	Axon guidance	0.0037087	2.35977
AK7	AK7	adenylate kinase 7	0	Ak7	Adenylate kinase 7	PATH:00230	Purine metabolism	0.453183	1.0885
AK7	AK7	adenylate kinase 7	0	Ak7	Adenylate kinase 7	PATH:01100	Metabolic pathways	0.140728	1.16805
SFRP5	SFRP5	secreted frizzled-related protein 5	9e-100	Sfrp5	Secreted frizzled-related protein 5	PATH:04310	Wnt signaling pathway	0.449214	1.10123
LOC101119835	LOC101119835	60 kDa heat shock protein, mitochondrial-like	0	Hspd1	60 kDa heat shock protein, mitochondrial	PATH:05152	Tuberculosis	0.90046	0.640509
LOC101119835	LOC101119835	60 kDa heat shock protein, mitochondrial-like	0	Hspd1	60 kDa heat shock protein, mitochondrial	PATH:05134	Legionellosis	0.114455	1.78613
LOC101119835	LOC101119835	60 kDa heat shock protein, mitochondrial-like	0	Hspd1	60 kDa heat shock protein, mitochondrial	PATH:03018	RNA degradation	0.888653	0.529704
LOC101119835	LOC101119835	60 kDa heat shock protein, mitochondrial-like	0	Hspd1	60 kDa heat shock protein, mitochondrial	PATH:04940	Type I diabetes mellitus	0.48636	1.16241
LOC101113583	LOC101113583	lanosterol 14-alpha demethylase-like	0	Cyp51	Lanosterol 14-alpha demethylase	PATH:00100	Steroid biosynthesis	0.00706277	4.75529
LOC101113583	LOC101113583	lanosterol 14-alpha demethylase-like	0	Cyp51	Lanosterol 14-alpha demethylase	PATH:01100	Metabolic pathways	0.140728	1.16805
SDR16C5	SDR16C5	Short chain dehydrogenase/reductase family 16C member 5	2e-142	Sdr16c5	Epidermal retinol dehydrogenase 2	PATH:00830	Retinol metabolism	0.556759	1.02065
LEPR	LEPR	Leptin receptor	0	Lepr	Leptin receptor	PATH:04630	Jak-STAT signaling pathway	0.877702	0.649792
LEPR	LEPR	Leptin receptor	0	Lepr	Leptin receptor	PATH:04060	Cytokine-cytokine receptor interaction	0.464196	1.05838
LEPR	LEPR	Leptin receptor	0	Lepr	Leptin receptor	PATH:04932	Non-alcoholic fatty liver disease (NAFLD)	0.847022	0.70528
LEPR	LEPR	Leptin receptor	0	Lepr	Leptin receptor	PATH:04920	Adipocytokine signaling pathway	0.0233969	2.46156
LEPR	LEPR	Leptin receptor	0	Lepr	Leptin receptor	PATH:04080	Neuroactive ligand-receptor interaction	0.00117841	2.03212
BST1	BST1	bone marrow stromal cell antigen 1	7e-97	Bst1	ADP-ribosyl cyclase 2	PATH:04020	Calcium signaling pathway	0.000309393	2.4748
BST1	BST1	bone marrow stromal cell antigen 1	7e-97	Bst1	ADP-ribosyl cyclase 2	PATH:04970	Salivary secretion	0.00224329	2.85318
BST1	BST1	bone marrow stromal cell antigen 1	7e-97	Bst1	ADP-ribosyl cyclase 2	PATH:00760	Nicotinate and nicotinamide metabolism	0.15651	2.32481
BST1	BST1	bone marrow stromal cell antigen 1	7e-97	Bst1	ADP-ribosyl cyclase 2	PATH:04972	Pancreatic secretion	0.032906	1.98411
BST1	BST1	bone marrow stromal cell antigen 1	7e-97	Bst1	ADP-ribosyl cyclase 2	PATH:05169	Epstein-Barr virus infection	0.622963	0.936864
BST1	BST1	bone marrow stromal cell antigen 1	7e-97	Bst1	ADP-ribosyl cyclase 2	PATH:01100	Metabolic pathways	0.140728	1.16805
CTH	CTH	cystathionase (cystathionine gamma-lyase)	0	Cth	Cystathionine gamma-lyase	PATH:00910	Nitrogen metabolism	0.104509	2.85318
CTH	CTH	cystathionase (cystathionine gamma-lyase)	0	Cth	Cystathionine gamma-lyase	PATH:00450	Selenocompound metabolism	0.813902	0.597808
CTH	CTH	cystathionase (cystathionine gamma-lyase)	0	Cth	Cystathionine gamma-lyase	PATH:00270	Cysteine and methionine metabolism	0.0220274	2.98904
CTH	CTH	cystathionase (cystathionine gamma-lyase)	0	Cth	Cystathionine gamma-lyase	PATH:00260	Glycine, serine and threonine metabolism	0.0241477	2.91953
CTH	CTH	cystathionase (cystathionine gamma-lyase)	0	Cth	Cystathionine gamma-lyase	PATH:01230	Biosynthesis of amino acids	0.285833	1.4331
CTH	CTH	cystathionase (cystathionine gamma-lyase)	0	Cth	Cystathionine gamma-lyase	PATH:01100	Metabolic pathways	0.140728	1.16805
NTRK1	NTRK1	neurotrophic tyrosine kinase, receptor, type 1	0	Ntrk1	High affinity nerve growth factor receptor	PATH:05200	Pathways in cancer	0.0737957	1.428
NTRK1	NTRK1	neurotrophic tyrosine kinase, receptor, type 1	0	Ntrk1	High affinity nerve growth factor receptor	PATH:04010	MAPK signaling pathway	0.561375	0.985518
NTRK1	NTRK1	neurotrophic tyrosine kinase, receptor, type 1	0	Ntrk1	High affinity nerve growth factor receptor	PATH:05202	Transcriptional misregulation in cancer	0.266901	1.27158
NTRK1	NTRK1	neurotrophic tyrosine kinase, receptor, type 1	0	Ntrk1	High affinity nerve growth factor receptor	PATH:04750	Inflammatory mediator regulation of TRP channels	0.318211	1.28476
NTRK1	NTRK1	neurotrophic tyrosine kinase, receptor, type 1	0	Ntrk1	High affinity nerve growth factor receptor	PATH:04722	Neurotrophin signaling pathway	0.947768	0.475529
NTRK1	NTRK1	neurotrophic tyrosine kinase, receptor, type 1	0	Ntrk1	High affinity nerve growth factor receptor	PATH:05216	Thyroid cancer	0.190804	2.09233
NTRK1	NTRK1	neurotrophic tyrosine kinase, receptor, type 1	0	Ntrk1	High affinity nerve growth factor receptor	PATH:04210	Apoptosis	0.412424	1.20249
NTRK1	NTRK1	neurotrophic tyrosine kinase, receptor, type 1	0	Ntrk1	High affinity nerve growth factor receptor	PATH:04144	Endocytosis	0.159381	1.38173
CLDN2	CLDN2	Claudin	4e-118	Cldn2	Claudin-2	PATH:05160	Hepatitis C	0.22197	1.38463
CLDN2	CLDN2	Claudin	4e-118	Cldn2	Claudin-2	PATH:04514	Cell adhesion molecules (CAMs)	0.061678	1.71972
CLDN2	CLDN2	Claudin	4e-118	Cldn2	Claudin-2	PATH:04530	Tight junction	0.239193	1.35475
CLDN2	CLDN2	Claudin	4e-118	Cldn2	Claudin-2	PATH:04670	Leukocyte transendothelial migration	0.71164	0.836932
NTNG1	NTNG1	netrin G1	0	Ntng1	Netrin-G1	PATH:04514	Cell adhesion molecules (CAMs)	0.061678	1.71972
NTNG1	NTNG1	netrin G1	0	Ntng1	Netrin-G1	PATH:04360	Axon guidance	0.0037087	2.35977
LOC100037692	LOC100037692	X box-binding protein active isoform	2e-97	Xbp1	X-box-binding protein 1	PATH:05166	HTLV-I infection	0.420786	1.08894
LOC100037692	LOC100037692	X box-binding protein active isoform	2e-97	Xbp1	X-box-binding protein 1	PATH:04141	Protein processing in endoplasmic reticulum	0.153452	1.43474
LOC100037692	LOC100037692	X box-binding protein active isoform	2e-97	Xbp1	X-box-binding protein 1	PATH:04932	Non-alcoholic fatty liver disease (NAFLD)	0.847022	0.70528
vHNF1	VHNF1	HNF-1 beta	0	Hnf1b	Hepatocyte nuclear factor 1-beta	PATH:04950	Maturity onset diabetes of the young	0.0950719	2.98904
ENPP3	ENPP3	ectonucleotide pyrophosphatase/phosphodiesterase 3	0	Enpp3	Enpp3 protein	PATH:00500	Starch and sucrose metabolism	0.100784	2.13503
ENPP3	ENPP3	ectonucleotide pyrophosphatase/phosphodiesterase 3	0	Enpp3	Enpp3 protein	PATH:00740	Riboflavin metabolism	0.45563	1.74361
ENPP3	ENPP3	ectonucleotide pyrophosphatase/phosphodiesterase 3	0	Enpp3	Enpp3 protein	PATH:00760	Nicotinate and nicotinamide metabolism	0.15651	2.32481
ENPP3	ENPP3	ectonucleotide pyrophosphatase/phosphodiesterase 3	0	Enpp3	Enpp3 protein	PATH:00230	Purine metabolism	0.453183	1.0885
ENPP3	ENPP3	ectonucleotide pyrophosphatase/phosphodiesterase 3	0	Enpp3	Enpp3 protein	PATH:01100	Metabolic pathways	0.140728	1.16805
ENPP3	ENPP3	ectonucleotide pyrophosphatase/phosphodiesterase 3	0	Enpp3	Enpp3 protein	PATH:00770	Pantothenate and CoA biosynthesis	0.588706	1.16241
SQLE	SQLE	Squalene epoxidase	0	Sqle	Squalene monooxygenase	PATH:00100	Steroid biosynthesis	0.00706277	4.75529
SQLE	SQLE	Squalene epoxidase	0	Sqle	Squalene monooxygenase	PATH:01100	Metabolic pathways	0.140728	1.16805
HSPA4	HSPA4	heat shock 70kDa protein 4	0	Hspa4	Heat shock 70 kDa protein 4	PATH:04612	Antigen processing and presentation	0.538162	1.04616
DNAH2	DNAH2	dynein, axonemal, heavy chain 2	0	Dnah2	Dynein heavy chain 2, axonemal	PATH:05016	Huntington's disease	0.436408	1.09079
LOC101118819	LOC101118819	P2X purinoceptor 6-like	4e-158	P2rx6	P2X purinoceptor 6	PATH:04020	Calcium signaling pathway	0.000309393	2.4748
LOC101118819	LOC101118819	P2X purinoceptor 6-like	4e-158	P2rx6	P2X purinoceptor 6	PATH:04080	Neuroactive ligand-receptor interaction	0.00117841	2.03212
DMGDH	DMGDH	dimethylglycine dehydrogenase	0	Dmgdh	Dimethylglycine dehydrogenase, mitochondrial	PATH:00260	Glycine, serine and threonine metabolism	0.0241477	2.91953
DMGDH	DMGDH	dimethylglycine dehydrogenase	0	Dmgdh	Dimethylglycine dehydrogenase, mitochondrial	PATH:01100	Metabolic pathways	0.140728	1.16805
LOC101120001	LOC101120001	C4b-binding protein alpha chain-like	5e-40	C4bp	C4b-binding protein	PATH:05133	Pertussis	0.357932	1.29156
LOC101120001	LOC101120001	C4b-binding protein alpha chain-like	5e-40	C4bp	C4b-binding protein	PATH:04610	Complement and coagulation cascades	0.114455	1.78613
NOS1AP	NOS1AP	nitric oxide synthase 1 (neuronal) adaptor protein	0	Nos1ap	Uncharacterized protein	PATH:04713	Circadian entrainment	0.187625	1.54172
FRMD6	FRMD6	FERM domain containing 6	0	Frmd6	Frmd6 protein	PATH:04390	Hippo signaling pathway	0.0739997	1.66278
CDC16	CDC16	cell division cycle 16 homolog (S. cerevisiae)	0	Cdc16	CDC16 cell division cycle 16 homolog (S. cerevisiae), isoform CRA_e	PATH:04914	Progesterone-mediated oocyte maturation	0.659028	0.890353
CDC16	CDC16	cell division cycle 16 homolog (S. cerevisiae)	0	Cdc16	CDC16 cell division cycle 16 homolog (S. cerevisiae), isoform CRA_e	PATH:04114	Oocyte meiosis	0.532828	1.02901
CDC16	CDC16	cell division cycle 16 homolog (S. cerevisiae)	0	Cdc16	CDC16 cell division cycle 16 homolog (S. cerevisiae), isoform CRA_e	PATH:05166	HTLV-I infection	0.420786	1.08894
CDC16	CDC16	cell division cycle 16 homolog (S. cerevisiae)	0	Cdc16	CDC16 cell division cycle 16 homolog (S. cerevisiae), isoform CRA_e	PATH:04110	Cell cycle	0.881531	0.619949
CDC16	CDC16	cell division cycle 16 homolog (S. cerevisiae)	0	Cdc16	CDC16 cell division cycle 16 homolog (S. cerevisiae), isoform CRA_e	PATH:04120	Ubiquitin mediated proteolysis	0.970793	0.421274
IDO1	IDO1	Indoleamine-pyrrole 2,3 dioxygenase	2e-159	Ido1	Indoleamine 2,3-dioxygenase 1	PATH:05143	African trypanosomiasis	0.238987	1.84617
IDO1	IDO1	Indoleamine-pyrrole 2,3 dioxygenase	2e-159	Ido1	Indoleamine 2,3-dioxygenase 1	PATH:00380	Tryptophan metabolism	0.402022	1.33553
IDO1	IDO1	Indoleamine-pyrrole 2,3 dioxygenase	2e-159	Ido1	Indoleamine 2,3-dioxygenase 1	PATH:01100	Metabolic pathways	0.140728	1.16805
SRR	SRR	serine racemase	1e-159	Srr	Serine racemase	PATH:00260	Glycine, serine and threonine metabolism	0.0241477	2.91953
GRIA1	GRIA1	Glutamate receptor subunit AMPA1	0	Gria1	AMPA-selective glutamate receptor 1 flip type	PATH:04728	Dopaminergic synapse	0.612894	0.943908
GRIA1	GRIA1	Glutamate receptor subunit AMPA1	0	Gria1	AMPA-selective glutamate receptor 1 flip type	PATH:04713	Circadian entrainment	0.187625	1.54172
GRIA1	GRIA1	Glutamate receptor subunit AMPA1	0	Gria1	AMPA-selective glutamate receptor 1 flip type	PATH:05014	Amyotrophic lateral sclerosis (ALS)	0.184664	1.71502
GRIA1	GRIA1	Glutamate receptor subunit AMPA1	0	Gria1	AMPA-selective glutamate receptor 1 flip type	PATH:05033	Nicotine addiction	0.167441	1.94635
GRIA1	GRIA1	Glutamate receptor subunit AMPA1	0	Gria1	AMPA-selective glutamate receptor 1 flip type	PATH:04730	Long-term depression	0.167181	1.67386
GRIA1	GRIA1	Glutamate receptor subunit AMPA1	0	Gria1	AMPA-selective glutamate receptor 1 flip type	PATH:04724	Glutamatergic synapse	0.127085	1.56144
GRIA1	GRIA1	Glutamate receptor subunit AMPA1	0	Gria1	AMPA-selective glutamate receptor 1 flip type	PATH:05031	Amphetamine addiction	0.147821	1.74361
GRIA1	GRIA1	Glutamate receptor subunit AMPA1	0	Gria1	AMPA-selective glutamate receptor 1 flip type	PATH:04723	Retrograde endocannabinoid signaling	0.737516	0.797078
GRIA1	GRIA1	Glutamate receptor subunit AMPA1	0	Gria1	AMPA-selective glutamate receptor 1 flip type	PATH:04080	Neuroactive ligand-receptor interaction	0.00117841	2.03212
GRIA1	GRIA1	Glutamate receptor subunit AMPA1	0	Gria1	AMPA-selective glutamate receptor 1 flip type	PATH:04720	Long-term potentiation	0.845771	0.597808
DES	DES	desmin	0	Des	Desmin	PATH:05414	Dilated cardiomyopathy	0.157511	1.62737
DES	DES	desmin	0	Des	Desmin	PATH:05412	Arrhythmogenic right ventricular cardiomyopathy (ARVC)	0.0306454	2.32481
DES	DES	desmin	0	Des	Desmin	PATH:05410	Hypertrophic cardiomyopathy (HCM)	0.0242683	2.29646
PLXNA4	PLXNA4	plexin A4	0	Plxna4	Plexin A4	PATH:04360	Axon guidance	0.0037087	2.35977
MYL10	MYL10	myosin, light chain 10, regulatory	1e-82	Myl10	Myosin regulatory light chain 10	PATH:04810	Regulation of actin cytoskeleton	0.215084	1.29613
MYL10	MYL10	myosin, light chain 10, regulatory	1e-82	Myl10	Myosin regulatory light chain 10	PATH:04510	Focal adhesion	0.0160824	1.83717
MYL10	MYL10	myosin, light chain 10, regulatory	1e-82	Myl10	Myosin regulatory light chain 10	PATH:04530	Tight junction	0.239193	1.35475
MYL10	MYL10	myosin, light chain 10, regulatory	1e-82	Myl10	Myosin regulatory light chain 10	PATH:04670	Leukocyte transendothelial migration	0.71164	0.836932
GMPPB	GMPPB	GDP-mannose pyrophosphorylase B	0	Gmppb	Mannose-1-phosphate guanyltransferase beta	PATH:00051	Fructose and mannose metabolism	0.185676	1.85985
GMPPB	GMPPB	GDP-mannose pyrophosphorylase B	0	Gmppb	Mannose-1-phosphate guanyltransferase beta	PATH:00520	Amino sugar and nucleotide sugar metabolism	0.233709	1.67386
GMPPB	GMPPB	GDP-mannose pyrophosphorylase B	0	Gmppb	Mannose-1-phosphate guanyltransferase beta	PATH:01100	Metabolic pathways	0.140728	1.16805
PLA2G4A	PLA2G4A	phospholipase A2, group IVA (cytosolic, calcium-dependent)	0	Pla2g4a	Cytosolic phospholipase A2	PATH:04611	Platelet activation	0.874682	0.629272
PLA2G4A	PLA2G4A	phospholipase A2, group IVA (cytosolic, calcium-dependent)	0	Pla2g4a	Cytosolic phospholipase A2	PATH:05145	Toxoplasmosis	0.293319	1.27236
PLA2G4A	PLA2G4A	phospholipase A2, group IVA (cytosolic, calcium-dependent)	0	Pla2g4a	Cytosolic phospholipase A2	PATH:00591	Linoleic acid metabolism	0.553729	1.04616
PLA2G4A	PLA2G4A	phospholipase A2, group IVA (cytosolic, calcium-dependent)	0	Pla2g4a	Cytosolic phospholipase A2	PATH:04972	Pancreatic secretion	0.032906	1.98411
PLA2G4A	PLA2G4A	phospholipase A2, group IVA (cytosolic, calcium-dependent)	0	Pla2g4a	Cytosolic phospholipase A2	PATH:00590	Arachidonic acid metabolism	0.601389	0.961991
PLA2G4A	PLA2G4A	phospholipase A2, group IVA (cytosolic, calcium-dependent)	0	Pla2g4a	Cytosolic phospholipase A2	PATH:04664	Fc epsilon RI signaling pathway	0.750208	0.765486
PLA2G4A	PLA2G4A	phospholipase A2, group IVA (cytosolic, calcium-dependent)	0	Pla2g4a	Cytosolic phospholipase A2	PATH:04975	Fat digestion and absorption	0.773156	0.709264
PLA2G4A	PLA2G4A	phospholipase A2, group IVA (cytosolic, calcium-dependent)	0	Pla2g4a	Cytosolic phospholipase A2	PATH:04750	Inflammatory mediator regulation of TRP channels	0.318211	1.28476
PLA2G4A	PLA2G4A	phospholipase A2, group IVA (cytosolic, calcium-dependent)	0	Pla2g4a	Cytosolic phospholipase A2	PATH:04666	Fc gamma R-mediated phagocytosis	0.839226	0.647112
PLA2G4A	PLA2G4A	phospholipase A2, group IVA (cytosolic, calcium-dependent)	0	Pla2g4a	Cytosolic phospholipase A2	PATH:00592	alpha-Linolenic acid metabolism	0.417398	1.44299
PLA2G4A	PLA2G4A	phospholipase A2, group IVA (cytosolic, calcium-dependent)	0	Pla2g4a	Cytosolic phospholipase A2	PATH:04921	Oxytocin signaling pathway	0.221487	1.35866
PLA2G4A	PLA2G4A	phospholipase A2, group IVA (cytosolic, calcium-dependent)	0	Pla2g4a	Cytosolic phospholipase A2	PATH:04912	GnRH signaling pathway	0.881988	0.586634
PLA2G4A	PLA2G4A	phospholipase A2, group IVA (cytosolic, calcium-dependent)	0	Pla2g4a	Cytosolic phospholipase A2	PATH:04913	Ovarian steroidogenesis	0.0729013	2.16448
PLA2G4A	PLA2G4A	phospholipase A2, group IVA (cytosolic, calcium-dependent)	0	Pla2g4a	Cytosolic phospholipase A2	PATH:00564	Glycerophospholipid metabolism	0.947326	0.422693
PLA2G4A	PLA2G4A	phospholipase A2, group IVA (cytosolic, calcium-dependent)	0	Pla2g4a	Cytosolic phospholipase A2	PATH:04010	MAPK signaling pathway	0.561375	0.985518
PLA2G4A	PLA2G4A	phospholipase A2, group IVA (cytosolic, calcium-dependent)	0	Pla2g4a	Cytosolic phospholipase A2	PATH:00565	Ether lipid metabolism	0.672142	0.871804
PLA2G4A	PLA2G4A	phospholipase A2, group IVA (cytosolic, calcium-dependent)	0	Pla2g4a	Cytosolic phospholipase A2	PATH:04270	Vascular smooth muscle contraction	0.555401	1.00432
PLA2G4A	PLA2G4A	phospholipase A2, group IVA (cytosolic, calcium-dependent)	0	Pla2g4a	Cytosolic phospholipase A2	PATH:04014	Ras signaling pathway	0.223658	1.28476
PLA2G4A	PLA2G4A	phospholipase A2, group IVA (cytosolic, calcium-dependent)	0	Pla2g4a	Cytosolic phospholipase A2	PATH:04726	Serotonergic synapse	0.672216	0.884083
PLA2G4A	PLA2G4A	phospholipase A2, group IVA (cytosolic, calcium-dependent)	0	Pla2g4a	Cytosolic phospholipase A2	PATH:04370	VEGF signaling pathway	0.538162	1.04616
PLA2G4A	PLA2G4A	phospholipase A2, group IVA (cytosolic, calcium-dependent)	0	Pla2g4a	Cytosolic phospholipase A2	PATH:04730	Long-term depression	0.167181	1.67386
PLA2G4A	PLA2G4A	phospholipase A2, group IVA (cytosolic, calcium-dependent)	0	Pla2g4a	Cytosolic phospholipase A2	PATH:04724	Glutamatergic synapse	0.127085	1.56144
PLA2G4A	PLA2G4A	phospholipase A2, group IVA (cytosolic, calcium-dependent)	0	Pla2g4a	Cytosolic phospholipase A2	PATH:01100	Metabolic pathways	0.140728	1.16805
DHX15	DHX15	DEAH (Asp-Glu-Ala-His) box polypeptide 15	0	Dhx15	Putative pre-mRNA-splicing factor ATP-dependent RNA helicase DHX15	PATH:03040	Spliceosome	0.970793	0.421274
NOP58	NOP58	NOP58 ribonucleoprotein homolog (yeast)	0	Nop58	Nucleolar protein 58	PATH:03008	Ribosome biogenesis in eukaryotes	0.0955537	1.87773
GLUT-1	GLUT-1	Solute carrier family 2, facilitated glucose transporter member 1	0	Slc2a1	Solute carrier family 2, facilitated glucose transporter member 1	PATH:05200	Pathways in cancer	0.0737957	1.428
GLUT-1	GLUT-1	Solute carrier family 2, facilitated glucose transporter member 1	0	Slc2a1	Solute carrier family 2, facilitated glucose transporter member 1	PATH:05211	Renal cell carcinoma	0.285833	1.4331
GLUT-1	GLUT-1	Solute carrier family 2, facilitated glucose transporter member 1	0	Slc2a1	Solute carrier family 2, facilitated glucose transporter member 1	PATH:04919	Thyroid hormone signaling pathway	0.362547	1.22053
GLUT-1	GLUT-1	Solute carrier family 2, facilitated glucose transporter member 1	0	Slc2a1	Solute carrier family 2, facilitated glucose transporter member 1	PATH:04066	HIF-1 signaling pathway	0.105228	1.68134
GLUT-1	GLUT-1	Solute carrier family 2, facilitated glucose transporter member 1	0	Slc2a1	Solute carrier family 2, facilitated glucose transporter member 1	PATH:05166	HTLV-I infection	0.420786	1.08894
GLUT-1	GLUT-1	Solute carrier family 2, facilitated glucose transporter member 1	0	Slc2a1	Solute carrier family 2, facilitated glucose transporter member 1	PATH:04920	Adipocytokine signaling pathway	0.0233969	2.46156
GLUT-1	GLUT-1	Solute carrier family 2, facilitated glucose transporter member 1	0	Slc2a1	Solute carrier family 2, facilitated glucose transporter member 1	PATH:04976	Bile secretion	0.0244632	2.17951
GLUT-1	GLUT-1	Solute carrier family 2, facilitated glucose transporter member 1	0	Slc2a1	Solute carrier family 2, facilitated glucose transporter member 1	PATH:04911	Insulin secretion	0.601389	0.961991
ANGPT2	ANGPT2	angiopoietin 2	0	Angpt2	Angiopoietin 2	PATH:04151	PI3K-Akt signaling pathway	0.0683023	1.43065
ANGPT2	ANGPT2	angiopoietin 2	0	Angpt2	Angiopoietin 2	PATH:04014	Ras signaling pathway	0.223658	1.28476
ANGPT2	ANGPT2	angiopoietin 2	0	Angpt2	Angiopoietin 2	PATH:04066	HIF-1 signaling pathway	0.105228	1.68134
ANGPT2	ANGPT2	angiopoietin 2	0	Angpt2	Angiopoietin 2	PATH:04015	Rap1 signaling pathway	0.568154	0.982314
NOP56	NOP56	NOP56 ribonucleoprotein homolog (yeast)	0	Nop56	Nucleolar protein 56	PATH:03008	Ribosome biogenesis in eukaryotes	0.0955537	1.87773
ENPEP	ENPEP	glutamyl aminopeptidase (aminopeptidase A)	0	Enpep	Glutamyl aminopeptidase	PATH:04614	Renin-angiotensin system	0.0538142	3.92312
ABP1	ABP1	amiloride binding protein 1 (amine oxidase (copper-containing))	0	Aoc1	Amiloride-sensitive amine oxidase [copper-containing]	PATH:00340	Histidine metabolism	0.202626	2.02484
ABP1	ABP1	amiloride binding protein 1 (amine oxidase (copper-containing))	0	Aoc1	Amiloride-sensitive amine oxidase [copper-containing]	PATH:00380	Tryptophan metabolism	0.402022	1.33553
ABP1	ABP1	amiloride binding protein 1 (amine oxidase (copper-containing))	0	Aoc1	Amiloride-sensitive amine oxidase [copper-containing]	PATH:00330	Arginine and proline metabolism	0.0415043	2.32481
TACR1	TACR1	tachykinin receptor 1	0	Tacr1	Substance-P receptor	PATH:04020	Calcium signaling pathway	0.000309393	2.4748
TACR1	TACR1	tachykinin receptor 1	0	Tacr1	Substance-P receptor	PATH:05162	Measles	0.32543	1.24915
TACR1	TACR1	tachykinin receptor 1	0	Tacr1	Substance-P receptor	PATH:04080	Neuroactive ligand-receptor interaction	0.00117841	2.03212
ITGB1	ITGB1	Integrin beta-1	0	Itgb1	Integrin beta-1	PATH:05140	Leishmaniasis	0.880211	0.543462
ITGB1	ITGB1	Integrin beta-1	0	Itgb1	Integrin beta-1	PATH:04611	Platelet activation	0.874682	0.629272
ITGB1	ITGB1	Integrin beta-1	0	Itgb1	Integrin beta-1	PATH:05200	Pathways in cancer	0.0737957	1.428
ITGB1	ITGB1	Integrin beta-1	0	Itgb1	Integrin beta-1	PATH:05133	Pertussis	0.357932	1.29156
ITGB1	ITGB1	Integrin beta-1	0	Itgb1	Integrin beta-1	PATH:04514	Cell adhesion molecules (CAMs)	0.061678	1.71972
ITGB1	ITGB1	Integrin beta-1	0	Itgb1	Integrin beta-1	PATH:05131	Shigellosis	0.96509	0.294694
ITGB1	ITGB1	Integrin beta-1	0	Itgb1	Integrin beta-1	PATH:05414	Dilated cardiomyopathy	0.157511	1.62737
ITGB1	ITGB1	Integrin beta-1	0	Itgb1	Integrin beta-1	PATH:05222	Small cell lung cancer	0.101419	1.76196
ITGB1	ITGB1	Integrin beta-1	0	Itgb1	Integrin beta-1	PATH:05145	Toxoplasmosis	0.293319	1.27236
ITGB1	ITGB1	Integrin beta-1	0	Itgb1	Integrin beta-1	PATH:04512	ECM-receptor interaction	0.00694329	2.55729
ITGB1	ITGB1	Integrin beta-1	0	Itgb1	Integrin beta-1	PATH:04810	Regulation of actin cytoskeleton	0.215084	1.29613
ITGB1	ITGB1	Integrin beta-1	0	Itgb1	Integrin beta-1	PATH:05412	Arrhythmogenic right ventricular cardiomyopathy (ARVC)	0.0306454	2.32481
ITGB1	ITGB1	Integrin beta-1	0	Itgb1	Integrin beta-1	PATH:05130	Pathogenic Escherichia coli infection	0.0252192	2.61541
ITGB1	ITGB1	Integrin beta-1	0	Itgb1	Integrin beta-1	PATH:04510	Focal adhesion	0.0160824	1.83717
ITGB1	ITGB1	Integrin beta-1	0	Itgb1	Integrin beta-1	PATH:04015	Rap1 signaling pathway	0.568154	0.982314
ITGB1	ITGB1	Integrin beta-1	0	Itgb1	Integrin beta-1	PATH:04145	Phagosome	0.134181	1.47694
ITGB1	ITGB1	Integrin beta-1	0	Itgb1	Integrin beta-1	PATH:04670	Leukocyte transendothelial migration	0.71164	0.836932
ITGB1	ITGB1	Integrin beta-1	0	Itgb1	Integrin beta-1	PATH:04151	PI3K-Akt signaling pathway	0.0683023	1.43065
ITGB1	ITGB1	Integrin beta-1	0	Itgb1	Integrin beta-1	PATH:05410	Hypertrophic cardiomyopathy (HCM)	0.0242683	2.29646
ITGB1	ITGB1	Integrin beta-1	0	Itgb1	Integrin beta-1	PATH:05100	Bacterial invasion of epithelial cells	0.565903	1.00835
ITGB1	ITGB1	Integrin beta-1	0	Itgb1	Integrin beta-1	PATH:05205	Proteoglycans in cancer	0.241217	1.26261
ITGB1	ITGB1	Integrin beta-1	0	Itgb1	Integrin beta-1	PATH:04360	Axon guidance	0.0037087	2.35977
HIF1A	HIF1A	Hypoxia-inducible factor 1 alpha subunit	0	Hif1a	Putative uncharacterized protein	PATH:05200	Pathways in cancer	0.0737957	1.428
HIF1A	HIF1A	Hypoxia-inducible factor 1 alpha subunit	0	Hif1a	Putative uncharacterized protein	PATH:04150	mTOR signaling pathway	0.233708	1.56144
HIF1A	HIF1A	Hypoxia-inducible factor 1 alpha subunit	0	Hif1a	Putative uncharacterized protein	PATH:05211	Renal cell carcinoma	0.285833	1.4331
HIF1A	HIF1A	Hypoxia-inducible factor 1 alpha subunit	0	Hif1a	Putative uncharacterized protein	PATH:04919	Thyroid hormone signaling pathway	0.362547	1.22053
HIF1A	HIF1A	Hypoxia-inducible factor 1 alpha subunit	0	Hif1a	Putative uncharacterized protein	PATH:04066	HIF-1 signaling pathway	0.105228	1.68134
HIF1A	HIF1A	Hypoxia-inducible factor 1 alpha subunit	0	Hif1a	Putative uncharacterized protein	PATH:05205	Proteoglycans in cancer	0.241217	1.26261
EIF2AK2	EIF2AK2	eukaryotic translation initiation factor 2-alpha kinase 2	3e-138	Eif2ak2	Interferon-induced, double-stranded RNA-activated protein kinase	PATH:05160	Hepatitis C	0.22197	1.38463
EIF2AK2	EIF2AK2	eukaryotic translation initiation factor 2-alpha kinase 2	3e-138	Eif2ak2	Interferon-induced, double-stranded RNA-activated protein kinase	PATH:04141	Protein processing in endoplasmic reticulum	0.153452	1.43474
EIF2AK2	EIF2AK2	eukaryotic translation initiation factor 2-alpha kinase 2	3e-138	Eif2ak2	Interferon-induced, double-stranded RNA-activated protein kinase	PATH:05169	Epstein-Barr virus infection	0.622963	0.936864
EIF2AK2	EIF2AK2	eukaryotic translation initiation factor 2-alpha kinase 2	3e-138	Eif2ak2	Interferon-induced, double-stranded RNA-activated protein kinase	PATH:05168	Herpes simplex infection	0.49365	1.04143
EIF2AK2	EIF2AK2	eukaryotic translation initiation factor 2-alpha kinase 2	3e-138	Eif2ak2	Interferon-induced, double-stranded RNA-activated protein kinase	PATH:05203	Viral carcinogenesis	0.905834	0.650947
EIF2AK2	EIF2AK2	eukaryotic translation initiation factor 2-alpha kinase 2	3e-138	Eif2ak2	Interferon-induced, double-stranded RNA-activated protein kinase	PATH:05162	Measles	0.32543	1.24915
EIF2AK2	EIF2AK2	eukaryotic translation initiation factor 2-alpha kinase 2	3e-138	Eif2ak2	Interferon-induced, double-stranded RNA-activated protein kinase	PATH:05164	Influenza A	0.283059	1.25085
LOC101110442	LOC101110442	dnaJ homolog subfamily A member 1-like	0	Dnaja1	DnaJ homolog subfamily A member 1	PATH:04141	Protein processing in endoplasmic reticulum	0.153452	1.43474
LOC101122577	LOC101122577	S-adenosylmethionine decarboxylase proenzyme-like	2e-145	Amd1	S-adenosylmethionine decarboxylase proenzyme 1	PATH:00270	Cysteine and methionine metabolism	0.0220274	2.98904
LOC101122577	LOC101122577	S-adenosylmethionine decarboxylase proenzyme-like	2e-145	Amd1	S-adenosylmethionine decarboxylase proenzyme 1	PATH:00330	Arginine and proline metabolism	0.0415043	2.32481
LOC101122577	LOC101122577	S-adenosylmethionine decarboxylase proenzyme-like	2e-145	Amd1	S-adenosylmethionine decarboxylase proenzyme 1	PATH:01100	Metabolic pathways	0.140728	1.16805
GNG4	GNG4	guanine nucleotide binding protein (G protein), gamma 4	7e-37	Gng4	Guanine nucleotide-binding protein G(I)/G(S)/G(O) subunit gamma-4	PATH:04151	PI3K-Akt signaling pathway	0.0683023	1.43065
GNG4	GNG4	guanine nucleotide binding protein (G protein), gamma 4	7e-37	Gng4	Guanine nucleotide-binding protein G(I)/G(S)/G(O) subunit gamma-4	PATH:04014	Ras signaling pathway	0.223658	1.28476
GNG4	GNG4	guanine nucleotide binding protein (G protein), gamma 4	7e-37	Gng4	Guanine nucleotide-binding protein G(I)/G(S)/G(O) subunit gamma-4	PATH:04728	Dopaminergic synapse	0.612894	0.943908
GNG4	GNG4	guanine nucleotide binding protein (G protein), gamma 4	7e-37	Gng4	Guanine nucleotide-binding protein G(I)/G(S)/G(O) subunit gamma-4	PATH:04727	GABAergic synapse	0.933864	0.449963
GNG4	GNG4	guanine nucleotide binding protein (G protein), gamma 4	7e-37	Gng4	Guanine nucleotide-binding protein G(I)/G(S)/G(O) subunit gamma-4	PATH:04713	Circadian entrainment	0.187625	1.54172
GNG4	GNG4	guanine nucleotide binding protein (G protein), gamma 4	7e-37	Gng4	Guanine nucleotide-binding protein G(I)/G(S)/G(O) subunit gamma-4	PATH:05032	Morphine addiction	0.945281	0.427006
GNG4	GNG4	guanine nucleotide binding protein (G protein), gamma 4	7e-37	Gng4	Guanine nucleotide-binding protein G(I)/G(S)/G(O) subunit gamma-4	PATH:04726	Serotonergic synapse	0.672216	0.884083
GNG4	GNG4	guanine nucleotide binding protein (G protein), gamma 4	7e-37	Gng4	Guanine nucleotide-binding protein G(I)/G(S)/G(O) subunit gamma-4	PATH:04725	Cholinergic synapse	0.768317	0.760847
GNG4	GNG4	guanine nucleotide binding protein (G protein), gamma 4	7e-37	Gng4	Guanine nucleotide-binding protein G(I)/G(S)/G(O) subunit gamma-4	PATH:04724	Glutamatergic synapse	0.127085	1.56144
GNG4	GNG4	guanine nucleotide binding protein (G protein), gamma 4	7e-37	Gng4	Guanine nucleotide-binding protein G(I)/G(S)/G(O) subunit gamma-4	PATH:04723	Retrograde endocannabinoid signaling	0.737516	0.797078
GNG4	GNG4	guanine nucleotide binding protein (G protein), gamma 4	7e-37	Gng4	Guanine nucleotide-binding protein G(I)/G(S)/G(O) subunit gamma-4	PATH:04062	Chemokine signaling pathway	0.933897	0.568568
GNG4	GNG4	guanine nucleotide binding protein (G protein), gamma 4	7e-37	Gng4	Guanine nucleotide-binding protein G(I)/G(S)/G(O) subunit gamma-4	PATH:05034	Alcoholism	0.930144	0.574816
ACTG2	ACTG2	actin, gamma 2, smooth muscle, enteric	0	Actg2	Actin, gamma-enteric smooth muscle	PATH:04270	Vascular smooth muscle contraction	0.555401	1.00432
GPX2	GPX2	glutathione peroxidase 2 (gastrointestinal)	3e-106	Gpx2	Glutathione peroxidase 2	PATH:00480	Glutathione metabolism	0.0644855	2.24178
GPX2	GPX2	glutathione peroxidase 2 (gastrointestinal)	3e-106	Gpx2	Glutathione peroxidase 2	PATH:04918	Thyroid hormone synthesis	0.85644	0.581203
GPX2	GPX2	glutathione peroxidase 2 (gastrointestinal)	3e-106	Gpx2	Glutathione peroxidase 2	PATH:00590	Arachidonic acid metabolism	0.601389	0.961991
GNL3	GNL3	guanine nucleotide binding protein-like 3 (nucleolar)	0	Gnl3	Putative uncharacterized protein	PATH:03008	Ribosome biogenesis in eukaryotes	0.0955537	1.87773
LOC101115847	LOC101115847	ankyrin repeat domain-containing protein 61-like	9e-178	Ankrd61	Ankyrin repeat domain-containing protein 61	PATH:05205	Proteoglycans in cancer	0.241217	1.26261
SKAP1	SKAP1	src kinase associated phosphoprotein 1	2e-143	Skap1	Src kinase-associated phosphoprotein 1	PATH:04015	Rap1 signaling pathway	0.568154	0.982314
LOC443535	LOC443535	low density protein receptor	0	Ldlr	Low-density lipoprotein receptor	PATH:05160	Hepatitis C	0.22197	1.38463
LOC443535	LOC443535	low density protein receptor	0	Ldlr	Low-density lipoprotein receptor	PATH:05145	Toxoplasmosis	0.293319	1.27236
LOC443535	LOC443535	low density protein receptor	0	Ldlr	Low-density lipoprotein receptor	PATH:04913	Ovarian steroidogenesis	0.0729013	2.16448
LOC443535	LOC443535	low density protein receptor	0	Ldlr	Low-density lipoprotein receptor	PATH:04976	Bile secretion	0.0244632	2.17951
LOC443535	LOC443535	low density protein receptor	0	Ldlr	Low-density lipoprotein receptor	PATH:04144	Endocytosis	0.159381	1.38173
RYR3	RYR3	ryanodine receptor 3	0	Ryr3	Ryanodine receptor 3	PATH:04020	Calcium signaling pathway	0.000309393	2.4748
RYR3	RYR3	ryanodine receptor 3	0	Ryr3	Ryanodine receptor 3	PATH:04970	Salivary secretion	0.00224329	2.85318
RYR3	RYR3	ryanodine receptor 3	0	Ryr3	Ryanodine receptor 3	PATH:04713	Circadian entrainment	0.187625	1.54172
RYR3	RYR3	ryanodine receptor 3	0	Ryr3	Ryanodine receptor 3	PATH:05010	Alzheimer's disease	0.89798	0.643794
RYR3	RYR3	ryanodine receptor 3	0	Ryr3	Ryanodine receptor 3	PATH:04921	Oxytocin signaling pathway	0.221487	1.35866
PERP	PERP	PERP, TP53 apoptosis effector	1e-87	Perp	p53 apoptosis effector related to PMP-22	PATH:04115	p53 signaling pathway	0.00987046	2.55162
LOC443255	LOC443255	Calcipressin-1	6e-104	Rcan1	Down syndrome critical region homolog 1 (Human), isoform CRA_c	PATH:04919	Thyroid hormone signaling pathway	0.362547	1.22053
LOC443255	LOC443255	Calcipressin-1	6e-104	Rcan1	Down syndrome critical region homolog 1 (Human), isoform CRA_c	PATH:04921	Oxytocin signaling pathway	0.221487	1.35866
MT1A	MT1A	Metallothionein-1A	2e-11	Mt1	Metallothionein-1	PATH:04978	Mineral absorption	0.00812314	3.04339
HSPA4L	HSPA4L	heat shock 70kDa protein 4-like	0	Hspa4l	Heat shock 70 kDa protein 4L	PATH:04141	Protein processing in endoplasmic reticulum	0.153452	1.43474
BMS1	BMS1	BMS1 homolog, ribosome assembly protein (yeast)	0	Bms1	Putative uncharacterized protein	PATH:03008	Ribosome biogenesis in eukaryotes	0.0955537	1.87773
NCKAP1	NCKAP1	NCK-associated protein 1	0	Nckap1	Nckap1 protein	PATH:04810	Regulation of actin cytoskeleton	0.215084	1.29613
GRM8	GRM8	glutamate receptor, metabotropic 8	0	Grm8	Glutamate receptor, metabotropic 8	PATH:04724	Glutamatergic synapse	0.127085	1.56144
GRM8	GRM8	glutamate receptor, metabotropic 8	0	Grm8	Glutamate receptor, metabotropic 8	PATH:04080	Neuroactive ligand-receptor interaction	0.00117841	2.03212
WNT2B	WNT2B	wingless-type MMTV integration site family, member 2B	0	Wnt2b	Protein Wnt-2b	PATH:04916	Melanogenesis	0.857741	0.621484
WNT2B	WNT2B	wingless-type MMTV integration site family, member 2B	0	Wnt2b	Protein Wnt-2b	PATH:04340	Hedgehog signaling pathway	0.497943	1.14127
WNT2B	WNT2B	wingless-type MMTV integration site family, member 2B	0	Wnt2b	Protein Wnt-2b	PATH:05200	Pathways in cancer	0.0737957	1.428
WNT2B	WNT2B	wingless-type MMTV integration site family, member 2B	0	Wnt2b	Protein Wnt-2b	PATH:04310	Wnt signaling pathway	0.449214	1.10123
WNT2B	WNT2B	wingless-type MMTV integration site family, member 2B	0	Wnt2b	Protein Wnt-2b	PATH:05166	HTLV-I infection	0.420786	1.08894
WNT2B	WNT2B	wingless-type MMTV integration site family, member 2B	0	Wnt2b	Protein Wnt-2b	PATH:05217	Basal cell carcinoma	0.721987	0.789558
WNT2B	WNT2B	wingless-type MMTV integration site family, member 2B	0	Wnt2b	Protein Wnt-2b	PATH:04390	Hippo signaling pathway	0.0739997	1.66278
WNT2B	WNT2B	wingless-type MMTV integration site family, member 2B	0	Wnt2b	Protein Wnt-2b	PATH:05205	Proteoglycans in cancer	0.241217	1.26261
RDH10	RDH10	retinol dehydrogenase 10 (all-trans)	1e-166	Rdh10	Retinol dehydrogenase 10	PATH:00830	Retinol metabolism	0.556759	1.02065
RDH10	RDH10	retinol dehydrogenase 10 (all-trans)	1e-166	Rdh10	Retinol dehydrogenase 10	PATH:01100	Metabolic pathways	0.140728	1.16805
MINPP1	MINPP1	multiple inositol-polyphosphate phosphatase 1	0	Minpp1	Putative uncharacterized protein	PATH:00562	Inositol phosphate metabolism	0.788278	0.68601
POLR1B	POLR1B	polymerase (RNA) I polypeptide B, 128kDa	0	Polr1b	DNA-directed RNA polymerase I subunit RPA2	PATH:03020	RNA polymerase	0.775762	0.674945
POLR1B	POLR1B	polymerase (RNA) I polypeptide B, 128kDa	0	Polr1b	DNA-directed RNA polymerase I subunit RPA2	PATH:00230	Purine metabolism	0.453183	1.0885
POLR1B	POLR1B	polymerase (RNA) I polypeptide B, 128kDa	0	Polr1b	DNA-directed RNA polymerase I subunit RPA2	PATH:01100	Metabolic pathways	0.140728	1.16805
POLR1B	POLR1B	polymerase (RNA) I polypeptide B, 128kDa	0	Polr1b	DNA-directed RNA polymerase I subunit RPA2	PATH:00240	Pyrimidine metabolism	0.710699	0.828645
SLC5A1	SLC5A1	Sodium/glucose cotransporter 1	0	Slc5a1	Sodium glucose cotransporter	PATH:04973	Carbohydrate digestion and absorption	0.185676	1.85985
SLC5A1	SLC5A1	Sodium/glucose cotransporter 1	0	Slc5a1	Sodium glucose cotransporter	PATH:04976	Bile secretion	0.0244632	2.17951
SLC5A1	SLC5A1	Sodium/glucose cotransporter 1	0	Slc5a1	Sodium glucose cotransporter	PATH:04978	Mineral absorption	0.00812314	3.04339
ERBB3	ERBB3	v-erb-b2 erythroblastic leukemia viral oncogene homolog 3 (avian)	0	Erbb3	EGF-like growth factor receptor ErbB3 extracellular domain	PATH:04020	Calcium signaling pathway	0.000309393	2.4748
ERBB3	ERBB3	v-erb-b2 erythroblastic leukemia viral oncogene homolog 3 (avian)	0	Erbb3	EGF-like growth factor receptor ErbB3 extracellular domain	PATH:04012	ErbB signaling pathway	0.394301	1.23078
ERBB3	ERBB3	v-erb-b2 erythroblastic leukemia viral oncogene homolog 3 (avian)	0	Erbb3	EGF-like growth factor receptor ErbB3 extracellular domain	PATH:05206	MicroRNAs in cancer	0.637124	0.921151
ERBB3	ERBB3	v-erb-b2 erythroblastic leukemia viral oncogene homolog 3 (avian)	0	Erbb3	EGF-like growth factor receptor ErbB3 extracellular domain	PATH:04144	Endocytosis	0.159381	1.38173
ERBB3	ERBB3	v-erb-b2 erythroblastic leukemia viral oncogene homolog 3 (avian)	0	Erbb3	EGF-like growth factor receptor ErbB3 extracellular domain	PATH:05205	Proteoglycans in cancer	0.241217	1.26261
CCNA1	CCNA1	cyclin A1	0	Ccna1	Cyclin-A1	PATH:05200	Pathways in cancer	0.0737957	1.428
CCNA1	CCNA1	cyclin A1	0	Ccna1	Cyclin-A1	PATH:05161	Hepatitis B	0.585848	0.969954
CCNA1	CCNA1	cyclin A1	0	Ccna1	Cyclin-A1	PATH:04914	Progesterone-mediated oocyte maturation	0.659028	0.890353
CCNA1	CCNA1	cyclin A1	0	Ccna1	Cyclin-A1	PATH:05202	Transcriptional misregulation in cancer	0.266901	1.27158
CCNA1	CCNA1	cyclin A1	0	Ccna1	Cyclin-A1	PATH:05221	Acute myeloid leukemia	0.765244	0.721493
CCNA1	CCNA1	cyclin A1	0	Ccna1	Cyclin-A1	PATH:04110	Cell cycle	0.881531	0.619949
CCNA1	CCNA1	cyclin A1	0	Ccna1	Cyclin-A1	PATH:05169	Epstein-Barr virus infection	0.622963	0.936864
CCNA1	CCNA1	cyclin A1	0	Ccna1	Cyclin-A1	PATH:05203	Viral carcinogenesis	0.905834	0.650947
PAK7	PAK7	p21 protein (Cdc42/Rac)-activated kinase 7	0	Pak7	Putative uncharacterized protein	PATH:05211	Renal cell carcinoma	0.285833	1.4331
PAK7	PAK7	p21 protein (Cdc42/Rac)-activated kinase 7	0	Pak7	Putative uncharacterized protein	PATH:04012	ErbB signaling pathway	0.394301	1.23078
PAK7	PAK7	p21 protein (Cdc42/Rac)-activated kinase 7	0	Pak7	Putative uncharacterized protein	PATH:04660	T cell receptor signaling pathway	0.878222	0.592169
PAK7	PAK7	p21 protein (Cdc42/Rac)-activated kinase 7	0	Pak7	Putative uncharacterized protein	PATH:04810	Regulation of actin cytoskeleton	0.215084	1.29613
PAK7	PAK7	p21 protein (Cdc42/Rac)-activated kinase 7	0	Pak7	Putative uncharacterized protein	PATH:04014	Ras signaling pathway	0.223658	1.28476
PAK7	PAK7	p21 protein (Cdc42/Rac)-activated kinase 7	0	Pak7	Putative uncharacterized protein	PATH:04510	Focal adhesion	0.0160824	1.83717
PAK7	PAK7	p21 protein (Cdc42/Rac)-activated kinase 7	0	Pak7	Putative uncharacterized protein	PATH:04360	Axon guidance	0.0037087	2.35977
ATP2B2	ATP2B2	ATPase, Ca++ transporting, plasma membrane 2	0	Atp2b2	Plasma membrane calcium-ATPase 2	PATH:04020	Calcium signaling pathway	0.000309393	2.4748
ATP2B2	ATP2B2	ATPase, Ca++ transporting, plasma membrane 2	0	Atp2b2	Plasma membrane calcium-ATPase 2	PATH:04261	Adrenergic signaling in cardiomyocytes	0.210998	1.37653
ATP2B2	ATP2B2	ATPase, Ca++ transporting, plasma membrane 2	0	Atp2b2	Plasma membrane calcium-ATPase 2	PATH:04970	Salivary secretion	0.00224329	2.85318
ATP2B2	ATP2B2	ATPase, Ca++ transporting, plasma membrane 2	0	Atp2b2	Plasma membrane calcium-ATPase 2	PATH:04022	cGMP-PKG signaling pathway	0.395136	1.14823
ATP2B2	ATP2B2	ATPase, Ca++ transporting, plasma membrane 2	0	Atp2b2	Plasma membrane calcium-ATPase 2	PATH:04972	Pancreatic secretion	0.032906	1.98411
RASSF6	RASSF6	Ras association (RalGDS/AF-6) domain family member 6	4e-144	Rassf6	Ras association (RalGDS/AF-6) domain family 6, isoform CRA_b	PATH:04390	Hippo signaling pathway	0.0739997	1.66278
DNALI1	DNALI1	dynein, axonemal, light intermediate chain 1	2e-142	Dnali1	Dynein, axonemal, light intermediate polypeptide 1	PATH:05016	Huntington's disease	0.436408	1.09079
CFL2	CFL2	cofilin 2 (muscle)	2e-82	Cfl2	Cofilin-2	PATH:05133	Pertussis	0.357932	1.29156
CFL2	CFL2	cofilin 2 (muscle)	2e-82	Cfl2	Cofilin-2	PATH:04810	Regulation of actin cytoskeleton	0.215084	1.29613
CFL2	CFL2	cofilin 2 (muscle)	2e-82	Cfl2	Cofilin-2	PATH:04666	Fc gamma R-mediated phagocytosis	0.839226	0.647112
CFL2	CFL2	cofilin 2 (muscle)	2e-82	Cfl2	Cofilin-2	PATH:04360	Axon guidance	0.0037087	2.35977
SERPINB10	SERPINB10	serpin peptidase inhibitor, clade B (ovalbumin), member 10	1e-155	Serpinb10	Serpin B10	PATH:05146	Amoebiasis	0.71164	0.836932
B4GALT4	B4GALT4	UDP-Gal:betaGlcNAc beta 1,4- galactosyltransferase, polypeptide 4	6e-158	B4galt4	Beta-1,4-galactosyltransferase 4	PATH:00533	Glycosaminoglycan biosynthesis - keratan sulfate	0.526837	1.39489
B4GALT4	B4GALT4	UDP-Gal:betaGlcNAc beta 1,4- galactosyltransferase, polypeptide 4	6e-158	B4galt4	Beta-1,4-galactosyltransferase 4	PATH:00601	Glycosphingolipid biosynthesis - lacto and neolacto series	0.0518328	3.09975
B4GALT4	B4GALT4	UDP-Gal:betaGlcNAc beta 1,4- galactosyltransferase, polypeptide 4	6e-158	B4galt4	Beta-1,4-galactosyltransferase 4	PATH:01100	Metabolic pathways	0.140728	1.16805
HS3ST5	HS3ST5	heparan sulfate (glucosamine) 3-O-sulfotransferase 5	0	Hs3st5	MCG55966	PATH:00534	Glycosaminoglycan biosynthesis - heparan sulfate / heparin	0.368459	1.60948
LOC101104844	LOC101104844	cytochrome c-like	6e-55	Cycs	Cytochrome c, somatic	PATH:05200	Pathways in cancer	0.0737957	1.428
LOC101104844	LOC101104844	cytochrome c-like	6e-55	Cycs	Cytochrome c, somatic	PATH:05416	Viral myocarditis	0.245855	1.45976
LOC101104844	LOC101104844	cytochrome c-like	6e-55	Cycs	Cytochrome c, somatic	PATH:05210	Colorectal cancer	0.398701	1.26808
LOC101104844	LOC101104844	cytochrome c-like	6e-55	Cycs	Cytochrome c, somatic	PATH:05161	Hepatitis B	0.585848	0.969954
LOC101104844	LOC101104844	cytochrome c-like	6e-55	Cycs	Cytochrome c, somatic	PATH:05134	Legionellosis	0.114455	1.78613
LOC101104844	LOC101104844	cytochrome c-like	6e-55	Cycs	Cytochrome c, somatic	PATH:05152	Tuberculosis	0.90046	0.640509
LOC101104844	LOC101104844	cytochrome c-like	6e-55	Cycs	Cytochrome c, somatic	PATH:05222	Small cell lung cancer	0.101419	1.76196
LOC101104844	LOC101104844	cytochrome c-like	6e-55	Cycs	Cytochrome c, somatic	PATH:05145	Toxoplasmosis	0.293319	1.27236
LOC101104844	LOC101104844	cytochrome c-like	6e-55	Cycs	Cytochrome c, somatic	PATH:05014	Amyotrophic lateral sclerosis (ALS)	0.184664	1.71502
LOC101104844	LOC101104844	cytochrome c-like	6e-55	Cycs	Cytochrome c, somatic	PATH:04932	Non-alcoholic fatty liver disease (NAFLD)	0.847022	0.70528
LOC101104844	LOC101104844	cytochrome c-like	6e-55	Cycs	Cytochrome c, somatic	PATH:05012	Parkinson's disease	0.956833	0.495226
LOC101104844	LOC101104844	cytochrome c-like	6e-55	Cycs	Cytochrome c, somatic	PATH:05168	Herpes simplex infection	0.49365	1.04143
LOC101104844	LOC101104844	cytochrome c-like	6e-55	Cycs	Cytochrome c, somatic	PATH:00920	Sulfur metabolism	0.300882	1.90212
LOC101104844	LOC101104844	cytochrome c-like	6e-55	Cycs	Cytochrome c, somatic	PATH:05010	Alzheimer's disease	0.89798	0.643794
LOC101104844	LOC101104844	cytochrome c-like	6e-55	Cycs	Cytochrome c, somatic	PATH:04210	Apoptosis	0.412424	1.20249
LOC101104844	LOC101104844	cytochrome c-like	6e-55	Cycs	Cytochrome c, somatic	PATH:05164	Influenza A	0.283059	1.25085
LOC101104844	LOC101104844	cytochrome c-like	6e-55	Cycs	Cytochrome c, somatic	PATH:04115	p53 signaling pathway	0.00987046	2.55162
LOC101104844	LOC101104844	cytochrome c-like	6e-55	Cycs	Cytochrome c, somatic	PATH:05016	Huntington's disease	0.436408	1.09079
DSC2	DSC2	desmocollin 2	0	Dsc2	Desmocollin-2	PATH:05412	Arrhythmogenic right ventricular cardiomyopathy (ARVC)	0.0306454	2.32481
OTR	OTR	Oxytocin receptor	0	Oxtr	Oxytocin receptor	PATH:04020	Calcium signaling pathway	0.000309393	2.4748
OTR	OTR	Oxytocin receptor	0	Oxtr	Oxytocin receptor	PATH:04921	Oxytocin signaling pathway	0.221487	1.35866
OTR	OTR	Oxytocin receptor	0	Oxtr	Oxytocin receptor	PATH:04080	Neuroactive ligand-receptor interaction	0.00117841	2.03212
HSPD1	HSPD1	heat shock 60kDa protein 1 (chaperonin)	0	Hspd1	60 kDa heat shock protein, mitochondrial	PATH:05152	Tuberculosis	0.90046	0.640509
HSPD1	HSPD1	heat shock 60kDa protein 1 (chaperonin)	0	Hspd1	60 kDa heat shock protein, mitochondrial	PATH:05134	Legionellosis	0.114455	1.78613
HSPD1	HSPD1	heat shock 60kDa protein 1 (chaperonin)	0	Hspd1	60 kDa heat shock protein, mitochondrial	PATH:03018	RNA degradation	0.888653	0.529704
HSPD1	HSPD1	heat shock 60kDa protein 1 (chaperonin)	0	Hspd1	60 kDa heat shock protein, mitochondrial	PATH:04940	Type I diabetes mellitus	0.48636	1.16241
GPLD1	GPLD1	glycosylphosphatidylinositol specific phospholipase D1	0	Gpld1	Phosphatidylinositol-glycan-specific phospholipase D	PATH:00563	Glycosylphosphatidylinositol(GPI)-anchor biosynthesis	0.703352	0.836932
PIK3C2G	PIK3C2G	phosphatidylinositol-4-phosphate 3-kinase, catalytic subunit type 2 gamma	0	Pik3c2g	Phosphatidylinositol 3-kinase, C2 domain containing, gamma polypeptide	PATH:00562	Inositol phosphate metabolism	0.788278	0.68601
PIK3C2G	PIK3C2G	phosphatidylinositol-4-phosphate 3-kinase, catalytic subunit type 2 gamma	0	Pik3c2g	Phosphatidylinositol 3-kinase, C2 domain containing, gamma polypeptide	PATH:01100	Metabolic pathways	0.140728	1.16805
PIK3C2G	PIK3C2G	phosphatidylinositol-4-phosphate 3-kinase, catalytic subunit type 2 gamma	0	Pik3c2g	Phosphatidylinositol 3-kinase, C2 domain containing, gamma polypeptide	PATH:04070	Phosphatidylinositol signaling system	0.975906	0.264852
LOC101114987	LOC101114987	heat shock cognate 71 kDa protein-like	6e-158	Hspa8	Heat shock cognate 71 kDa protein	PATH:04612	Antigen processing and presentation	0.538162	1.04616
LOC101114987	LOC101114987	heat shock cognate 71 kDa protein-like	6e-158	Hspa8	Heat shock cognate 71 kDa protein	PATH:03040	Spliceosome	0.970793	0.421274
LOC101114987	LOC101114987	heat shock cognate 71 kDa protein-like	6e-158	Hspa8	Heat shock cognate 71 kDa protein	PATH:04010	MAPK signaling pathway	0.561375	0.985518
LOC101114987	LOC101114987	heat shock cognate 71 kDa protein-like	6e-158	Hspa8	Heat shock cognate 71 kDa protein	PATH:05134	Legionellosis	0.114455	1.78613
LOC101114987	LOC101114987	heat shock cognate 71 kDa protein-like	6e-158	Hspa8	Heat shock cognate 71 kDa protein	PATH:04915	Estrogen signaling pathway	0.844042	0.640509
LOC101114987	LOC101114987	heat shock cognate 71 kDa protein-like	6e-158	Hspa8	Heat shock cognate 71 kDa protein	PATH:05145	Toxoplasmosis	0.293319	1.27236
LOC101114987	LOC101114987	heat shock cognate 71 kDa protein-like	6e-158	Hspa8	Heat shock cognate 71 kDa protein	PATH:04141	Protein processing in endoplasmic reticulum	0.153452	1.43474
LOC101114987	LOC101114987	heat shock cognate 71 kDa protein-like	6e-158	Hspa8	Heat shock cognate 71 kDa protein	PATH:05169	Epstein-Barr virus infection	0.622963	0.936864
LOC101114987	LOC101114987	heat shock cognate 71 kDa protein-like	6e-158	Hspa8	Heat shock cognate 71 kDa protein	PATH:05162	Measles	0.32543	1.24915
LOC101114987	LOC101114987	heat shock cognate 71 kDa protein-like	6e-158	Hspa8	Heat shock cognate 71 kDa protein	PATH:04144	Endocytosis	0.159381	1.38173
LOC101114987	LOC101114987	heat shock cognate 71 kDa protein-like	6e-158	Hspa8	Heat shock cognate 71 kDa protein	PATH:05164	Influenza A	0.283059	1.25085
FLNC	FLNC	filamin C, gamma	0	Flnc	Filamin-C	PATH:04010	MAPK signaling pathway	0.561375	0.985518
FLNC	FLNC	filamin C, gamma	0	Flnc	Filamin-C	PATH:05132	Salmonella infection	0.681912	0.862816
FLNC	FLNC	filamin C, gamma	0	Flnc	Filamin-C	PATH:04510	Focal adhesion	0.0160824	1.83717
FLNC	FLNC	filamin C, gamma	0	Flnc	Filamin-C	PATH:05205	Proteoglycans in cancer	0.241217	1.26261
PLA2G10	PLA2G10	phospholipase A2, group X	2e-50	Pla2g10	Putative uncharacterized protein	PATH:05145	Toxoplasmosis	0.293319	1.27236
PLA2G10	PLA2G10	phospholipase A2, group X	2e-50	Pla2g10	Putative uncharacterized protein	PATH:00591	Linoleic acid metabolism	0.553729	1.04616
PLA2G10	PLA2G10	phospholipase A2, group X	2e-50	Pla2g10	Putative uncharacterized protein	PATH:04972	Pancreatic secretion	0.032906	1.98411
PLA2G10	PLA2G10	phospholipase A2, group X	2e-50	Pla2g10	Putative uncharacterized protein	PATH:00590	Arachidonic acid metabolism	0.601389	0.961991
PLA2G10	PLA2G10	phospholipase A2, group X	2e-50	Pla2g10	Putative uncharacterized protein	PATH:04664	Fc epsilon RI signaling pathway	0.750208	0.765486
PLA2G10	PLA2G10	phospholipase A2, group X	2e-50	Pla2g10	Putative uncharacterized protein	PATH:04975	Fat digestion and absorption	0.773156	0.709264
PLA2G10	PLA2G10	phospholipase A2, group X	2e-50	Pla2g10	Putative uncharacterized protein	PATH:00592	alpha-Linolenic acid metabolism	0.417398	1.44299
PLA2G10	PLA2G10	phospholipase A2, group X	2e-50	Pla2g10	Putative uncharacterized protein	PATH:04912	GnRH signaling pathway	0.881988	0.586634
PLA2G10	PLA2G10	phospholipase A2, group X	2e-50	Pla2g10	Putative uncharacterized protein	PATH:00564	Glycerophospholipid metabolism	0.947326	0.422693
PLA2G10	PLA2G10	phospholipase A2, group X	2e-50	Pla2g10	Putative uncharacterized protein	PATH:04010	MAPK signaling pathway	0.561375	0.985518
PLA2G10	PLA2G10	phospholipase A2, group X	2e-50	Pla2g10	Putative uncharacterized protein	PATH:00565	Ether lipid metabolism	0.672142	0.871804
PLA2G10	PLA2G10	phospholipase A2, group X	2e-50	Pla2g10	Putative uncharacterized protein	PATH:04270	Vascular smooth muscle contraction	0.555401	1.00432
PLA2G10	PLA2G10	phospholipase A2, group X	2e-50	Pla2g10	Putative uncharacterized protein	PATH:04014	Ras signaling pathway	0.223658	1.28476
PLA2G10	PLA2G10	phospholipase A2, group X	2e-50	Pla2g10	Putative uncharacterized protein	PATH:04726	Serotonergic synapse	0.672216	0.884083
PLA2G10	PLA2G10	phospholipase A2, group X	2e-50	Pla2g10	Putative uncharacterized protein	PATH:04370	VEGF signaling pathway	0.538162	1.04616
PLA2G10	PLA2G10	phospholipase A2, group X	2e-50	Pla2g10	Putative uncharacterized protein	PATH:04730	Long-term depression	0.167181	1.67386
PLA2G10	PLA2G10	phospholipase A2, group X	2e-50	Pla2g10	Putative uncharacterized protein	PATH:04724	Glutamatergic synapse	0.127085	1.56144
PLA2G10	PLA2G10	phospholipase A2, group X	2e-50	Pla2g10	Putative uncharacterized protein	PATH:01100	Metabolic pathways	0.140728	1.16805
LOC101118415	LOC101118415	metalloreductase STEAP1-like	9e-166	Steap1	Metalloreductase STEAP1	PATH:04978	Mineral absorption	0.00812314	3.04339
TH	TH	tyrosine hydroxylase	3e-76	Th	Tyrosine 3-monooxygenase	PATH:04917	Prolactin signaling pathway	0.528715	1.05941
TH	TH	tyrosine hydroxylase	3e-76	Th	Tyrosine 3-monooxygenase	PATH:04728	Dopaminergic synapse	0.612894	0.943908
TH	TH	tyrosine hydroxylase	3e-76	Th	Tyrosine 3-monooxygenase	PATH:05030	Cocaine addiction	0.438792	1.2554
TH	TH	tyrosine hydroxylase	3e-76	Th	Tyrosine 3-monooxygenase	PATH:05012	Parkinson's disease	0.956833	0.495226
TH	TH	tyrosine hydroxylase	3e-76	Th	Tyrosine 3-monooxygenase	PATH:05031	Amphetamine addiction	0.147821	1.74361
TH	TH	tyrosine hydroxylase	3e-76	Th	Tyrosine 3-monooxygenase	PATH:00350	Tyrosine metabolism	0.068022	2.43294
TH	TH	tyrosine hydroxylase	3e-76	Th	Tyrosine 3-monooxygenase	PATH:05034	Alcoholism	0.930144	0.574816
TH	TH	tyrosine hydroxylase	3e-76	Th	Tyrosine 3-monooxygenase	PATH:01100	Metabolic pathways	0.140728	1.16805
INSRR	INSRR	insulin receptor-related receptor	0	Insrr	Putative uncharacterized protein	PATH:04810	Regulation of actin cytoskeleton	0.215084	1.29613
INSRR	INSRR	insulin receptor-related receptor	0	Insrr	Putative uncharacterized protein	PATH:05215	Prostate cancer	0.403371	1.21647
CYP3A24	CYP3A24	Cytochrome P450 3A24	0	Cyp3a13	Cytochrome P450, family 3, subfamily a, polypeptide 13	PATH:00140	Steroid hormone biosynthesis	0.720604	0.804742
CYP3A24	CYP3A24	Cytochrome P450 3A24	0	Cyp3a13	Cytochrome P450, family 3, subfamily a, polypeptide 13	PATH:00983	Drug metabolism - other enzymes	0.223862	1.70802
CYP3A24	CYP3A24	Cytochrome P450 3A24	0	Cyp3a13	Cytochrome P450, family 3, subfamily a, polypeptide 13	PATH:00982	Drug metabolism - cytochrome P450	0.140583	1.68348
CYP3A24	CYP3A24	Cytochrome P450 3A24	0	Cyp3a13	Cytochrome P450, family 3, subfamily a, polypeptide 13	PATH:00980	Metabolism of xenobiotics by cytochrome P450	0.543378	1.02565
CYP3A24	CYP3A24	Cytochrome P450 3A24	0	Cyp3a13	Cytochrome P450, family 3, subfamily a, polypeptide 13	PATH:00591	Linoleic acid metabolism	0.553729	1.04616
CYP3A24	CYP3A24	Cytochrome P450 3A24	0	Cyp3a13	Cytochrome P450, family 3, subfamily a, polypeptide 13	PATH:05204	Chemical carcinogenesis	0.268946	1.41056
CYP3A24	CYP3A24	Cytochrome P450 3A24	0	Cyp3a13	Cytochrome P450, family 3, subfamily a, polypeptide 13	PATH:04976	Bile secretion	0.0244632	2.17951
CYP3A24	CYP3A24	Cytochrome P450 3A24	0	Cyp3a13	Cytochrome P450, family 3, subfamily a, polypeptide 13	PATH:00830	Retinol metabolism	0.556759	1.02065
CYP3A24	CYP3A24	Cytochrome P450 3A24	0	Cyp3a13	Cytochrome P450, family 3, subfamily a, polypeptide 13	PATH:01100	Metabolic pathways	0.140728	1.16805
5HT2A	5HT2A	5-hydroxytryptamine 2A receptor	0	Htr2a	5-hydroxytryptamine receptor 2A	PATH:04020	Calcium signaling pathway	0.000309393	2.4748
5HT2A	5HT2A	5-hydroxytryptamine 2A receptor	0	Htr2a	5-hydroxytryptamine receptor 2A	PATH:04726	Serotonergic synapse	0.672216	0.884083
5HT2A	5HT2A	5-hydroxytryptamine 2A receptor	0	Htr2a	5-hydroxytryptamine receptor 2A	PATH:04750	Inflammatory mediator regulation of TRP channels	0.318211	1.28476
5HT2A	5HT2A	5-hydroxytryptamine 2A receptor	0	Htr2a	5-hydroxytryptamine receptor 2A	PATH:04540	Gap junction	0.129809	1.72309
5HT2A	5HT2A	5-hydroxytryptamine 2A receptor	0	Htr2a	5-hydroxytryptamine receptor 2A	PATH:04080	Neuroactive ligand-receptor interaction	0.00117841	2.03212
CRYAB	CRYAB	Alpha-crystallin B chain	1e-94	Cryab	Alpha-crystallin B chain	PATH:04141	Protein processing in endoplasmic reticulum	0.153452	1.43474
CHRND	CHRND	cholinergic receptor, nicotinic, delta (muscle)	4e-171	Chrnd	Acetylcholine receptor subunit delta	PATH:04080	Neuroactive ligand-receptor interaction	0.00117841	2.03212
HMGCR	HMGCR	3-hydroxy-3-methylglutaryl-CoA reductase	0	Hmgcr	3-hydroxy-3-methylglutaryl-coenzyme A reductase	PATH:00900	Terpenoid backbone biosynthesis	0.025866	3.98539
HMGCR	HMGCR	3-hydroxy-3-methylglutaryl-CoA reductase	0	Hmgcr	3-hydroxy-3-methylglutaryl-coenzyme A reductase	PATH:04976	Bile secretion	0.0244632	2.17951
HMGCR	HMGCR	3-hydroxy-3-methylglutaryl-CoA reductase	0	Hmgcr	3-hydroxy-3-methylglutaryl-coenzyme A reductase	PATH:01100	Metabolic pathways	0.140728	1.16805
LOC101121856	LOC101121856	60S acidic ribosomal protein P1-like	5e-29	Gm13777	predicted gene 13777	PATH:03010	Ribosome	0.999982	0.088658
ADA	ADA	adenosine deaminase	7e-163	Ada	Adenosine deaminase	PATH:05340	Primary immunodeficiency	0.83046	0.565494
ADA	ADA	adenosine deaminase	7e-163	Ada	Adenosine deaminase	PATH:00230	Purine metabolism	0.453183	1.0885
ADA	ADA	adenosine deaminase	7e-163	Ada	Adenosine deaminase	PATH:01100	Metabolic pathways	0.140728	1.16805
B3GALT5	B3GALT5	UDP-Gal:betaGlcNAc beta 1,3-galactosyltransferase, polypeptide 5	6e-126	B3galt5	Beta-1,3-galactosyltransferase 5	PATH:00603	Glycosphingolipid biosynthesis - globo series	0.526837	1.39489
B3GALT5	B3GALT5	UDP-Gal:betaGlcNAc beta 1,3-galactosyltransferase, polypeptide 5	6e-126	B3galt5	Beta-1,3-galactosyltransferase 5	PATH:00601	Glycosphingolipid biosynthesis - lacto and neolacto series	0.0518328	3.09975
B3GALT5	B3GALT5	UDP-Gal:betaGlcNAc beta 1,3-galactosyltransferase, polypeptide 5	6e-126	B3galt5	Beta-1,3-galactosyltransferase 5	PATH:01100	Metabolic pathways	0.140728	1.16805
FMO2	FMO2	flavin containing monooxygenase 2 (non-functional)	0	Fmo2	Dimethylaniline monooxygenase [N-oxide-forming] 2	PATH:00982	Drug metabolism - cytochrome P450	0.140583	1.68348
LIFR	LIFR	leukemia inhibitory factor receptor alpha	0	Lifr	Leukemia inhibitory factor receptor	PATH:04630	Jak-STAT signaling pathway	0.877702	0.649792
LIFR	LIFR	leukemia inhibitory factor receptor alpha	0	Lifr	Leukemia inhibitory factor receptor	PATH:04060	Cytokine-cytokine receptor interaction	0.464196	1.05838
DCC	DCC	deleted in colorectal carcinoma	0	Dcc	Netrin receptor DCC	PATH:05200	Pathways in cancer	0.0737957	1.428
DCC	DCC	deleted in colorectal carcinoma	0	Dcc	Netrin receptor DCC	PATH:05210	Colorectal cancer	0.398701	1.26808
DCC	DCC	deleted in colorectal carcinoma	0	Dcc	Netrin receptor DCC	PATH:04360	Axon guidance	0.0037087	2.35977
ATP2B3	ATP2B3	ATPase, Ca++ transporting, plasma membrane 3	0	Atp2b3	Protein Atp2b3	PATH:04020	Calcium signaling pathway	0.000309393	2.4748
ATP2B3	ATP2B3	ATPase, Ca++ transporting, plasma membrane 3	0	Atp2b3	Protein Atp2b3	PATH:04261	Adrenergic signaling in cardiomyocytes	0.210998	1.37653
ATP2B3	ATP2B3	ATPase, Ca++ transporting, plasma membrane 3	0	Atp2b3	Protein Atp2b3	PATH:04970	Salivary secretion	0.00224329	2.85318
ATP2B3	ATP2B3	ATPase, Ca++ transporting, plasma membrane 3	0	Atp2b3	Protein Atp2b3	PATH:04022	cGMP-PKG signaling pathway	0.395136	1.14823
ATP2B3	ATP2B3	ATPase, Ca++ transporting, plasma membrane 3	0	Atp2b3	Protein Atp2b3	PATH:04972	Pancreatic secretion	0.032906	1.98411
SC5DL	SC5DL	sterol-C5-desaturase (ERG3 delta-5-desaturase homolog, S. cerevisiae)-like	3e-128	Sc5d	Lathosterol oxidase	PATH:00100	Steroid biosynthesis	0.00706277	4.75529
SC5DL	SC5DL	sterol-C5-desaturase (ERG3 delta-5-desaturase homolog, S. cerevisiae)-like	3e-128	Sc5d	Lathosterol oxidase	PATH:01100	Metabolic pathways	0.140728	1.16805
TAT	TAT	tyrosine aminotransferase	0	Tat	Tyrosine aminotransferase	PATH:00270	Cysteine and methionine metabolism	0.0220274	2.98904
TAT	TAT	tyrosine aminotransferase	0	Tat	Tyrosine aminotransferase	PATH:00130	Ubiquinone and other terpenoid-quinone biosynthesis	0.373673	2.32481
TAT	TAT	tyrosine aminotransferase	0	Tat	Tyrosine aminotransferase	PATH:00400	Phenylalanine, tyrosine and tryptophan biosynthesis	0.0377467	8.36932
TAT	TAT	tyrosine aminotransferase	0	Tat	Tyrosine aminotransferase	PATH:01230	Biosynthesis of amino acids	0.285833	1.4331
TAT	TAT	tyrosine aminotransferase	0	Tat	Tyrosine aminotransferase	PATH:00360	Phenylalanine metabolism	0.0860042	3.13849
TAT	TAT	tyrosine aminotransferase	0	Tat	Tyrosine aminotransferase	PATH:00350	Tyrosine metabolism	0.068022	2.43294
TAT	TAT	tyrosine aminotransferase	0	Tat	Tyrosine aminotransferase	PATH:01100	Metabolic pathways	0.140728	1.16805
NEIL3	NEIL3	nei endonuclease VIII-like 3 (E. coli)	0	Neil3	Endonuclease 8-like 3	PATH:03410	Base excision repair	0.822374	0.581203
UBA2	UBA2	ubiquitin-like modifier activating enzyme 2	0	Uba2	SUMO-activating enzyme subunit 2	PATH:04120	Ubiquitin mediated proteolysis	0.970793	0.421274
MSMO1	MSMO1	methylsterol monooxygenase 1	3e-155	Sc4mol	Methylsterol monooxygenase 1	PATH:00100	Steroid biosynthesis	0.00706277	4.75529
MSMO1	MSMO1	methylsterol monooxygenase 1	3e-155	Sc4mol	Methylsterol monooxygenase 1	PATH:01100	Metabolic pathways	0.140728	1.16805
CCND1	CCND1	Cyclin D1	7e-67	Ccnd1	Putative cyclin D1b	PATH:05200	Pathways in cancer	0.0737957	1.428
CCND1	CCND1	Cyclin D1	7e-67	Ccnd1	Putative cyclin D1b	PATH:05161	Hepatitis B	0.585848	0.969954
CCND1	CCND1	Cyclin D1	7e-67	Ccnd1	Putative cyclin D1b	PATH:05220	Chronic myeloid leukemia	0.969624	0.282747
CCND1	CCND1	Cyclin D1	7e-67	Ccnd1	Putative cyclin D1b	PATH:05221	Acute myeloid leukemia	0.765244	0.721493
CCND1	CCND1	Cyclin D1	7e-67	Ccnd1	Putative cyclin D1b	PATH:05222	Small cell lung cancer	0.101419	1.76196
CCND1	CCND1	Cyclin D1	7e-67	Ccnd1	Putative cyclin D1b	PATH:05223	Non-small cell lung cancer	0.70287	0.820521
CCND1	CCND1	Cyclin D1	7e-67	Ccnd1	Putative cyclin D1b	PATH:04110	Cell cycle	0.881531	0.619949
CCND1	CCND1	Cyclin D1	7e-67	Ccnd1	Putative cyclin D1b	PATH:05166	HTLV-I infection	0.420786	1.08894
CCND1	CCND1	Cyclin D1	7e-67	Ccnd1	Putative cyclin D1b	PATH:04068	FoxO signaling pathway	0.741677	0.804742
CCND1	CCND1	Cyclin D1	7e-67	Ccnd1	Putative cyclin D1b	PATH:04921	Oxytocin signaling pathway	0.221487	1.35866
CCND1	CCND1	Cyclin D1	7e-67	Ccnd1	Putative cyclin D1b	PATH:04390	Hippo signaling pathway	0.0739997	1.66278
CCND1	CCND1	Cyclin D1	7e-67	Ccnd1	Putative cyclin D1b	PATH:05162	Measles	0.32543	1.24915
CCND1	CCND1	Cyclin D1	7e-67	Ccnd1	Putative cyclin D1b	PATH:04115	p53 signaling pathway	0.00987046	2.55162
CCND1	CCND1	Cyclin D1	7e-67	Ccnd1	Putative cyclin D1b	PATH:05203	Viral carcinogenesis	0.905834	0.650947
CCND1	CCND1	Cyclin D1	7e-67	Ccnd1	Putative cyclin D1b	PATH:05206	MicroRNAs in cancer	0.637124	0.921151
CCND1	CCND1	Cyclin D1	7e-67	Ccnd1	Putative cyclin D1b	PATH:05205	Proteoglycans in cancer	0.241217	1.26261
CCND1	CCND1	Cyclin D1	7e-67	Ccnd1	Putative cyclin D1b	PATH:05212	Pancreatic cancer	0.815862	0.643794
CCND1	CCND1	Cyclin D1	7e-67	Ccnd1	Putative cyclin D1b	PATH:04917	Prolactin signaling pathway	0.528715	1.05941
CCND1	CCND1	Cyclin D1	7e-67	Ccnd1	Putative cyclin D1b	PATH:05213	Endometrial cancer	0.903019	0.427006
CCND1	CCND1	Cyclin D1	7e-67	Ccnd1	Putative cyclin D1b	PATH:05416	Viral myocarditis	0.245855	1.45976
CCND1	CCND1	Cyclin D1	7e-67	Ccnd1	Putative cyclin D1b	PATH:05210	Colorectal cancer	0.398701	1.26808
CCND1	CCND1	Cyclin D1	7e-67	Ccnd1	Putative cyclin D1b	PATH:04919	Thyroid hormone signaling pathway	0.362547	1.22053
CCND1	CCND1	Cyclin D1	7e-67	Ccnd1	Putative cyclin D1b	PATH:04510	Focal adhesion	0.0160824	1.83717
CCND1	CCND1	Cyclin D1	7e-67	Ccnd1	Putative cyclin D1b	PATH:04630	Jak-STAT signaling pathway	0.877702	0.649792
CCND1	CCND1	Cyclin D1	7e-67	Ccnd1	Putative cyclin D1b	PATH:04310	Wnt signaling pathway	0.449214	1.10123
CCND1	CCND1	Cyclin D1	7e-67	Ccnd1	Putative cyclin D1b	PATH:04151	PI3K-Akt signaling pathway	0.0683023	1.43065
CCND1	CCND1	Cyclin D1	7e-67	Ccnd1	Putative cyclin D1b	PATH:05219	Bladder cancer	0.301478	1.60948
CCND1	CCND1	Cyclin D1	7e-67	Ccnd1	Putative cyclin D1b	PATH:05218	Melanoma	0.388315	1.28759
CCND1	CCND1	Cyclin D1	7e-67	Ccnd1	Putative cyclin D1b	PATH:05216	Thyroid cancer	0.190804	2.09233
CCND1	CCND1	Cyclin D1	7e-67	Ccnd1	Putative cyclin D1b	PATH:05215	Prostate cancer	0.403371	1.21647
CCND1	CCND1	Cyclin D1	7e-67	Ccnd1	Putative cyclin D1b	PATH:05214	Glioma	0.780832	0.697443
SEMA3D	SEMA3D	sema domain, immunoglobulin domain (Ig), short basic domain, secreted, (semaphorin) 3D	0	Sema3d	Semaphorin-3D	PATH:04360	Axon guidance	0.0037087	2.35977
NPY5R	NPY5R	neuropeptide Y receptor Y5	0	Npy5r	Neuropeptide Y receptor type 5	PATH:04080	Neuroactive ligand-receptor interaction	0.00117841	2.03212
SV2B	SV2B	synaptic vesicle glycoprotein 2B	0	Sv2b	Synaptic vesicle glycoprotein 2B	PATH:04512	ECM-receptor interaction	0.00694329	2.55729
HSPA6	HSPA6	heat shock 70kDa protein 6 (HSP70B')	0	Hspa1a	Inducible heat shock protein 70	PATH:04612	Antigen processing and presentation	0.538162	1.04616
HSPA6	HSPA6	heat shock 70kDa protein 6 (HSP70B')	0	Hspa1a	Inducible heat shock protein 70	PATH:03040	Spliceosome	0.970793	0.421274
HSPA6	HSPA6	heat shock 70kDa protein 6 (HSP70B')	0	Hspa1a	Inducible heat shock protein 70	PATH:04010	MAPK signaling pathway	0.561375	0.985518
HSPA6	HSPA6	heat shock 70kDa protein 6 (HSP70B')	0	Hspa1a	Inducible heat shock protein 70	PATH:05134	Legionellosis	0.114455	1.78613
HSPA6	HSPA6	heat shock 70kDa protein 6 (HSP70B')	0	Hspa1a	Inducible heat shock protein 70	PATH:04915	Estrogen signaling pathway	0.844042	0.640509
HSPA6	HSPA6	heat shock 70kDa protein 6 (HSP70B')	0	Hspa1a	Inducible heat shock protein 70	PATH:05145	Toxoplasmosis	0.293319	1.27236
HSPA6	HSPA6	heat shock 70kDa protein 6 (HSP70B')	0	Hspa1a	Inducible heat shock protein 70	PATH:05020	Prion diseases	0.133076	2.14598
HSPA6	HSPA6	heat shock 70kDa protein 6 (HSP70B')	0	Hspa1a	Inducible heat shock protein 70	PATH:04141	Protein processing in endoplasmic reticulum	0.153452	1.43474
HSPA6	HSPA6	heat shock 70kDa protein 6 (HSP70B')	0	Hspa1a	Inducible heat shock protein 70	PATH:05169	Epstein-Barr virus infection	0.622963	0.936864
HSPA6	HSPA6	heat shock 70kDa protein 6 (HSP70B')	0	Hspa1a	Inducible heat shock protein 70	PATH:05162	Measles	0.32543	1.24915
HSPA6	HSPA6	heat shock 70kDa protein 6 (HSP70B')	0	Hspa1a	Inducible heat shock protein 70	PATH:04144	Endocytosis	0.159381	1.38173
HSPA6	HSPA6	heat shock 70kDa protein 6 (HSP70B')	0	Hspa1a	Inducible heat shock protein 70	PATH:05164	Influenza A	0.283059	1.25085
CPOX	CPOX	coproporphyrinogen oxidase	0	Cpox	Coproporphyrinogen-III oxidase, mitochondrial	PATH:00860	Porphyrin and chlorophyll metabolism	0.364577	1.42659
CPOX	CPOX	coproporphyrinogen oxidase	0	Cpox	Coproporphyrinogen-III oxidase, mitochondrial	PATH:01100	Metabolic pathways	0.140728	1.16805
C-MET	C-MET	Hepatocyte growth factor receptor	0	Met	Met protein	PATH:05200	Pathways in cancer	0.0737957	1.428
C-MET	C-MET	Hepatocyte growth factor receptor	0	Met	Met protein	PATH:04060	Cytokine-cytokine receptor interaction	0.464196	1.05838
C-MET	C-MET	Hepatocyte growth factor receptor	0	Met	Met protein	PATH:05211	Renal cell carcinoma	0.285833	1.4331
C-MET	C-MET	Hepatocyte growth factor receptor	0	Met	Met protein	PATH:05202	Transcriptional misregulation in cancer	0.266901	1.27158
C-MET	C-MET	Hepatocyte growth factor receptor	0	Met	Met protein	PATH:05144	Malaria	0.126245	1.9739
C-MET	C-MET	Hepatocyte growth factor receptor	0	Met	Met protein	PATH:05120	Epithelial cell signaling in Helicobacter pylori infection	0.268195	1.47347
C-MET	C-MET	Hepatocyte growth factor receptor	0	Met	Met protein	PATH:04510	Focal adhesion	0.0160824	1.83717
C-MET	C-MET	Hepatocyte growth factor receptor	0	Met	Met protein	PATH:04015	Rap1 signaling pathway	0.568154	0.982314
C-MET	C-MET	Hepatocyte growth factor receptor	0	Met	Met protein	PATH:04144	Endocytosis	0.159381	1.38173
C-MET	C-MET	Hepatocyte growth factor receptor	0	Met	Met protein	PATH:04151	PI3K-Akt signaling pathway	0.0683023	1.43065
C-MET	C-MET	Hepatocyte growth factor receptor	0	Met	Met protein	PATH:04014	Ras signaling pathway	0.223658	1.28476
C-MET	C-MET	Hepatocyte growth factor receptor	0	Met	Met protein	PATH:05218	Melanoma	0.388315	1.28759
C-MET	C-MET	Hepatocyte growth factor receptor	0	Met	Met protein	PATH:04520	Adherens junction	0.866427	0.565494
C-MET	C-MET	Hepatocyte growth factor receptor	0	Met	Met protein	PATH:05100	Bacterial invasion of epithelial cells	0.565903	1.00835
C-MET	C-MET	Hepatocyte growth factor receptor	0	Met	Met protein	PATH:05206	MicroRNAs in cancer	0.637124	0.921151
C-MET	C-MET	Hepatocyte growth factor receptor	0	Met	Met protein	PATH:05205	Proteoglycans in cancer	0.241217	1.26261
C-MET	C-MET	Hepatocyte growth factor receptor	0	Met	Met protein	PATH:04360	Axon guidance	0.0037087	2.35977
NR4A3	NR4A3	nuclear receptor subfamily 4, group A, member 3	0	Nr4a3	Nr4a3 protein	PATH:05202	Transcriptional misregulation in cancer	0.266901	1.27158
HCFC2	HCFC2	host cell factor C2	0	Hcfc2	Hcfc2 protein	PATH:05168	Herpes simplex infection	0.49365	1.04143
CHRM3	CHRM3	Cholinergic receptor, muscarinic 3	0	Chrm3	Cholinergic receptor, muscarinic 3, cardiac	PATH:04020	Calcium signaling pathway	0.000309393	2.4748
CHRM3	CHRM3	Cholinergic receptor, muscarinic 3	0	Chrm3	Cholinergic receptor, muscarinic 3, cardiac	PATH:04810	Regulation of actin cytoskeleton	0.215084	1.29613
CHRM3	CHRM3	Cholinergic receptor, muscarinic 3	0	Chrm3	Cholinergic receptor, muscarinic 3, cardiac	PATH:04970	Salivary secretion	0.00224329	2.85318
CHRM3	CHRM3	Cholinergic receptor, muscarinic 3	0	Chrm3	Cholinergic receptor, muscarinic 3, cardiac	PATH:04971	Gastric acid secretion	0.29473	1.41374
CHRM3	CHRM3	Cholinergic receptor, muscarinic 3	0	Chrm3	Cholinergic receptor, muscarinic 3, cardiac	PATH:04972	Pancreatic secretion	0.032906	1.98411
CHRM3	CHRM3	Cholinergic receptor, muscarinic 3	0	Chrm3	Cholinergic receptor, muscarinic 3, cardiac	PATH:04725	Cholinergic synapse	0.768317	0.760847
CHRM3	CHRM3	Cholinergic receptor, muscarinic 3	0	Chrm3	Cholinergic receptor, muscarinic 3, cardiac	PATH:04080	Neuroactive ligand-receptor interaction	0.00117841	2.03212
CHRM3	CHRM3	Cholinergic receptor, muscarinic 3	0	Chrm3	Cholinergic receptor, muscarinic 3, cardiac	PATH:04911	Insulin secretion	0.601389	0.961991
IGF1	IGF1	Insulin-like growth factor I	8e-77	Igf1	Insulin-like growth factor I	PATH:05200	Pathways in cancer	0.0737957	1.428
IGF1	IGF1	Insulin-like growth factor I	8e-77	Igf1	Insulin-like growth factor I	PATH:04914	Progesterone-mediated oocyte maturation	0.659028	0.890353
IGF1	IGF1	Insulin-like growth factor I	8e-77	Igf1	Insulin-like growth factor I	PATH:05202	Transcriptional misregulation in cancer	0.266901	1.27158
IGF1	IGF1	Insulin-like growth factor I	8e-77	Igf1	Insulin-like growth factor I	PATH:05414	Dilated cardiomyopathy	0.157511	1.62737
IGF1	IGF1	Insulin-like growth factor I	8e-77	Igf1	Insulin-like growth factor I	PATH:04510	Focal adhesion	0.0160824	1.83717
IGF1	IGF1	Insulin-like growth factor I	8e-77	Igf1	Insulin-like growth factor I	PATH:04015	Rap1 signaling pathway	0.568154	0.982314
IGF1	IGF1	Insulin-like growth factor I	8e-77	Igf1	Insulin-like growth factor I	PATH:04066	HIF-1 signaling pathway	0.105228	1.68134
IGF1	IGF1	Insulin-like growth factor I	8e-77	Igf1	Insulin-like growth factor I	PATH:04068	FoxO signaling pathway	0.741677	0.804742
IGF1	IGF1	Insulin-like growth factor I	8e-77	Igf1	Insulin-like growth factor I	PATH:04750	Inflammatory mediator regulation of TRP channels	0.318211	1.28476
IGF1	IGF1	Insulin-like growth factor I	8e-77	Igf1	Insulin-like growth factor I	PATH:04913	Ovarian steroidogenesis	0.0729013	2.16448
IGF1	IGF1	Insulin-like growth factor I	8e-77	Igf1	Insulin-like growth factor I	PATH:04960	Aldosterone-regulated sodium reabsorption	0.602968	0.996347
IGF1	IGF1	Insulin-like growth factor I	8e-77	Igf1	Insulin-like growth factor I	PATH:04150	mTOR signaling pathway	0.233708	1.56144
IGF1	IGF1	Insulin-like growth factor I	8e-77	Igf1	Insulin-like growth factor I	PATH:04151	PI3K-Akt signaling pathway	0.0683023	1.43065
IGF1	IGF1	Insulin-like growth factor I	8e-77	Igf1	Insulin-like growth factor I	PATH:04114	Oocyte meiosis	0.532828	1.02901
IGF1	IGF1	Insulin-like growth factor I	8e-77	Igf1	Insulin-like growth factor I	PATH:04115	p53 signaling pathway	0.00987046	2.55162
IGF1	IGF1	Insulin-like growth factor I	8e-77	Igf1	Insulin-like growth factor I	PATH:04014	Ras signaling pathway	0.223658	1.28476
IGF1	IGF1	Insulin-like growth factor I	8e-77	Igf1	Insulin-like growth factor I	PATH:05410	Hypertrophic cardiomyopathy (HCM)	0.0242683	2.29646
IGF1	IGF1	Insulin-like growth factor I	8e-77	Igf1	Insulin-like growth factor I	PATH:04730	Long-term depression	0.167181	1.67386
IGF1	IGF1	Insulin-like growth factor I	8e-77	Igf1	Insulin-like growth factor I	PATH:05218	Melanoma	0.388315	1.28759
IGF1	IGF1	Insulin-like growth factor I	8e-77	Igf1	Insulin-like growth factor I	PATH:05215	Prostate cancer	0.403371	1.21647
IGF1	IGF1	Insulin-like growth factor I	8e-77	Igf1	Insulin-like growth factor I	PATH:05214	Glioma	0.780832	0.697443
IGF1	IGF1	Insulin-like growth factor I	8e-77	Igf1	Insulin-like growth factor I	PATH:05205	Proteoglycans in cancer	0.241217	1.26261
HSD3B1	HSD3B1	3beta-hydroxysteroid dehydrogenase/isomerase	7e-166	Hsd3b2	3 beta-hydroxysteroid dehydrogenase/Delta 5-->4-isomerase type 2	PATH:00140	Steroid hormone biosynthesis	0.720604	0.804742
HSD3B1	HSD3B1	3beta-hydroxysteroid dehydrogenase/isomerase	7e-166	Hsd3b2	3 beta-hydroxysteroid dehydrogenase/Delta 5-->4-isomerase type 2	PATH:04913	Ovarian steroidogenesis	0.0729013	2.16448
HSD3B1	HSD3B1	3beta-hydroxysteroid dehydrogenase/isomerase	7e-166	Hsd3b2	3 beta-hydroxysteroid dehydrogenase/Delta 5-->4-isomerase type 2	PATH:01100	Metabolic pathways	0.140728	1.16805
GSTA1-1	GSTA1-1	Glutathione S-transferase	1e-99	Gsta1	Glutathione S-transferase A1	PATH:00480	Glutathione metabolism	0.0644855	2.24178
GSTA1-1	GSTA1-1	Glutathione S-transferase	1e-99	Gsta1	Glutathione S-transferase A1	PATH:00982	Drug metabolism - cytochrome P450	0.140583	1.68348
GSTA1-1	GSTA1-1	Glutathione S-transferase	1e-99	Gsta1	Glutathione S-transferase A1	PATH:00980	Metabolism of xenobiotics by cytochrome P450	0.543378	1.02565
GSTA1-1	GSTA1-1	Glutathione S-transferase	1e-99	Gsta1	Glutathione S-transferase A1	PATH:05204	Chemical carcinogenesis	0.268946	1.41056
PRMT5	PRMT5	protein arginine methyltransferase 5	0	Prmt5	Protein arginine N-methyltransferase 5	PATH:03013	RNA transport	0.964205	0.478247
CA5A	CA5A	carbonic anhydrase VA, mitochondrial	4e-114	Car5a	Carbonic anhydrase 5A, mitochondrial	PATH:00910	Nitrogen metabolism	0.104509	2.85318
EPHB1	EPHB1	EPH receptor B1	0	Ephb1	Putative uncharacterized protein	PATH:04360	Axon guidance	0.0037087	2.35977
ERBB4	ERBB4	v-erb-a erythroblastic leukemia viral oncogene homolog 4 (avian)	0	Erbb4	Receptor tyrosine-protein kinase erbB-4	PATH:04020	Calcium signaling pathway	0.000309393	2.4748
ERBB4	ERBB4	v-erb-a erythroblastic leukemia viral oncogene homolog 4 (avian)	0	Erbb4	Receptor tyrosine-protein kinase erbB-4	PATH:04012	ErbB signaling pathway	0.394301	1.23078
ERBB4	ERBB4	v-erb-a erythroblastic leukemia viral oncogene homolog 4 (avian)	0	Erbb4	Receptor tyrosine-protein kinase erbB-4	PATH:04144	Endocytosis	0.159381	1.38173
ERBB4	ERBB4	v-erb-a erythroblastic leukemia viral oncogene homolog 4 (avian)	0	Erbb4	Receptor tyrosine-protein kinase erbB-4	PATH:05205	Proteoglycans in cancer	0.241217	1.26261
LOC101116286	LOC101116286	tubulin alpha-1D chain-like	0	Tuba1c	Tubulin alpha-1C chain	PATH:05130	Pathogenic Escherichia coli infection	0.0252192	2.61541
LOC101116286	LOC101116286	tubulin alpha-1D chain-like	0	Tuba1c	Tubulin alpha-1C chain	PATH:04540	Gap junction	0.129809	1.72309
LOC101116286	LOC101116286	tubulin alpha-1D chain-like	0	Tuba1c	Tubulin alpha-1C chain	PATH:04145	Phagosome	0.134181	1.47694
SH3GL2	SH3GL2	SH3-domain GRB2-like 2	0	Sh3gl2	Endophilin-A1	PATH:04144	Endocytosis	0.159381	1.38173
NNOS	NNOS	Nitric oxide synthase, brain	0	Nos1	Nitric oxide synthase, brain	PATH:04020	Calcium signaling pathway	0.000309393	2.4748
NNOS	NNOS	Nitric oxide synthase, brain	0	Nos1	Nitric oxide synthase, brain	PATH:04970	Salivary secretion	0.00224329	2.85318
NNOS	NNOS	Nitric oxide synthase, brain	0	Nos1	Nitric oxide synthase, brain	PATH:04713	Circadian entrainment	0.187625	1.54172
NNOS	NNOS	Nitric oxide synthase, brain	0	Nos1	Nitric oxide synthase, brain	PATH:05014	Amyotrophic lateral sclerosis (ALS)	0.184664	1.71502
NNOS	NNOS	Nitric oxide synthase, brain	0	Nos1	Nitric oxide synthase, brain	PATH:00330	Arginine and proline metabolism	0.0415043	2.32481
NNOS	NNOS	Nitric oxide synthase, brain	0	Nos1	Nitric oxide synthase, brain	PATH:04730	Long-term depression	0.167181	1.67386
NNOS	NNOS	Nitric oxide synthase, brain	0	Nos1	Nitric oxide synthase, brain	PATH:05010	Alzheimer's disease	0.89798	0.643794
NNOS	NNOS	Nitric oxide synthase, brain	0	Nos1	Nitric oxide synthase, brain	PATH:04145	Phagosome	0.134181	1.47694
NNOS	NNOS	Nitric oxide synthase, brain	0	Nos1	Nitric oxide synthase, brain	PATH:01100	Metabolic pathways	0.140728	1.16805
TP73	TP73	tumor protein p73	0	Trp73	Tumor protein p73	PATH:04115	p53 signaling pathway	0.00987046	2.55162
TP73	TP73	tumor protein p73	0	Trp73	Tumor protein p73	PATH:04722	Neurotrophin signaling pathway	0.947768	0.475529
TP73	TP73	tumor protein p73	0	Trp73	Tumor protein p73	PATH:05162	Measles	0.32543	1.24915
TP73	TP73	tumor protein p73	0	Trp73	Tumor protein p73	PATH:04390	Hippo signaling pathway	0.0739997	1.66278
WBSCR17	WBSCR17	Williams-Beuren syndrome chromosome region 17	0	Wbscr17	Putative polypeptide N-acetylgalactosaminyltransferase-like protein 3	PATH:00512	Mucin type O-Glycan biosynthesis	0.775762	0.674945
WBSCR17	WBSCR17	Williams-Beuren syndrome chromosome region 17	0	Wbscr17	Putative polypeptide N-acetylgalactosaminyltransferase-like protein 3	PATH:01100	Metabolic pathways	0.140728	1.16805
HPGD	HPGD	hydroxyprostaglandin dehydrogenase 15-(NAD)	6e-128	Hpgd	15-hydroxyprostaglandin dehydrogenase [NAD(+)]	PATH:05202	Transcriptional misregulation in cancer	0.266901	1.27158
FDPS	FDPS	farnesyl diphosphate synthase	0	Fdps	Putative uncharacterized protein	PATH:05166	HTLV-I infection	0.420786	1.08894
FDPS	FDPS	farnesyl diphosphate synthase	0	Fdps	Putative uncharacterized protein	PATH:00900	Terpenoid backbone biosynthesis	0.025866	3.98539
FDPS	FDPS	farnesyl diphosphate synthase	0	Fdps	Putative uncharacterized protein	PATH:01100	Metabolic pathways	0.140728	1.16805
FDPS	FDPS	farnesyl diphosphate synthase	0	Fdps	Putative uncharacterized protein	PATH:05164	Influenza A	0.283059	1.25085
THBS3	THBS3	thrombospondin 3	0	Thbs3	Thrombospondin-3	PATH:04151	PI3K-Akt signaling pathway	0.0683023	1.43065
THBS3	THBS3	thrombospondin 3	0	Thbs3	Thrombospondin-3	PATH:05144	Malaria	0.126245	1.9739
THBS3	THBS3	thrombospondin 3	0	Thbs3	Thrombospondin-3	PATH:04512	ECM-receptor interaction	0.00694329	2.55729
THBS3	THBS3	thrombospondin 3	0	Thbs3	Thrombospondin-3	PATH:04510	Focal adhesion	0.0160824	1.83717
THBS3	THBS3	thrombospondin 3	0	Thbs3	Thrombospondin-3	PATH:04145	Phagosome	0.134181	1.47694
THBS3	THBS3	thrombospondin 3	0	Thbs3	Thrombospondin-3	PATH:04350	TGF-beta signaling pathway	0.888653	0.529704
CAV2	CAV2	Caveolin-2	2e-81	Cav2	Caveolin-2	PATH:04510	Focal adhesion	0.0160824	1.83717
CAV2	CAV2	Caveolin-2	2e-81	Cav2	Caveolin-2	PATH:05100	Bacterial invasion of epithelial cells	0.565903	1.00835
CAV2	CAV2	Caveolin-2	2e-81	Cav2	Caveolin-2	PATH:04144	Endocytosis	0.159381	1.38173
CAV2	CAV2	Caveolin-2	2e-81	Cav2	Caveolin-2	PATH:05205	Proteoglycans in cancer	0.241217	1.26261
LOC101112009	LOC101112009	uncharacterized LOC101112009	3e-89	Bag2	BAG family molecular chaperone regulator 2	PATH:04141	Protein processing in endoplasmic reticulum	0.153452	1.43474
PPARGC1A	PPARGC1A	Peroxisome proliferator activated receptor gamma coactivator-1	0	Ppargc1a	Peroxisome proliferator-activated receptor gamma coactivator 1-alpha	PATH:05016	Huntington's disease	0.436408	1.09079
PPARGC1A	PPARGC1A	Peroxisome proliferator activated receptor gamma coactivator-1	0	Ppargc1a	Peroxisome proliferator-activated receptor gamma coactivator 1-alpha	PATH:04920	Adipocytokine signaling pathway	0.0233969	2.46156
PPARGC1A	PPARGC1A	Peroxisome proliferator activated receptor gamma coactivator-1	0	Ppargc1a	Peroxisome proliferator-activated receptor gamma coactivator 1-alpha	PATH:04910	Insulin signaling pathway	0.67843	0.877901
SLC25A5	SLC25A5	SLC25A5	2e-173	Slc25a5	Solute carrier family 25 member 5	PATH:04020	Calcium signaling pathway	0.000309393	2.4748
SLC25A5	SLC25A5	SLC25A5	2e-173	Slc25a5	Solute carrier family 25 member 5	PATH:05016	Huntington's disease	0.436408	1.09079
SLC25A5	SLC25A5	SLC25A5	2e-173	Slc25a5	Solute carrier family 25 member 5	PATH:04022	cGMP-PKG signaling pathway	0.395136	1.14823
SLC25A5	SLC25A5	SLC25A5	2e-173	Slc25a5	Solute carrier family 25 member 5	PATH:05166	HTLV-I infection	0.420786	1.08894
SLC25A5	SLC25A5	SLC25A5	2e-173	Slc25a5	Solute carrier family 25 member 5	PATH:05012	Parkinson's disease	0.956833	0.495226
CP	CP	Ceruloplasmin	0	Cp	Ceruloplasmin, isoform CRA_a	PATH:00860	Porphyrin and chlorophyll metabolism	0.364577	1.42659
PRKAA2	PRKAA2	AMP-activated protein kinase alpha2 subunit	0	Prkaa2	AMP-activated protein kinase alpha-2 variant B	PATH:04150	mTOR signaling pathway	0.233708	1.56144
PRKAA2	PRKAA2	AMP-activated protein kinase alpha2 subunit	0	Prkaa2	AMP-activated protein kinase alpha-2 variant B	PATH:04151	PI3K-Akt signaling pathway	0.0683023	1.43065
PRKAA2	PRKAA2	AMP-activated protein kinase alpha2 subunit	0	Prkaa2	AMP-activated protein kinase alpha-2 variant B	PATH:05410	Hypertrophic cardiomyopathy (HCM)	0.0242683	2.29646
PRKAA2	PRKAA2	AMP-activated protein kinase alpha2 subunit	0	Prkaa2	AMP-activated protein kinase alpha-2 variant B	PATH:04932	Non-alcoholic fatty liver disease (NAFLD)	0.847022	0.70528
PRKAA2	PRKAA2	AMP-activated protein kinase alpha2 subunit	0	Prkaa2	AMP-activated protein kinase alpha-2 variant B	PATH:04068	FoxO signaling pathway	0.741677	0.804742
PRKAA2	PRKAA2	AMP-activated protein kinase alpha2 subunit	0	Prkaa2	AMP-activated protein kinase alpha-2 variant B	PATH:04140	Regulation of autophagy	0.822374	0.581203
PRKAA2	PRKAA2	AMP-activated protein kinase alpha2 subunit	0	Prkaa2	AMP-activated protein kinase alpha-2 variant B	PATH:04920	Adipocytokine signaling pathway	0.0233969	2.46156
PRKAA2	PRKAA2	AMP-activated protein kinase alpha2 subunit	0	Prkaa2	AMP-activated protein kinase alpha-2 variant B	PATH:04921	Oxytocin signaling pathway	0.221487	1.35866
PRKAA2	PRKAA2	AMP-activated protein kinase alpha2 subunit	0	Prkaa2	AMP-activated protein kinase alpha-2 variant B	PATH:04910	Insulin signaling pathway	0.67843	0.877901
PRKAA2	PRKAA2	AMP-activated protein kinase alpha2 subunit	0	Prkaa2	AMP-activated protein kinase alpha-2 variant B	PATH:04710	Circadian rhythm	0.448924	1.34989
TUBB4B	TUBB4B	tubulin, beta 4B class IVb	2e-70	Tubb4b	Tubulin beta-4B chain	PATH:05130	Pathogenic Escherichia coli infection	0.0252192	2.61541
TUBB4B	TUBB4B	tubulin, beta 4B class IVb	2e-70	Tubb4b	Tubulin beta-4B chain	PATH:04540	Gap junction	0.129809	1.72309
TUBB4B	TUBB4B	tubulin, beta 4B class IVb	2e-70	Tubb4b	Tubulin beta-4B chain	PATH:04145	Phagosome	0.134181	1.47694
RXFP1	RXFP1	relaxin/insulin-like family peptide receptor 1	0	Rxfp1	Relaxin receptor 1	PATH:04080	Neuroactive ligand-receptor interaction	0.00117841	2.03212
SORBS1	SORBS1	sorbin and SH3 domain containing 1	0	Sorbs1	Sorbin and SH3 domain-containing protein 1	PATH:04520	Adherens junction	0.866427	0.565494
SORBS1	SORBS1	sorbin and SH3 domain containing 1	0	Sorbs1	Sorbin and SH3 domain-containing protein 1	PATH:03320	PPAR signaling pathway	0.100107	1.85396
SORBS1	SORBS1	sorbin and SH3 domain containing 1	0	Sorbs1	Sorbin and SH3 domain-containing protein 1	PATH:04910	Insulin signaling pathway	0.67843	0.877901
ACTC1	ACTC1	actin, alpha, cardiac muscle 1	0	Actc1	Actin, alpha cardiac muscle 1	PATH:04261	Adrenergic signaling in cardiomyocytes	0.210998	1.37653
ACTC1	ACTC1	actin, alpha, cardiac muscle 1	0	Actc1	Actin, alpha cardiac muscle 1	PATH:04260	Cardiac muscle contraction	0.789799	0.713294
ACTC1	ACTC1	actin, alpha, cardiac muscle 1	0	Actc1	Actin, alpha cardiac muscle 1	PATH:05414	Dilated cardiomyopathy	0.157511	1.62737
ACTC1	ACTC1	actin, alpha, cardiac muscle 1	0	Actc1	Actin, alpha cardiac muscle 1	PATH:05410	Hypertrophic cardiomyopathy (HCM)	0.0242683	2.29646
CHRNA6	CHRNA6	cholinergic receptor, nicotinic, alpha 6 (neuronal)	0	Chrna6	Neuronal nicotinic acetylcholine receptor alpha6 subunit	PATH:05033	Nicotine addiction	0.167441	1.94635
CHRNA6	CHRNA6	cholinergic receptor, nicotinic, alpha 6 (neuronal)	0	Chrna6	Neuronal nicotinic acetylcholine receptor alpha6 subunit	PATH:04725	Cholinergic synapse	0.768317	0.760847
CHRNA6	CHRNA6	cholinergic receptor, nicotinic, alpha 6 (neuronal)	0	Chrna6	Neuronal nicotinic acetylcholine receptor alpha6 subunit	PATH:04080	Neuroactive ligand-receptor interaction	0.00117841	2.03212
PON3	PON3	Paraoxonase 3	2e-170	Pon3	Serum paraoxonase/lactonase 3	PATH:01100	Metabolic pathways	0.140728	1.16805
DSP	DSP	desmoplakin	0	Dsp	Desmoplakin	PATH:05412	Arrhythmogenic right ventricular cardiomyopathy (ARVC)	0.0306454	2.32481
TUBA4A	TUBA4A	Alpha-tubulin 1	0	Tuba1b	Alpha-tubulin	PATH:05130	Pathogenic Escherichia coli infection	0.0252192	2.61541
TUBA4A	TUBA4A	Alpha-tubulin 1	0	Tuba1b	Alpha-tubulin	PATH:04540	Gap junction	0.129809	1.72309
TUBA4A	TUBA4A	Alpha-tubulin 1	0	Tuba1b	Alpha-tubulin	PATH:04145	Phagosome	0.134181	1.47694
DNAI2	DNAI2	dynein, axonemal, intermediate chain 2	0	Dnaic2	Dynein intermediate chain 2, axonemal	PATH:05016	Huntington's disease	0.436408	1.09079
SLC34A2	SLC34A2	solute carrier family 34 (sodium phosphate), member 2	0	Slc34a2	Sodium-dependent phosphate transport protein 2B	PATH:04978	Mineral absorption	0.00812314	3.04339
MMP1	MMP1	matrix metallopeptidase 1 (interstitial collagenase)	3e-151	Mmp1a	Interstitial collagenase A	PATH:05200	Pathways in cancer	0.0737957	1.428
MMP1	MMP1	matrix metallopeptidase 1 (interstitial collagenase)	3e-151	Mmp1a	Interstitial collagenase A	PATH:05219	Bladder cancer	0.301478	1.60948
MMP1	MMP1	matrix metallopeptidase 1 (interstitial collagenase)	3e-151	Mmp1a	Interstitial collagenase A	PATH:05323	Rheumatoid arthritis	0.226509	1.45013
MMP1	MMP1	matrix metallopeptidase 1 (interstitial collagenase)	3e-151	Mmp1a	Interstitial collagenase A	PATH:03320	PPAR signaling pathway	0.100107	1.85396
EXO1	EXO1	exonuclease 1	0	Exo1	Exonuclease 1	PATH:03430	Mismatch repair	0.658772	0.951059
CCKBR	CCKBR	cholecystokinin B receptor	0	Cckbr	Gastrin/cholecystokinin type B receptor	PATH:04020	Calcium signaling pathway	0.000309393	2.4748
CCKBR	CCKBR	cholecystokinin B receptor	0	Cckbr	Gastrin/cholecystokinin type B receptor	PATH:04971	Gastric acid secretion	0.29473	1.41374
CCKBR	CCKBR	cholecystokinin B receptor	0	Cckbr	Gastrin/cholecystokinin type B receptor	PATH:04080	Neuroactive ligand-receptor interaction	0.00117841	2.03212
CRY1	CRY1	Cryptochrome 1	0	Cry1	Cryptochrome-1	PATH:04710	Circadian rhythm	0.448924	1.34989
TUBB6	TUBB6	tubulin, beta 6 class V	0	Tubb6	Putative uncharacterized protein	PATH:05130	Pathogenic Escherichia coli infection	0.0252192	2.61541
TUBB6	TUBB6	tubulin, beta 6 class V	0	Tubb6	Putative uncharacterized protein	PATH:04540	Gap junction	0.129809	1.72309
TUBB6	TUBB6	tubulin, beta 6 class V	0	Tubb6	Putative uncharacterized protein	PATH:04145	Phagosome	0.134181	1.47694
MMP7	MMP7	Matrix metallopeptidase 7	2e-104	Mmp7	Matrilysin	PATH:04310	Wnt signaling pathway	0.449214	1.10123
DNAJB11	DNAJB11	DnaJ (Hsp40) homolog, subfamily B, member 11	0	Dnajb11	DnaJ homolog subfamily B member 11	PATH:04141	Protein processing in endoplasmic reticulum	0.153452	1.43474
LOC101121418	LOC101121418	uncharacterized LOC101121418	3e-98	Kdelr3	ER lumen protein retaining receptor 3	PATH:05110	Vibrio cholerae infection	0.184664	1.71502
FOXA2	FOXA2	forkhead box A2	1e-166	Foxa2	Hepatocyte nuclear factor 3-beta	PATH:04950	Maturity onset diabetes of the young	0.0950719	2.98904
MTMR7	MTMR7	myotubularin related protein 7	0	Mtmr7	Myotubularin-related protein 7	PATH:00051	Fructose and mannose metabolism	0.185676	1.85985
CFTR	CFTR	Cystic fibrosis transmembrane conductance regulator	0	Cftr	Cystic fibrosis transmembrane conductance regulator	PATH:04971	Gastric acid secretion	0.29473	1.41374
CFTR	CFTR	Cystic fibrosis transmembrane conductance regulator	0	Cftr	Cystic fibrosis transmembrane conductance regulator	PATH:04972	Pancreatic secretion	0.032906	1.98411
CFTR	CFTR	Cystic fibrosis transmembrane conductance regulator	0	Cftr	Cystic fibrosis transmembrane conductance regulator	PATH:04976	Bile secretion	0.0244632	2.17951
CFTR	CFTR	Cystic fibrosis transmembrane conductance regulator	0	Cftr	Cystic fibrosis transmembrane conductance regulator	PATH:05110	Vibrio cholerae infection	0.184664	1.71502
CFTR	CFTR	Cystic fibrosis transmembrane conductance regulator	0	Cftr	Cystic fibrosis transmembrane conductance regulator	PATH:02010	ABC transporters	0.192569	1.68736
EREG	EREG	epiregulin	2e-70	Ereg	Proepiregulin	PATH:04012	ErbB signaling pathway	0.394301	1.23078
RELN	RELN	reelin	0	Reln	Reelin splicing isoform MR-1A	PATH:04151	PI3K-Akt signaling pathway	0.0683023	1.43065
RELN	RELN	reelin	0	Reln	Reelin splicing isoform MR-1A	PATH:04512	ECM-receptor interaction	0.00694329	2.55729
RELN	RELN	reelin	0	Reln	Reelin splicing isoform MR-1A	PATH:04510	Focal adhesion	0.0160824	1.83717
LOC101121396	LOC101121396	tubulin alpha-1C chain-like	0	Tuba1c	Tubulin alpha-1C chain	PATH:05130	Pathogenic Escherichia coli infection	0.0252192	2.61541
LOC101121396	LOC101121396	tubulin alpha-1C chain-like	0	Tuba1c	Tubulin alpha-1C chain	PATH:04540	Gap junction	0.129809	1.72309
LOC101121396	LOC101121396	tubulin alpha-1C chain-like	0	Tuba1c	Tubulin alpha-1C chain	PATH:04145	Phagosome	0.134181	1.47694
ATP6V1C2	ATP6V1C2	ATPase, H+ transporting, lysosomal 42kDa, V1 subunit C2	0	Atp6v1c2	V-type proton ATPase subunit C 2	PATH:00190	Oxidative phosphorylation	0.97942	0.394779
ATP6V1C2	ATP6V1C2	ATPase, H+ transporting, lysosomal 42kDa, V1 subunit C2	0	Atp6v1c2	V-type proton ATPase subunit C 2	PATH:05120	Epithelial cell signaling in Helicobacter pylori infection	0.268195	1.47347
ATP6V1C2	ATP6V1C2	ATPase, H+ transporting, lysosomal 42kDa, V1 subunit C2	0	Atp6v1c2	V-type proton ATPase subunit C 2	PATH:04966	Collecting duct acid secretion	0.368459	1.60948
ATP6V1C2	ATP6V1C2	ATPase, H+ transporting, lysosomal 42kDa, V1 subunit C2	0	Atp6v1c2	V-type proton ATPase subunit C 2	PATH:05323	Rheumatoid arthritis	0.226509	1.45013
ATP6V1C2	ATP6V1C2	ATPase, H+ transporting, lysosomal 42kDa, V1 subunit C2	0	Atp6v1c2	V-type proton ATPase subunit C 2	PATH:04721	Synaptic vesicle cycle	0.123701	1.84617
ATP6V1C2	ATP6V1C2	ATPase, H+ transporting, lysosomal 42kDa, V1 subunit C2	0	Atp6v1c2	V-type proton ATPase subunit C 2	PATH:04145	Phagosome	0.134181	1.47694
ATP6V1C2	ATP6V1C2	ATPase, H+ transporting, lysosomal 42kDa, V1 subunit C2	0	Atp6v1c2	V-type proton ATPase subunit C 2	PATH:05110	Vibrio cholerae infection	0.184664	1.71502
ATP6V1C2	ATP6V1C2	ATPase, H+ transporting, lysosomal 42kDa, V1 subunit C2	0	Atp6v1c2	V-type proton ATPase subunit C 2	PATH:01100	Metabolic pathways	0.140728	1.16805
NUP205	NUP205	nucleoporin 205kDa	0	Nup205	Nucleoporin 205	PATH:03013	RNA transport	0.964205	0.478247
CKB	CKB	Creatine kinase B	7e-87	Ckb	Creatine kinase B-type	PATH:00330	Arginine and proline metabolism	0.0415043	2.32481
CKB	CKB	Creatine kinase B	7e-87	Ckb	Creatine kinase B-type	PATH:01100	Metabolic pathways	0.140728	1.16805
AP1M2	AP1M2	adaptor-related protein complex 1, mu 2 subunit	0	Ap1m2	Putative uncharacterized protein	PATH:04142	Lysosome	0.938264	0.494251
AREG	AREG	amphiregulin	8e-73	Areg	Amphiregulin	PATH:04012	ErbB signaling pathway	0.394301	1.23078
AREG	AREG	amphiregulin	8e-73	Areg	Amphiregulin	PATH:04390	Hippo signaling pathway	0.0739997	1.66278
SGMS2	SGMS2	sphingomyelin synthase 2	0	Sgms2	Phosphatidylcholine:ceramide cholinephosphotransferase 2	PATH:00600	Sphingolipid metabolism	0.682663	0.854012
SGMS2	SGMS2	sphingomyelin synthase 2	0	Sgms2	Phosphatidylcholine:ceramide cholinephosphotransferase 2	PATH:01100	Metabolic pathways	0.140728	1.16805

## Sheet: UpPathway_Result
PathwayID	PathwayTerm	DifGene	AllDifGene	GeneInPathwayID	AllGene	P-Value	FDR	Enrichment	(-log2P)
PATH:03010	Ribosome	94	509	236	7365	9.78598e-33	2.42692e-30	5.76329	106.333
PATH:05322	Systemic lupus erythematosus	37	509	142	7365	5.92995e-10	7.35314e-08	3.77023	30.6513
PATH:04142	Lysosome	28	509	127	7365	1.07987e-06	8.92695e-05	3.19014	19.8207
PATH:05034	Alcoholism	33	509	182	7365	5.50944e-06	0.000341585	2.6236	17.4697
PATH:04380	Osteoclast differentiation	26	509	130	7365	1.126e-05	0.000558495	2.89391	16.4384
PATH:04145	Phagosome	30	509	170	7365	2.16638e-05	0.000895437	2.55345	15.4944
PATH:05150	Staphylococcus aureus infection	16	509	62	7365	3.86862e-05	0.0013706	3.73408	14.6578
PATH:00190	Oxidative phosphorylation	27	509	159	7365	9.27369e-05	0.0026796	2.45709	13.3965
PATH:05152	Tuberculosis	31	509	196	7365	9.72434e-05	0.0026796	2.28855	13.328
PATH:04666	Fc gamma R-mediated phagocytosis	18	509	97	7365	0.000489741	0.0121456	2.68507	10.9957
PATH:05140	Leishmaniasis	15	509	77	7365	0.000893272	0.0201392	2.81874	10.1286
PATH:05203	Viral carcinogenesis	30	509	225	7365	0.00147111	0.0304028	1.92927	9.40888
PATH:05323	Rheumatoid arthritis	17	509	101	7365	0.00174824	0.0333511	2.43547	9.15988
PATH:00860	Porphyrin and chlorophyll metabolism	10	509	44	7365	0.00231752	0.0410531	3.28853	8.75321
PATH:05010	Alzheimer's disease	26	509	195	7365	0.00284504	0.0470379	1.92927	8.45734
PATH:04978	Mineral absorption	11	509	55	7365	0.00341375	0.0529132	2.89391	8.19443
PATH:05133	Pertussis	13	509	81	7365	0.00795842	0.116099	2.32227	6.9733
PATH:04932	Non-alcoholic fatty liver disease (NAFLD)	22	509	178	7365	0.0118241	0.158707	1.78837	6.40213
PATH:05016	Huntington's disease	25	509	211	7365	0.012159	0.158707	1.7144	6.36184
PATH:04620	Toll-like receptor signaling pathway	15	509	112	7365	0.0185365	0.229853	1.93789	5.75348
PATH:05330	Allograft rejection	8	509	46	7365	0.0226773	0.256687	2.51644	5.46261
PATH:05012	Parkinson's disease	20	509	169	7365	0.0227706	0.256687	1.71237	5.45669
PATH:05332	Graft-versus-host disease	9	509	58	7365	0.0289852	0.312536	2.24527	5.10854
PATH:04066	HIF-1 signaling pathway	14	509	112	7365	0.035176	0.363485	1.80869	4.82927
PATH:05202	Transcriptional misregulation in cancer	20	509	181	7365	0.039738	0.394201	1.59885	4.65334
PATH:04940	Type I diabetes mellitus	8	509	54	7365	0.0467658	0.446074	2.14364	4.4184
PATH:05132	Salmonella infection	12	509	97	7365	0.0511949	0.452762	1.79005	4.28785
PATH:04662	B cell receptor signaling pathway	10	509	76	7365	0.0522784	0.452762	1.90389	4.25764
PATH:04650	Natural killer cell mediated cytotoxicity	16	509	142	7365	0.0529439	0.452762	1.63037	4.23939
PATH:05310	Asthma	5	509	28	7365	0.0598386	0.494666	2.58385	4.06278
PATH:03320	PPAR signaling pathway	10	509	79	7365	0.0631568	0.505254	1.83159	3.98492
PATH:04621	NOD-like receptor signaling pathway	8	509	59	7365	0.0680814	0.521694	1.96197	3.8766
PATH:05020	Prion diseases	6	509	39	7365	0.069419	0.521694	2.22608	3.84853
PATH:05320	Autoimmune thyroid disease	8	509	60	7365	0.0729542	0.531308	1.92927	3.77687
PATH:04672	Intestinal immune network for IgA production	7	509	50	7365	0.074983	0.531308	2.02574	3.73729
PATH:05014	Amyotrophic lateral sclerosis (ALS)	8	509	61	7365	0.0780319	0.537553	1.89765	3.67979
PATH:04640	Hematopoietic cell lineage	11	509	95	7365	0.0835689	0.560138	1.67542	3.58089
PATH:04611	Platelet activation	14	509	133	7365	0.0978423	0.63855	1.52311	3.3534
PATH:04062	Chemokine signaling pathway	18	509	184	7365	0.10948	0.696181	1.4155	3.19126
PATH:04612	Antigen processing and presentation	9	509	80	7365	0.123393	0.765034	1.62782	3.01867
PATH:04966	Collecting duct acid secretion	4	509	26	7365	0.126724	0.766527	2.22608	2.98024
PATH:04610	Complement and coagulation cascades	9	509	82	7365	0.136069	0.784769	1.58812	2.87759
PATH:04664	Fc epsilon RI signaling pathway	9	509	82	7365	0.136069	0.784769	1.58812	2.87759
PATH:04122	Sulfur relay system	2	509	9	7365	0.1566	0.882446	3.21546	2.67485
PATH:04724	Glutamatergic synapse	13	509	134	7365	0.160121	0.882446	1.40376	2.64276
PATH:04260	Cardiac muscle contraction	9	509	88	7365	0.177838	0.94852	1.47984	2.49137
PATH:04670	Leukocyte transendothelial migration	12	509	125	7365	0.17976	0.94852	1.38908	2.47586
PATH:04668	TNF signaling pathway	11	509	115	7365	0.195409	1	1.38404	2.35543
PATH:04150	mTOR signaling pathway	7	509	67	7365	0.203191	1	1.51174	2.29909
PATH:05130	Pathogenic Escherichia coli infection	6	509	56	7365	0.212592	1	1.55031	2.23384
PATH:00051	Fructose and mannose metabolism	5	509	45	7365	0.221944	1	1.60773	2.17173
PATH:04722	Neurotrophin signaling pathway	12	509	132	7365	0.225412	1	1.31541	2.14936
PATH:00740	Riboflavin metabolism	2	509	12	7365	0.228695	1	2.41159	2.1285
PATH:05221	Acute myeloid leukemia	6	509	58	7365	0.233729	1	1.49685	2.09709
PATH:05120	Epithelial cell signaling in Helicobacter pylori infection	7	509	71	7365	0.241299	1	1.42658	2.0511
PATH:05131	Shigellosis	7	509	71	7365	0.241299	1	1.42658	2.0511
PATH:05142	Chagas disease	11	509	122	7365	0.245314	1	1.30463	2.0273
PATH:05211	Renal cell carcinoma	7	509	73	7365	0.261142	1	1.38749	1.93709
PATH:05416	Viral myocarditis	8	509	86	7365	0.264604	1	1.346	1.91809
PATH:05110	Vibrio cholerae infection	6	509	61	7365	0.266541	1	1.42323	1.90757
PATH:00520	Amino sugar and nucleotide sugar metabolism	5	509	50	7365	0.283715	1	1.44695	1.81749
PATH:04916	Melanogenesis	9	509	101	7365	0.284065	1	1.28937	1.81571
PATH:00730	Thiamine metabolism	1	509	4	7365	0.284435	1	3.61739	1.81383
PATH:04512	ECM-receptor interaction	8	509	90	7365	0.302355	1	1.28618	1.72569
PATH:05219	Bladder cancer	4	509	39	7365	0.30313	1	1.48406	1.72199
PATH:05210	Colorectal cancer	6	509	66	7365	0.323378	1	1.31541	1.62871
PATH:05321	Inflammatory bowel disease (IBD)	6	509	66	7365	0.323378	1	1.31541	1.62871
PATH:00524	Butirosin and neomycin biosynthesis	1	509	5	7365	0.330747	1	2.89391	1.5962
PATH:04727	GABAergic synapse	8	509	93	7365	0.33139	1	1.24469	1.5934
PATH:04370	VEGF signaling pathway	7	509	80	7365	0.333524	1	1.26609	1.58414
PATH:05145	Toxoplasmosis	12	509	148	7365	0.343295	1	1.17321	1.54248
PATH:04721	Synaptic vesicle cycle	6	509	68	7365	0.346587	1	1.27672	1.52871
PATH:04713	Circadian entrainment	8	509	95	7365	0.350987	1	1.21849	1.51051
PATH:05134	Legionellosis	7	509	82	7365	0.354748	1	1.23521	1.49513
PATH:05100	Bacterial invasion of epithelial cells	7	509	83	7365	0.365408	1	1.22032	1.45242
PATH:00460	Cyanoamino acid metabolism	1	509	6	7365	0.374056	1	2.41159	1.41867
PATH:04915	Estrogen signaling pathway	8	509	98	7365	0.380605	1	1.18119	1.39363
PATH:04012	ErbB signaling pathway	7	509	85	7365	0.386778	1	1.19161	1.37042
PATH:04973	Carbohydrate digestion and absorption	4	509	45	7365	0.392697	1	1.28618	1.34851
PATH:00590	Arachidonic acid metabolism	7	509	87	7365	0.408163	1	1.16422	1.29278
PATH:00591	Linoleic acid metabolism	5	509	60	7365	0.41322	1	1.2058	1.27502
PATH:00511	Other glycan degradation	2	509	21	7365	0.443934	1	1.37805	1.17158
PATH:04964	Proximal tubule bicarbonate reclamation	2	509	21	7365	0.443934	1	1.37805	1.17158
PATH:00250	Alanine, aspartate and glutamate metabolism	3	509	35	7365	0.449844	1	1.24025	1.1525
PATH:00600	Sphingolipid metabolism	4	509	49	7365	0.451559	1	1.18119	1.14701
PATH:04962	Vasopressin-regulated water reabsorption	4	509	49	7365	0.451559	1	1.18119	1.14701
PATH:04064	NF-kappa B signaling pathway	7	509	92	7365	0.461289	1	1.10094	1.11626
PATH:04623	Cytosolic DNA-sensing pathway	5	509	64	7365	0.464543	1	1.13043	1.10611
PATH:05030	Cocaine addiction	4	509	50	7365	0.465997	1	1.15756	1.10161
PATH:00910	Nitrogen metabolism	2	509	22	7365	0.46601	1	1.31541	1.10157
PATH:00531	Glycosaminoglycan degradation	2	509	22	7365	0.46601	1	1.31541	1.10157
PATH:04130	SNARE interactions in vesicular transport	3	509	36	7365	0.466943	1	1.2058	1.09868
PATH:05212	Pancreatic cancer	5	509	65	7365	0.47717	1	1.11304	1.06742
PATH:05223	Non-small cell lung cancer	4	509	51	7365	0.480294	1	1.13487	1.05801
PATH:04810	Regulation of actin cytoskeleton	16	509	226	7365	0.501762	1	1.02439	0.994924
PATH:05146	Amoebiasis	9	509	125	7365	0.5036	1	1.04181	0.989649
PATH:05144	Malaria	4	509	53	7365	0.508409	1	1.09204	0.975939
PATH:05164	Influenza A	13	509	184	7365	0.511923	1	1.02231	0.966002
PATH:04920	Adipocytokine signaling pathway	5	509	68	7365	0.514396	1	1.06394	0.959048
PATH:04060	Cytokine-cytokine receptor interaction	18	509	257	7365	0.514757	1	1.01343	0.958038
PATH:04014	Ras signaling pathway	16	509	228	7365	0.515021	1	1.01541	0.957295
PATH:04320	Dorso-ventral axis formation	2	509	25	7365	0.528947	1	1.15756	0.918804
PATH:04910	Insulin signaling pathway	10	509	143	7365	0.533376	1	1.01186	0.906776
PATH:04720	Long-term potentiation	5	509	70	7365	0.538578	1	1.03354	0.892772
PATH:04151	PI3K-Akt signaling pathway	24	509	351	7365	0.55132	1	0.989371	0.859038
PATH:05215	Prostate cancer	6	509	86	7365	0.551905	1	1.0095	0.857508
PATH:04918	Thyroid hormone synthesis	5	509	72	7365	0.56218	1	1.00483	0.830897
PATH:04210	Apoptosis	6	509	87	7365	0.562556	1	0.9979	0.829932
PATH:04360	Axon guidance	9	509	133	7365	0.57374	1	0.979142	0.801532
PATH:01230	Biosynthesis of amino acids	5	509	73	7365	0.573746	1	0.991065	0.801517
PATH:00650	Butanoate metabolism	3	509	43	7365	0.578887	1	1.0095	0.788647
PATH:00430	Taurine and hypotaurine metabolism	1	509	12	7365	0.580931	1	1.2058	0.783562
PATH:04974	Protein digestion and absorption	8	509	119	7365	0.582232	1	0.972743	0.780335
PATH:05220	Chronic myeloid leukemia	5	509	74	7365	0.585147	1	0.977672	0.773128
PATH:04723	Retrograde endocannabinoid signaling	7	509	105	7365	0.592111	1	0.964637	0.75606
PATH:05214	Glioma	4	509	60	7365	0.600668	1	0.964637	0.735361
PATH:04144	Endocytosis	14	509	212	7365	0.604418	1	0.955536	0.726381
PATH:04744	Phototransduction	2	509	29	7365	0.604631	1	0.9979	0.725872
PATH:04912	GnRH signaling pathway	7	509	107	7365	0.610786	1	0.946606	0.711262
PATH:04015	Rap1 signaling pathway	14	509	213	7365	0.610959	1	0.95105	0.710854
PATH:05216	Thyroid cancer	2	509	30	7365	0.622042	1	0.964637	0.684916
PATH:00140	Steroid hormone biosynthesis	5	509	78	7365	0.629014	1	0.927535	0.668836
PATH:05200	Pathways in cancer	22	509	337	7365	0.632199	1	0.9446	0.661549
PATH:00290	Valine, leucine and isoleucine biosynthesis	1	509	14	7365	0.633366	1	1.03354	0.65889
PATH:00380	Tryptophan metabolism	3	509	47	7365	0.635739	1	0.923588	0.653495
PATH:00330	Arginine and proline metabolism	4	509	63	7365	0.636821	1	0.918701	0.651041
PATH:04725	Cholinergic synapse	7	509	110	7365	0.637904	1	0.920789	0.648589
PATH:03020	RNA polymerase	2	509	31	7365	0.638851	1	0.933519	0.646449
PATH:00565	Ether lipid metabolism	3	509	48	7365	0.649077	1	0.904347	0.623538
PATH:00630	Glyoxylate and dicarboxylate metabolism	2	509	32	7365	0.655062	1	0.904347	0.610296
PATH:00533	Glycosaminoglycan biosynthesis - keratan sulfate	1	509	15	7365	0.657064	1	0.964637	0.605893
PATH:05206	MicroRNAs in cancer	10	509	159	7365	0.658393	1	0.910034	0.602979
PATH:05218	Melanoma	4	509	65	7365	0.659696	1	0.890434	0.600127
PATH:05213	Endometrial cancer	3	509	49	7365	0.662062	1	0.885891	0.594962
PATH:04930	Type II diabetes mellitus	3	509	49	7365	0.662062	1	0.885891	0.594962
PATH:04514	Cell adhesion molecules (CAMs)	9	509	146	7365	0.676907	1	0.891958	0.56297
PATH:04614	Renin-angiotensin system	1	509	16	7365	0.679228	1	0.904347	0.558031
PATH:00604	Glycosphingolipid biosynthesis - ganglio series	1	509	16	7365	0.679228	1	0.904347	0.558031
PATH:04972	Pancreatic secretion	7	509	116	7365	0.68869	1	0.873162	0.538072
PATH:00980	Metabolism of xenobiotics by cytochrome P450	6	509	102	7365	0.705394	1	0.85115	0.503498
PATH:05161	Hepatitis B	9	509	151	7365	0.712226	1	0.862423	0.489594
PATH:03410	Base excision repair	2	509	36	7365	0.714101	1	0.803864	0.4858
PATH:00770	Pantothenate and CoA biosynthesis	1	509	18	7365	0.719345	1	0.803864	0.475245
PATH:04919	Thyroid hormone signaling pathway	7	509	120	7365	0.719858	1	0.844057	0.474216
PATH:05340	Primary immunodeficiency	2	509	37	7365	0.727461	1	0.782138	0.459059
PATH:05031	Amphetamine addiction	4	509	72	7365	0.73182	1	0.803864	0.450439
PATH:00480	Glutathione metabolism	3	509	56	7365	0.743112	1	0.775154	0.428348
PATH:04510	Focal adhesion	12	509	205	7365	0.749523	1	0.846998	0.415956
PATH:04730	Long-term depression	4	509	75	7365	0.758963	1	0.771709	0.397898
PATH:04726	Serotonergic synapse	8	509	142	7365	0.759332	1	0.815186	0.397198
PATH:00120	Primary bile acid biosynthesis	1	509	21	7365	0.770296	1	0.689026	0.376515
PATH:04975	Fat digestion and absorption	3	509	59	7365	0.772742	1	0.73574	0.371941
PATH:00100	Steroid biosynthesis	1	509	22	7365	0.785131	1	0.657707	0.348995
PATH:00920	Sulfur metabolism	1	509	22	7365	0.785131	1	0.657707	0.348995
PATH:03430	Mismatch repair	1	509	22	7365	0.785131	1	0.657707	0.348995
PATH:04960	Aldosterone-regulated sodium reabsorption	2	509	42	7365	0.786504	1	0.689026	0.346474
PATH:04068	FoxO signaling pathway	7	509	130	7365	0.788117	1	0.77913	0.343518
PATH:04022	cGMP-PKG signaling pathway	9	509	164	7365	0.791683	1	0.794061	0.337005
PATH:04350	TGF-beta signaling pathway	4	509	79	7365	0.791757	1	0.732635	0.33687
PATH:04750	Inflammatory mediator regulation of TRP channels	6	509	114	7365	0.794051	1	0.761555	0.332696
PATH:05033	Nicotine addiction	2	509	43	7365	0.796861	1	0.673002	0.327599
PATH:05032	Morphine addiction	5	509	98	7365	0.802273	1	0.738242	0.317835
PATH:05205	Proteoglycans in cancer	13	509	232	7365	0.802713	1	0.810794	0.317045
PATH:00564	Glycerophospholipid metabolism	5	509	99	7365	0.80892	1	0.730785	0.305932
PATH:05169	Epstein-Barr virus infection	11	509	201	7365	0.811066	1	0.791866	0.302109
PATH:05166	HTLV-I infection	15	509	269	7365	0.820636	1	0.806852	0.285185
PATH:04146	Peroxisome	4	509	83	7365	0.820852	1	0.697328	0.284806
PATH:00240	Pyrimidine metabolism	5	509	101	7365	0.821675	1	0.716314	0.28336
PATH:00563	Glycosylphosphatidylinositol(GPI)-anchor biosynthesis	1	509	25	7365	0.82412	1	0.578782	0.279073
PATH:04921	Oxytocin signaling pathway	8	509	154	7365	0.827069	1	0.751665	0.27392
PATH:03022	Basal transcription factors	2	509	47	7365	0.833946	1	0.615725	0.261975
PATH:03440	Homologous recombination	1	509	26	7365	0.835473	1	0.556521	0.259334
PATH:04977	Vitamin digestion and absorption	1	509	27	7365	0.846092	1	0.535909	0.241114
PATH:00500	Starch and sucrose metabolism	2	509	49	7365	0.850087	1	0.590594	0.234318
PATH:04660	T cell receptor signaling pathway	5	509	106	7365	0.85055	1	0.682526	0.233533
PATH:04970	Salivary secretion	4	509	88	7365	0.852391	1	0.657707	0.230413
PATH:04270	Vascular smooth muscle contraction	6	509	125	7365	0.855772	1	0.694538	0.224702
PATH:00510	N-Glycan biosynthesis	2	509	50	7365	0.857608	1	0.578782	0.22161
PATH:00592	alpha-Linolenic acid metabolism	1	509	29	7365	0.865314	1	0.49895	0.208704
PATH:04622	RIG-I-like receptor signaling pathway	3	509	72	7365	0.870202	1	0.602898	0.200577
PATH:04330	Notch signaling pathway	2	509	52	7365	0.87162	1	0.556521	0.198229
PATH:05217	Basal cell carcinoma	2	509	53	7365	0.878138	1	0.546021	0.18748
PATH:04520	Adherens junction	3	509	74	7365	0.881353	1	0.586603	0.182208
PATH:00340	Histidine metabolism	1	509	31	7365	0.882131	1	0.46676	0.180935
PATH:04710	Circadian rhythm - mammal	1	509	31	7365	0.882131	1	0.46676	0.180935
PATH:00512	Mucin type O-Glycan biosynthesis	1	509	31	7365	0.882131	1	0.46676	0.180935
PATH:05222	Small cell lung cancer	4	509	95	7365	0.8885	1	0.609244	0.170557
PATH:00410	beta-Alanine metabolism	1	509	32	7365	0.889734	1	0.452173	0.168555
PATH:04340	Hedgehog signaling pathway	2	509	55	7365	0.890263	1	0.526165	0.167696
PATH:04728	Dopaminergic synapse	6	509	133	7365	0.890339	1	0.652762	0.167573
PATH:05162	Measles	6	509	134	7365	0.894118	1	0.64789	0.161463
PATH:04010	MAPK signaling pathway	14	509	276	7365	0.89658	1	0.733963	0.157496
PATH:00052	Galactose metabolism	1	509	33	7365	0.896845	1	0.438471	0.15707
PATH:05160	Hepatitis C	6	509	136	7365	0.901342	1	0.638362	0.149854
PATH:05143	African trypanosomiasis	1	509	34	7365	0.903497	1	0.425575	0.146409
PATH:03018	RNA degradation	3	509	79	7365	0.905566	1	0.549477	0.143109
PATH:04070	Phosphatidylinositol signaling system	3	509	79	7365	0.905566	1	0.549477	0.143109
PATH:04913	Ovarian steroidogenesis	2	509	58	7365	0.906357	1	0.49895	0.141849
PATH:00450	Selenocompound metabolism	1	509	35	7365	0.909719	1	0.413416	0.136507
PATH:03030	DNA replication	1	509	36	7365	0.915539	1	0.401932	0.127307
PATH:04140	Regulation of autophagy	1	509	36	7365	0.915539	1	0.401932	0.127307
PATH:00830	Retinol metabolism	3	509	82	7365	0.917846	1	0.529374	0.123677
PATH:04630	Jak-STAT signaling pathway	7	509	161	7365	0.921072	1	0.629111	0.118615
PATH:00010	Glycolysis / Gluconeogenesis	2	509	63	7365	0.928351	1	0.459351	0.107258
PATH:05168	Herpes simplex infection	10	509	221	7365	0.932491	1	0.654731	0.100838
PATH:04911	Insulin secretion	3	509	87	7365	0.935102	1	0.49895	0.0968049
PATH:04020	Calcium signaling pathway	8	509	186	7365	0.936361	1	0.622346	0.0948634
PATH:00270	Cysteine and methionine metabolism	1	509	42	7365	0.943364	1	0.344513	0.084113
PATH:04742	Taste transduction	1	509	42	7365	0.943364	1	0.344513	0.084113
PATH:04310	Wnt signaling pathway	6	509	152	7365	0.945241	1	0.571166	0.0812466
PATH:04261	Adrenergic signaling in cardiomyocytes	6	509	152	7365	0.945241	1	0.571166	0.0812466
PATH:00260	Glycine, serine and threonine metabolism	1	509	43	7365	0.947012	1	0.336501	0.078545
PATH:03420	Nucleotide excision repair	1	509	43	7365	0.947012	1	0.336501	0.078545
PATH:00350	Tyrosine metabolism	1	509	43	7365	0.947012	1	0.336501	0.078545
PATH:04914	Progesterone-mediated oocyte maturation	3	509	94	7365	0.953667	1	0.461794	0.0684424
PATH:05412	Arrhythmogenic right ventricular cardiomyopathy (ARVC)	2	509	72	7365	0.956151	1	0.401932	0.0646899
PATH:00514	Other types of O-glycan biosynthesis	1	509	46	7365	0.956604	1	0.314555	0.064007
PATH:04971	Gastric acid secretion	2	509	74	7365	0.960738	1	0.391069	0.0577844
PATH:00280	Valine, leucine and isoleucine degradation	1	509	48	7365	0.962011	1	0.301449	0.0558749
PATH:00983	Drug metabolism - other enzymes	1	509	49	7365	0.964456	1	0.295297	0.0522128
PATH:04961	Endocrine and other factor-regulated calcium reabsorption	1	509	50	7365	0.966743	1	0.289391	0.0487952
PATH:03460	Fanconi anemia pathway	1	509	51	7365	0.968883	1	0.283717	0.0456053
PATH:04917	Prolactin signaling pathway	2	509	79	7365	0.970274	1	0.366318	0.0435361
PATH:00310	Lysine degradation	1	509	54	7365	0.97451	1	0.267955	0.0372506
PATH:04115	p53 signaling pathway	2	509	82	7365	0.974875	1	0.352916	0.0367107
PATH:05410	Hypertrophic cardiomyopathy (HCM)	2	509	82	7365	0.974875	1	0.352916	0.0367107
PATH:00230	Purine metabolism	6	509	173	7365	0.976068	1	0.501834	0.0349466
PATH:01200	Carbon metabolism	3	509	108	7365	0.976866	1	0.401932	0.0337681
PATH:04540	Gap junction	2	509	85	7365	0.978782	1	0.34046	0.0309402
PATH:04080	Neuroactive ligand-receptor interaction	11	509	278	7365	0.980201	1	0.572536	0.028851
PATH:00982	Drug metabolism - cytochrome P450	2	509	87	7365	0.981052	1	0.332633	0.027599
PATH:00561	Glycerolipid metabolism	1	509	59	7365	0.981717	1	0.245247	0.0266214
PATH:05204	Chemical carcinogenesis	2	509	89	7365	0.983084	1	0.325158	0.0246132
PATH:01100	Metabolic pathways	65	509	1236	7365	0.983663	1	0.760939	0.0237636
PATH:00562	Inositol phosphate metabolism	1	509	61	7365	0.983991	1	0.237206	0.0232827
PATH:05414	Dilated cardiomyopathy	2	509	90	7365	0.984019	1	0.321546	0.0232418
PATH:02010	ABC transporters	1	509	62	7365	0.98502	1	0.23338	0.0217753
PATH:04114	Oocyte meiosis	3	509	122	7365	0.988706	1	0.355809	0.0163862
PATH:03040	Spliceosome	4	509	149	7365	0.990204	1	0.388444	0.0142017
PATH:04120	Ubiquitin mediated proteolysis	4	509	149	7365	0.990204	1	0.388444	0.0142017
PATH:04390	Hippo signaling pathway	4	509	151	7365	0.991108	1	0.383299	0.0128853
PATH:03013	RNA transport	4	509	175	7365	0.99729	1	0.330733	0.00391491
PATH:04976	Bile secretion	1	509	96	7365	0.998426	1	0.150724	0.00227301
PATH:03015	mRNA surveillance pathway	1	509	99	7365	0.998709	1	0.146157	0.00186386
PATH:04110	Cell cycle	2	509	135	7365	0.998839	1	0.214364	0.00167642
PATH:04530	Tight junction	2	509	139	7365	0.999084	1	0.208195	0.00132187
PATH:04141	Protein processing in endoplasmic reticulum	3	509	175	7365	0.999348	1	0.248049	0.000940259
PATH:04740	Olfactory transduction	3	509	844	7365	1	1	0.051432	5.91721e-11

## Sheet: UpGene2Path
QueryID	QuerySymbol	Description	E-Value	SubjectSymbol	Description	PathwayID	PathwayTerm	P-Value	Enrichment
LOC101106732	LOC101106732	cytochrome P450 2C26-like	6e-98	Cyp2c39	Cytochrome P450 2C39	PATH:00140	Steroid hormone biosynthesis	0.629014	0.927535
LOC101106732	LOC101106732	cytochrome P450 2C26-like	6e-98	Cyp2c39	Cytochrome P450 2C39	PATH:00982	Drug metabolism - cytochrome P450	0.981052	0.332633
LOC101106732	LOC101106732	cytochrome P450 2C26-like	6e-98	Cyp2c39	Cytochrome P450 2C39	PATH:00980	Metabolism of xenobiotics by cytochrome P450	0.705394	0.85115
LOC101106732	LOC101106732	cytochrome P450 2C26-like	6e-98	Cyp2c39	Cytochrome P450 2C39	PATH:04726	Serotonergic synapse	0.759332	0.815186
LOC101106732	LOC101106732	cytochrome P450 2C26-like	6e-98	Cyp2c39	Cytochrome P450 2C39	PATH:00591	Linoleic acid metabolism	0.41322	1.2058
LOC101106732	LOC101106732	cytochrome P450 2C26-like	6e-98	Cyp2c39	Cytochrome P450 2C39	PATH:00590	Arachidonic acid metabolism	0.408163	1.16422
LOC101106732	LOC101106732	cytochrome P450 2C26-like	6e-98	Cyp2c39	Cytochrome P450 2C39	PATH:04750	Inflammatory mediator regulation of TRP channels	0.794051	0.761555
LOC101106732	LOC101106732	cytochrome P450 2C26-like	6e-98	Cyp2c39	Cytochrome P450 2C39	PATH:05204	Chemical carcinogenesis	0.983084	0.325158
LOC101106732	LOC101106732	cytochrome P450 2C26-like	6e-98	Cyp2c39	Cytochrome P450 2C39	PATH:00830	Retinol metabolism	0.917846	0.529374
LOC101106732	LOC101106732	cytochrome P450 2C26-like	6e-98	Cyp2c39	Cytochrome P450 2C39	PATH:01100	Metabolic pathways	0.983663	0.760939
LAMC3	LAMC3	laminin, gamma 3	0	Lamc3	Laminin subunit gamma-3	PATH:05200	Pathways in cancer	0.632199	0.9446
LAMC3	LAMC3	laminin, gamma 3	0	Lamc3	Laminin subunit gamma-3	PATH:04151	PI3K-Akt signaling pathway	0.55132	0.989371
LAMC3	LAMC3	laminin, gamma 3	0	Lamc3	Laminin subunit gamma-3	PATH:05222	Small cell lung cancer	0.8885	0.609244
LAMC3	LAMC3	laminin, gamma 3	0	Lamc3	Laminin subunit gamma-3	PATH:05145	Toxoplasmosis	0.343295	1.17321
LAMC3	LAMC3	laminin, gamma 3	0	Lamc3	Laminin subunit gamma-3	PATH:04512	ECM-receptor interaction	0.302355	1.28618
LAMC3	LAMC3	laminin, gamma 3	0	Lamc3	Laminin subunit gamma-3	PATH:05146	Amoebiasis	0.5036	1.04181
LAMC3	LAMC3	laminin, gamma 3	0	Lamc3	Laminin subunit gamma-3	PATH:04510	Focal adhesion	0.749523	0.846998
CTRB1	CTRB1	chymotrypsinogen B1	9e-107	Ctrb1	Chymotrypsinogen B	PATH:04972	Pancreatic secretion	0.68869	0.873162
CTRB1	CTRB1	chymotrypsinogen B1	9e-107	Ctrb1	Chymotrypsinogen B	PATH:04974	Protein digestion and absorption	0.582232	0.972743
PIAS4	PIAS4	protein inhibitor of activated STAT, 4	0	Pias4	E3 SUMO-protein ligase PIAS4	PATH:05200	Pathways in cancer	0.632199	0.9446
PIAS4	PIAS4	protein inhibitor of activated STAT, 4	0	Pias4	E3 SUMO-protein ligase PIAS4	PATH:04630	Jak-STAT signaling pathway	0.921072	0.629111
PIAS4	PIAS4	protein inhibitor of activated STAT, 4	0	Pias4	E3 SUMO-protein ligase PIAS4	PATH:05160	Hepatitis C	0.901342	0.638362
PIAS4	PIAS4	protein inhibitor of activated STAT, 4	0	Pias4	E3 SUMO-protein ligase PIAS4	PATH:05222	Small cell lung cancer	0.8885	0.609244
PIAS4	PIAS4	protein inhibitor of activated STAT, 4	0	Pias4	E3 SUMO-protein ligase PIAS4	PATH:04120	Ubiquitin mediated proteolysis	0.990204	0.388444
PIAS4	PIAS4	protein inhibitor of activated STAT, 4	0	Pias4	E3 SUMO-protein ligase PIAS4	PATH:04064	NF-kappa B signaling pathway	0.461289	1.10094
AGAP2	AGAP2	ArfGAP with GTPase domain, ankyrin repeat and PH domain 2	0	Agap2	Arf-GAP with GTPase, ANK repeat and PH domain-containing protein 2	PATH:04068	FoxO signaling pathway	0.788117	0.77913
AGAP2	AGAP2	ArfGAP with GTPase domain, ankyrin repeat and PH domain 2	0	Agap2	Arf-GAP with GTPase, ANK repeat and PH domain-containing protein 2	PATH:04144	Endocytosis	0.604418	0.955536
PKN3	PKN3	protein kinase N3	0	Pkn3	Serine/threonine-protein kinase N3	PATH:04151	PI3K-Akt signaling pathway	0.55132	0.989371
PKN3	PKN3	protein kinase N3	0	Pkn3	Serine/threonine-protein kinase N3	PATH:05132	Salmonella infection	0.0511949	1.79005
PIN1	PIN1	peptidylprolyl cis/trans isomerase, NIMA-interacting 1	4e-85	Pin1	Putative uncharacterized protein	PATH:04622	RIG-I-like receptor signaling pathway	0.870202	0.602898
WAS	WAS	Wiskott-Aldrich syndrome	5e-159	Was	Wiskott-Aldrich syndrome protein homolog	PATH:05131	Shigellosis	0.241299	1.42658
WAS	WAS	Wiskott-Aldrich syndrome	5e-159	Was	Wiskott-Aldrich syndrome protein homolog	PATH:05132	Salmonella infection	0.0511949	1.79005
WAS	WAS	Wiskott-Aldrich syndrome	5e-159	Was	Wiskott-Aldrich syndrome protein homolog	PATH:04810	Regulation of actin cytoskeleton	0.501762	1.02439
WAS	WAS	Wiskott-Aldrich syndrome	5e-159	Was	Wiskott-Aldrich syndrome protein homolog	PATH:05130	Pathogenic Escherichia coli infection	0.212592	1.55031
WAS	WAS	Wiskott-Aldrich syndrome	5e-159	Was	Wiskott-Aldrich syndrome protein homolog	PATH:05100	Bacterial invasion of epithelial cells	0.365408	1.22032
WAS	WAS	Wiskott-Aldrich syndrome	5e-159	Was	Wiskott-Aldrich syndrome protein homolog	PATH:04666	Fc gamma R-mediated phagocytosis	0.000489741	2.68507
WAS	WAS	Wiskott-Aldrich syndrome	5e-159	Was	Wiskott-Aldrich syndrome protein homolog	PATH:04520	Adherens junction	0.881353	0.586603
WAS	WAS	Wiskott-Aldrich syndrome	5e-159	Was	Wiskott-Aldrich syndrome protein homolog	PATH:04062	Chemokine signaling pathway	0.10948	1.4155
LOC101104199	LOC101104199	60S ribosomal protein L22-like 1-like	9e-55	Rpl22l1	MCG16976, isoform CRA_c	PATH:03010	Ribosome	9.78598e-33	5.76329
RHOG	RHOG	ras homolog family member G	3e-108	Rhog	Ras homolog gene family member G	PATH:05131	Shigellosis	0.241299	1.42658
RHOG	RHOG	ras homolog family member G	3e-108	Rhog	Ras homolog gene family member G	PATH:05132	Salmonella infection	0.0511949	1.79005
RHOG	RHOG	ras homolog family member G	3e-108	Rhog	Ras homolog gene family member G	PATH:05100	Bacterial invasion of epithelial cells	0.365408	1.22032
FGD3	FGD3	FYVE, RhoGEF and PH domain containing 3	0	Fgd3	FYVE, RhoGEF and PH domain-containing protein 3	PATH:04810	Regulation of actin cytoskeleton	0.501762	1.02439
LOC101112253	LOC101112253	uncharacterized LOC101112253	3e-111	Apoe	Apolipoprotein E	PATH:05010	Alzheimer's disease	0.00284504	1.92927
GGT5	GGT5	gamma-glutamyltransferase 5	0	Ggt5	Ggt5 protein	PATH:00450	Selenocompound metabolism	0.909719	0.413416
GGT5	GGT5	gamma-glutamyltransferase 5	0	Ggt5	Ggt5 protein	PATH:00460	Cyanoamino acid metabolism	0.374056	2.41159
GGT5	GGT5	gamma-glutamyltransferase 5	0	Ggt5	Ggt5 protein	PATH:00480	Glutathione metabolism	0.743112	0.775154
GGT5	GGT5	gamma-glutamyltransferase 5	0	Ggt5	Ggt5 protein	PATH:00590	Arachidonic acid metabolism	0.408163	1.16422
GGT5	GGT5	gamma-glutamyltransferase 5	0	Ggt5	Ggt5 protein	PATH:00430	Taurine and hypotaurine metabolism	0.580931	1.2058
GGT5	GGT5	gamma-glutamyltransferase 5	0	Ggt5	Ggt5 protein	PATH:01100	Metabolic pathways	0.983663	0.760939
LOC101110457	LOC101110457	histone H2B type 1-like	2e-68	Hist1h2bc	Histone H2B type 1-C/E/G	PATH:05322	Systemic lupus erythematosus	5.92995e-10	3.77023
LOC101110457	LOC101110457	histone H2B type 1-like	2e-68	Hist1h2bc	Histone H2B type 1-C/E/G	PATH:05203	Viral carcinogenesis	0.00147111	1.92927
LOC101110457	LOC101110457	histone H2B type 1-like	2e-68	Hist1h2bc	Histone H2B type 1-C/E/G	PATH:05034	Alcoholism	5.50944e-06	2.6236
CNGA3	CNGA3	Cyclic nucleotide gated channel alpha 3 protein	2e-55	Cnga3	Cyclic nucleotide-gated cation channel alpha-3	PATH:04740	Olfactory transduction	1	0.051432
FYB	FYB	FYN binding protein	0	Fyb	FYN binding protein	PATH:04015	Rap1 signaling pathway	0.610959	0.95105
OVUBQ-L40	OVUBQ-L40	Ubiquitin-60S ribosomal protein L40	2e-71	Uba52	Ubiquitin A-52 residue ribosomal protein fusion product 1	PATH:03010	Ribosome	9.78598e-33	5.76329
TBKBP1	TBKBP1	TBK1 binding protein 1	7e-168	Tbkbp1	TANK-binding kinase 1-binding protein 1	PATH:04622	RIG-I-like receptor signaling pathway	0.870202	0.602898
LOC101119426	LOC101119426	histone H2B type 1-like	2e-68	Hist1h2bc	Histone H2B type 1-C/E/G	PATH:05322	Systemic lupus erythematosus	5.92995e-10	3.77023
LOC101119426	LOC101119426	histone H2B type 1-like	2e-68	Hist1h2bc	Histone H2B type 1-C/E/G	PATH:05203	Viral carcinogenesis	0.00147111	1.92927
LOC101119426	LOC101119426	histone H2B type 1-like	2e-68	Hist1h2bc	Histone H2B type 1-C/E/G	PATH:05034	Alcoholism	5.50944e-06	2.6236
LAPTM4A	LAPTM4A	lysosomal protein transmembrane 4 alpha	4e-117	Laptm4a	Lysosomal-associated protein transmembrane 4A	PATH:04142	Lysosome	1.07987e-06	3.19014
TRMU	TRMU	tRNA 5-methylaminomethyl-2-thiouridylate methyltransferase	0	Trmu	Mitochondrial tRNA-specific 2-thiouridylase 1	PATH:04122	Sulfur relay system	0.1566	3.21546
LOC101112406	LOC101112406	ras-related C3 botulinum toxin substrate 1-like	9e-102	Rac1	RAS-related C3 botulinum substrate 1	PATH:04620	Toll-like receptor signaling pathway	0.0185365	1.93789
LOC101112406	LOC101112406	ras-related C3 botulinum toxin substrate 1-like	9e-102	Rac1	RAS-related C3 botulinum substrate 1	PATH:05200	Pathways in cancer	0.632199	0.9446
LOC101112406	LOC101112406	ras-related C3 botulinum toxin substrate 1-like	9e-102	Rac1	RAS-related C3 botulinum substrate 1	PATH:05120	Epithelial cell signaling in Helicobacter pylori infection	0.241299	1.42658
LOC101112406	LOC101112406	ras-related C3 botulinum toxin substrate 1-like	9e-102	Rac1	RAS-related C3 botulinum substrate 1	PATH:04015	Rap1 signaling pathway	0.610959	0.95105
LOC101112406	LOC101112406	ras-related C3 botulinum toxin substrate 1-like	9e-102	Rac1	RAS-related C3 botulinum substrate 1	PATH:04664	Fc epsilon RI signaling pathway	0.136069	1.58812
LOC101112406	LOC101112406	ras-related C3 botulinum toxin substrate 1-like	9e-102	Rac1	RAS-related C3 botulinum substrate 1	PATH:04972	Pancreatic secretion	0.68869	0.873162
LOC101112406	LOC101112406	ras-related C3 botulinum toxin substrate 1-like	9e-102	Rac1	RAS-related C3 botulinum substrate 1	PATH:04666	Fc gamma R-mediated phagocytosis	0.000489741	2.68507
LOC101112406	LOC101112406	ras-related C3 botulinum toxin substrate 1-like	9e-102	Rac1	RAS-related C3 botulinum substrate 1	PATH:04062	Chemokine signaling pathway	0.10948	1.4155
LOC101112406	LOC101112406	ras-related C3 botulinum toxin substrate 1-like	9e-102	Rac1	RAS-related C3 botulinum substrate 1	PATH:04010	MAPK signaling pathway	0.89658	0.733963
LOC101112406	LOC101112406	ras-related C3 botulinum toxin substrate 1-like	9e-102	Rac1	RAS-related C3 botulinum substrate 1	PATH:04380	Osteoclast differentiation	1.126e-05	2.89391
LOC101112406	LOC101112406	ras-related C3 botulinum toxin substrate 1-like	9e-102	Rac1	RAS-related C3 botulinum substrate 1	PATH:04014	Ras signaling pathway	0.515021	1.01541
LOC101112406	LOC101112406	ras-related C3 botulinum toxin substrate 1-like	9e-102	Rac1	RAS-related C3 botulinum substrate 1	PATH:04662	B cell receptor signaling pathway	0.0522784	1.90389
LOC101112406	LOC101112406	ras-related C3 botulinum toxin substrate 1-like	9e-102	Rac1	RAS-related C3 botulinum substrate 1	PATH:04520	Adherens junction	0.881353	0.586603
LOC101112406	LOC101112406	ras-related C3 botulinum toxin substrate 1-like	9e-102	Rac1	RAS-related C3 botulinum substrate 1	PATH:05203	Viral carcinogenesis	0.00147111	1.92927
LOC101112406	LOC101112406	ras-related C3 botulinum toxin substrate 1-like	9e-102	Rac1	RAS-related C3 botulinum substrate 1	PATH:05205	Proteoglycans in cancer	0.802713	0.810794
LOC101112406	LOC101112406	ras-related C3 botulinum toxin substrate 1-like	9e-102	Rac1	RAS-related C3 botulinum substrate 1	PATH:04360	Axon guidance	0.57374	0.979142
LOC101112406	LOC101112406	ras-related C3 botulinum toxin substrate 1-like	9e-102	Rac1	RAS-related C3 botulinum substrate 1	PATH:05212	Pancreatic cancer	0.47717	1.11304
LOC101112406	LOC101112406	ras-related C3 botulinum toxin substrate 1-like	9e-102	Rac1	RAS-related C3 botulinum substrate 1	PATH:05416	Viral myocarditis	0.264604	1.346
LOC101112406	LOC101112406	ras-related C3 botulinum toxin substrate 1-like	9e-102	Rac1	RAS-related C3 botulinum substrate 1	PATH:05210	Colorectal cancer	0.323378	1.31541
LOC101112406	LOC101112406	ras-related C3 botulinum toxin substrate 1-like	9e-102	Rac1	RAS-related C3 botulinum substrate 1	PATH:05211	Renal cell carcinoma	0.261142	1.38749
LOC101112406	LOC101112406	ras-related C3 botulinum toxin substrate 1-like	9e-102	Rac1	RAS-related C3 botulinum substrate 1	PATH:05131	Shigellosis	0.241299	1.42658
LOC101112406	LOC101112406	ras-related C3 botulinum toxin substrate 1-like	9e-102	Rac1	RAS-related C3 botulinum substrate 1	PATH:05132	Salmonella infection	0.0511949	1.79005
LOC101112406	LOC101112406	ras-related C3 botulinum toxin substrate 1-like	9e-102	Rac1	RAS-related C3 botulinum substrate 1	PATH:04810	Regulation of actin cytoskeleton	0.501762	1.02439
LOC101112406	LOC101112406	ras-related C3 botulinum toxin substrate 1-like	9e-102	Rac1	RAS-related C3 botulinum substrate 1	PATH:04510	Focal adhesion	0.749523	0.846998
LOC101112406	LOC101112406	ras-related C3 botulinum toxin substrate 1-like	9e-102	Rac1	RAS-related C3 botulinum substrate 1	PATH:05014	Amyotrophic lateral sclerosis (ALS)	0.0780319	1.89765
LOC101112406	LOC101112406	ras-related C3 botulinum toxin substrate 1-like	9e-102	Rac1	RAS-related C3 botulinum substrate 1	PATH:04932	Non-alcoholic fatty liver disease (NAFLD)	0.0118241	1.78837
LOC101112406	LOC101112406	ras-related C3 botulinum toxin substrate 1-like	9e-102	Rac1	RAS-related C3 botulinum substrate 1	PATH:04145	Phagosome	2.16638e-05	2.55345
LOC101112406	LOC101112406	ras-related C3 botulinum toxin substrate 1-like	9e-102	Rac1	RAS-related C3 botulinum substrate 1	PATH:04670	Leukocyte transendothelial migration	0.17976	1.38908
LOC101112406	LOC101112406	ras-related C3 botulinum toxin substrate 1-like	9e-102	Rac1	RAS-related C3 botulinum substrate 1	PATH:04310	Wnt signaling pathway	0.945241	0.571166
LOC101112406	LOC101112406	ras-related C3 botulinum toxin substrate 1-like	9e-102	Rac1	RAS-related C3 botulinum substrate 1	PATH:04151	PI3K-Akt signaling pathway	0.55132	0.989371
LOC101112406	LOC101112406	ras-related C3 botulinum toxin substrate 1-like	9e-102	Rac1	RAS-related C3 botulinum substrate 1	PATH:04650	Natural killer cell mediated cytotoxicity	0.0529439	1.63037
LOC101112406	LOC101112406	ras-related C3 botulinum toxin substrate 1-like	9e-102	Rac1	RAS-related C3 botulinum substrate 1	PATH:04370	VEGF signaling pathway	0.333524	1.26609
LOC101112406	LOC101112406	ras-related C3 botulinum toxin substrate 1-like	9e-102	Rac1	RAS-related C3 botulinum substrate 1	PATH:05100	Bacterial invasion of epithelial cells	0.365408	1.22032
LOC101112406	LOC101112406	ras-related C3 botulinum toxin substrate 1-like	9e-102	Rac1	RAS-related C3 botulinum substrate 1	PATH:04722	Neurotrophin signaling pathway	0.225412	1.31541
LOC101109380	LOC101109380	60S ribosomal protein L12-like	5e-93	Rpl12	60S ribosomal protein L12	PATH:03010	Ribosome	9.78598e-33	5.76329
NUDT16	NUDT16	U8 snoRNA-decapping enzyme	6e-82	Nudt16	U8 snoRNA-decapping enzyme	PATH:03018	RNA degradation	0.905566	0.549477
NUDT16	NUDT16	U8 snoRNA-decapping enzyme	6e-82	Nudt16	U8 snoRNA-decapping enzyme	PATH:00230	Purine metabolism	0.976068	0.501834
ATP5G2	ATP5G2	ATP synthase F(0) complex subunit C2, mitochondrial	2e-60	xp_003084720		PATH:00190	Oxidative phosphorylation	9.27369e-05	2.45709
ATP5G2	ATP5G2	ATP synthase F(0) complex subunit C2, mitochondrial	2e-60	xp_003084720		PATH:05016	Huntington's disease	0.012159	1.7144
ATP5G2	ATP5G2	ATP synthase F(0) complex subunit C2, mitochondrial	2e-60	xp_003084720		PATH:05012	Parkinson's disease	0.0227706	1.71237
ATP5G2	ATP5G2	ATP synthase F(0) complex subunit C2, mitochondrial	2e-60	xp_003084720		PATH:05010	Alzheimer's disease	0.00284504	1.92927
ATP5G2	ATP5G2	ATP synthase F(0) complex subunit C2, mitochondrial	2e-60	xp_003084720		PATH:01100	Metabolic pathways	0.983663	0.760939
LOC101104392	LOC101104392	uncharacterized LOC101104392	2e-83	Wibg	Partner of Y14 and mago	PATH:03015	mRNA surveillance pathway	0.998709	0.146157
LOC101104392	LOC101104392	uncharacterized LOC101104392	2e-83	Wibg	Partner of Y14 and mago	PATH:03013	RNA transport	0.99729	0.330733
LOC101107369	LOC101107369	60S ribosomal protein L35a-like	5e-58	Gm14279	predicted gene 14279	PATH:03010	Ribosome	9.78598e-33	5.76329
LOC100101238	LOC100101238	Regakine 1-like protein	9e-17	Ccl5	C-C motif chemokine 5	PATH:04620	Toll-like receptor signaling pathway	0.0185365	1.93789
LOC100101238	LOC100101238	Regakine 1-like protein	9e-17	Ccl5	C-C motif chemokine 5	PATH:04621	NOD-like receptor signaling pathway	0.0680814	1.96197
LOC100101238	LOC100101238	Regakine 1-like protein	9e-17	Ccl5	C-C motif chemokine 5	PATH:05142	Chagas disease (American trypanosomiasis)	0.245314	1.30463
LOC100101238	LOC100101238	Regakine 1-like protein	9e-17	Ccl5	C-C motif chemokine 5	PATH:04060	Cytokine-cytokine receptor interaction	0.514757	1.01343
LOC100101238	LOC100101238	Regakine 1-like protein	9e-17	Ccl5	C-C motif chemokine 5	PATH:04623	Cytosolic DNA-sensing pathway	0.464543	1.13043
LOC100101238	LOC100101238	Regakine 1-like protein	9e-17	Ccl5	C-C motif chemokine 5	PATH:05132	Salmonella infection	0.0511949	1.79005
LOC100101238	LOC100101238	Regakine 1-like protein	9e-17	Ccl5	C-C motif chemokine 5	PATH:05020	Prion diseases	0.069419	2.22608
LOC100101238	LOC100101238	Regakine 1-like protein	9e-17	Ccl5	C-C motif chemokine 5	PATH:05323	Rheumatoid arthritis	0.00174824	2.43547
LOC100101238	LOC100101238	Regakine 1-like protein	9e-17	Ccl5	C-C motif chemokine 5	PATH:05168	Herpes simplex infection	0.932491	0.654731
LOC100101238	LOC100101238	Regakine 1-like protein	9e-17	Ccl5	C-C motif chemokine 5	PATH:04062	Chemokine signaling pathway	0.10948	1.4155
LOC100101238	LOC100101238	Regakine 1-like protein	9e-17	Ccl5	C-C motif chemokine 5	PATH:04668	TNF signaling pathway	0.195409	1.38404
LOC100101238	LOC100101238	Regakine 1-like protein	9e-17	Ccl5	C-C motif chemokine 5	PATH:05164	Influenza A	0.511923	1.02231
RPL37	RPL37	ribosomal protein L37	2e-50	Gm13826	predicted gene 13826	PATH:03010	Ribosome	9.78598e-33	5.76329
LOC101106881	LOC101106881	40S ribosomal protein S24-like	2e-62	Rps24	40S ribosomal protein S24	PATH:03010	Ribosome	9.78598e-33	5.76329
SLC32A1	SLC32A1	solute carrier family 32 (GABA vesicular transporter), member 1	0	Slc32a1	Vesicular inhibitory amino acid transporter	PATH:04727	GABAergic synapse	0.33139	1.24469
SLC32A1	SLC32A1	solute carrier family 32 (GABA vesicular transporter), member 1	0	Slc32a1	Vesicular inhibitory amino acid transporter	PATH:05032	Morphine addiction	0.802273	0.738242
SLC32A1	SLC32A1	solute carrier family 32 (GABA vesicular transporter), member 1	0	Slc32a1	Vesicular inhibitory amino acid transporter	PATH:05033	Nicotine addiction	0.796861	0.673002
SLC32A1	SLC32A1	solute carrier family 32 (GABA vesicular transporter), member 1	0	Slc32a1	Vesicular inhibitory amino acid transporter	PATH:04723	Retrograde endocannabinoid signaling	0.592111	0.964637
SLC32A1	SLC32A1	solute carrier family 32 (GABA vesicular transporter), member 1	0	Slc32a1	Vesicular inhibitory amino acid transporter	PATH:04721	Synaptic vesicle cycle	0.346587	1.27672
CDA	CDA	cytidine deaminase	3e-49	Cda	Cytidine deaminase	PATH:00983	Drug metabolism - other enzymes	0.964456	0.295297
CDA	CDA	cytidine deaminase	3e-49	Cda	Cytidine deaminase	PATH:01100	Metabolic pathways	0.983663	0.760939
CDA	CDA	cytidine deaminase	3e-49	Cda	Cytidine deaminase	PATH:00240	Pyrimidine metabolism	0.821675	0.716314
ZBP1	ZBP1	Z-DNA binding protein 1	5e-77	Zbp1	Z-DNA-binding protein 1	PATH:04623	Cytosolic DNA-sensing pathway	0.464543	1.13043
RAB13	RAB13	RAB13, member RAS oncogene family	2e-104	Rab13	Ras-related protein Rab-13	PATH:04530	Tight junction	0.999084	0.208195
RPL35	RPL35	ribosomal protein L35	3e-44	Rpl35	60S ribosomal protein L35	PATH:03010	Ribosome	9.78598e-33	5.76329
LYPLA2	LYPLA2	lysophospholipase II	3e-133	Lypla2	Acyl-protein thioesterase 2	PATH:00564	Glycerophospholipid metabolism	0.80892	0.730785
LOC101107153	LOC101107153	cytochrome c oxidase copper chaperone-like	3e-23	Cox17	Cytochrome c oxidase copper chaperone	PATH:00190	Oxidative phosphorylation	9.27369e-05	2.45709
LOC101107153	LOC101107153	cytochrome c oxidase copper chaperone-like	3e-23	Cox17	Cytochrome c oxidase copper chaperone	PATH:01100	Metabolic pathways	0.983663	0.760939
PLAUR	PLAUR	Urokinase plasminogen activator receptor	2e-95	Plaur	Urokinase plasminogen activator surface receptor	PATH:04610	Complement and coagulation cascades	0.136069	1.58812
PLAUR	PLAUR	Urokinase plasminogen activator receptor	2e-95	Plaur	Urokinase plasminogen activator surface receptor	PATH:05205	Proteoglycans in cancer	0.802713	0.810794
RASGRP1	RASGRP1	RAS guanyl releasing protein 1 (calcium and DAG-regulated)	0	Rasgrp1	RAS guanyl-releasing protein 1	PATH:04611	Platelet activation	0.0978423	1.52311
RASGRP1	RASGRP1	RAS guanyl releasing protein 1 (calcium and DAG-regulated)	0	Rasgrp1	RAS guanyl-releasing protein 1	PATH:04010	MAPK signaling pathway	0.89658	0.733963
RASGRP1	RASGRP1	RAS guanyl releasing protein 1 (calcium and DAG-regulated)	0	Rasgrp1	RAS guanyl-releasing protein 1	PATH:04660	T cell receptor signaling pathway	0.85055	0.682526
RASGRP1	RASGRP1	RAS guanyl releasing protein 1 (calcium and DAG-regulated)	0	Rasgrp1	RAS guanyl-releasing protein 1	PATH:04014	Ras signaling pathway	0.515021	1.01541
TNFSF4	TNFSF4	tumor necrosis factor (ligand) superfamily, member 4	8e-36	Tnfsf4	Tumor necrosis factor (Ligand) superfamily, member 4	PATH:04060	Cytokine-cytokine receptor interaction	0.514757	1.01343
LOC101104237	LOC101104237	60S ribosomal protein L26-like	4e-77	Rpl26	60S ribosomal protein L26	PATH:03010	Ribosome	9.78598e-33	5.76329
LSM7	LSM7	LSM7 homolog, U6 small nuclear RNA associated (S. cerevisiae)	2e-54	Lsm7	U6 snRNA-associated Sm-like protein LSm7	PATH:03040	Spliceosome	0.990204	0.388444
LSM7	LSM7	LSM7 homolog, U6 small nuclear RNA associated (S. cerevisiae)	2e-54	Lsm7	U6 snRNA-associated Sm-like protein LSm7	PATH:03018	RNA degradation	0.905566	0.549477
LOC101120060	LOC101120060	G protein-coupled receptor kinase 5-like	6e-85	Grk5	Putative uncharacterized protein	PATH:05032	Morphine addiction	0.802273	0.738242
LOC101120060	LOC101120060	G protein-coupled receptor kinase 5-like	6e-85	Grk5	Putative uncharacterized protein	PATH:04062	Chemokine signaling pathway	0.10948	1.4155
LOC101120060	LOC101120060	G protein-coupled receptor kinase 5-like	6e-85	Grk5	Putative uncharacterized protein	PATH:04144	Endocytosis	0.604418	0.955536
B3GALT4	B3GALT4	UDP-Gal:betaGlcNAc beta 1,3-galactosyltransferase, polypeptide 4	1e-144	B3galt4	Beta-1,3-galactosyltransferase 4	PATH:00604	Glycosphingolipid biosynthesis - ganglio series	0.679228	0.904347
B3GALT4	B3GALT4	UDP-Gal:betaGlcNAc beta 1,3-galactosyltransferase, polypeptide 4	1e-144	B3galt4	Beta-1,3-galactosyltransferase 4	PATH:00514	Other types of O-glycan biosynthesis	0.956604	0.314555
B3GALT4	B3GALT4	UDP-Gal:betaGlcNAc beta 1,3-galactosyltransferase, polypeptide 4	1e-144	B3galt4	Beta-1,3-galactosyltransferase 4	PATH:01100	Metabolic pathways	0.983663	0.760939
RPL18A	RPL18A	ribosomal protein L18a	4e-100	Rpl18a	60S ribosomal protein L18a	PATH:03010	Ribosome	9.78598e-33	5.76329
LOC101111528	LOC101111528	sterol 26-hydroxylase, mitochondrial-like	0	Cyp27a1	Cyp27a1 protein	PATH:00120	Primary bile acid biosynthesis	0.770296	0.689026
LOC101111528	LOC101111528	sterol 26-hydroxylase, mitochondrial-like	0	Cyp27a1	Cyp27a1 protein	PATH:03320	PPAR signaling pathway	0.0631568	1.83159
LOC101111528	LOC101111528	sterol 26-hydroxylase, mitochondrial-like	0	Cyp27a1	Cyp27a1 protein	PATH:01100	Metabolic pathways	0.983663	0.760939
POLD4	POLD4	polymerase (DNA-directed), delta 4, accessory subunit	5e-47	Pold4	Polymerase (DNA-directed), delta 4, isoform CRA_b	PATH:03430	Mismatch repair	0.785131	0.657707
POLD4	POLD4	polymerase (DNA-directed), delta 4, accessory subunit	5e-47	Pold4	Polymerase (DNA-directed), delta 4, isoform CRA_b	PATH:03420	Nucleotide excision repair	0.947012	0.336501
POLD4	POLD4	polymerase (DNA-directed), delta 4, accessory subunit	5e-47	Pold4	Polymerase (DNA-directed), delta 4, isoform CRA_b	PATH:03410	Base excision repair	0.714101	0.803864
POLD4	POLD4	polymerase (DNA-directed), delta 4, accessory subunit	5e-47	Pold4	Polymerase (DNA-directed), delta 4, isoform CRA_b	PATH:03440	Homologous recombination	0.835473	0.556521
POLD4	POLD4	polymerase (DNA-directed), delta 4, accessory subunit	5e-47	Pold4	Polymerase (DNA-directed), delta 4, isoform CRA_b	PATH:03030	DNA replication	0.915539	0.401932
POLD4	POLD4	polymerase (DNA-directed), delta 4, accessory subunit	5e-47	Pold4	Polymerase (DNA-directed), delta 4, isoform CRA_b	PATH:05166	HTLV-I infection	0.820636	0.806852
POLD4	POLD4	polymerase (DNA-directed), delta 4, accessory subunit	5e-47	Pold4	Polymerase (DNA-directed), delta 4, isoform CRA_b	PATH:00230	Purine metabolism	0.976068	0.501834
POLD4	POLD4	polymerase (DNA-directed), delta 4, accessory subunit	5e-47	Pold4	Polymerase (DNA-directed), delta 4, isoform CRA_b	PATH:01100	Metabolic pathways	0.983663	0.760939
POLD4	POLD4	polymerase (DNA-directed), delta 4, accessory subunit	5e-47	Pold4	Polymerase (DNA-directed), delta 4, isoform CRA_b	PATH:00240	Pyrimidine metabolism	0.821675	0.716314
LOC101116002	LOC101116002	epithelial chloride channel protein-like	0	Clca2	Putative uncharacterized protein	PATH:04740	Olfactory transduction	1	0.051432
LOC101116002	LOC101116002	epithelial chloride channel protein-like	0	Clca2	Putative uncharacterized protein	PATH:04972	Pancreatic secretion	0.68869	0.873162
LOC101122311	LOC101122311	granzyme H-like	2e-80	Gzmb	Granzyme B(G,H)	PATH:05202	Transcriptional misregulation in cancer	0.039738	1.59885
LOC101122311	LOC101122311	granzyme H-like	2e-80	Gzmb	Granzyme B(G,H)	PATH:04650	Natural killer cell mediated cytotoxicity	0.0529439	1.63037
LOC101122311	LOC101122311	granzyme H-like	2e-80	Gzmb	Granzyme B(G,H)	PATH:05320	Autoimmune thyroid disease	0.0729542	1.92927
LOC101122311	LOC101122311	granzyme H-like	2e-80	Gzmb	Granzyme B(G,H)	PATH:05332	Graft-versus-host disease	0.0289852	2.24527
LOC101122311	LOC101122311	granzyme H-like	2e-80	Gzmb	Granzyme B(G,H)	PATH:05330	Allograft rejection	0.0226773	2.51644
LOC101122311	LOC101122311	granzyme H-like	2e-80	Gzmb	Granzyme B(G,H)	PATH:04940	Type I diabetes mellitus	0.0467658	2.14364
LOC101105840	LOC101105840	calmodulin-like	6e-46	Calm1	Calmodulin	PATH:04015	Rap1 signaling pathway	0.610959	0.95105
LOC101105840	LOC101105840	calmodulin-like	6e-46	Calm1	Calmodulin	PATH:04750	Inflammatory mediator regulation of TRP channels	0.794051	0.761555
LOC101105840	LOC101105840	calmodulin-like	6e-46	Calm1	Calmodulin	PATH:04921	Oxytocin signaling pathway	0.827069	0.751665
LOC101105840	LOC101105840	calmodulin-like	6e-46	Calm1	Calmodulin	PATH:04114	Oocyte meiosis	0.988706	0.355809
LOC101105840	LOC101105840	calmodulin-like	6e-46	Calm1	Calmodulin	PATH:04014	Ras signaling pathway	0.515021	1.01541
LOC101105840	LOC101105840	calmodulin-like	6e-46	Calm1	Calmodulin	PATH:04970	Salivary secretion	0.852391	0.657707
LOC101105840	LOC101105840	calmodulin-like	6e-46	Calm1	Calmodulin	PATH:04971	Gastric acid secretion	0.960738	0.391069
LOC101105840	LOC101105840	calmodulin-like	6e-46	Calm1	Calmodulin	PATH:04713	Circadian entrainment	0.350987	1.21849
LOC101105840	LOC101105840	calmodulin-like	6e-46	Calm1	Calmodulin	PATH:04916	Melanogenesis	0.284065	1.28937
LOC101105840	LOC101105840	calmodulin-like	6e-46	Calm1	Calmodulin	PATH:05133	Pertussis	0.00795842	2.32227
LOC101105840	LOC101105840	calmodulin-like	6e-46	Calm1	Calmodulin	PATH:04261	Adrenergic signaling in cardiomyocytes	0.945241	0.571166
LOC101105840	LOC101105840	calmodulin-like	6e-46	Calm1	Calmodulin	PATH:05152	Tuberculosis	9.72434e-05	2.28855
LOC101105840	LOC101105840	calmodulin-like	6e-46	Calm1	Calmodulin	PATH:04915	Estrogen signaling pathway	0.380605	1.18119
LOC101105840	LOC101105840	calmodulin-like	6e-46	Calm1	Calmodulin	PATH:04740	Olfactory transduction	1	0.051432
LOC101105840	LOC101105840	calmodulin-like	6e-46	Calm1	Calmodulin	PATH:05031	Amphetamine addiction	0.73182	0.803864
LOC101105840	LOC101105840	calmodulin-like	6e-46	Calm1	Calmodulin	PATH:04912	GnRH signaling pathway	0.610786	0.946606
LOC101105840	LOC101105840	calmodulin-like	6e-46	Calm1	Calmodulin	PATH:05010	Alzheimer's disease	0.00284504	1.92927
LOC101105840	LOC101105840	calmodulin-like	6e-46	Calm1	Calmodulin	PATH:05034	Alcoholism	5.50944e-06	2.6236
LOC101105840	LOC101105840	calmodulin-like	6e-46	Calm1	Calmodulin	PATH:04070	Phosphatidylinositol signaling system	0.905566	0.549477
LOC101105840	LOC101105840	calmodulin-like	6e-46	Calm1	Calmodulin	PATH:04910	Insulin signaling pathway	0.533376	1.01186
LOC101105840	LOC101105840	calmodulin-like	6e-46	Calm1	Calmodulin	PATH:04020	Calcium signaling pathway	0.936361	0.622346
LOC101105840	LOC101105840	calmodulin-like	6e-46	Calm1	Calmodulin	PATH:04270	Vascular smooth muscle contraction	0.855772	0.694538
LOC101105840	LOC101105840	calmodulin-like	6e-46	Calm1	Calmodulin	PATH:04728	Dopaminergic synapse	0.890339	0.652762
LOC101105840	LOC101105840	calmodulin-like	6e-46	Calm1	Calmodulin	PATH:04022	cGMP-PKG signaling pathway	0.791683	0.794061
LOC101105840	LOC101105840	calmodulin-like	6e-46	Calm1	Calmodulin	PATH:04744	Phototransduction	0.604631	0.9979
LOC101105840	LOC101105840	calmodulin-like	6e-46	Calm1	Calmodulin	PATH:04722	Neurotrophin signaling pathway	0.225412	1.31541
LOC101105840	LOC101105840	calmodulin-like	6e-46	Calm1	Calmodulin	PATH:04720	Long-term potentiation	0.538578	1.03354
LOC101105840	LOC101105840	calmodulin-like	6e-46	Calm1	Calmodulin	PATH:05214	Glioma	0.600668	0.964637
LOC101101911	LOC101101911	cathepsin Z-like	1e-139	Ctsz	Cathepsin Z, isoform CRA_b	PATH:04142	Lysosome	1.07987e-06	3.19014
LOC780467	LOC780467	60S ribosomal protein L34-like protein	5e-62	Gm4705	predicted gene 4705	PATH:03010	Ribosome	9.78598e-33	5.76329
NDUFA3	NDUFA3	NADH dehydrogenase (ubiquinone) 1 alpha subcomplex, 3, 9kDa	5e-35	Ndufa3	NADH dehydrogenase [ubiquinone] 1 alpha subcomplex subunit 3	PATH:00190	Oxidative phosphorylation	9.27369e-05	2.45709
NDUFA3	NDUFA3	NADH dehydrogenase (ubiquinone) 1 alpha subcomplex, 3, 9kDa	5e-35	Ndufa3	NADH dehydrogenase [ubiquinone] 1 alpha subcomplex subunit 3	PATH:05016	Huntington's disease	0.012159	1.7144
NDUFA3	NDUFA3	NADH dehydrogenase (ubiquinone) 1 alpha subcomplex, 3, 9kDa	5e-35	Ndufa3	NADH dehydrogenase [ubiquinone] 1 alpha subcomplex subunit 3	PATH:04932	Non-alcoholic fatty liver disease (NAFLD)	0.0118241	1.78837
NDUFA3	NDUFA3	NADH dehydrogenase (ubiquinone) 1 alpha subcomplex, 3, 9kDa	5e-35	Ndufa3	NADH dehydrogenase [ubiquinone] 1 alpha subcomplex subunit 3	PATH:05012	Parkinson's disease	0.0227706	1.71237
NDUFA3	NDUFA3	NADH dehydrogenase (ubiquinone) 1 alpha subcomplex, 3, 9kDa	5e-35	Ndufa3	NADH dehydrogenase [ubiquinone] 1 alpha subcomplex subunit 3	PATH:05010	Alzheimer's disease	0.00284504	1.92927
NDUFA3	NDUFA3	NADH dehydrogenase (ubiquinone) 1 alpha subcomplex, 3, 9kDa	5e-35	Ndufa3	NADH dehydrogenase [ubiquinone] 1 alpha subcomplex subunit 3	PATH:01100	Metabolic pathways	0.983663	0.760939
NUP210	NUP210	nucleoporin 210kDa	0	Nup210	Nuclear pore membrane glycoprotein 210	PATH:03013	RNA transport	0.99729	0.330733
HDAC11	HDAC11	histone deacetylase 11	8e-157	Hdac11	Histone deacetylase 11	PATH:05203	Viral carcinogenesis	0.00147111	1.92927
HDAC11	HDAC11	histone deacetylase 11	8e-157	Hdac11	Histone deacetylase 11	PATH:05034	Alcoholism	5.50944e-06	2.6236
LOC101110162	LOC101110162	prostaglandin F synthase 1-like	9e-131	Akr1c6	Estradiol 17 beta-dehydrogenase 5	PATH:00140	Steroid hormone biosynthesis	0.629014	0.927535
LOC101110162	LOC101110162	prostaglandin F synthase 1-like	9e-131	Akr1c6	Estradiol 17 beta-dehydrogenase 5	PATH:00051	Fructose and mannose metabolism	0.221944	1.60773
LOC101110162	LOC101110162	prostaglandin F synthase 1-like	9e-131	Akr1c6	Estradiol 17 beta-dehydrogenase 5	PATH:00980	Metabolism of xenobiotics by cytochrome P450	0.705394	0.85115
LOC101110162	LOC101110162	prostaglandin F synthase 1-like	9e-131	Akr1c6	Estradiol 17 beta-dehydrogenase 5	PATH:00650	Butanoate metabolism	0.578887	1.0095
LOC101110162	LOC101110162	prostaglandin F synthase 1-like	9e-131	Akr1c6	Estradiol 17 beta-dehydrogenase 5	PATH:00591	Linoleic acid metabolism	0.41322	1.2058
LOC101110162	LOC101110162	prostaglandin F synthase 1-like	9e-131	Akr1c6	Estradiol 17 beta-dehydrogenase 5	PATH:00590	Arachidonic acid metabolism	0.408163	1.16422
LOC101110162	LOC101110162	prostaglandin F synthase 1-like	9e-131	Akr1c6	Estradiol 17 beta-dehydrogenase 5	PATH:04913	Ovarian steroidogenesis	0.906357	0.49895
LOC101110162	LOC101110162	prostaglandin F synthase 1-like	9e-131	Akr1c6	Estradiol 17 beta-dehydrogenase 5	PATH:01100	Metabolic pathways	0.983663	0.760939
SSR4	SSR4	signal sequence receptor, delta	1e-87	Ssr4	Signal sequence receptor, delta, isoform CRA_b	PATH:04141	Protein processing in endoplasmic reticulum	0.999348	0.248049
LGMN	LGMN	Legumain	0	Lgmn	Legumain, isoform CRA_a	PATH:04612	Antigen processing and presentation	0.123393	1.62782
LGMN	LGMN	Legumain	0	Lgmn	Legumain, isoform CRA_a	PATH:04142	Lysosome	1.07987e-06	3.19014
LOC101109746	LOC101109746	HLA class II histocompatibility antigen, DM beta chain-like	1e-94	H2-DMb2	Histocompatibility 2, class II, locus Mb2	PATH:05140	Leishmaniasis	0.000893272	2.81874
LOC101109746	LOC101109746	HLA class II histocompatibility antigen, DM beta chain-like	1e-94	H2-DMb2	Histocompatibility 2, class II, locus Mb2	PATH:04612	Antigen processing and presentation	0.123393	1.62782
LOC101109746	LOC101109746	HLA class II histocompatibility antigen, DM beta chain-like	1e-94	H2-DMb2	Histocompatibility 2, class II, locus Mb2	PATH:05416	Viral myocarditis	0.264604	1.346
LOC101109746	LOC101109746	HLA class II histocompatibility antigen, DM beta chain-like	1e-94	H2-DMb2	Histocompatibility 2, class II, locus Mb2	PATH:04514	Cell adhesion molecules (CAMs)	0.676907	0.891958
LOC101109746	LOC101109746	HLA class II histocompatibility antigen, DM beta chain-like	1e-94	H2-DMb2	Histocompatibility 2, class II, locus Mb2	PATH:05152	Tuberculosis	9.72434e-05	2.28855
LOC101109746	LOC101109746	HLA class II histocompatibility antigen, DM beta chain-like	1e-94	H2-DMb2	Histocompatibility 2, class II, locus Mb2	PATH:05145	Toxoplasmosis	0.343295	1.17321
LOC101109746	LOC101109746	HLA class II histocompatibility antigen, DM beta chain-like	1e-94	H2-DMb2	Histocompatibility 2, class II, locus Mb2	PATH:05310	Asthma	0.0598386	2.58385
LOC101109746	LOC101109746	HLA class II histocompatibility antigen, DM beta chain-like	1e-94	H2-DMb2	Histocompatibility 2, class II, locus Mb2	PATH:05320	Autoimmune thyroid disease	0.0729542	1.92927
LOC101109746	LOC101109746	HLA class II histocompatibility antigen, DM beta chain-like	1e-94	H2-DMb2	Histocompatibility 2, class II, locus Mb2	PATH:04672	Intestinal immune network for IgA production	0.074983	2.02574
LOC101109746	LOC101109746	HLA class II histocompatibility antigen, DM beta chain-like	1e-94	H2-DMb2	Histocompatibility 2, class II, locus Mb2	PATH:05321	Inflammatory bowel disease (IBD)	0.323378	1.31541
LOC101109746	LOC101109746	HLA class II histocompatibility antigen, DM beta chain-like	1e-94	H2-DMb2	Histocompatibility 2, class II, locus Mb2	PATH:05166	HTLV-I infection	0.820636	0.806852
LOC101109746	LOC101109746	HLA class II histocompatibility antigen, DM beta chain-like	1e-94	H2-DMb2	Histocompatibility 2, class II, locus Mb2	PATH:05322	Systemic lupus erythematosus	5.92995e-10	3.77023
LOC101109746	LOC101109746	HLA class II histocompatibility antigen, DM beta chain-like	1e-94	H2-DMb2	Histocompatibility 2, class II, locus Mb2	PATH:05332	Graft-versus-host disease	0.0289852	2.24527
LOC101109746	LOC101109746	HLA class II histocompatibility antigen, DM beta chain-like	1e-94	H2-DMb2	Histocompatibility 2, class II, locus Mb2	PATH:05323	Rheumatoid arthritis	0.00174824	2.43547
LOC101109746	LOC101109746	HLA class II histocompatibility antigen, DM beta chain-like	1e-94	H2-DMb2	Histocompatibility 2, class II, locus Mb2	PATH:05168	Herpes simplex infection	0.932491	0.654731
LOC101109746	LOC101109746	HLA class II histocompatibility antigen, DM beta chain-like	1e-94	H2-DMb2	Histocompatibility 2, class II, locus Mb2	PATH:05330	Allograft rejection	0.0226773	2.51644
LOC101109746	LOC101109746	HLA class II histocompatibility antigen, DM beta chain-like	1e-94	H2-DMb2	Histocompatibility 2, class II, locus Mb2	PATH:04145	Phagosome	2.16638e-05	2.55345
LOC101109746	LOC101109746	HLA class II histocompatibility antigen, DM beta chain-like	1e-94	H2-DMb2	Histocompatibility 2, class II, locus Mb2	PATH:04940	Type I diabetes mellitus	0.0467658	2.14364
LOC101109746	LOC101109746	HLA class II histocompatibility antigen, DM beta chain-like	1e-94	H2-DMb2	Histocompatibility 2, class II, locus Mb2	PATH:05150	Staphylococcus aureus infection	3.86862e-05	3.73408
LOC101109746	LOC101109746	HLA class II histocompatibility antigen, DM beta chain-like	1e-94	H2-DMb2	Histocompatibility 2, class II, locus Mb2	PATH:05164	Influenza A	0.511923	1.02231
CNDP2	CNDP2	CNDP dipeptidase 2 (metallopeptidase M20 family)	0	Cndp2	CNDP dipeptidase 2 (Metallopeptidase M20 family), isoform CRA_a	PATH:00410	beta-Alanine metabolism	0.889734	0.452173
CNDP2	CNDP2	CNDP dipeptidase 2 (metallopeptidase M20 family)	0	Cndp2	CNDP dipeptidase 2 (Metallopeptidase M20 family), isoform CRA_a	PATH:00340	Histidine metabolism	0.882131	0.46676
CNDP2	CNDP2	CNDP dipeptidase 2 (metallopeptidase M20 family)	0	Cndp2	CNDP dipeptidase 2 (Metallopeptidase M20 family), isoform CRA_a	PATH:00330	Arginine and proline metabolism	0.636821	0.918701
CNDP2	CNDP2	CNDP dipeptidase 2 (metallopeptidase M20 family)	0	Cndp2	CNDP dipeptidase 2 (Metallopeptidase M20 family), isoform CRA_a	PATH:01100	Metabolic pathways	0.983663	0.760939
RPL18	RPL18	ribosomal protein L18	7e-88	Rpl18	Rpl18 protein	PATH:03010	Ribosome	9.78598e-33	5.76329
SGPL1	SGPL1	sphingosine-1-phosphate lyase 1	0	Sgpl1	Sphingosine-1-phosphate lyase 1	PATH:00600	Sphingolipid metabolism	0.451559	1.18119
SGPL1	SGPL1	sphingosine-1-phosphate lyase 1	0	Sgpl1	Sphingosine-1-phosphate lyase 1	PATH:01100	Metabolic pathways	0.983663	0.760939
LOC101108039	LOC101108039	uncharacterized LOC101108039	2e-57	Rxra	Retinoid X receptor alpha	PATH:05200	Pathways in cancer	0.632199	0.9446
LOC101108039	LOC101108039	uncharacterized LOC101108039	2e-57	Rxra	Retinoid X receptor alpha	PATH:05202	Transcriptional misregulation in cancer	0.039738	1.59885
LOC101108039	LOC101108039	uncharacterized LOC101108039	2e-57	Rxra	Retinoid X receptor alpha	PATH:05160	Hepatitis C	0.901342	0.638362
LOC101108039	LOC101108039	uncharacterized LOC101108039	2e-57	Rxra	Retinoid X receptor alpha	PATH:04151	PI3K-Akt signaling pathway	0.55132	0.989371
LOC101108039	LOC101108039	uncharacterized LOC101108039	2e-57	Rxra	Retinoid X receptor alpha	PATH:05222	Small cell lung cancer	0.8885	0.609244
LOC101108039	LOC101108039	uncharacterized LOC101108039	2e-57	Rxra	Retinoid X receptor alpha	PATH:05223	Non-small cell lung cancer	0.480294	1.13487
LOC101108039	LOC101108039	uncharacterized LOC101108039	2e-57	Rxra	Retinoid X receptor alpha	PATH:04919	Thyroid hormone signaling pathway	0.719858	0.844057
LOC101108039	LOC101108039	uncharacterized LOC101108039	2e-57	Rxra	Retinoid X receptor alpha	PATH:04932	Non-alcoholic fatty liver disease (NAFLD)	0.0118241	1.78837
LOC101108039	LOC101108039	uncharacterized LOC101108039	2e-57	Rxra	Retinoid X receptor alpha	PATH:04920	Adipocytokine signaling pathway	0.514396	1.06394
LOC101108039	LOC101108039	uncharacterized LOC101108039	2e-57	Rxra	Retinoid X receptor alpha	PATH:03320	PPAR signaling pathway	0.0631568	1.83159
LOC101108039	LOC101108039	uncharacterized LOC101108039	2e-57	Rxra	Retinoid X receptor alpha	PATH:05216	Thyroid cancer	0.622042	0.964637
LOC101108039	LOC101108039	uncharacterized LOC101108039	2e-57	Rxra	Retinoid X receptor alpha	PATH:04976	Bile secretion	0.998426	0.150724
PEX11G	PEX11G	peroxisomal biogenesis factor 11 gamma	5e-86	Pex11g	Peroxisomal membrane protein 11C	PATH:04146	Peroxisome	0.820852	0.697328
RPS25	RPS25	40S ribosomal protein S25	6e-66	Rps25	40S ribosomal protein S25	PATH:03010	Ribosome	9.78598e-33	5.76329
DNAL4	DNAL4	dynein, axonemal, light chain 4	5e-58	Dnal4	Dynein, axonemal, light chain 4, isoform CRA_c	PATH:05016	Huntington's disease	0.012159	1.7144
CHRD	CHRD	chordin	0	Chrd	Chordin	PATH:04350	TGF-beta signaling pathway	0.791757	0.732635
CORO1A	CORO1A	coronin, actin binding protein, 1A	0	Coro1a	Coronin-1A	PATH:05152	Tuberculosis	9.72434e-05	2.28855
CORO1A	CORO1A	coronin, actin binding protein, 1A	0	Coro1a	Coronin-1A	PATH:04145	Phagosome	2.16638e-05	2.55345
RPL28	RPL28	ribosomal protein L28	7e-74	Rpl28	60S ribosomal protein L28	PATH:03010	Ribosome	9.78598e-33	5.76329
TRPM2	TRPM2	transient receptor potential cation channel, subfamily M, member 2	0	Trpm2	Transient receptor potential cation channel subfamily M member 2	PATH:04921	Oxytocin signaling pathway	0.827069	0.751665
STAR	STAR	Steroidogenic acute regulatory protein, mitochondrial	1e-141	Star	Steroidogenic acute regulatory protein, mitochondrial	PATH:04913	Ovarian steroidogenesis	0.906357	0.49895
LOC101106041	LOC101106041	histone H2B type 1-K-like	3e-68	Hist1h2bc	Histone H2B type 1-C/E/G	PATH:05322	Systemic lupus erythematosus	5.92995e-10	3.77023
LOC101106041	LOC101106041	histone H2B type 1-K-like	3e-68	Hist1h2bc	Histone H2B type 1-C/E/G	PATH:05203	Viral carcinogenesis	0.00147111	1.92927
LOC101106041	LOC101106041	histone H2B type 1-K-like	3e-68	Hist1h2bc	Histone H2B type 1-C/E/G	PATH:05034	Alcoholism	5.50944e-06	2.6236
LOC101102999	LOC101102999	glutamine synthetase-like	0	Glul	Glutamine synthetase	PATH:00630	Glyoxylate and dicarboxylate metabolism	0.655062	0.904347
LOC101102999	LOC101102999	glutamine synthetase-like	0	Glul	Glutamine synthetase	PATH:00910	Nitrogen metabolism	0.46601	1.31541
LOC101102999	LOC101102999	glutamine synthetase-like	0	Glul	Glutamine synthetase	PATH:04727	GABAergic synapse	0.33139	1.24469
LOC101102999	LOC101102999	glutamine synthetase-like	0	Glul	Glutamine synthetase	PATH:00330	Arginine and proline metabolism	0.636821	0.918701
LOC101102999	LOC101102999	glutamine synthetase-like	0	Glul	Glutamine synthetase	PATH:01230	Biosynthesis of amino acids	0.573746	0.991065
LOC101102999	LOC101102999	glutamine synthetase-like	0	Glul	Glutamine synthetase	PATH:04724	Glutamatergic synapse	0.160121	1.40376
LOC101102999	LOC101102999	glutamine synthetase-like	0	Glul	Glutamine synthetase	PATH:00250	Alanine, aspartate and glutamate metabolism	0.449844	1.24025
LOC101102999	LOC101102999	glutamine synthetase-like	0	Glul	Glutamine synthetase	PATH:01100	Metabolic pathways	0.983663	0.760939
SYK	SYK	spleen tyrosine kinase	0	Syk	Tyrosine-protein kinase SYK	PATH:04611	Platelet activation	0.0978423	1.52311
SYK	SYK	spleen tyrosine kinase	0	Syk	Tyrosine-protein kinase SYK	PATH:05152	Tuberculosis	9.72434e-05	2.28855
SYK	SYK	spleen tyrosine kinase	0	Syk	Tyrosine-protein kinase SYK	PATH:04151	PI3K-Akt signaling pathway	0.55132	0.989371
SYK	SYK	spleen tyrosine kinase	0	Syk	Tyrosine-protein kinase SYK	PATH:04380	Osteoclast differentiation	1.126e-05	2.89391
SYK	SYK	spleen tyrosine kinase	0	Syk	Tyrosine-protein kinase SYK	PATH:04662	B cell receptor signaling pathway	0.0522784	1.90389
SYK	SYK	spleen tyrosine kinase	0	Syk	Tyrosine-protein kinase SYK	PATH:04650	Natural killer cell mediated cytotoxicity	0.0529439	1.63037
SYK	SYK	spleen tyrosine kinase	0	Syk	Tyrosine-protein kinase SYK	PATH:04664	Fc epsilon RI signaling pathway	0.136069	1.58812
SYK	SYK	spleen tyrosine kinase	0	Syk	Tyrosine-protein kinase SYK	PATH:05169	Epstein-Barr virus infection	0.811066	0.791866
SYK	SYK	spleen tyrosine kinase	0	Syk	Tyrosine-protein kinase SYK	PATH:04666	Fc gamma R-mediated phagocytosis	0.000489741	2.68507
SYK	SYK	spleen tyrosine kinase	0	Syk	Tyrosine-protein kinase SYK	PATH:05203	Viral carcinogenesis	0.00147111	1.92927
SYK	SYK	spleen tyrosine kinase	0	Syk	Tyrosine-protein kinase SYK	PATH:04064	NF-kappa B signaling pathway	0.461289	1.10094
TYROBP	TYROBP	TYRO protein tyrosine kinase binding protein	4e-40	Tyrobp	TYRO protein tyrosine kinase-binding protein	PATH:04380	Osteoclast differentiation	1.126e-05	2.89391
TYROBP	TYROBP	TYRO protein tyrosine kinase binding protein	4e-40	Tyrobp	TYRO protein tyrosine kinase-binding protein	PATH:04650	Natural killer cell mediated cytotoxicity	0.0529439	1.63037
LOC101120721	LOC101120721	40S ribosomal protein S27-like	6e-36	Rps27	40S ribosomal protein S27	PATH:03010	Ribosome	9.78598e-33	5.76329
RPL27	RPL27	ribosomal protein L27	3e-58	Rpl27	60S ribosomal protein L27	PATH:03010	Ribosome	9.78598e-33	5.76329
TAF3	TAF3	TAF3 RNA polymerase II, TATA box binding protein (TBP)-associated factor, 140kDa	0	Taf3	Transcription initiation factor TFIID subunit 3	PATH:03022	Basal transcription factors	0.833946	0.615725
TAF3	TAF3	TAF3 RNA polymerase II, TATA box binding protein (TBP)-associated factor, 140kDa	0	Taf3	Transcription initiation factor TFIID subunit 3	PATH:05168	Herpes simplex infection	0.932491	0.654731
SLC7A7	SLC7A7	solute carrier family 7 (amino acid transporter light chain, y+L system), member 7	0	Slc7a7	Y+L amino acid transporter 1	PATH:04974	Protein digestion and absorption	0.582232	0.972743
Bax	BAX	BCL2-associated X	7e-92	Bax	Apoptosis regulator BAX	PATH:05200	Pathways in cancer	0.632199	0.9446
Bax	BAX	BCL2-associated X	7e-92	Bax	Apoptosis regulator BAX	PATH:05210	Colorectal cancer	0.323378	1.31541
Bax	BAX	BCL2-associated X	7e-92	Bax	Apoptosis regulator BAX	PATH:05161	Hepatitis B	0.712226	0.862423
Bax	BAX	BCL2-associated X	7e-92	Bax	Apoptosis regulator BAX	PATH:05152	Tuberculosis	9.72434e-05	2.28855
Bax	BAX	BCL2-associated X	7e-92	Bax	Apoptosis regulator BAX	PATH:05014	Amyotrophic lateral sclerosis (ALS)	0.0780319	1.89765
Bax	BAX	BCL2-associated X	7e-92	Bax	Apoptosis regulator BAX	PATH:04141	Protein processing in endoplasmic reticulum	0.999348	0.248049
Bax	BAX	BCL2-associated X	7e-92	Bax	Apoptosis regulator BAX	PATH:05020	Prion diseases	0.069419	2.22608
Bax	BAX	BCL2-associated X	7e-92	Bax	Apoptosis regulator BAX	PATH:05166	HTLV-I infection	0.820636	0.806852
Bax	BAX	BCL2-associated X	7e-92	Bax	Apoptosis regulator BAX	PATH:04932	Non-alcoholic fatty liver disease (NAFLD)	0.0118241	1.78837
Bax	BAX	BCL2-associated X	7e-92	Bax	Apoptosis regulator BAX	PATH:04210	Apoptosis	0.562556	0.9979
Bax	BAX	BCL2-associated X	7e-92	Bax	Apoptosis regulator BAX	PATH:04115	p53 signaling pathway	0.974875	0.352916
Bax	BAX	BCL2-associated X	7e-92	Bax	Apoptosis regulator BAX	PATH:05016	Huntington's disease	0.012159	1.7144
Bax	BAX	BCL2-associated X	7e-92	Bax	Apoptosis regulator BAX	PATH:04722	Neurotrophin signaling pathway	0.225412	1.31541
Bax	BAX	BCL2-associated X	7e-92	Bax	Apoptosis regulator BAX	PATH:05203	Viral carcinogenesis	0.00147111	1.92927
LOC101113981	LOC101113981	ferritin light chain-like	1e-32	Gm20746	predicted gene, 20746	PATH:00860	Porphyrin and chlorophyll metabolism	0.00231752	3.28853
LOC101113981	LOC101113981	ferritin light chain-like	1e-32	Gm20746	predicted gene, 20746	PATH:04978	Mineral absorption	0.00341375	2.89391
C1QA	C1QA	complement component 1, q subcomponent, A chain	1e-89	C1qa	Complement C1q subcomponent subunit A	PATH:05142	Chagas disease (American trypanosomiasis)	0.245314	1.30463
C1QA	C1QA	complement component 1, q subcomponent, A chain	1e-89	C1qa	Complement C1q subcomponent subunit A	PATH:05133	Pertussis	0.00795842	2.32227
C1QA	C1QA	complement component 1, q subcomponent, A chain	1e-89	C1qa	Complement C1q subcomponent subunit A	PATH:04610	Complement and coagulation cascades	0.136069	1.58812
C1QA	C1QA	complement component 1, q subcomponent, A chain	1e-89	C1qa	Complement C1q subcomponent subunit A	PATH:05020	Prion diseases	0.069419	2.22608
C1QA	C1QA	complement component 1, q subcomponent, A chain	1e-89	C1qa	Complement C1q subcomponent subunit A	PATH:05322	Systemic lupus erythematosus	5.92995e-10	3.77023
C1QA	C1QA	complement component 1, q subcomponent, A chain	1e-89	C1qa	Complement C1q subcomponent subunit A	PATH:05150	Staphylococcus aureus infection	3.86862e-05	3.73408
NAIP	NAIP	NLR family, apoptosis inhibitory protein	0	Naip1	Putative uncharacterized protein	PATH:04621	NOD-like receptor signaling pathway	0.0680814	1.96197
NAIP	NAIP	NLR family, apoptosis inhibitory protein	0	Naip1	Putative uncharacterized protein	PATH:05134	Legionellosis	0.354748	1.23521
RASD1	RASD1	RASD1	1e-135	Rasd1	Dexamethasone-induced Ras-related protein 1	PATH:04713	Circadian entrainment	0.350987	1.21849
LOC101112471	LOC101112471	60S ribosomal protein L35a-like	1e-58	Gm14279	predicted gene 14279	PATH:03010	Ribosome	9.78598e-33	5.76329
LOC101121387	LOC101121387	histone H2A type 2-A-like	7e-70	Hist2h2aa2	histone cluster 2, H2aa2	PATH:05322	Systemic lupus erythematosus	5.92995e-10	3.77023
LOC101121387	LOC101121387	histone H2A type 2-A-like	7e-70	Hist2h2aa2	histone cluster 2, H2aa2	PATH:05034	Alcoholism	5.50944e-06	2.6236
LOC101105336	LOC101105336	60S ribosomal protein L9-like	3e-108	Rpl9	60S ribosomal protein L9	PATH:03010	Ribosome	9.78598e-33	5.76329
SPHK1	SPHK1	sphingosine kinase 1	1e-150	Sphk1	Sphingosine kinase 1	PATH:04020	Calcium signaling pathway	0.936361	0.622346
SPHK1	SPHK1	sphingosine kinase 1	1e-150	Sphk1	Sphingosine kinase 1	PATH:05152	Tuberculosis	9.72434e-05	2.28855
SPHK1	SPHK1	sphingosine kinase 1	1e-150	Sphk1	Sphingosine kinase 1	PATH:04370	VEGF signaling pathway	0.333524	1.26609
SPHK1	SPHK1	sphingosine kinase 1	1e-150	Sphk1	Sphingosine kinase 1	PATH:04666	Fc gamma R-mediated phagocytosis	0.000489741	2.68507
SPHK1	SPHK1	sphingosine kinase 1	1e-150	Sphk1	Sphingosine kinase 1	PATH:00600	Sphingolipid metabolism	0.451559	1.18119
SPHK1	SPHK1	sphingosine kinase 1	1e-150	Sphk1	Sphingosine kinase 1	PATH:01100	Metabolic pathways	0.983663	0.760939
GALNS	GALNS	galactosamine (N-acetyl)-6-sulfate sulfatase	0	Galns	N-acetylgalactosamine-6-sulfatase	PATH:04142	Lysosome	1.07987e-06	3.19014
GALNS	GALNS	galactosamine (N-acetyl)-6-sulfate sulfatase	0	Galns	N-acetylgalactosamine-6-sulfatase	PATH:00531	Glycosaminoglycan degradation	0.46601	1.31541
GALNS	GALNS	galactosamine (N-acetyl)-6-sulfate sulfatase	0	Galns	N-acetylgalactosamine-6-sulfatase	PATH:01100	Metabolic pathways	0.983663	0.760939
NCF1	NCF1	Neutrophil cytosolic factor	1e-171	Ncf1	Neutrophil cytosol factor 1	PATH:05140	Leishmaniasis	0.000893272	2.81874
NCF1	NCF1	Neutrophil cytosolic factor	1e-171	Ncf1	Neutrophil cytosol factor 1	PATH:04380	Osteoclast differentiation	1.126e-05	2.89391
NCF1	NCF1	Neutrophil cytosolic factor	1e-171	Ncf1	Neutrophil cytosol factor 1	PATH:04666	Fc gamma R-mediated phagocytosis	0.000489741	2.68507
NCF1	NCF1	Neutrophil cytosolic factor	1e-171	Ncf1	Neutrophil cytosol factor 1	PATH:04062	Chemokine signaling pathway	0.10948	1.4155
NCF1	NCF1	Neutrophil cytosolic factor	1e-171	Ncf1	Neutrophil cytosol factor 1	PATH:04145	Phagosome	2.16638e-05	2.55345
NCF1	NCF1	Neutrophil cytosolic factor	1e-171	Ncf1	Neutrophil cytosol factor 1	PATH:04670	Leukocyte transendothelial migration	0.17976	1.38908
LOC101111747	LOC101111747	40S ribosomal protein S6-like	1e-68	Rps6-ps4	40S ribosomal protein S6	PATH:04150	mTOR signaling pathway	0.203191	1.51174
LOC101111747	LOC101111747	40S ribosomal protein S6-like	1e-68	Rps6-ps4	40S ribosomal protein S6	PATH:04151	PI3K-Akt signaling pathway	0.55132	0.989371
LOC101111747	LOC101111747	40S ribosomal protein S6-like	1e-68	Rps6-ps4	40S ribosomal protein S6	PATH:04066	HIF-1 signaling pathway	0.035176	1.80869
LOC101111747	LOC101111747	40S ribosomal protein S6-like	1e-68	Rps6-ps4	40S ribosomal protein S6	PATH:04910	Insulin signaling pathway	0.533376	1.01186
LOC101111747	LOC101111747	40S ribosomal protein S6-like	1e-68	Rps6-ps4	40S ribosomal protein S6	PATH:05205	Proteoglycans in cancer	0.802713	0.810794
LOC101111747	LOC101111747	40S ribosomal protein S6-like	1e-68	Rps6-ps4	40S ribosomal protein S6	PATH:03010	Ribosome	9.78598e-33	5.76329
ATP5I	ATP5I	ATP synthase, H+ transporting, mitochondrial Fo complex, subunit E	2e-15	Atp5k	ATP synthase subunit e, mitochondrial	PATH:00190	Oxidative phosphorylation	9.27369e-05	2.45709
ATP5I	ATP5I	ATP synthase, H+ transporting, mitochondrial Fo complex, subunit E	2e-15	Atp5k	ATP synthase subunit e, mitochondrial	PATH:01100	Metabolic pathways	0.983663	0.760939
EIF4EBP1	EIF4EBP1	eukaryotic translation initiation factor 4E binding protein 1	8e-54	Eif4ebp1	Putative uncharacterized protein	PATH:04150	mTOR signaling pathway	0.203191	1.51174
EIF4EBP1	EIF4EBP1	eukaryotic translation initiation factor 4E binding protein 1	8e-54	Eif4ebp1	Putative uncharacterized protein	PATH:04151	PI3K-Akt signaling pathway	0.55132	0.989371
EIF4EBP1	EIF4EBP1	eukaryotic translation initiation factor 4E binding protein 1	8e-54	Eif4ebp1	Putative uncharacterized protein	PATH:05221	Acute myeloid leukemia	0.233729	1.49685
EIF4EBP1	EIF4EBP1	eukaryotic translation initiation factor 4E binding protein 1	8e-54	Eif4ebp1	Putative uncharacterized protein	PATH:04012	ErbB signaling pathway	0.386778	1.19161
EIF4EBP1	EIF4EBP1	eukaryotic translation initiation factor 4E binding protein 1	8e-54	Eif4ebp1	Putative uncharacterized protein	PATH:04066	HIF-1 signaling pathway	0.035176	1.80869
EIF4EBP1	EIF4EBP1	eukaryotic translation initiation factor 4E binding protein 1	8e-54	Eif4ebp1	Putative uncharacterized protein	PATH:03013	RNA transport	0.99729	0.330733
EIF4EBP1	EIF4EBP1	eukaryotic translation initiation factor 4E binding protein 1	8e-54	Eif4ebp1	Putative uncharacterized protein	PATH:04910	Insulin signaling pathway	0.533376	1.01186
TFAP4	TFAP4	transcription factor AP-4 (activating enhancer binding protein 4)	2e-158	Tfap4	Putative uncharacterized protein	PATH:05205	Proteoglycans in cancer	0.802713	0.810794
HAP1	HAP1	huntingtin-associated protein 1	1e-131	Hap1	Huntingtin-associated protein 1	PATH:04727	GABAergic synapse	0.33139	1.24469
HAP1	HAP1	huntingtin-associated protein 1	1e-131	Hap1	Huntingtin-associated protein 1	PATH:05016	Huntington's disease	0.012159	1.7144
VAMP8	VAMP8	vesicle-associated membrane protein 8	1e-38	Vamp8	Vesicle-associated membrane protein 8	PATH:04611	Platelet activation	0.0978423	1.52311
VAMP8	VAMP8	vesicle-associated membrane protein 8	1e-38	Vamp8	Vesicle-associated membrane protein 8	PATH:04130	SNARE interactions in vesicular transport	0.466943	1.2058
RPS13	RPS13	ribosomal protein S13	3e-83	Rps13	40S ribosomal protein S13	PATH:03010	Ribosome	9.78598e-33	5.76329
ARPC3	ARPC3	actin related protein 2/3 complex, subunit 3, 21kDa	2e-102	Arpc3	Actin-related protein 2/3 complex subunit 3	PATH:05131	Shigellosis	0.241299	1.42658
ARPC3	ARPC3	actin related protein 2/3 complex, subunit 3, 21kDa	2e-102	Arpc3	Actin-related protein 2/3 complex subunit 3	PATH:05132	Salmonella infection	0.0511949	1.79005
ARPC3	ARPC3	actin related protein 2/3 complex, subunit 3, 21kDa	2e-102	Arpc3	Actin-related protein 2/3 complex subunit 3	PATH:04810	Regulation of actin cytoskeleton	0.501762	1.02439
ARPC3	ARPC3	actin related protein 2/3 complex, subunit 3, 21kDa	2e-102	Arpc3	Actin-related protein 2/3 complex subunit 3	PATH:05130	Pathogenic Escherichia coli infection	0.212592	1.55031
ARPC3	ARPC3	actin related protein 2/3 complex, subunit 3, 21kDa	2e-102	Arpc3	Actin-related protein 2/3 complex subunit 3	PATH:05100	Bacterial invasion of epithelial cells	0.365408	1.22032
ARPC3	ARPC3	actin related protein 2/3 complex, subunit 3, 21kDa	2e-102	Arpc3	Actin-related protein 2/3 complex subunit 3	PATH:04666	Fc gamma R-mediated phagocytosis	0.000489741	2.68507
CBR3	CBR3	carbonyl reductase 3	2e-145	Cbr3	Carbonyl reductase [NADPH] 3	PATH:00980	Metabolism of xenobiotics by cytochrome P450	0.705394	0.85115
CBR3	CBR3	carbonyl reductase 3	2e-145	Cbr3	Carbonyl reductase [NADPH] 3	PATH:00590	Arachidonic acid metabolism	0.408163	1.16422
CBR3	CBR3	carbonyl reductase 3	2e-145	Cbr3	Carbonyl reductase [NADPH] 3	PATH:01100	Metabolic pathways	0.983663	0.760939
LOC101112702	LOC101112702	60S ribosomal protein L35a-like	5e-58	Gm14279	predicted gene 14279	PATH:03010	Ribosome	9.78598e-33	5.76329
LOC101121036	LOC101121036	cytochrome c oxidase subunit 6B2-like	2e-30	Cox6b2	Cytochrome c oxidase subunit VIb polypeptide 2	PATH:00190	Oxidative phosphorylation	9.27369e-05	2.45709
LOC101121036	LOC101121036	cytochrome c oxidase subunit 6B2-like	2e-30	Cox6b2	Cytochrome c oxidase subunit VIb polypeptide 2	PATH:04260	Cardiac muscle contraction	0.177838	1.47984
LOC101121036	LOC101121036	cytochrome c oxidase subunit 6B2-like	2e-30	Cox6b2	Cytochrome c oxidase subunit VIb polypeptide 2	PATH:05016	Huntington's disease	0.012159	1.7144
LOC101121036	LOC101121036	cytochrome c oxidase subunit 6B2-like	2e-30	Cox6b2	Cytochrome c oxidase subunit VIb polypeptide 2	PATH:05012	Parkinson's disease	0.0227706	1.71237
LOC101121036	LOC101121036	cytochrome c oxidase subunit 6B2-like	2e-30	Cox6b2	Cytochrome c oxidase subunit VIb polypeptide 2	PATH:04932	Non-alcoholic fatty liver disease (NAFLD)	0.0118241	1.78837
LOC101121036	LOC101121036	cytochrome c oxidase subunit 6B2-like	2e-30	Cox6b2	Cytochrome c oxidase subunit VIb polypeptide 2	PATH:05010	Alzheimer's disease	0.00284504	1.92927
LOC101121036	LOC101121036	cytochrome c oxidase subunit 6B2-like	2e-30	Cox6b2	Cytochrome c oxidase subunit VIb polypeptide 2	PATH:01100	Metabolic pathways	0.983663	0.760939
MMP14	MMP14	Membrane-inserted matrix metallopeptidase 14	0	Mmp14	Matrix metalloproteinase-14	PATH:04912	GnRH signaling pathway	0.610786	0.946606
MMP14	MMP14	Membrane-inserted matrix metallopeptidase 14	0	Mmp14	Matrix metalloproteinase-14	PATH:04668	TNF signaling pathway	0.195409	1.38404
GRIN2D	GRIN2D	glutamate receptor, ionotropic, N-methyl D-aspartate 2D	0	Grin2d	NMDA ionotropic glutamate receptor epsilon 4 subunit type 1	PATH:04020	Calcium signaling pathway	0.936361	0.622346
GRIN2D	GRIN2D	glutamate receptor, ionotropic, N-methyl D-aspartate 2D	0	Grin2d	NMDA ionotropic glutamate receptor epsilon 4 subunit type 1	PATH:04713	Circadian entrainment	0.350987	1.21849
GRIN2D	GRIN2D	glutamate receptor, ionotropic, N-methyl D-aspartate 2D	0	Grin2d	NMDA ionotropic glutamate receptor epsilon 4 subunit type 1	PATH:05014	Amyotrophic lateral sclerosis (ALS)	0.0780319	1.89765
GRIN2D	GRIN2D	glutamate receptor, ionotropic, N-methyl D-aspartate 2D	0	Grin2d	NMDA ionotropic glutamate receptor epsilon 4 subunit type 1	PATH:05033	Nicotine addiction	0.796861	0.673002
GRIN2D	GRIN2D	glutamate receptor, ionotropic, N-methyl D-aspartate 2D	0	Grin2d	NMDA ionotropic glutamate receptor epsilon 4 subunit type 1	PATH:05030	Cocaine addiction	0.465997	1.15756
GRIN2D	GRIN2D	glutamate receptor, ionotropic, N-methyl D-aspartate 2D	0	Grin2d	NMDA ionotropic glutamate receptor epsilon 4 subunit type 1	PATH:04724	Glutamatergic synapse	0.160121	1.40376
GRIN2D	GRIN2D	glutamate receptor, ionotropic, N-methyl D-aspartate 2D	0	Grin2d	NMDA ionotropic glutamate receptor epsilon 4 subunit type 1	PATH:05031	Amphetamine addiction	0.73182	0.803864
GRIN2D	GRIN2D	glutamate receptor, ionotropic, N-methyl D-aspartate 2D	0	Grin2d	NMDA ionotropic glutamate receptor epsilon 4 subunit type 1	PATH:05010	Alzheimer's disease	0.00284504	1.92927
GRIN2D	GRIN2D	glutamate receptor, ionotropic, N-methyl D-aspartate 2D	0	Grin2d	NMDA ionotropic glutamate receptor epsilon 4 subunit type 1	PATH:04080	Neuroactive ligand-receptor interaction	0.980201	0.572536
GRIN2D	GRIN2D	glutamate receptor, ionotropic, N-methyl D-aspartate 2D	0	Grin2d	NMDA ionotropic glutamate receptor epsilon 4 subunit type 1	PATH:05034	Alcoholism	5.50944e-06	2.6236
GRIN2D	GRIN2D	glutamate receptor, ionotropic, N-methyl D-aspartate 2D	0	Grin2d	NMDA ionotropic glutamate receptor epsilon 4 subunit type 1	PATH:04720	Long-term potentiation	0.538578	1.03354
LAPTM5	LAPTM5	lysosomal protein transmembrane 5	9e-113	Laptm5	Lysosomal-associated transmembrane protein 5	PATH:04142	Lysosome	1.07987e-06	3.19014
COL11A2	COL11A2	collagen, type XI, alpha 2	0	Col11a2	Procollagen, type XI, alpha 2	PATH:04611	Platelet activation	0.0978423	1.52311
COL11A2	COL11A2	collagen, type XI, alpha 2	0	Col11a2	Procollagen, type XI, alpha 2	PATH:04151	PI3K-Akt signaling pathway	0.55132	0.989371
COL11A2	COL11A2	collagen, type XI, alpha 2	0	Col11a2	Procollagen, type XI, alpha 2	PATH:04512	ECM-receptor interaction	0.302355	1.28618
COL11A2	COL11A2	collagen, type XI, alpha 2	0	Col11a2	Procollagen, type XI, alpha 2	PATH:05146	Amoebiasis	0.5036	1.04181
COL11A2	COL11A2	collagen, type XI, alpha 2	0	Col11a2	Procollagen, type XI, alpha 2	PATH:04510	Focal adhesion	0.749523	0.846998
COL11A2	COL11A2	collagen, type XI, alpha 2	0	Col11a2	Procollagen, type XI, alpha 2	PATH:04974	Protein digestion and absorption	0.582232	0.972743
LOC101106083	LOC101106083	uncharacterized LOC101106083	2e-33	Marcks	Myristoylated alanine-rich C-kinase substrate	PATH:04666	Fc gamma R-mediated phagocytosis	0.000489741	2.68507
LOC101106083	LOC101106083	uncharacterized LOC101106083	2e-33	Marcks	Myristoylated alanine-rich C-kinase substrate	PATH:05206	MicroRNAs in cancer	0.658393	0.910034
LOC101110527	LOC101110527	transcription elongation factor B polypeptide 2-like	1e-46	Tceb2	Transcription elongation factor B polypeptide 2	PATH:05200	Pathways in cancer	0.632199	0.9446
LOC101110527	LOC101110527	transcription elongation factor B polypeptide 2-like	1e-46	Tceb2	Transcription elongation factor B polypeptide 2	PATH:05211	Renal cell carcinoma	0.261142	1.38749
LOC101110527	LOC101110527	transcription elongation factor B polypeptide 2-like	1e-46	Tceb2	Transcription elongation factor B polypeptide 2	PATH:04066	HIF-1 signaling pathway	0.035176	1.80869
LOC101110527	LOC101110527	transcription elongation factor B polypeptide 2-like	1e-46	Tceb2	Transcription elongation factor B polypeptide 2	PATH:04120	Ubiquitin mediated proteolysis	0.990204	0.388444
RPL12	RPL12	ribosomal protein L12	3e-86	Rpl12	60S ribosomal protein L12	PATH:03010	Ribosome	9.78598e-33	5.76329
SOX4	SOX4	SRY (sex determining region Y)-box 4	4e-81	Sox4	Transcription factor SOX-4	PATH:05206	MicroRNAs in cancer	0.658393	0.910034
HMOX1	HMOX1	heme oxygenase (decycling) 1	5e-133	Hmox1	Heme oxygenase 1	PATH:04066	HIF-1 signaling pathway	0.035176	1.80869
HMOX1	HMOX1	heme oxygenase (decycling) 1	5e-133	Hmox1	Heme oxygenase 1	PATH:00860	Porphyrin and chlorophyll metabolism	0.00231752	3.28853
HMOX1	HMOX1	heme oxygenase (decycling) 1	5e-133	Hmox1	Heme oxygenase 1	PATH:05206	MicroRNAs in cancer	0.658393	0.910034
HMOX1	HMOX1	heme oxygenase (decycling) 1	5e-133	Hmox1	Heme oxygenase 1	PATH:04978	Mineral absorption	0.00341375	2.89391
PFKFB3	PFKFB3	6-phosphofructo-2-kinase/fructose-2,6-biphosphatase 3	0	Pfkfb3	Protein Pfkfb3	PATH:00051	Fructose and mannose metabolism	0.221944	1.60773
PFKFB3	PFKFB3	6-phosphofructo-2-kinase/fructose-2,6-biphosphatase 3	0	Pfkfb3	Protein Pfkfb3	PATH:04066	HIF-1 signaling pathway	0.035176	1.80869
LOC101123656	LOC101123656	killer cell immunoglobulin-like receptor 3DL1-like	3e-64	Kir3dl1	Killer cell immunoglobulin-like receptor 3DL1	PATH:04612	Antigen processing and presentation	0.123393	1.62782
LOC101123656	LOC101123656	killer cell immunoglobulin-like receptor 3DL1-like	3e-64	Kir3dl1	Killer cell immunoglobulin-like receptor 3DL1	PATH:04650	Natural killer cell mediated cytotoxicity	0.0529439	1.63037
LOC101123656	LOC101123656	killer cell immunoglobulin-like receptor 3DL1-like	3e-64	Kir3dl1	Killer cell immunoglobulin-like receptor 3DL1	PATH:05332	Graft-versus-host disease	0.0289852	2.24527
CYBB	CYBB	NADPH oxidase heavy chain subunit	0	Cybb	Cytochrome b-245 heavy chain	PATH:04380	Osteoclast differentiation	1.126e-05	2.89391
CYBB	CYBB	NADPH oxidase heavy chain subunit	0	Cybb	Cytochrome b-245 heavy chain	PATH:04066	HIF-1 signaling pathway	0.035176	1.80869
CYBB	CYBB	NADPH oxidase heavy chain subunit	0	Cybb	Cytochrome b-245 heavy chain	PATH:04145	Phagosome	2.16638e-05	2.55345
CYBB	CYBB	NADPH oxidase heavy chain subunit	0	Cybb	Cytochrome b-245 heavy chain	PATH:04670	Leukocyte transendothelial migration	0.17976	1.38908
LIMK1	LIMK1	LIM domain kinase 1	0	Limk1	LIM domain kinase 1	PATH:04810	Regulation of actin cytoskeleton	0.501762	1.02439
LIMK1	LIMK1	LIM domain kinase 1	0	Limk1	LIM domain kinase 1	PATH:04666	Fc gamma R-mediated phagocytosis	0.000489741	2.68507
LIMK1	LIMK1	LIM domain kinase 1	0	Limk1	LIM domain kinase 1	PATH:04360	Axon guidance	0.57374	0.979142
ND3	ND3	NADH-ubiquinone oxidoreductase chain 3	1e-42	ND3	NADH-ubiquinone oxidoreductase chain 3	PATH:00190	Oxidative phosphorylation	9.27369e-05	2.45709
ND3	ND3	NADH-ubiquinone oxidoreductase chain 3	1e-42	ND3	NADH-ubiquinone oxidoreductase chain 3	PATH:05012	Parkinson's disease	0.0227706	1.71237
ND3	ND3	NADH-ubiquinone oxidoreductase chain 3	1e-42	ND3	NADH-ubiquinone oxidoreductase chain 3	PATH:01100	Metabolic pathways	0.983663	0.760939
DNASE2	DNASE2	deoxyribonuclease II, lysosomal	5e-149	Dnase2a	Deoxyribonuclease-2-alpha	PATH:04142	Lysosome	1.07987e-06	3.19014
LOC101107553	LOC101107553	40S ribosomal protein S29-like	3e-27	Rps29	40S ribosomal protein S29	PATH:03010	Ribosome	9.78598e-33	5.76329
VNN1	VNN1	vanin 1	0	Vnn1	Putative uncharacterized protein	PATH:00770	Pantothenate and CoA biosynthesis	0.719345	0.803864
WNT2	WNT2	Protein Wnt-2	0	Wnt2	Protein Wnt-2	PATH:04916	Melanogenesis	0.284065	1.28937
WNT2	WNT2	Protein Wnt-2	0	Wnt2	Protein Wnt-2	PATH:04340	Hedgehog signaling pathway	0.890263	0.526165
WNT2	WNT2	Protein Wnt-2	0	Wnt2	Protein Wnt-2	PATH:05200	Pathways in cancer	0.632199	0.9446
WNT2	WNT2	Protein Wnt-2	0	Wnt2	Protein Wnt-2	PATH:04310	Wnt signaling pathway	0.945241	0.571166
WNT2	WNT2	Protein Wnt-2	0	Wnt2	Protein Wnt-2	PATH:05166	HTLV-I infection	0.820636	0.806852
WNT2	WNT2	Protein Wnt-2	0	Wnt2	Protein Wnt-2	PATH:05217	Basal cell carcinoma	0.878138	0.546021
WNT2	WNT2	Protein Wnt-2	0	Wnt2	Protein Wnt-2	PATH:04390	Hippo signaling pathway	0.991108	0.383299
WNT2	WNT2	Protein Wnt-2	0	Wnt2	Protein Wnt-2	PATH:05205	Proteoglycans in cancer	0.802713	0.810794
HOXD10	HOXD10	homeobox D10	0	Hoxd10	Homeobox protein Hox-D10	PATH:05206	MicroRNAs in cancer	0.658393	0.910034
HOXD10	HOXD10	homeobox D10	0	Hoxd10	Homeobox protein Hox-D10	PATH:05205	Proteoglycans in cancer	0.802713	0.810794
PLCB2	PLCB2	phospholipase C, beta 2	0	Plcb2	1-phosphatidylinositol 4,5-bisphosphate phosphodiesterase beta-2	PATH:05142	Chagas disease (American trypanosomiasis)	0.245314	1.30463
PLCB2	PLCB2	phospholipase C, beta 2	0	Plcb2	1-phosphatidylinositol 4,5-bisphosphate phosphodiesterase beta-2	PATH:05143	African trypanosomiasis	0.903497	0.425575
PLCB2	PLCB2	phospholipase C, beta 2	0	Plcb2	1-phosphatidylinositol 4,5-bisphosphate phosphodiesterase beta-2	PATH:05146	Amoebiasis	0.5036	1.04181
PLCB2	PLCB2	phospholipase C, beta 2	0	Plcb2	1-phosphatidylinositol 4,5-bisphosphate phosphodiesterase beta-2	PATH:04973	Carbohydrate digestion and absorption	0.392697	1.28618
PLCB2	PLCB2	phospholipase C, beta 2	0	Plcb2	1-phosphatidylinositol 4,5-bisphosphate phosphodiesterase beta-2	PATH:04015	Rap1 signaling pathway	0.610959	0.95105
PLCB2	PLCB2	phospholipase C, beta 2	0	Plcb2	1-phosphatidylinositol 4,5-bisphosphate phosphodiesterase beta-2	PATH:04972	Pancreatic secretion	0.68869	0.873162
PLCB2	PLCB2	phospholipase C, beta 2	0	Plcb2	1-phosphatidylinositol 4,5-bisphosphate phosphodiesterase beta-2	PATH:04750	Inflammatory mediator regulation of TRP channels	0.794051	0.761555
PLCB2	PLCB2	phospholipase C, beta 2	0	Plcb2	1-phosphatidylinositol 4,5-bisphosphate phosphodiesterase beta-2	PATH:04921	Oxytocin signaling pathway	0.827069	0.751665
PLCB2	PLCB2	phospholipase C, beta 2	0	Plcb2	1-phosphatidylinositol 4,5-bisphosphate phosphodiesterase beta-2	PATH:04062	Chemokine signaling pathway	0.10948	1.4155
PLCB2	PLCB2	phospholipase C, beta 2	0	Plcb2	1-phosphatidylinositol 4,5-bisphosphate phosphodiesterase beta-2	PATH:04970	Salivary secretion	0.852391	0.657707
PLCB2	PLCB2	phospholipase C, beta 2	0	Plcb2	1-phosphatidylinositol 4,5-bisphosphate phosphodiesterase beta-2	PATH:04971	Gastric acid secretion	0.960738	0.391069
PLCB2	PLCB2	phospholipase C, beta 2	0	Plcb2	1-phosphatidylinositol 4,5-bisphosphate phosphodiesterase beta-2	PATH:04713	Circadian entrainment	0.350987	1.21849
PLCB2	PLCB2	phospholipase C, beta 2	0	Plcb2	1-phosphatidylinositol 4,5-bisphosphate phosphodiesterase beta-2	PATH:04730	Long-term depression	0.758963	0.771709
PLCB2	PLCB2	phospholipase C, beta 2	0	Plcb2	1-phosphatidylinositol 4,5-bisphosphate phosphodiesterase beta-2	PATH:04540	Gap junction	0.978782	0.34046
PLCB2	PLCB2	phospholipase C, beta 2	0	Plcb2	1-phosphatidylinositol 4,5-bisphosphate phosphodiesterase beta-2	PATH:04916	Melanogenesis	0.284065	1.28937
PLCB2	PLCB2	phospholipase C, beta 2	0	Plcb2	1-phosphatidylinositol 4,5-bisphosphate phosphodiesterase beta-2	PATH:04611	Platelet activation	0.0978423	1.52311
PLCB2	PLCB2	phospholipase C, beta 2	0	Plcb2	1-phosphatidylinositol 4,5-bisphosphate phosphodiesterase beta-2	PATH:04261	Adrenergic signaling in cardiomyocytes	0.945241	0.571166
PLCB2	PLCB2	phospholipase C, beta 2	0	Plcb2	1-phosphatidylinositol 4,5-bisphosphate phosphodiesterase beta-2	PATH:04915	Estrogen signaling pathway	0.380605	1.18119
PLCB2	PLCB2	phospholipase C, beta 2	0	Plcb2	1-phosphatidylinositol 4,5-bisphosphate phosphodiesterase beta-2	PATH:04918	Thyroid hormone synthesis	0.56218	1.00483
PLCB2	PLCB2	phospholipase C, beta 2	0	Plcb2	1-phosphatidylinositol 4,5-bisphosphate phosphodiesterase beta-2	PATH:04919	Thyroid hormone signaling pathway	0.719858	0.844057
PLCB2	PLCB2	phospholipase C, beta 2	0	Plcb2	1-phosphatidylinositol 4,5-bisphosphate phosphodiesterase beta-2	PATH:05010	Alzheimer's disease	0.00284504	1.92927
PLCB2	PLCB2	phospholipase C, beta 2	0	Plcb2	1-phosphatidylinositol 4,5-bisphosphate phosphodiesterase beta-2	PATH:04912	GnRH signaling pathway	0.610786	0.946606
PLCB2	PLCB2	phospholipase C, beta 2	0	Plcb2	1-phosphatidylinositol 4,5-bisphosphate phosphodiesterase beta-2	PATH:04070	Phosphatidylinositol signaling system	0.905566	0.549477
PLCB2	PLCB2	phospholipase C, beta 2	0	Plcb2	1-phosphatidylinositol 4,5-bisphosphate phosphodiesterase beta-2	PATH:04961	Endocrine and other factor-regulated calcium reabsorption	0.966743	0.289391
PLCB2	PLCB2	phospholipase C, beta 2	0	Plcb2	1-phosphatidylinositol 4,5-bisphosphate phosphodiesterase beta-2	PATH:04911	Insulin secretion	0.935102	0.49895
PLCB2	PLCB2	phospholipase C, beta 2	0	Plcb2	1-phosphatidylinositol 4,5-bisphosphate phosphodiesterase beta-2	PATH:00562	Inositol phosphate metabolism	0.983991	0.237206
PLCB2	PLCB2	phospholipase C, beta 2	0	Plcb2	1-phosphatidylinositol 4,5-bisphosphate phosphodiesterase beta-2	PATH:04020	Calcium signaling pathway	0.936361	0.622346
PLCB2	PLCB2	phospholipase C, beta 2	0	Plcb2	1-phosphatidylinositol 4,5-bisphosphate phosphodiesterase beta-2	PATH:04310	Wnt signaling pathway	0.945241	0.571166
PLCB2	PLCB2	phospholipase C, beta 2	0	Plcb2	1-phosphatidylinositol 4,5-bisphosphate phosphodiesterase beta-2	PATH:04270	Vascular smooth muscle contraction	0.855772	0.694538
PLCB2	PLCB2	phospholipase C, beta 2	0	Plcb2	1-phosphatidylinositol 4,5-bisphosphate phosphodiesterase beta-2	PATH:04728	Dopaminergic synapse	0.890339	0.652762
PLCB2	PLCB2	phospholipase C, beta 2	0	Plcb2	1-phosphatidylinositol 4,5-bisphosphate phosphodiesterase beta-2	PATH:05016	Huntington's disease	0.012159	1.7144
PLCB2	PLCB2	phospholipase C, beta 2	0	Plcb2	1-phosphatidylinositol 4,5-bisphosphate phosphodiesterase beta-2	PATH:04022	cGMP-PKG signaling pathway	0.791683	0.794061
PLCB2	PLCB2	phospholipase C, beta 2	0	Plcb2	1-phosphatidylinositol 4,5-bisphosphate phosphodiesterase beta-2	PATH:04726	Serotonergic synapse	0.759332	0.815186
PLCB2	PLCB2	phospholipase C, beta 2	0	Plcb2	1-phosphatidylinositol 4,5-bisphosphate phosphodiesterase beta-2	PATH:04725	Cholinergic synapse	0.637904	0.920789
PLCB2	PLCB2	phospholipase C, beta 2	0	Plcb2	1-phosphatidylinositol 4,5-bisphosphate phosphodiesterase beta-2	PATH:04724	Glutamatergic synapse	0.160121	1.40376
PLCB2	PLCB2	phospholipase C, beta 2	0	Plcb2	1-phosphatidylinositol 4,5-bisphosphate phosphodiesterase beta-2	PATH:04742	Taste transduction	0.943364	0.344513
PLCB2	PLCB2	phospholipase C, beta 2	0	Plcb2	1-phosphatidylinositol 4,5-bisphosphate phosphodiesterase beta-2	PATH:04723	Retrograde endocannabinoid signaling	0.592111	0.964637
PLCB2	PLCB2	phospholipase C, beta 2	0	Plcb2	1-phosphatidylinositol 4,5-bisphosphate phosphodiesterase beta-2	PATH:01100	Metabolic pathways	0.983663	0.760939
PLCB2	PLCB2	phospholipase C, beta 2	0	Plcb2	1-phosphatidylinositol 4,5-bisphosphate phosphodiesterase beta-2	PATH:04720	Long-term potentiation	0.538578	1.03354
LOC101102454	LOC101102454	ATP synthase subunit e, mitochondrial-like	2e-20	Atp5k	ATP synthase subunit e, mitochondrial	PATH:00190	Oxidative phosphorylation	9.27369e-05	2.45709
LOC101102454	LOC101102454	ATP synthase subunit e, mitochondrial-like	2e-20	Atp5k	ATP synthase subunit e, mitochondrial	PATH:01100	Metabolic pathways	0.983663	0.760939
TRPM6	TRPM6	transient receptor potential cation channel, subfamily M, member 6	0	Trpm6	Transient receptor potential cation channel subfamily M member 6	PATH:04978	Mineral absorption	0.00341375	2.89391
TREX1	TREX1	three prime repair exonuclease 1	7e-85	Trex1	Three prime repair exonuclease 1	PATH:04623	Cytosolic DNA-sensing pathway	0.464543	1.13043
CHRNA2	CHRNA2	cholinergic receptor, nicotinic, alpha 2 (neuronal)	0	Chrna2	Nicotinic acetylcholine receptor alpha 2 subunit	PATH:04080	Neuroactive ligand-receptor interaction	0.980201	0.572536
CTSC	CTSC	cathepsin C	0	Ctsc	Dipeptidyl peptidase 1	PATH:04142	Lysosome	1.07987e-06	3.19014
ATP5D	ATP5D	ATP synthase, H+ transporting, mitochondrial F1 complex, delta subunit	4e-73	Atp5d	ATP synthase subunit delta, mitochondrial	PATH:00190	Oxidative phosphorylation	9.27369e-05	2.45709
ATP5D	ATP5D	ATP synthase, H+ transporting, mitochondrial F1 complex, delta subunit	4e-73	Atp5d	ATP synthase subunit delta, mitochondrial	PATH:05016	Huntington's disease	0.012159	1.7144
ATP5D	ATP5D	ATP synthase, H+ transporting, mitochondrial F1 complex, delta subunit	4e-73	Atp5d	ATP synthase subunit delta, mitochondrial	PATH:05012	Parkinson's disease	0.0227706	1.71237
ATP5D	ATP5D	ATP synthase, H+ transporting, mitochondrial F1 complex, delta subunit	4e-73	Atp5d	ATP synthase subunit delta, mitochondrial	PATH:05010	Alzheimer's disease	0.00284504	1.92927
ATP5D	ATP5D	ATP synthase, H+ transporting, mitochondrial F1 complex, delta subunit	4e-73	Atp5d	ATP synthase subunit delta, mitochondrial	PATH:01100	Metabolic pathways	0.983663	0.760939
PYCARD	PYCARD	PYD and CARD domain containing	1e-74	Pycard	PYD and CARD domain containing	PATH:04621	NOD-like receptor signaling pathway	0.0680814	1.96197
PYCARD	PYCARD	PYD and CARD domain containing	1e-74	Pycard	PYD and CARD domain containing	PATH:05133	Pertussis	0.00795842	2.32227
PYCARD	PYCARD	PYD and CARD domain containing	1e-74	Pycard	PYD and CARD domain containing	PATH:05134	Legionellosis	0.354748	1.23521
PYCARD	PYCARD	PYD and CARD domain containing	1e-74	Pycard	PYD and CARD domain containing	PATH:04623	Cytosolic DNA-sensing pathway	0.464543	1.13043
PYCARD	PYCARD	PYD and CARD domain containing	1e-74	Pycard	PYD and CARD domain containing	PATH:05132	Salmonella infection	0.0511949	1.79005
PYCARD	PYCARD	PYD and CARD domain containing	1e-74	Pycard	PYD and CARD domain containing	PATH:05164	Influenza A	0.511923	1.02231
BAD	BAD	BCL2-associated agonist of cell death	1e-58	Bad	Bcl2 antagonist of cell death	PATH:05212	Pancreatic cancer	0.47717	1.11304
BAD	BAD	BCL2-associated agonist of cell death	1e-58	Bad	Bcl2 antagonist of cell death	PATH:05213	Endometrial cancer	0.662062	0.885891
BAD	BAD	BCL2-associated agonist of cell death	1e-58	Bad	Bcl2 antagonist of cell death	PATH:05200	Pathways in cancer	0.632199	0.9446
BAD	BAD	BCL2-associated agonist of cell death	1e-58	Bad	Bcl2 antagonist of cell death	PATH:05210	Colorectal cancer	0.323378	1.31541
BAD	BAD	BCL2-associated agonist of cell death	1e-58	Bad	Bcl2 antagonist of cell death	PATH:05161	Hepatitis B	0.712226	0.862423
BAD	BAD	BCL2-associated agonist of cell death	1e-58	Bad	Bcl2 antagonist of cell death	PATH:05220	Chronic myeloid leukemia	0.585147	0.977672
BAD	BAD	BCL2-associated agonist of cell death	1e-58	Bad	Bcl2 antagonist of cell death	PATH:05160	Hepatitis C	0.901342	0.638362
BAD	BAD	BCL2-associated agonist of cell death	1e-58	Bad	Bcl2 antagonist of cell death	PATH:05152	Tuberculosis	9.72434e-05	2.28855
BAD	BAD	BCL2-associated agonist of cell death	1e-58	Bad	Bcl2 antagonist of cell death	PATH:05221	Acute myeloid leukemia	0.233729	1.49685
BAD	BAD	BCL2-associated agonist of cell death	1e-58	Bad	Bcl2 antagonist of cell death	PATH:05145	Toxoplasmosis	0.343295	1.17321
BAD	BAD	BCL2-associated agonist of cell death	1e-58	Bad	Bcl2 antagonist of cell death	PATH:05223	Non-small cell lung cancer	0.480294	1.13487
BAD	BAD	BCL2-associated agonist of cell death	1e-58	Bad	Bcl2 antagonist of cell death	PATH:04510	Focal adhesion	0.749523	0.846998
BAD	BAD	BCL2-associated agonist of cell death	1e-58	Bad	Bcl2 antagonist of cell death	PATH:04919	Thyroid hormone signaling pathway	0.719858	0.844057
BAD	BAD	BCL2-associated agonist of cell death	1e-58	Bad	Bcl2 antagonist of cell death	PATH:05014	Amyotrophic lateral sclerosis (ALS)	0.0780319	1.89765
BAD	BAD	BCL2-associated agonist of cell death	1e-58	Bad	Bcl2 antagonist of cell death	PATH:05010	Alzheimer's disease	0.00284504	1.92927
BAD	BAD	BCL2-associated agonist of cell death	1e-58	Bad	Bcl2 antagonist of cell death	PATH:04210	Apoptosis	0.562556	0.9979
BAD	BAD	BCL2-associated agonist of cell death	1e-58	Bad	Bcl2 antagonist of cell death	PATH:04910	Insulin signaling pathway	0.533376	1.01186
BAD	BAD	BCL2-associated agonist of cell death	1e-58	Bad	Bcl2 antagonist of cell death	PATH:04151	PI3K-Akt signaling pathway	0.55132	0.989371
BAD	BAD	BCL2-associated agonist of cell death	1e-58	Bad	Bcl2 antagonist of cell death	PATH:04012	ErbB signaling pathway	0.386778	1.19161
BAD	BAD	BCL2-associated agonist of cell death	1e-58	Bad	Bcl2 antagonist of cell death	PATH:04014	Ras signaling pathway	0.515021	1.01541
BAD	BAD	BCL2-associated agonist of cell death	1e-58	Bad	Bcl2 antagonist of cell death	PATH:04022	cGMP-PKG signaling pathway	0.791683	0.794061
BAD	BAD	BCL2-associated agonist of cell death	1e-58	Bad	Bcl2 antagonist of cell death	PATH:04370	VEGF signaling pathway	0.333524	1.26609
BAD	BAD	BCL2-associated agonist of cell death	1e-58	Bad	Bcl2 antagonist of cell death	PATH:05218	Melanoma	0.659696	0.890434
BAD	BAD	BCL2-associated agonist of cell death	1e-58	Bad	Bcl2 antagonist of cell death	PATH:04722	Neurotrophin signaling pathway	0.225412	1.31541
BAD	BAD	BCL2-associated agonist of cell death	1e-58	Bad	Bcl2 antagonist of cell death	PATH:05203	Viral carcinogenesis	0.00147111	1.92927
BAD	BAD	BCL2-associated agonist of cell death	1e-58	Bad	Bcl2 antagonist of cell death	PATH:05215	Prostate cancer	0.551905	1.0095
RPS27	RPS27	ribosomal protein S27	7e-45	Rps27	40S ribosomal protein S27	PATH:03010	Ribosome	9.78598e-33	5.76329
LOC101117060	LOC101117060	60S ribosomal protein L34-like	1e-61	Gm4705	predicted gene 4705	PATH:03010	Ribosome	9.78598e-33	5.76329
FERMT3	FERMT3	fermitin family member 3	0	Fermt3	Putative uncharacterized protein	PATH:04611	Platelet activation	0.0978423	1.52311
FOLR4	FOLR4	folate receptor 4 (delta) homolog (mouse)	6e-72	Folr4	Folate receptor 4 (Delta) transcript variant 4	PATH:04144	Endocytosis	0.604418	0.955536
LOC101119721	LOC101119721	cytochrome b-c1 complex subunit 10-like	1e-24	Uqcr11	MCG13388, isoform CRA_b	PATH:00190	Oxidative phosphorylation	9.27369e-05	2.45709
LOC101119721	LOC101119721	cytochrome b-c1 complex subunit 10-like	1e-24	Uqcr11	MCG13388, isoform CRA_b	PATH:04260	Cardiac muscle contraction	0.177838	1.47984
LOC101119721	LOC101119721	cytochrome b-c1 complex subunit 10-like	1e-24	Uqcr11	MCG13388, isoform CRA_b	PATH:05016	Huntington's disease	0.012159	1.7144
LOC101119721	LOC101119721	cytochrome b-c1 complex subunit 10-like	1e-24	Uqcr11	MCG13388, isoform CRA_b	PATH:05012	Parkinson's disease	0.0227706	1.71237
LOC101119721	LOC101119721	cytochrome b-c1 complex subunit 10-like	1e-24	Uqcr11	MCG13388, isoform CRA_b	PATH:04932	Non-alcoholic fatty liver disease (NAFLD)	0.0118241	1.78837
LOC101119721	LOC101119721	cytochrome b-c1 complex subunit 10-like	1e-24	Uqcr11	MCG13388, isoform CRA_b	PATH:05010	Alzheimer's disease	0.00284504	1.92927
LOC101119721	LOC101119721	cytochrome b-c1 complex subunit 10-like	1e-24	Uqcr11	MCG13388, isoform CRA_b	PATH:01100	Metabolic pathways	0.983663	0.760939
LOC101103232	LOC101103232	60S ribosomal protein L36-like	3e-54	Rpl36	60S ribosomal protein L36	PATH:03010	Ribosome	9.78598e-33	5.76329
LOC101118496	LOC101118496	transcription elongation factor B polypeptide 2-like	7e-62	Tceb2	Transcription elongation factor B polypeptide 2	PATH:05200	Pathways in cancer	0.632199	0.9446
LOC101118496	LOC101118496	transcription elongation factor B polypeptide 2-like	7e-62	Tceb2	Transcription elongation factor B polypeptide 2	PATH:05211	Renal cell carcinoma	0.261142	1.38749
LOC101118496	LOC101118496	transcription elongation factor B polypeptide 2-like	7e-62	Tceb2	Transcription elongation factor B polypeptide 2	PATH:04066	HIF-1 signaling pathway	0.035176	1.80869
LOC101118496	LOC101118496	transcription elongation factor B polypeptide 2-like	7e-62	Tceb2	Transcription elongation factor B polypeptide 2	PATH:04120	Ubiquitin mediated proteolysis	0.990204	0.388444
NOTCH3	NOTCH3	notch 3	0	Notch3	Neurogenic locus notch homolog protein 3	PATH:04320	Dorso-ventral axis formation	0.528947	1.15756
NOTCH3	NOTCH3	notch 3	0	Notch3	Neurogenic locus notch homolog protein 3	PATH:04330	Notch signaling pathway	0.87162	0.556521
NOTCH3	NOTCH3	notch 3	0	Notch3	Neurogenic locus notch homolog protein 3	PATH:04919	Thyroid hormone signaling pathway	0.719858	0.844057
NOTCH3	NOTCH3	notch 3	0	Notch3	Neurogenic locus notch homolog protein 3	PATH:05206	MicroRNAs in cancer	0.658393	0.910034
LOC101116081	LOC101116081	60S ribosomal protein L22-like 1-like	4e-50	Rpl22l1	MCG16976, isoform CRA_c	PATH:03010	Ribosome	9.78598e-33	5.76329
EPN1	EPN1	epsin 1	0	Epn1	Epsin-1	PATH:04144	Endocytosis	0.604418	0.955536
RAB11B	RAB11B	RAB11B, member RAS oncogene family	6e-127	Rab11b	MCG22989, isoform CRA_a	PATH:04962	Vasopressin-regulated water reabsorption	0.451559	1.18119
RAB11B	RAB11B	RAB11B, member RAS oncogene family	6e-127	Rab11b	MCG22989, isoform CRA_a	PATH:04144	Endocytosis	0.604418	0.955536
SPINT1	SPINT1	serine peptidase inhibitor, Kunitz type 1	0	Spint1	Putative uncharacterized protein	PATH:05202	Transcriptional misregulation in cancer	0.039738	1.59885
RPS20	RPS20	40S ribosomal protein S20-like protein	1e-64	Rps20	40S ribosomal protein S20	PATH:03010	Ribosome	9.78598e-33	5.76329
FOLR2	FOLR2	folate receptor 2 (fetal)	3e-106	Folr2	Folate receptor beta	PATH:04144	Endocytosis	0.604418	0.955536
LOC554318	LOC554318	CD86 antigen isoform 8	2e-59	Cd86	T-lymphocyte activation antigen CD86	PATH:04620	Toll-like receptor signaling pathway	0.0185365	1.93789
LOC554318	LOC554318	CD86 antigen isoform 8	2e-59	Cd86	T-lymphocyte activation antigen CD86	PATH:05416	Viral myocarditis	0.264604	1.346
LOC554318	LOC554318	CD86 antigen isoform 8	2e-59	Cd86	T-lymphocyte activation antigen CD86	PATH:05202	Transcriptional misregulation in cancer	0.039738	1.59885
LOC554318	LOC554318	CD86 antigen isoform 8	2e-59	Cd86	T-lymphocyte activation antigen CD86	PATH:04514	Cell adhesion molecules (CAMs)	0.676907	0.891958
LOC554318	LOC554318	CD86 antigen isoform 8	2e-59	Cd86	T-lymphocyte activation antigen CD86	PATH:05320	Autoimmune thyroid disease	0.0729542	1.92927
LOC554318	LOC554318	CD86 antigen isoform 8	2e-59	Cd86	T-lymphocyte activation antigen CD86	PATH:04672	Intestinal immune network for IgA production	0.074983	2.02574
LOC554318	LOC554318	CD86 antigen isoform 8	2e-59	Cd86	T-lymphocyte activation antigen CD86	PATH:05322	Systemic lupus erythematosus	5.92995e-10	3.77023
LOC554318	LOC554318	CD86 antigen isoform 8	2e-59	Cd86	T-lymphocyte activation antigen CD86	PATH:05323	Rheumatoid arthritis	0.00174824	2.43547
LOC554318	LOC554318	CD86 antigen isoform 8	2e-59	Cd86	T-lymphocyte activation antigen CD86	PATH:05332	Graft-versus-host disease	0.0289852	2.24527
LOC554318	LOC554318	CD86 antigen isoform 8	2e-59	Cd86	T-lymphocyte activation antigen CD86	PATH:05330	Allograft rejection	0.0226773	2.51644
LOC554318	LOC554318	CD86 antigen isoform 8	2e-59	Cd86	T-lymphocyte activation antigen CD86	PATH:04940	Type I diabetes mellitus	0.0467658	2.14364
LOC101116099	LOC101116099	HLA class II histocompatibility antigen, DM alpha chain-like	1e-99	H2-DMa	Class II histocompatibility antigen, M alpha chain	PATH:05140	Leishmaniasis	0.000893272	2.81874
LOC101116099	LOC101116099	HLA class II histocompatibility antigen, DM alpha chain-like	1e-99	H2-DMa	Class II histocompatibility antigen, M alpha chain	PATH:04612	Antigen processing and presentation	0.123393	1.62782
LOC101116099	LOC101116099	HLA class II histocompatibility antigen, DM alpha chain-like	1e-99	H2-DMa	Class II histocompatibility antigen, M alpha chain	PATH:05416	Viral myocarditis	0.264604	1.346
LOC101116099	LOC101116099	HLA class II histocompatibility antigen, DM alpha chain-like	1e-99	H2-DMa	Class II histocompatibility antigen, M alpha chain	PATH:04514	Cell adhesion molecules (CAMs)	0.676907	0.891958
LOC101116099	LOC101116099	HLA class II histocompatibility antigen, DM alpha chain-like	1e-99	H2-DMa	Class II histocompatibility antigen, M alpha chain	PATH:05152	Tuberculosis	9.72434e-05	2.28855
LOC101116099	LOC101116099	HLA class II histocompatibility antigen, DM alpha chain-like	1e-99	H2-DMa	Class II histocompatibility antigen, M alpha chain	PATH:05145	Toxoplasmosis	0.343295	1.17321
LOC101116099	LOC101116099	HLA class II histocompatibility antigen, DM alpha chain-like	1e-99	H2-DMa	Class II histocompatibility antigen, M alpha chain	PATH:05310	Asthma	0.0598386	2.58385
LOC101116099	LOC101116099	HLA class II histocompatibility antigen, DM alpha chain-like	1e-99	H2-DMa	Class II histocompatibility antigen, M alpha chain	PATH:05320	Autoimmune thyroid disease	0.0729542	1.92927
LOC101116099	LOC101116099	HLA class II histocompatibility antigen, DM alpha chain-like	1e-99	H2-DMa	Class II histocompatibility antigen, M alpha chain	PATH:04672	Intestinal immune network for IgA production	0.074983	2.02574
LOC101116099	LOC101116099	HLA class II histocompatibility antigen, DM alpha chain-like	1e-99	H2-DMa	Class II histocompatibility antigen, M alpha chain	PATH:05321	Inflammatory bowel disease (IBD)	0.323378	1.31541
LOC101116099	LOC101116099	HLA class II histocompatibility antigen, DM alpha chain-like	1e-99	H2-DMa	Class II histocompatibility antigen, M alpha chain	PATH:05166	HTLV-I infection	0.820636	0.806852
LOC101116099	LOC101116099	HLA class II histocompatibility antigen, DM alpha chain-like	1e-99	H2-DMa	Class II histocompatibility antigen, M alpha chain	PATH:05322	Systemic lupus erythematosus	5.92995e-10	3.77023
LOC101116099	LOC101116099	HLA class II histocompatibility antigen, DM alpha chain-like	1e-99	H2-DMa	Class II histocompatibility antigen, M alpha chain	PATH:05332	Graft-versus-host disease	0.0289852	2.24527
LOC101116099	LOC101116099	HLA class II histocompatibility antigen, DM alpha chain-like	1e-99	H2-DMa	Class II histocompatibility antigen, M alpha chain	PATH:05323	Rheumatoid arthritis	0.00174824	2.43547
LOC101116099	LOC101116099	HLA class II histocompatibility antigen, DM alpha chain-like	1e-99	H2-DMa	Class II histocompatibility antigen, M alpha chain	PATH:05168	Herpes simplex infection	0.932491	0.654731
LOC101116099	LOC101116099	HLA class II histocompatibility antigen, DM alpha chain-like	1e-99	H2-DMa	Class II histocompatibility antigen, M alpha chain	PATH:05330	Allograft rejection	0.0226773	2.51644
LOC101116099	LOC101116099	HLA class II histocompatibility antigen, DM alpha chain-like	1e-99	H2-DMa	Class II histocompatibility antigen, M alpha chain	PATH:04145	Phagosome	2.16638e-05	2.55345
LOC101116099	LOC101116099	HLA class II histocompatibility antigen, DM alpha chain-like	1e-99	H2-DMa	Class II histocompatibility antigen, M alpha chain	PATH:04940	Type I diabetes mellitus	0.0467658	2.14364
LOC101116099	LOC101116099	HLA class II histocompatibility antigen, DM alpha chain-like	1e-99	H2-DMa	Class II histocompatibility antigen, M alpha chain	PATH:05150	Staphylococcus aureus infection	3.86862e-05	3.73408
LOC101116099	LOC101116099	HLA class II histocompatibility antigen, DM alpha chain-like	1e-99	H2-DMa	Class II histocompatibility antigen, M alpha chain	PATH:05164	Influenza A	0.511923	1.02231
MAPK3	MAPK3	mitogen-activated protein kinase 3	0	Mapk3	Mitogen-activated protein kinase 3	PATH:04620	Toll-like receptor signaling pathway	0.0185365	1.93789
MAPK3	MAPK3	mitogen-activated protein kinase 3	0	Mapk3	Mitogen-activated protein kinase 3	PATH:05200	Pathways in cancer	0.632199	0.9446
MAPK3	MAPK3	mitogen-activated protein kinase 3	0	Mapk3	Mitogen-activated protein kinase 3	PATH:04621	NOD-like receptor signaling pathway	0.0680814	1.96197
MAPK3	MAPK3	mitogen-activated protein kinase 3	0	Mapk3	Mitogen-activated protein kinase 3	PATH:05161	Hepatitis B	0.712226	0.862423
MAPK3	MAPK3	mitogen-activated protein kinase 3	0	Mapk3	Mitogen-activated protein kinase 3	PATH:05160	Hepatitis C	0.901342	0.638362
MAPK3	MAPK3	mitogen-activated protein kinase 3	0	Mapk3	Mitogen-activated protein kinase 3	PATH:04015	Rap1 signaling pathway	0.610959	0.95105
MAPK3	MAPK3	mitogen-activated protein kinase 3	0	Mapk3	Mitogen-activated protein kinase 3	PATH:04066	HIF-1 signaling pathway	0.035176	1.80869
MAPK3	MAPK3	mitogen-activated protein kinase 3	0	Mapk3	Mitogen-activated protein kinase 3	PATH:05020	Prion diseases	0.069419	2.22608
MAPK3	MAPK3	mitogen-activated protein kinase 3	0	Mapk3	Mitogen-activated protein kinase 3	PATH:04664	Fc epsilon RI signaling pathway	0.136069	1.58812
MAPK3	MAPK3	mitogen-activated protein kinase 3	0	Mapk3	Mitogen-activated protein kinase 3	PATH:04068	FoxO signaling pathway	0.788117	0.77913
MAPK3	MAPK3	mitogen-activated protein kinase 3	0	Mapk3	Mitogen-activated protein kinase 3	PATH:04666	Fc gamma R-mediated phagocytosis	0.000489741	2.68507
MAPK3	MAPK3	mitogen-activated protein kinase 3	0	Mapk3	Mitogen-activated protein kinase 3	PATH:04062	Chemokine signaling pathway	0.10948	1.4155
MAPK3	MAPK3	mitogen-activated protein kinase 3	0	Mapk3	Mitogen-activated protein kinase 3	PATH:04921	Oxytocin signaling pathway	0.827069	0.751665
MAPK3	MAPK3	mitogen-activated protein kinase 3	0	Mapk3	Mitogen-activated protein kinase 3	PATH:04668	TNF signaling pathway	0.195409	1.38404
MAPK3	MAPK3	mitogen-activated protein kinase 3	0	Mapk3	Mitogen-activated protein kinase 3	PATH:05164	Influenza A	0.511923	1.02231
MAPK3	MAPK3	mitogen-activated protein kinase 3	0	Mapk3	Mitogen-activated protein kinase 3	PATH:04320	Dorso-ventral axis formation	0.528947	1.15756
MAPK3	MAPK3	mitogen-activated protein kinase 3	0	Mapk3	Mitogen-activated protein kinase 3	PATH:04010	MAPK signaling pathway	0.89658	0.733963
MAPK3	MAPK3	mitogen-activated protein kinase 3	0	Mapk3	Mitogen-activated protein kinase 3	PATH:04012	ErbB signaling pathway	0.386778	1.19161
MAPK3	MAPK3	mitogen-activated protein kinase 3	0	Mapk3	Mitogen-activated protein kinase 3	PATH:04114	Oocyte meiosis	0.988706	0.355809
MAPK3	MAPK3	mitogen-activated protein kinase 3	0	Mapk3	Mitogen-activated protein kinase 3	PATH:04660	T cell receptor signaling pathway	0.85055	0.682526
MAPK3	MAPK3	mitogen-activated protein kinase 3	0	Mapk3	Mitogen-activated protein kinase 3	PATH:04014	Ras signaling pathway	0.515021	1.01541
MAPK3	MAPK3	mitogen-activated protein kinase 3	0	Mapk3	Mitogen-activated protein kinase 3	PATH:04662	B cell receptor signaling pathway	0.0522784	1.90389
MAPK3	MAPK3	mitogen-activated protein kinase 3	0	Mapk3	Mitogen-activated protein kinase 3	PATH:04730	Long-term depression	0.758963	0.771709
MAPK3	MAPK3	mitogen-activated protein kinase 3	0	Mapk3	Mitogen-activated protein kinase 3	PATH:04520	Adherens junction	0.881353	0.586603
MAPK3	MAPK3	mitogen-activated protein kinase 3	0	Mapk3	Mitogen-activated protein kinase 3	PATH:05203	Viral carcinogenesis	0.00147111	1.92927
MAPK3	MAPK3	mitogen-activated protein kinase 3	0	Mapk3	Mitogen-activated protein kinase 3	PATH:05205	Proteoglycans in cancer	0.802713	0.810794
MAPK3	MAPK3	mitogen-activated protein kinase 3	0	Mapk3	Mitogen-activated protein kinase 3	PATH:04360	Axon guidance	0.57374	0.979142
MAPK3	MAPK3	mitogen-activated protein kinase 3	0	Mapk3	Mitogen-activated protein kinase 3	PATH:05212	Pancreatic cancer	0.47717	1.11304
MAPK3	MAPK3	mitogen-activated protein kinase 3	0	Mapk3	Mitogen-activated protein kinase 3	PATH:04611	Platelet activation	0.0978423	1.52311
MAPK3	MAPK3	mitogen-activated protein kinase 3	0	Mapk3	Mitogen-activated protein kinase 3	PATH:04916	Melanogenesis	0.284065	1.28937
MAPK3	MAPK3	mitogen-activated protein kinase 3	0	Mapk3	Mitogen-activated protein kinase 3	PATH:05213	Endometrial cancer	0.662062	0.885891
MAPK3	MAPK3	mitogen-activated protein kinase 3	0	Mapk3	Mitogen-activated protein kinase 3	PATH:04917	Prolactin signaling pathway	0.970274	0.366318
MAPK3	MAPK3	mitogen-activated protein kinase 3	0	Mapk3	Mitogen-activated protein kinase 3	PATH:05210	Colorectal cancer	0.323378	1.31541
MAPK3	MAPK3	mitogen-activated protein kinase 3	0	Mapk3	Mitogen-activated protein kinase 3	PATH:05133	Pertussis	0.00795842	2.32227
MAPK3	MAPK3	mitogen-activated protein kinase 3	0	Mapk3	Mitogen-activated protein kinase 3	PATH:04261	Adrenergic signaling in cardiomyocytes	0.945241	0.571166
MAPK3	MAPK3	mitogen-activated protein kinase 3	0	Mapk3	Mitogen-activated protein kinase 3	PATH:04914	Progesterone-mediated oocyte maturation	0.953667	0.461794
MAPK3	MAPK3	mitogen-activated protein kinase 3	0	Mapk3	Mitogen-activated protein kinase 3	PATH:05211	Renal cell carcinoma	0.261142	1.38749
MAPK3	MAPK3	mitogen-activated protein kinase 3	0	Mapk3	Mitogen-activated protein kinase 3	PATH:04915	Estrogen signaling pathway	0.380605	1.18119
MAPK3	MAPK3	mitogen-activated protein kinase 3	0	Mapk3	Mitogen-activated protein kinase 3	PATH:05131	Shigellosis	0.241299	1.42658
MAPK3	MAPK3	mitogen-activated protein kinase 3	0	Mapk3	Mitogen-activated protein kinase 3	PATH:05132	Salmonella infection	0.0511949	1.79005
MAPK3	MAPK3	mitogen-activated protein kinase 3	0	Mapk3	Mitogen-activated protein kinase 3	PATH:04810	Regulation of actin cytoskeleton	0.501762	1.02439
MAPK3	MAPK3	mitogen-activated protein kinase 3	0	Mapk3	Mitogen-activated protein kinase 3	PATH:04510	Focal adhesion	0.749523	0.846998
MAPK3	MAPK3	mitogen-activated protein kinase 3	0	Mapk3	Mitogen-activated protein kinase 3	PATH:04919	Thyroid hormone signaling pathway	0.719858	0.844057
MAPK3	MAPK3	mitogen-activated protein kinase 3	0	Mapk3	Mitogen-activated protein kinase 3	PATH:04912	GnRH signaling pathway	0.610786	0.946606
MAPK3	MAPK3	mitogen-activated protein kinase 3	0	Mapk3	Mitogen-activated protein kinase 3	PATH:05034	Alcoholism	5.50944e-06	2.6236
MAPK3	MAPK3	mitogen-activated protein kinase 3	0	Mapk3	Mitogen-activated protein kinase 3	PATH:04910	Insulin signaling pathway	0.533376	1.01186
MAPK3	MAPK3	mitogen-activated protein kinase 3	0	Mapk3	Mitogen-activated protein kinase 3	PATH:04150	mTOR signaling pathway	0.203191	1.51174
MAPK3	MAPK3	mitogen-activated protein kinase 3	0	Mapk3	Mitogen-activated protein kinase 3	PATH:04151	PI3K-Akt signaling pathway	0.55132	0.989371
MAPK3	MAPK3	mitogen-activated protein kinase 3	0	Mapk3	Mitogen-activated protein kinase 3	PATH:04022	cGMP-PKG signaling pathway	0.791683	0.794061
MAPK3	MAPK3	mitogen-activated protein kinase 3	0	Mapk3	Mitogen-activated protein kinase 3	PATH:04650	Natural killer cell mediated cytotoxicity	0.0529439	1.63037
MAPK3	MAPK3	mitogen-activated protein kinase 3	0	Mapk3	Mitogen-activated protein kinase 3	PATH:05219	Bladder cancer	0.30313	1.48406
MAPK3	MAPK3	mitogen-activated protein kinase 3	0	Mapk3	Mitogen-activated protein kinase 3	PATH:05218	Melanoma	0.659696	0.890434
MAPK3	MAPK3	mitogen-activated protein kinase 3	0	Mapk3	Mitogen-activated protein kinase 3	PATH:05216	Thyroid cancer	0.622042	0.964637
MAPK3	MAPK3	mitogen-activated protein kinase 3	0	Mapk3	Mitogen-activated protein kinase 3	PATH:05215	Prostate cancer	0.551905	1.0095
MAPK3	MAPK3	mitogen-activated protein kinase 3	0	Mapk3	Mitogen-activated protein kinase 3	PATH:04350	TGF-beta signaling pathway	0.791757	0.732635
MAPK3	MAPK3	mitogen-activated protein kinase 3	0	Mapk3	Mitogen-activated protein kinase 3	PATH:05214	Glioma	0.600668	0.964637
MAPK3	MAPK3	mitogen-activated protein kinase 3	0	Mapk3	Mitogen-activated protein kinase 3	PATH:05140	Leishmaniasis	0.000893272	2.81874
MAPK3	MAPK3	mitogen-activated protein kinase 3	0	Mapk3	Mitogen-activated protein kinase 3	PATH:05142	Chagas disease (American trypanosomiasis)	0.245314	1.30463
MAPK3	MAPK3	mitogen-activated protein kinase 3	0	Mapk3	Mitogen-activated protein kinase 3	PATH:05220	Chronic myeloid leukemia	0.585147	0.977672
MAPK3	MAPK3	mitogen-activated protein kinase 3	0	Mapk3	Mitogen-activated protein kinase 3	PATH:05221	Acute myeloid leukemia	0.233729	1.49685
MAPK3	MAPK3	mitogen-activated protein kinase 3	0	Mapk3	Mitogen-activated protein kinase 3	PATH:05145	Toxoplasmosis	0.343295	1.17321
MAPK3	MAPK3	mitogen-activated protein kinase 3	0	Mapk3	Mitogen-activated protein kinase 3	PATH:05223	Non-small cell lung cancer	0.480294	1.13487
MAPK3	MAPK3	mitogen-activated protein kinase 3	0	Mapk3	Mitogen-activated protein kinase 3	PATH:04380	Osteoclast differentiation	1.126e-05	2.89391
MAPK3	MAPK3	mitogen-activated protein kinase 3	0	Mapk3	Mitogen-activated protein kinase 3	PATH:04713	Circadian entrainment	0.350987	1.21849
MAPK3	MAPK3	mitogen-activated protein kinase 3	0	Mapk3	Mitogen-activated protein kinase 3	PATH:04540	Gap junction	0.978782	0.34046
MAPK3	MAPK3	mitogen-activated protein kinase 3	0	Mapk3	Mitogen-activated protein kinase 3	PATH:05152	Tuberculosis	9.72434e-05	2.28855
MAPK3	MAPK3	mitogen-activated protein kinase 3	0	Mapk3	Mitogen-activated protein kinase 3	PATH:05010	Alzheimer's disease	0.00284504	1.92927
MAPK3	MAPK3	mitogen-activated protein kinase 3	0	Mapk3	Mitogen-activated protein kinase 3	PATH:04930	Type II diabetes mellitus	0.662062	0.885891
MAPK3	MAPK3	mitogen-activated protein kinase 3	0	Mapk3	Mitogen-activated protein kinase 3	PATH:04960	Aldosterone-regulated sodium reabsorption	0.786504	0.689026
MAPK3	MAPK3	mitogen-activated protein kinase 3	0	Mapk3	Mitogen-activated protein kinase 3	PATH:04270	Vascular smooth muscle contraction	0.855772	0.694538
MAPK3	MAPK3	mitogen-activated protein kinase 3	0	Mapk3	Mitogen-activated protein kinase 3	PATH:04370	VEGF signaling pathway	0.333524	1.26609
MAPK3	MAPK3	mitogen-activated protein kinase 3	0	Mapk3	Mitogen-activated protein kinase 3	PATH:04726	Serotonergic synapse	0.759332	0.815186
MAPK3	MAPK3	mitogen-activated protein kinase 3	0	Mapk3	Mitogen-activated protein kinase 3	PATH:04725	Cholinergic synapse	0.637904	0.920789
MAPK3	MAPK3	mitogen-activated protein kinase 3	0	Mapk3	Mitogen-activated protein kinase 3	PATH:04724	Glutamatergic synapse	0.160121	1.40376
MAPK3	MAPK3	mitogen-activated protein kinase 3	0	Mapk3	Mitogen-activated protein kinase 3	PATH:04723	Retrograde endocannabinoid signaling	0.592111	0.964637
MAPK3	MAPK3	mitogen-activated protein kinase 3	0	Mapk3	Mitogen-activated protein kinase 3	PATH:04722	Neurotrophin signaling pathway	0.225412	1.31541
MAPK3	MAPK3	mitogen-activated protein kinase 3	0	Mapk3	Mitogen-activated protein kinase 3	PATH:04720	Long-term potentiation	0.538578	1.03354
C-JUN	C-JUN	C-Jun protein	1e-148	Jun	Transcription factor AP-1	PATH:04620	Toll-like receptor signaling pathway	0.0185365	1.93789
C-JUN	C-JUN	C-Jun protein	1e-148	Jun	Transcription factor AP-1	PATH:05140	Leishmaniasis	0.000893272	2.81874
C-JUN	C-JUN	C-Jun protein	1e-148	Jun	Transcription factor AP-1	PATH:05200	Pathways in cancer	0.632199	0.9446
C-JUN	C-JUN	C-Jun protein	1e-148	Jun	Transcription factor AP-1	PATH:05142	Chagas disease (American trypanosomiasis)	0.245314	1.30463
C-JUN	C-JUN	C-Jun protein	1e-148	Jun	Transcription factor AP-1	PATH:05161	Hepatitis B	0.712226	0.862423
C-JUN	C-JUN	C-Jun protein	1e-148	Jun	Transcription factor AP-1	PATH:05120	Epithelial cell signaling in Helicobacter pylori infection	0.241299	1.42658
C-JUN	C-JUN	C-Jun protein	1e-148	Jun	Transcription factor AP-1	PATH:05321	Inflammatory bowel disease (IBD)	0.323378	1.31541
C-JUN	C-JUN	C-Jun protein	1e-148	Jun	Transcription factor AP-1	PATH:05166	HTLV-I infection	0.820636	0.806852
C-JUN	C-JUN	C-Jun protein	1e-148	Jun	Transcription factor AP-1	PATH:05169	Epstein-Barr virus infection	0.811066	0.791866
C-JUN	C-JUN	C-Jun protein	1e-148	Jun	Transcription factor AP-1	PATH:05323	Rheumatoid arthritis	0.00174824	2.43547
C-JUN	C-JUN	C-Jun protein	1e-148	Jun	Transcription factor AP-1	PATH:05168	Herpes simplex infection	0.932491	0.654731
C-JUN	C-JUN	C-Jun protein	1e-148	Jun	Transcription factor AP-1	PATH:04921	Oxytocin signaling pathway	0.827069	0.751665
C-JUN	C-JUN	C-Jun protein	1e-148	Jun	Transcription factor AP-1	PATH:04668	TNF signaling pathway	0.195409	1.38404
C-JUN	C-JUN	C-Jun protein	1e-148	Jun	Transcription factor AP-1	PATH:05164	Influenza A	0.511923	1.02231
C-JUN	C-JUN	C-Jun protein	1e-148	Jun	Transcription factor AP-1	PATH:04010	MAPK signaling pathway	0.89658	0.733963
C-JUN	C-JUN	C-Jun protein	1e-148	Jun	Transcription factor AP-1	PATH:04660	T cell receptor signaling pathway	0.85055	0.682526
C-JUN	C-JUN	C-Jun protein	1e-148	Jun	Transcription factor AP-1	PATH:04012	ErbB signaling pathway	0.386778	1.19161
C-JUN	C-JUN	C-Jun protein	1e-148	Jun	Transcription factor AP-1	PATH:04380	Osteoclast differentiation	1.126e-05	2.89391
C-JUN	C-JUN	C-Jun protein	1e-148	Jun	Transcription factor AP-1	PATH:04662	B cell receptor signaling pathway	0.0522784	1.90389
C-JUN	C-JUN	C-Jun protein	1e-148	Jun	Transcription factor AP-1	PATH:05203	Viral carcinogenesis	0.00147111	1.92927
C-JUN	C-JUN	C-Jun protein	1e-148	Jun	Transcription factor AP-1	PATH:05210	Colorectal cancer	0.323378	1.31541
C-JUN	C-JUN	C-Jun protein	1e-148	Jun	Transcription factor AP-1	PATH:05133	Pertussis	0.00795842	2.32227
C-JUN	C-JUN	C-Jun protein	1e-148	Jun	Transcription factor AP-1	PATH:05211	Renal cell carcinoma	0.261142	1.38749
C-JUN	C-JUN	C-Jun protein	1e-148	Jun	Transcription factor AP-1	PATH:04915	Estrogen signaling pathway	0.380605	1.18119
C-JUN	C-JUN	C-Jun protein	1e-148	Jun	Transcription factor AP-1	PATH:05132	Salmonella infection	0.0511949	1.79005
C-JUN	C-JUN	C-Jun protein	1e-148	Jun	Transcription factor AP-1	PATH:04510	Focal adhesion	0.749523	0.846998
C-JUN	C-JUN	C-Jun protein	1e-148	Jun	Transcription factor AP-1	PATH:04932	Non-alcoholic fatty liver disease (NAFLD)	0.0118241	1.78837
C-JUN	C-JUN	C-Jun protein	1e-148	Jun	Transcription factor AP-1	PATH:05030	Cocaine addiction	0.465997	1.15756
C-JUN	C-JUN	C-Jun protein	1e-148	Jun	Transcription factor AP-1	PATH:05031	Amphetamine addiction	0.73182	0.803864
C-JUN	C-JUN	C-Jun protein	1e-148	Jun	Transcription factor AP-1	PATH:04912	GnRH signaling pathway	0.610786	0.946606
C-JUN	C-JUN	C-Jun protein	1e-148	Jun	Transcription factor AP-1	PATH:04310	Wnt signaling pathway	0.945241	0.571166
C-JUN	C-JUN	C-Jun protein	1e-148	Jun	Transcription factor AP-1	PATH:04722	Neurotrophin signaling pathway	0.225412	1.31541
LOC101123670	LOC101123670	histone H4-like	2e-52	Hist1h4h	Histone H4	PATH:05322	Systemic lupus erythematosus	5.92995e-10	3.77023
LOC101123670	LOC101123670	histone H4-like	2e-52	Hist1h4h	Histone H4	PATH:05203	Viral carcinogenesis	0.00147111	1.92927
LOC101123670	LOC101123670	histone H4-like	2e-52	Hist1h4h	Histone H4	PATH:05034	Alcoholism	5.50944e-06	2.6236
BCL2L11	BCL2L11	BCL2-like 11 (apoptosis facilitator)	3e-61	Bcl2l11	Bcl-2-like protein 11	PATH:04151	PI3K-Akt signaling pathway	0.55132	0.989371
BCL2L11	BCL2L11	BCL2-like 11 (apoptosis facilitator)	3e-61	Bcl2l11	Bcl-2-like protein 11	PATH:04932	Non-alcoholic fatty liver disease (NAFLD)	0.0118241	1.78837
BCL2L11	BCL2L11	BCL2-like 11 (apoptosis facilitator)	3e-61	Bcl2l11	Bcl-2-like protein 11	PATH:04068	FoxO signaling pathway	0.788117	0.77913
BCL2L11	BCL2L11	BCL2-like 11 (apoptosis facilitator)	3e-61	Bcl2l11	Bcl-2-like protein 11	PATH:05206	MicroRNAs in cancer	0.658393	0.910034
RPLP1	RPLP1	ribosomal protein, large, P1	3e-36	Gm13777	predicted gene 13777	PATH:03010	Ribosome	9.78598e-33	5.76329
LOC101102230	LOC101102230	platelet glycoprotein 4-like	0	Cd36	CD36 antigen variant	PATH:04640	Hematopoietic cell lineage	0.0835689	1.67542
LOC101102230	LOC101102230	platelet glycoprotein 4-like	0	Cd36	CD36 antigen variant	PATH:05144	Malaria	0.508409	1.09204
LOC101102230	LOC101102230	platelet glycoprotein 4-like	0	Cd36	CD36 antigen variant	PATH:04512	ECM-receptor interaction	0.302355	1.28618
LOC101102230	LOC101102230	platelet glycoprotein 4-like	0	Cd36	CD36 antigen variant	PATH:04975	Fat digestion and absorption	0.772742	0.73574
LOC101102230	LOC101102230	platelet glycoprotein 4-like	0	Cd36	CD36 antigen variant	PATH:04920	Adipocytokine signaling pathway	0.514396	1.06394
LOC101102230	LOC101102230	platelet glycoprotein 4-like	0	Cd36	CD36 antigen variant	PATH:03320	PPAR signaling pathway	0.0631568	1.83159
LOC101102230	LOC101102230	platelet glycoprotein 4-like	0	Cd36	CD36 antigen variant	PATH:04145	Phagosome	2.16638e-05	2.55345
VIPR1	VIPR1	Vasoactive intestinal peptide/pituitary adenylate cyclase activating polypeptide receptor 1	0	Vipr1	Vasoactive intestinal polypeptide receptor 1	PATH:04080	Neuroactive ligand-receptor interaction	0.980201	0.572536
LOC101120489	LOC101120489	60S ribosomal protein L9-like	3e-108	Rpl9	60S ribosomal protein L9	PATH:03010	Ribosome	9.78598e-33	5.76329
DPM3	DPM3	dolichyl-phosphate mannosyltransferase polypeptide 3	5e-44	Dpm3	Dolichol-phosphate mannosyltransferase subunit 3	PATH:01100	Metabolic pathways	0.983663	0.760939
DPM3	DPM3	dolichyl-phosphate mannosyltransferase polypeptide 3	5e-44	Dpm3	Dolichol-phosphate mannosyltransferase subunit 3	PATH:00510	N-Glycan biosynthesis	0.857608	0.578782
PNPLA2	PNPLA2	patatin-like phospholipase domain containing 2	1e-117	Pnpla2	Patatin-like phospholipase domain-containing protein 2	PATH:00561	Glycerolipid metabolism	0.981717	0.245247
C5AR1	C5AR1	complement component 5a receptor 1	5e-122	C5ar1	C5a anaphylatoxin chemotactic receptor 1	PATH:04610	Complement and coagulation cascades	0.136069	1.58812
C5AR1	C5AR1	complement component 5a receptor 1	5e-122	C5ar1	C5a anaphylatoxin chemotactic receptor 1	PATH:05150	Staphylococcus aureus infection	3.86862e-05	3.73408
C5AR1	C5AR1	complement component 5a receptor 1	5e-122	C5ar1	C5a anaphylatoxin chemotactic receptor 1	PATH:04080	Neuroactive ligand-receptor interaction	0.980201	0.572536
LOC101122127	LOC101122127	ubiquitin-40S ribosomal protein S27a-like	1e-78	Gm8430	predicted pseudogene 8430	PATH:03010	Ribosome	9.78598e-33	5.76329
HCLS1	HCLS1	hematopoietic cell-specific Lyn substrate 1	0	Hcls1	Hematopoietic lineage cell-specific protein	PATH:05131	Shigellosis	0.241299	1.42658
HCLS1	HCLS1	hematopoietic cell-specific Lyn substrate 1	0	Hcls1	Hematopoietic lineage cell-specific protein	PATH:05130	Pathogenic Escherichia coli infection	0.212592	1.55031
HCLS1	HCLS1	hematopoietic cell-specific Lyn substrate 1	0	Hcls1	Hematopoietic lineage cell-specific protein	PATH:05100	Bacterial invasion of epithelial cells	0.365408	1.22032
HCLS1	HCLS1	hematopoietic cell-specific Lyn substrate 1	0	Hcls1	Hematopoietic lineage cell-specific protein	PATH:04530	Tight junction	0.999084	0.208195
HCLS1	HCLS1	hematopoietic cell-specific Lyn substrate 1	0	Hcls1	Hematopoietic lineage cell-specific protein	PATH:05205	Proteoglycans in cancer	0.802713	0.810794
LYL1	LYL1	lymphoblastic leukemia derived sequence 1	3e-61	Lyl1	Protein lyl-1	PATH:05202	Transcriptional misregulation in cancer	0.039738	1.59885
POLR2I	POLR2I	polymerase (RNA) II (DNA directed) polypeptide I, 14.5kDa	2e-72	Polr2i	DNA-directed RNA polymerase II subunit RPB9	PATH:05016	Huntington's disease	0.012159	1.7144
POLR2I	POLR2I	polymerase (RNA) II (DNA directed) polypeptide I, 14.5kDa	2e-72	Polr2i	DNA-directed RNA polymerase II subunit RPB9	PATH:03020	RNA polymerase	0.638851	0.933519
POLR2I	POLR2I	polymerase (RNA) II (DNA directed) polypeptide I, 14.5kDa	2e-72	Polr2i	DNA-directed RNA polymerase II subunit RPB9	PATH:05169	Epstein-Barr virus infection	0.811066	0.791866
POLR2I	POLR2I	polymerase (RNA) II (DNA directed) polypeptide I, 14.5kDa	2e-72	Polr2i	DNA-directed RNA polymerase II subunit RPB9	PATH:00230	Purine metabolism	0.976068	0.501834
POLR2I	POLR2I	polymerase (RNA) II (DNA directed) polypeptide I, 14.5kDa	2e-72	Polr2i	DNA-directed RNA polymerase II subunit RPB9	PATH:01100	Metabolic pathways	0.983663	0.760939
POLR2I	POLR2I	polymerase (RNA) II (DNA directed) polypeptide I, 14.5kDa	2e-72	Polr2i	DNA-directed RNA polymerase II subunit RPB9	PATH:00240	Pyrimidine metabolism	0.821675	0.716314
MAP3K11	MAP3K11	mitogen-activated protein kinase kinase kinase 11	0	Map3k11	Mitogen-activated protein kinase kinase kinase 11	PATH:04010	MAPK signaling pathway	0.89658	0.733963
MAP3K11	MAP3K11	mitogen-activated protein kinase kinase kinase 11	0	Map3k11	Mitogen-activated protein kinase kinase kinase 11	PATH:04932	Non-alcoholic fatty liver disease (NAFLD)	0.0118241	1.78837
RAB8A	RAB8A	RAB8A	6e-116	Rab8a	Ras-related protein Rab-8A	PATH:04972	Pancreatic secretion	0.68869	0.873162
TLR7	TLR7	Toll-like receptor 7	0	Tlr7	Toll-like receptor 7	PATH:04620	Toll-like receptor signaling pathway	0.0185365	1.93789
TLR7	TLR7	Toll-like receptor 7	0	Tlr7	Toll-like receptor 7	PATH:05162	Measles	0.894118	0.64789
TLR7	TLR7	Toll-like receptor 7	0	Tlr7	Toll-like receptor 7	PATH:05164	Influenza A	0.511923	1.02231
SDSL	SDSL	serine dehydratase-like	4e-140	Sdsl	Serine dehydratase-like	PATH:00270	Cysteine and methionine metabolism	0.943364	0.344513
SDSL	SDSL	serine dehydratase-like	4e-140	Sdsl	Serine dehydratase-like	PATH:01200	Carbon metabolism	0.976866	0.401932
SDSL	SDSL	serine dehydratase-like	4e-140	Sdsl	Serine dehydratase-like	PATH:00290	Valine, leucine and isoleucine biosynthesis	0.633366	1.03354
SDSL	SDSL	serine dehydratase-like	4e-140	Sdsl	Serine dehydratase-like	PATH:00260	Glycine, serine and threonine metabolism	0.947012	0.336501
SDSL	SDSL	serine dehydratase-like	4e-140	Sdsl	Serine dehydratase-like	PATH:01230	Biosynthesis of amino acids	0.573746	0.991065
SLC25A10	SLC25A10	SLC25A10	1e-135	Slc25a10	Mitochondrial dicarboxylate carrier	PATH:04964	Proximal tubule bicarbonate reclamation	0.443934	1.37805
FABP7	FABP7	fatty acid binding protein 7, brain	1e-64	Fabp7	Fatty acid-binding protein, brain	PATH:03320	PPAR signaling pathway	0.0631568	1.83159
FZD5	FZD5	frizzled family receptor 5	0	Fzd5	Frizzled homolog 5 (Drosophila)	PATH:04916	Melanogenesis	0.284065	1.28937
FZD5	FZD5	frizzled family receptor 5	0	Fzd5	Frizzled homolog 5 (Drosophila)	PATH:05200	Pathways in cancer	0.632199	0.9446
FZD5	FZD5	frizzled family receptor 5	0	Fzd5	Frizzled homolog 5 (Drosophila)	PATH:04310	Wnt signaling pathway	0.945241	0.571166
FZD5	FZD5	frizzled family receptor 5	0	Fzd5	Frizzled homolog 5 (Drosophila)	PATH:05166	HTLV-I infection	0.820636	0.806852
FZD5	FZD5	frizzled family receptor 5	0	Fzd5	Frizzled homolog 5 (Drosophila)	PATH:05217	Basal cell carcinoma	0.878138	0.546021
FZD5	FZD5	frizzled family receptor 5	0	Fzd5	Frizzled homolog 5 (Drosophila)	PATH:04390	Hippo signaling pathway	0.991108	0.383299
FZD5	FZD5	frizzled family receptor 5	0	Fzd5	Frizzled homolog 5 (Drosophila)	PATH:05205	Proteoglycans in cancer	0.802713	0.810794
COX3	COX3	Cytochrome c oxidase subunit 3	9e-120	COX3	Cytochrome c oxidase subunit 3	PATH:00190	Oxidative phosphorylation	9.27369e-05	2.45709
COX3	COX3	Cytochrome c oxidase subunit 3	9e-120	COX3	Cytochrome c oxidase subunit 3	PATH:04260	Cardiac muscle contraction	0.177838	1.47984
COX3	COX3	Cytochrome c oxidase subunit 3	9e-120	COX3	Cytochrome c oxidase subunit 3	PATH:05016	Huntington's disease	0.012159	1.7144
COX3	COX3	Cytochrome c oxidase subunit 3	9e-120	COX3	Cytochrome c oxidase subunit 3	PATH:05012	Parkinson's disease	0.0227706	1.71237
COX3	COX3	Cytochrome c oxidase subunit 3	9e-120	COX3	Cytochrome c oxidase subunit 3	PATH:04932	Non-alcoholic fatty liver disease (NAFLD)	0.0118241	1.78837
COX3	COX3	Cytochrome c oxidase subunit 3	9e-120	COX3	Cytochrome c oxidase subunit 3	PATH:05010	Alzheimer's disease	0.00284504	1.92927
COX3	COX3	Cytochrome c oxidase subunit 3	9e-120	COX3	Cytochrome c oxidase subunit 3	PATH:01100	Metabolic pathways	0.983663	0.760939
BLVRB	BLVRB	biliverdin reductase B (flavin reductase (NADPH))	8e-78	Blvrb	Flavin reductase (NADPH)	PATH:00740	Riboflavin metabolism	0.228695	2.41159
BLVRB	BLVRB	biliverdin reductase B (flavin reductase (NADPH))	8e-78	Blvrb	Flavin reductase (NADPH)	PATH:00860	Porphyrin and chlorophyll metabolism	0.00231752	3.28853
PIK3R5	PIK3R5	phosphoinositide-3-kinase, regulatory subunit 5	0	Pik3r5	Phosphoinositide-3-kinase, regulatory subunit 5, p101	PATH:04620	Toll-like receptor signaling pathway	0.0185365	1.93789
PIK3R5	PIK3R5	phosphoinositide-3-kinase, regulatory subunit 5	0	Pik3r5	Phosphoinositide-3-kinase, regulatory subunit 5, p101	PATH:05200	Pathways in cancer	0.632199	0.9446
PIK3R5	PIK3R5	phosphoinositide-3-kinase, regulatory subunit 5	0	Pik3r5	Phosphoinositide-3-kinase, regulatory subunit 5, p101	PATH:05161	Hepatitis B	0.712226	0.862423
PIK3R5	PIK3R5	phosphoinositide-3-kinase, regulatory subunit 5	0	Pik3r5	Phosphoinositide-3-kinase, regulatory subunit 5, p101	PATH:05160	Hepatitis C	0.901342	0.638362
PIK3R5	PIK3R5	phosphoinositide-3-kinase, regulatory subunit 5	0	Pik3r5	Phosphoinositide-3-kinase, regulatory subunit 5, p101	PATH:04015	Rap1 signaling pathway	0.610959	0.95105
PIK3R5	PIK3R5	phosphoinositide-3-kinase, regulatory subunit 5	0	Pik3r5	Phosphoinositide-3-kinase, regulatory subunit 5, p101	PATH:04066	HIF-1 signaling pathway	0.035176	1.80869
PIK3R5	PIK3R5	phosphoinositide-3-kinase, regulatory subunit 5	0	Pik3r5	Phosphoinositide-3-kinase, regulatory subunit 5, p101	PATH:04973	Carbohydrate digestion and absorption	0.392697	1.28618
PIK3R5	PIK3R5	phosphoinositide-3-kinase, regulatory subunit 5	0	Pik3r5	Phosphoinositide-3-kinase, regulatory subunit 5, p101	PATH:04664	Fc epsilon RI signaling pathway	0.136069	1.58812
PIK3R5	PIK3R5	phosphoinositide-3-kinase, regulatory subunit 5	0	Pik3r5	Phosphoinositide-3-kinase, regulatory subunit 5, p101	PATH:05166	HTLV-I infection	0.820636	0.806852
PIK3R5	PIK3R5	phosphoinositide-3-kinase, regulatory subunit 5	0	Pik3r5	Phosphoinositide-3-kinase, regulatory subunit 5, p101	PATH:05169	Epstein-Barr virus infection	0.811066	0.791866
PIK3R5	PIK3R5	phosphoinositide-3-kinase, regulatory subunit 5	0	Pik3r5	Phosphoinositide-3-kinase, regulatory subunit 5, p101	PATH:04068	FoxO signaling pathway	0.788117	0.77913
PIK3R5	PIK3R5	phosphoinositide-3-kinase, regulatory subunit 5	0	Pik3r5	Phosphoinositide-3-kinase, regulatory subunit 5, p101	PATH:04666	Fc gamma R-mediated phagocytosis	0.000489741	2.68507
PIK3R5	PIK3R5	phosphoinositide-3-kinase, regulatory subunit 5	0	Pik3r5	Phosphoinositide-3-kinase, regulatory subunit 5, p101	PATH:04062	Chemokine signaling pathway	0.10948	1.4155
PIK3R5	PIK3R5	phosphoinositide-3-kinase, regulatory subunit 5	0	Pik3r5	Phosphoinositide-3-kinase, regulatory subunit 5, p101	PATH:04921	Oxytocin signaling pathway	0.827069	0.751665
PIK3R5	PIK3R5	phosphoinositide-3-kinase, regulatory subunit 5	0	Pik3r5	Phosphoinositide-3-kinase, regulatory subunit 5, p101	PATH:04668	TNF signaling pathway	0.195409	1.38404
PIK3R5	PIK3R5	phosphoinositide-3-kinase, regulatory subunit 5	0	Pik3r5	Phosphoinositide-3-kinase, regulatory subunit 5, p101	PATH:04210	Apoptosis	0.562556	0.9979
PIK3R5	PIK3R5	phosphoinositide-3-kinase, regulatory subunit 5	0	Pik3r5	Phosphoinositide-3-kinase, regulatory subunit 5, p101	PATH:05162	Measles	0.894118	0.64789
PIK3R5	PIK3R5	phosphoinositide-3-kinase, regulatory subunit 5	0	Pik3r5	Phosphoinositide-3-kinase, regulatory subunit 5, p101	PATH:05164	Influenza A	0.511923	1.02231
PIK3R5	PIK3R5	phosphoinositide-3-kinase, regulatory subunit 5	0	Pik3r5	Phosphoinositide-3-kinase, regulatory subunit 5, p101	PATH:04660	T cell receptor signaling pathway	0.85055	0.682526
PIK3R5	PIK3R5	phosphoinositide-3-kinase, regulatory subunit 5	0	Pik3r5	Phosphoinositide-3-kinase, regulatory subunit 5, p101	PATH:04012	ErbB signaling pathway	0.386778	1.19161
PIK3R5	PIK3R5	phosphoinositide-3-kinase, regulatory subunit 5	0	Pik3r5	Phosphoinositide-3-kinase, regulatory subunit 5, p101	PATH:04662	B cell receptor signaling pathway	0.0522784	1.90389
PIK3R5	PIK3R5	phosphoinositide-3-kinase, regulatory subunit 5	0	Pik3r5	Phosphoinositide-3-kinase, regulatory subunit 5, p101	PATH:04014	Ras signaling pathway	0.515021	1.01541
PIK3R5	PIK3R5	phosphoinositide-3-kinase, regulatory subunit 5	0	Pik3r5	Phosphoinositide-3-kinase, regulatory subunit 5, p101	PATH:05203	Viral carcinogenesis	0.00147111	1.92927
PIK3R5	PIK3R5	phosphoinositide-3-kinase, regulatory subunit 5	0	Pik3r5	Phosphoinositide-3-kinase, regulatory subunit 5, p101	PATH:05205	Proteoglycans in cancer	0.802713	0.810794
PIK3R5	PIK3R5	phosphoinositide-3-kinase, regulatory subunit 5	0	Pik3r5	Phosphoinositide-3-kinase, regulatory subunit 5, p101	PATH:05212	Pancreatic cancer	0.47717	1.11304
PIK3R5	PIK3R5	phosphoinositide-3-kinase, regulatory subunit 5	0	Pik3r5	Phosphoinositide-3-kinase, regulatory subunit 5, p101	PATH:04611	Platelet activation	0.0978423	1.52311
PIK3R5	PIK3R5	phosphoinositide-3-kinase, regulatory subunit 5	0	Pik3r5	Phosphoinositide-3-kinase, regulatory subunit 5, p101	PATH:05213	Endometrial cancer	0.662062	0.885891
PIK3R5	PIK3R5	phosphoinositide-3-kinase, regulatory subunit 5	0	Pik3r5	Phosphoinositide-3-kinase, regulatory subunit 5, p101	PATH:04917	Prolactin signaling pathway	0.970274	0.366318
PIK3R5	PIK3R5	phosphoinositide-3-kinase, regulatory subunit 5	0	Pik3r5	Phosphoinositide-3-kinase, regulatory subunit 5, p101	PATH:05210	Colorectal cancer	0.323378	1.31541
PIK3R5	PIK3R5	phosphoinositide-3-kinase, regulatory subunit 5	0	Pik3r5	Phosphoinositide-3-kinase, regulatory subunit 5, p101	PATH:04261	Adrenergic signaling in cardiomyocytes	0.945241	0.571166
PIK3R5	PIK3R5	phosphoinositide-3-kinase, regulatory subunit 5	0	Pik3r5	Phosphoinositide-3-kinase, regulatory subunit 5, p101	PATH:04914	Progesterone-mediated oocyte maturation	0.953667	0.461794
PIK3R5	PIK3R5	phosphoinositide-3-kinase, regulatory subunit 5	0	Pik3r5	Phosphoinositide-3-kinase, regulatory subunit 5, p101	PATH:05211	Renal cell carcinoma	0.261142	1.38749
PIK3R5	PIK3R5	phosphoinositide-3-kinase, regulatory subunit 5	0	Pik3r5	Phosphoinositide-3-kinase, regulatory subunit 5, p101	PATH:04915	Estrogen signaling pathway	0.380605	1.18119
PIK3R5	PIK3R5	phosphoinositide-3-kinase, regulatory subunit 5	0	Pik3r5	Phosphoinositide-3-kinase, regulatory subunit 5, p101	PATH:04810	Regulation of actin cytoskeleton	0.501762	1.02439
PIK3R5	PIK3R5	phosphoinositide-3-kinase, regulatory subunit 5	0	Pik3r5	Phosphoinositide-3-kinase, regulatory subunit 5, p101	PATH:04510	Focal adhesion	0.749523	0.846998
PIK3R5	PIK3R5	phosphoinositide-3-kinase, regulatory subunit 5	0	Pik3r5	Phosphoinositide-3-kinase, regulatory subunit 5, p101	PATH:04919	Thyroid hormone signaling pathway	0.719858	0.844057
PIK3R5	PIK3R5	phosphoinositide-3-kinase, regulatory subunit 5	0	Pik3r5	Phosphoinositide-3-kinase, regulatory subunit 5, p101	PATH:04910	Insulin signaling pathway	0.533376	1.01186
PIK3R5	PIK3R5	phosphoinositide-3-kinase, regulatory subunit 5	0	Pik3r5	Phosphoinositide-3-kinase, regulatory subunit 5, p101	PATH:04150	mTOR signaling pathway	0.203191	1.51174
PIK3R5	PIK3R5	phosphoinositide-3-kinase, regulatory subunit 5	0	Pik3r5	Phosphoinositide-3-kinase, regulatory subunit 5, p101	PATH:04151	PI3K-Akt signaling pathway	0.55132	0.989371
PIK3R5	PIK3R5	phosphoinositide-3-kinase, regulatory subunit 5	0	Pik3r5	Phosphoinositide-3-kinase, regulatory subunit 5, p101	PATH:04650	Natural killer cell mediated cytotoxicity	0.0529439	1.63037
PIK3R5	PIK3R5	phosphoinositide-3-kinase, regulatory subunit 5	0	Pik3r5	Phosphoinositide-3-kinase, regulatory subunit 5, p101	PATH:04022	cGMP-PKG signaling pathway	0.791683	0.794061
PIK3R5	PIK3R5	phosphoinositide-3-kinase, regulatory subunit 5	0	Pik3r5	Phosphoinositide-3-kinase, regulatory subunit 5, p101	PATH:05218	Melanoma	0.659696	0.890434
PIK3R5	PIK3R5	phosphoinositide-3-kinase, regulatory subunit 5	0	Pik3r5	Phosphoinositide-3-kinase, regulatory subunit 5, p101	PATH:05215	Prostate cancer	0.551905	1.0095
PIK3R5	PIK3R5	phosphoinositide-3-kinase, regulatory subunit 5	0	Pik3r5	Phosphoinositide-3-kinase, regulatory subunit 5, p101	PATH:05214	Glioma	0.600668	0.964637
PIK3R5	PIK3R5	phosphoinositide-3-kinase, regulatory subunit 5	0	Pik3r5	Phosphoinositide-3-kinase, regulatory subunit 5, p101	PATH:05142	Chagas disease (American trypanosomiasis)	0.245314	1.30463
PIK3R5	PIK3R5	phosphoinositide-3-kinase, regulatory subunit 5	0	Pik3r5	Phosphoinositide-3-kinase, regulatory subunit 5, p101	PATH:05220	Chronic myeloid leukemia	0.585147	0.977672
PIK3R5	PIK3R5	phosphoinositide-3-kinase, regulatory subunit 5	0	Pik3r5	Phosphoinositide-3-kinase, regulatory subunit 5, p101	PATH:05221	Acute myeloid leukemia	0.233729	1.49685
PIK3R5	PIK3R5	phosphoinositide-3-kinase, regulatory subunit 5	0	Pik3r5	Phosphoinositide-3-kinase, regulatory subunit 5, p101	PATH:05222	Small cell lung cancer	0.8885	0.609244
PIK3R5	PIK3R5	phosphoinositide-3-kinase, regulatory subunit 5	0	Pik3r5	Phosphoinositide-3-kinase, regulatory subunit 5, p101	PATH:05145	Toxoplasmosis	0.343295	1.17321
PIK3R5	PIK3R5	phosphoinositide-3-kinase, regulatory subunit 5	0	Pik3r5	Phosphoinositide-3-kinase, regulatory subunit 5, p101	PATH:05223	Non-small cell lung cancer	0.480294	1.13487
PIK3R5	PIK3R5	phosphoinositide-3-kinase, regulatory subunit 5	0	Pik3r5	Phosphoinositide-3-kinase, regulatory subunit 5, p101	PATH:05146	Amoebiasis	0.5036	1.04181
PIK3R5	PIK3R5	phosphoinositide-3-kinase, regulatory subunit 5	0	Pik3r5	Phosphoinositide-3-kinase, regulatory subunit 5, p101	PATH:04750	Inflammatory mediator regulation of TRP channels	0.794051	0.761555
PIK3R5	PIK3R5	phosphoinositide-3-kinase, regulatory subunit 5	0	Pik3r5	Phosphoinositide-3-kinase, regulatory subunit 5, p101	PATH:04380	Osteoclast differentiation	1.126e-05	2.89391
PIK3R5	PIK3R5	phosphoinositide-3-kinase, regulatory subunit 5	0	Pik3r5	Phosphoinositide-3-kinase, regulatory subunit 5, p101	PATH:04932	Non-alcoholic fatty liver disease (NAFLD)	0.0118241	1.78837
PIK3R5	PIK3R5	phosphoinositide-3-kinase, regulatory subunit 5	0	Pik3r5	Phosphoinositide-3-kinase, regulatory subunit 5, p101	PATH:04930	Type II diabetes mellitus	0.662062	0.885891
PIK3R5	PIK3R5	phosphoinositide-3-kinase, regulatory subunit 5	0	Pik3r5	Phosphoinositide-3-kinase, regulatory subunit 5, p101	PATH:04070	Phosphatidylinositol signaling system	0.905566	0.549477
PIK3R5	PIK3R5	phosphoinositide-3-kinase, regulatory subunit 5	0	Pik3r5	Phosphoinositide-3-kinase, regulatory subunit 5, p101	PATH:04670	Leukocyte transendothelial migration	0.17976	1.38908
PIK3R5	PIK3R5	phosphoinositide-3-kinase, regulatory subunit 5	0	Pik3r5	Phosphoinositide-3-kinase, regulatory subunit 5, p101	PATH:04630	Jak-STAT signaling pathway	0.921072	0.629111
PIK3R5	PIK3R5	phosphoinositide-3-kinase, regulatory subunit 5	0	Pik3r5	Phosphoinositide-3-kinase, regulatory subunit 5, p101	PATH:04960	Aldosterone-regulated sodium reabsorption	0.786504	0.689026
PIK3R5	PIK3R5	phosphoinositide-3-kinase, regulatory subunit 5	0	Pik3r5	Phosphoinositide-3-kinase, regulatory subunit 5, p101	PATH:04370	VEGF signaling pathway	0.333524	1.26609
PIK3R5	PIK3R5	phosphoinositide-3-kinase, regulatory subunit 5	0	Pik3r5	Phosphoinositide-3-kinase, regulatory subunit 5, p101	PATH:04725	Cholinergic synapse	0.637904	0.920789
PIK3R5	PIK3R5	phosphoinositide-3-kinase, regulatory subunit 5	0	Pik3r5	Phosphoinositide-3-kinase, regulatory subunit 5, p101	PATH:05100	Bacterial invasion of epithelial cells	0.365408	1.22032
PIK3R5	PIK3R5	phosphoinositide-3-kinase, regulatory subunit 5	0	Pik3r5	Phosphoinositide-3-kinase, regulatory subunit 5, p101	PATH:04722	Neurotrophin signaling pathway	0.225412	1.31541
LIPA	LIPA	Lipase	1e-177	Lipa	Lysosomal acid lipase/cholesteryl ester hydrolase	PATH:04142	Lysosome	1.07987e-06	3.19014
LIPA	LIPA	Lipase	1e-177	Lipa	Lysosomal acid lipase/cholesteryl ester hydrolase	PATH:00100	Steroid biosynthesis	0.785131	0.657707
CTNNBIP1	CTNNBIP1	catenin, beta interacting protein 1	2e-41	Ctnnbip1	Beta-catenin-interacting protein 1	PATH:04310	Wnt signaling pathway	0.945241	0.571166
FOXO6	FOXO6	forkhead box O6	2e-120	Foxo6	Foxo6 protein	PATH:04068	FoxO signaling pathway	0.788117	0.77913
RPS21	RPS21	ribosomal protein S21	4e-42	Rps21	40S ribosomal protein S21	PATH:03010	Ribosome	9.78598e-33	5.76329
LOC101110438	LOC101110438	ubiquitin-60S ribosomal protein L40-like	1e-67	Gm7866	Protein Gm7866	PATH:03010	Ribosome	9.78598e-33	5.76329
GM2A	GM2A	GM2 ganglioside activator	7e-70	Gm2a	GM2 ganglioside activator protein	PATH:04142	Lysosome	1.07987e-06	3.19014
SF3A2	SF3A2	splicing factor 3a, subunit 2, 66kDa	7e-121	Sf3a2	Splicing factor 3a, subunit 2, isoform CRA_c	PATH:03040	Spliceosome	0.990204	0.388444
RPL30	RPL30	ribosomal protein L30	3e-63	Rpl30	60S ribosomal protein L30	PATH:03010	Ribosome	9.78598e-33	5.76329
FABP4	FABP4	Adipocyte fatty acid-binding protein 4	7e-62	Fabp4	Fatty acid-binding protein, adipocyte	PATH:03320	PPAR signaling pathway	0.0631568	1.83159
PLA2R1	PLA2R1	phospholipase A2 receptor 1, 180kDa	0	Pla2r1	Secretory phospholipase A2 receptor	PATH:05152	Tuberculosis	9.72434e-05	2.28855
PLA2R1	PLA2R1	phospholipase A2 receptor 1, 180kDa	0	Pla2r1	Secretory phospholipase A2 receptor	PATH:04145	Phagosome	2.16638e-05	2.55345
RPL36A	RPL36A	ribosomal protein L36a	7e-57	Rpl36al	ribosomal protein L36A-like	PATH:03010	Ribosome	9.78598e-33	5.76329
RASAL3	RASAL3	RAS protein activator like 3	0	Rasal3	RAS protein activator-like-3	PATH:04014	Ras signaling pathway	0.515021	1.01541
RAB1B	RAB1B	RAB1B, member RAS oncogene family	2e-111	Rab1b	RAB1B, member RAS oncogene family, isoform CRA_c	PATH:05134	Legionellosis	0.354748	1.23521
RPS9	RPS9	ribosomal protein S9	1e-97	Rps9	40S ribosomal protein S9	PATH:03010	Ribosome	9.78598e-33	5.76329
LOC101104790	LOC101104790	histone H2A type 1-like	3e-70	Hist1h2ao	Histone H2A	PATH:05322	Systemic lupus erythematosus	5.92995e-10	3.77023
LOC101104790	LOC101104790	histone H2A type 1-like	3e-70	Hist1h2ao	Histone H2A	PATH:05034	Alcoholism	5.50944e-06	2.6236
CTSH	CTSH	cathepsin H	1e-157	Ctsh	Pro-cathepsin H	PATH:04142	Lysosome	1.07987e-06	3.19014
PAOX	PAOX	Polyamine oxidase	0	Paox	Polyamine oxidase (Exo-N4-amino), isoform CRA_d	PATH:04146	Peroxisome	0.820852	0.697328
LOC101106730	LOC101106730	low affinity immunoglobulin gamma Fc region receptor II-like	2e-70	Fcgr3	Low affinity immunoglobulin gamma Fc region receptor III	PATH:05140	Leishmaniasis	0.000893272	2.81874
LOC101106730	LOC101106730	low affinity immunoglobulin gamma Fc region receptor II-like	2e-70	Fcgr3	Low affinity immunoglobulin gamma Fc region receptor III	PATH:05152	Tuberculosis	9.72434e-05	2.28855
LOC101106730	LOC101106730	low affinity immunoglobulin gamma Fc region receptor II-like	2e-70	Fcgr3	Low affinity immunoglobulin gamma Fc region receptor III	PATH:04380	Osteoclast differentiation	1.126e-05	2.89391
LOC101106730	LOC101106730	low affinity immunoglobulin gamma Fc region receptor II-like	2e-70	Fcgr3	Low affinity immunoglobulin gamma Fc region receptor III	PATH:04662	B cell receptor signaling pathway	0.0522784	1.90389
LOC101106730	LOC101106730	low affinity immunoglobulin gamma Fc region receptor II-like	2e-70	Fcgr3	Low affinity immunoglobulin gamma Fc region receptor III	PATH:04650	Natural killer cell mediated cytotoxicity	0.0529439	1.63037
LOC101106730	LOC101106730	low affinity immunoglobulin gamma Fc region receptor II-like	2e-70	Fcgr3	Low affinity immunoglobulin gamma Fc region receptor III	PATH:05322	Systemic lupus erythematosus	5.92995e-10	3.77023
LOC101106730	LOC101106730	low affinity immunoglobulin gamma Fc region receptor II-like	2e-70	Fcgr3	Low affinity immunoglobulin gamma Fc region receptor III	PATH:04666	Fc gamma R-mediated phagocytosis	0.000489741	2.68507
LOC101106730	LOC101106730	low affinity immunoglobulin gamma Fc region receptor II-like	2e-70	Fcgr3	Low affinity immunoglobulin gamma Fc region receptor III	PATH:05162	Measles	0.894118	0.64789
LOC101106730	LOC101106730	low affinity immunoglobulin gamma Fc region receptor II-like	2e-70	Fcgr3	Low affinity immunoglobulin gamma Fc region receptor III	PATH:05150	Staphylococcus aureus infection	3.86862e-05	3.73408
LOC101106730	LOC101106730	low affinity immunoglobulin gamma Fc region receptor II-like	2e-70	Fcgr3	Low affinity immunoglobulin gamma Fc region receptor III	PATH:04145	Phagosome	2.16638e-05	2.55345
Cdk5	CDK5	Cyclin-dependent kinase 5	2e-173	Cdk5	Cyclin-dependent kinase 5, isoform CRA_c	PATH:05030	Cocaine addiction	0.465997	1.15756
Cdk5	CDK5	Cyclin-dependent kinase 5	2e-173	Cdk5	Cyclin-dependent kinase 5, isoform CRA_c	PATH:05010	Alzheimer's disease	0.00284504	1.92927
Cdk5	CDK5	Cyclin-dependent kinase 5	2e-173	Cdk5	Cyclin-dependent kinase 5, isoform CRA_c	PATH:04360	Axon guidance	0.57374	0.979142
CCL23	CCL23	chemokine (C-C motif) ligand 23	7e-14	Ccl6	C-C motif chemokine 6	PATH:04060	Cytokine-cytokine receptor interaction	0.514757	1.01343
CCL23	CCL23	chemokine (C-C motif) ligand 23	7e-14	Ccl6	C-C motif chemokine 6	PATH:04062	Chemokine signaling pathway	0.10948	1.4155
GNG7	GNG7	guanine nucleotide binding protein (G protein), gamma 7	4e-33	Gng7	Guanine nucleotide-binding protein subunit gamma	PATH:04151	PI3K-Akt signaling pathway	0.55132	0.989371
GNG7	GNG7	guanine nucleotide binding protein (G protein), gamma 7	4e-33	Gng7	Guanine nucleotide-binding protein subunit gamma	PATH:04014	Ras signaling pathway	0.515021	1.01541
GNG7	GNG7	guanine nucleotide binding protein (G protein), gamma 7	4e-33	Gng7	Guanine nucleotide-binding protein subunit gamma	PATH:04728	Dopaminergic synapse	0.890339	0.652762
GNG7	GNG7	guanine nucleotide binding protein (G protein), gamma 7	4e-33	Gng7	Guanine nucleotide-binding protein subunit gamma	PATH:04727	GABAergic synapse	0.33139	1.24469
GNG7	GNG7	guanine nucleotide binding protein (G protein), gamma 7	4e-33	Gng7	Guanine nucleotide-binding protein subunit gamma	PATH:04713	Circadian entrainment	0.350987	1.21849
GNG7	GNG7	guanine nucleotide binding protein (G protein), gamma 7	4e-33	Gng7	Guanine nucleotide-binding protein subunit gamma	PATH:05032	Morphine addiction	0.802273	0.738242
GNG7	GNG7	guanine nucleotide binding protein (G protein), gamma 7	4e-33	Gng7	Guanine nucleotide-binding protein subunit gamma	PATH:04726	Serotonergic synapse	0.759332	0.815186
GNG7	GNG7	guanine nucleotide binding protein (G protein), gamma 7	4e-33	Gng7	Guanine nucleotide-binding protein subunit gamma	PATH:04725	Cholinergic synapse	0.637904	0.920789
GNG7	GNG7	guanine nucleotide binding protein (G protein), gamma 7	4e-33	Gng7	Guanine nucleotide-binding protein subunit gamma	PATH:04724	Glutamatergic synapse	0.160121	1.40376
GNG7	GNG7	guanine nucleotide binding protein (G protein), gamma 7	4e-33	Gng7	Guanine nucleotide-binding protein subunit gamma	PATH:04723	Retrograde endocannabinoid signaling	0.592111	0.964637
GNG7	GNG7	guanine nucleotide binding protein (G protein), gamma 7	4e-33	Gng7	Guanine nucleotide-binding protein subunit gamma	PATH:04062	Chemokine signaling pathway	0.10948	1.4155
GNG7	GNG7	guanine nucleotide binding protein (G protein), gamma 7	4e-33	Gng7	Guanine nucleotide-binding protein subunit gamma	PATH:05034	Alcoholism	5.50944e-06	2.6236
GALNT14	GALNT14	UDP-N-acetyl-alpha-D-galactosamine:polypeptide N-acetylgalactosaminyltransferase 14 (GalNAc-T14)	0	Galnt14	Polypeptide N-acetylgalactosaminyltransferase 14	PATH:00512	Mucin type O-Glycan biosynthesis	0.882131	0.46676
GALNT14	GALNT14	UDP-N-acetyl-alpha-D-galactosamine:polypeptide N-acetylgalactosaminyltransferase 14 (GalNAc-T14)	0	Galnt14	Polypeptide N-acetylgalactosaminyltransferase 14	PATH:01100	Metabolic pathways	0.983663	0.760939
PRF1	PRF1	perforin 1 (pore forming protein)	0	Prf1	Perforin 1 (Pore forming protein)	PATH:05416	Viral myocarditis	0.264604	1.346
PRF1	PRF1	perforin 1 (pore forming protein)	0	Prf1	Perforin 1 (Pore forming protein)	PATH:04650	Natural killer cell mediated cytotoxicity	0.0529439	1.63037
PRF1	PRF1	perforin 1 (pore forming protein)	0	Prf1	Perforin 1 (Pore forming protein)	PATH:05320	Autoimmune thyroid disease	0.0729542	1.92927
PRF1	PRF1	perforin 1 (pore forming protein)	0	Prf1	Perforin 1 (Pore forming protein)	PATH:05332	Graft-versus-host disease	0.0289852	2.24527
PRF1	PRF1	perforin 1 (pore forming protein)	0	Prf1	Perforin 1 (Pore forming protein)	PATH:05330	Allograft rejection	0.0226773	2.51644
PRF1	PRF1	perforin 1 (pore forming protein)	0	Prf1	Perforin 1 (Pore forming protein)	PATH:04940	Type I diabetes mellitus	0.0467658	2.14364
SLC1A6	SLC1A6	solute carrier family 1 (high affinity aspartate/glutamate transporter), member 6	0	Slc1a6	Solute carrier family 1 (High affinity aspartate/glutamate transporter), member 6	PATH:04724	Glutamatergic synapse	0.160121	1.40376
LOC101110529	LOC101110529	uncharacterized LOC101110529	8e-28	Rpl38	MCG14541	PATH:03010	Ribosome	9.78598e-33	5.76329
POMC	POMC	Pro-opiomelanocortin	5e-99	Pomc	Pro-opiomelanocortin	PATH:04916	Melanogenesis	0.284065	1.28937
POMC	POMC	Pro-opiomelanocortin	5e-99	Pomc	Pro-opiomelanocortin	PATH:04920	Adipocytokine signaling pathway	0.514396	1.06394
ATP6V1G2	ATP6V1G2	ATPase H+ transporting lysosomal 13kDa V1 subunit G isoform 2	5e-59	Atp6v1g2	V-type proton ATPase subunit G 2	PATH:00190	Oxidative phosphorylation	9.27369e-05	2.45709
ATP6V1G2	ATP6V1G2	ATPase H+ transporting lysosomal 13kDa V1 subunit G isoform 2	5e-59	Atp6v1g2	V-type proton ATPase subunit G 2	PATH:05120	Epithelial cell signaling in Helicobacter pylori infection	0.241299	1.42658
ATP6V1G2	ATP6V1G2	ATPase H+ transporting lysosomal 13kDa V1 subunit G isoform 2	5e-59	Atp6v1g2	V-type proton ATPase subunit G 2	PATH:04966	Collecting duct acid secretion	0.126724	2.22608
ATP6V1G2	ATP6V1G2	ATPase H+ transporting lysosomal 13kDa V1 subunit G isoform 2	5e-59	Atp6v1g2	V-type proton ATPase subunit G 2	PATH:05323	Rheumatoid arthritis	0.00174824	2.43547
ATP6V1G2	ATP6V1G2	ATPase H+ transporting lysosomal 13kDa V1 subunit G isoform 2	5e-59	Atp6v1g2	V-type proton ATPase subunit G 2	PATH:04721	Synaptic vesicle cycle	0.346587	1.27672
ATP6V1G2	ATP6V1G2	ATPase H+ transporting lysosomal 13kDa V1 subunit G isoform 2	5e-59	Atp6v1g2	V-type proton ATPase subunit G 2	PATH:04145	Phagosome	2.16638e-05	2.55345
ATP6V1G2	ATP6V1G2	ATPase H+ transporting lysosomal 13kDa V1 subunit G isoform 2	5e-59	Atp6v1g2	V-type proton ATPase subunit G 2	PATH:05110	Vibrio cholerae infection	0.266541	1.42323
ATP6V1G2	ATP6V1G2	ATPase H+ transporting lysosomal 13kDa V1 subunit G isoform 2	5e-59	Atp6v1g2	V-type proton ATPase subunit G 2	PATH:01100	Metabolic pathways	0.983663	0.760939
ARSD	ARSD	arylsulfatase D	3e-56	Arsg	Arylsulfatase G	PATH:04142	Lysosome	1.07987e-06	3.19014
LOC101118649	LOC101118649	40S ribosomal protein S6-like	2e-140	Rps6-ps4	40S ribosomal protein S6	PATH:04150	mTOR signaling pathway	0.203191	1.51174
LOC101118649	LOC101118649	40S ribosomal protein S6-like	2e-140	Rps6-ps4	40S ribosomal protein S6	PATH:04151	PI3K-Akt signaling pathway	0.55132	0.989371
LOC101118649	LOC101118649	40S ribosomal protein S6-like	2e-140	Rps6-ps4	40S ribosomal protein S6	PATH:04066	HIF-1 signaling pathway	0.035176	1.80869
LOC101118649	LOC101118649	40S ribosomal protein S6-like	2e-140	Rps6-ps4	40S ribosomal protein S6	PATH:04910	Insulin signaling pathway	0.533376	1.01186
LOC101118649	LOC101118649	40S ribosomal protein S6-like	2e-140	Rps6-ps4	40S ribosomal protein S6	PATH:05205	Proteoglycans in cancer	0.802713	0.810794
LOC101118649	LOC101118649	40S ribosomal protein S6-like	2e-140	Rps6-ps4	40S ribosomal protein S6	PATH:03010	Ribosome	9.78598e-33	5.76329
LOC101108778	LOC101108778	cytochrome b-c1 complex subunit 9-like	3e-30	Uqcr10	Uncharacterized protein	PATH:00190	Oxidative phosphorylation	9.27369e-05	2.45709
LOC101108778	LOC101108778	cytochrome b-c1 complex subunit 9-like	3e-30	Uqcr10	Uncharacterized protein	PATH:04260	Cardiac muscle contraction	0.177838	1.47984
LOC101108778	LOC101108778	cytochrome b-c1 complex subunit 9-like	3e-30	Uqcr10	Uncharacterized protein	PATH:05016	Huntington's disease	0.012159	1.7144
LOC101108778	LOC101108778	cytochrome b-c1 complex subunit 9-like	3e-30	Uqcr10	Uncharacterized protein	PATH:05012	Parkinson's disease	0.0227706	1.71237
LOC101108778	LOC101108778	cytochrome b-c1 complex subunit 9-like	3e-30	Uqcr10	Uncharacterized protein	PATH:04932	Non-alcoholic fatty liver disease (NAFLD)	0.0118241	1.78837
LOC101108778	LOC101108778	cytochrome b-c1 complex subunit 9-like	3e-30	Uqcr10	Uncharacterized protein	PATH:05010	Alzheimer's disease	0.00284504	1.92927
LOC101108778	LOC101108778	cytochrome b-c1 complex subunit 9-like	3e-30	Uqcr10	Uncharacterized protein	PATH:01100	Metabolic pathways	0.983663	0.760939
GNAO1	GNAO1	Guanine nucleotide binding protein alpha activating activity polypeptide O	0	Gnao1	Guanine nucleotide-binding protein G(o) subunit alpha	PATH:04916	Melanogenesis	0.284065	1.28937
GNAO1	GNAO1	Guanine nucleotide binding protein alpha activating activity polypeptide O	0	Gnao1	Guanine nucleotide-binding protein G(o) subunit alpha	PATH:05142	Chagas disease (American trypanosomiasis)	0.245314	1.30463
GNAO1	GNAO1	Guanine nucleotide binding protein alpha activating activity polypeptide O	0	Gnao1	Guanine nucleotide-binding protein G(o) subunit alpha	PATH:04915	Estrogen signaling pathway	0.380605	1.18119
GNAO1	GNAO1	Guanine nucleotide binding protein alpha activating activity polypeptide O	0	Gnao1	Guanine nucleotide-binding protein G(o) subunit alpha	PATH:05145	Toxoplasmosis	0.343295	1.17321
GNAO1	GNAO1	Guanine nucleotide binding protein alpha activating activity polypeptide O	0	Gnao1	Guanine nucleotide-binding protein G(o) subunit alpha	PATH:04015	Rap1 signaling pathway	0.610959	0.95105
GNAO1	GNAO1	Guanine nucleotide binding protein alpha activating activity polypeptide O	0	Gnao1	Guanine nucleotide-binding protein G(o) subunit alpha	PATH:05032	Morphine addiction	0.802273	0.738242
GNAO1	GNAO1	Guanine nucleotide binding protein alpha activating activity polypeptide O	0	Gnao1	Guanine nucleotide-binding protein G(o) subunit alpha	PATH:04921	Oxytocin signaling pathway	0.827069	0.751665
GNAO1	GNAO1	Guanine nucleotide binding protein alpha activating activity polypeptide O	0	Gnao1	Guanine nucleotide-binding protein G(o) subunit alpha	PATH:05034	Alcoholism	5.50944e-06	2.6236
GNAO1	GNAO1	Guanine nucleotide binding protein alpha activating activity polypeptide O	0	Gnao1	Guanine nucleotide-binding protein G(o) subunit alpha	PATH:04728	Dopaminergic synapse	0.890339	0.652762
GNAO1	GNAO1	Guanine nucleotide binding protein alpha activating activity polypeptide O	0	Gnao1	Guanine nucleotide-binding protein G(o) subunit alpha	PATH:04727	GABAergic synapse	0.33139	1.24469
GNAO1	GNAO1	Guanine nucleotide binding protein alpha activating activity polypeptide O	0	Gnao1	Guanine nucleotide-binding protein G(o) subunit alpha	PATH:04713	Circadian entrainment	0.350987	1.21849
GNAO1	GNAO1	Guanine nucleotide binding protein alpha activating activity polypeptide O	0	Gnao1	Guanine nucleotide-binding protein G(o) subunit alpha	PATH:04726	Serotonergic synapse	0.759332	0.815186
GNAO1	GNAO1	Guanine nucleotide binding protein alpha activating activity polypeptide O	0	Gnao1	Guanine nucleotide-binding protein G(o) subunit alpha	PATH:04730	Long-term depression	0.758963	0.771709
GNAO1	GNAO1	Guanine nucleotide binding protein alpha activating activity polypeptide O	0	Gnao1	Guanine nucleotide-binding protein G(o) subunit alpha	PATH:04725	Cholinergic synapse	0.637904	0.920789
GNAO1	GNAO1	Guanine nucleotide binding protein alpha activating activity polypeptide O	0	Gnao1	Guanine nucleotide-binding protein G(o) subunit alpha	PATH:04724	Glutamatergic synapse	0.160121	1.40376
GNAO1	GNAO1	Guanine nucleotide binding protein alpha activating activity polypeptide O	0	Gnao1	Guanine nucleotide-binding protein G(o) subunit alpha	PATH:04723	Retrograde endocannabinoid signaling	0.592111	0.964637
HCK	HCK	hemopoietic cell kinase	0	Hck	Tyrosine-protein kinase HCK	PATH:04666	Fc gamma R-mediated phagocytosis	0.000489741	2.68507
HCK	HCK	hemopoietic cell kinase	0	Hck	Tyrosine-protein kinase HCK	PATH:04062	Chemokine signaling pathway	0.10948	1.4155
LOC101111106	LOC101111106	histone H3.3C-like	8e-73	H3f3a	Histone H3.3	PATH:05202	Transcriptional misregulation in cancer	0.039738	1.59885
LOC101111106	LOC101111106	histone H3.3C-like	8e-73	H3f3a	Histone H3.3	PATH:05322	Systemic lupus erythematosus	5.92995e-10	3.77023
LOC101111106	LOC101111106	histone H3.3C-like	8e-73	H3f3a	Histone H3.3	PATH:05034	Alcoholism	5.50944e-06	2.6236
UBE2L6	UBE2L6	ubiquitin-conjugating enzyme E2L 6	1e-53	Ube2l6	Ubiquitin/ISG15-conjugating enzyme E2 L6	PATH:05012	Parkinson's disease	0.0227706	1.71237
UBE2L6	UBE2L6	ubiquitin-conjugating enzyme E2L 6	1e-53	Ube2l6	Ubiquitin/ISG15-conjugating enzyme E2 L6	PATH:04120	Ubiquitin mediated proteolysis	0.990204	0.388444
RPS10	RPS10	ribosomal protein S10	4e-92	Rps10	40S ribosomal protein S10	PATH:03010	Ribosome	9.78598e-33	5.76329
LOC101110922	LOC101110922	cytochrome P450 26B1-like	0	Cyp26b1	Cytochrome P450 26B1	PATH:00830	Retinol metabolism	0.917846	0.529374
CD14	CD14	Monocyte differentiation antigen CD14	3e-116	Cd14	Monocyte differentiation antigen CD14	PATH:04620	Toll-like receptor signaling pathway	0.0185365	1.93789
CD14	CD14	Monocyte differentiation antigen CD14	3e-116	Cd14	Monocyte differentiation antigen CD14	PATH:05133	Pertussis	0.00795842	2.32227
CD14	CD14	Monocyte differentiation antigen CD14	3e-116	Cd14	Monocyte differentiation antigen CD14	PATH:04640	Hematopoietic cell lineage	0.0835689	1.67542
CD14	CD14	Monocyte differentiation antigen CD14	3e-116	Cd14	Monocyte differentiation antigen CD14	PATH:04010	MAPK signaling pathway	0.89658	0.733963
CD14	CD14	Monocyte differentiation antigen CD14	3e-116	Cd14	Monocyte differentiation antigen CD14	PATH:05202	Transcriptional misregulation in cancer	0.039738	1.59885
CD14	CD14	Monocyte differentiation antigen CD14	3e-116	Cd14	Monocyte differentiation antigen CD14	PATH:05152	Tuberculosis	9.72434e-05	2.28855
CD14	CD14	Monocyte differentiation antigen CD14	3e-116	Cd14	Monocyte differentiation antigen CD14	PATH:05134	Legionellosis	0.354748	1.23521
CD14	CD14	Monocyte differentiation antigen CD14	3e-116	Cd14	Monocyte differentiation antigen CD14	PATH:05132	Salmonella infection	0.0511949	1.79005
CD14	CD14	Monocyte differentiation antigen CD14	3e-116	Cd14	Monocyte differentiation antigen CD14	PATH:04810	Regulation of actin cytoskeleton	0.501762	1.02439
CD14	CD14	Monocyte differentiation antigen CD14	3e-116	Cd14	Monocyte differentiation antigen CD14	PATH:05146	Amoebiasis	0.5036	1.04181
CD14	CD14	Monocyte differentiation antigen CD14	3e-116	Cd14	Monocyte differentiation antigen CD14	PATH:05130	Pathogenic Escherichia coli infection	0.212592	1.55031
CD14	CD14	Monocyte differentiation antigen CD14	3e-116	Cd14	Monocyte differentiation antigen CD14	PATH:04145	Phagosome	2.16638e-05	2.55345
CD14	CD14	Monocyte differentiation antigen CD14	3e-116	Cd14	Monocyte differentiation antigen CD14	PATH:04064	NF-kappa B signaling pathway	0.461289	1.10094
VPS37C	VPS37C	vacuolar protein sorting 37 homolog C (S. cerevisiae)	2e-88	Vps37c	Vacuolar protein sorting-associated protein 37C	PATH:04144	Endocytosis	0.604418	0.955536
LOC101105021	LOC101105021	leukocyte immunoglobulin-like receptor subfamily A member 6-like	2e-69	Pirb	Lilrb3 protein	PATH:04380	Osteoclast differentiation	1.126e-05	2.89391
LOC101105021	LOC101105021	leukocyte immunoglobulin-like receptor subfamily A member 6-like	2e-69	Pirb	Lilrb3 protein	PATH:04662	B cell receptor signaling pathway	0.0522784	1.90389
LOC101113502	LOC101113502	60S ribosomal protein L34-like	2e-61	Gm4705	predicted gene 4705	PATH:03010	Ribosome	9.78598e-33	5.76329
HTR7	HTR7	5-hydroxytryptamine (serotonin) receptor 7, adenylate cyclase-coupled	0	Htr7	5-hydroxytryptamine receptor 7	PATH:04020	Calcium signaling pathway	0.936361	0.622346
HTR7	HTR7	5-hydroxytryptamine (serotonin) receptor 7, adenylate cyclase-coupled	0	Htr7	5-hydroxytryptamine receptor 7	PATH:04014	Ras signaling pathway	0.515021	1.01541
HTR7	HTR7	5-hydroxytryptamine (serotonin) receptor 7, adenylate cyclase-coupled	0	Htr7	5-hydroxytryptamine receptor 7	PATH:04726	Serotonergic synapse	0.759332	0.815186
HTR7	HTR7	5-hydroxytryptamine (serotonin) receptor 7, adenylate cyclase-coupled	0	Htr7	5-hydroxytryptamine receptor 7	PATH:04080	Neuroactive ligand-receptor interaction	0.980201	0.572536
ATG13	ATG13	autophagy related 13	0	Atg13	Autophagy-related protein 13	PATH:04140	Regulation of autophagy	0.915539	0.401932
LOC101111915	LOC101111915	histone H2B type 1-like	2e-68	Hist1h2bc	Histone H2B type 1-C/E/G	PATH:05322	Systemic lupus erythematosus	5.92995e-10	3.77023
LOC101111915	LOC101111915	histone H2B type 1-like	2e-68	Hist1h2bc	Histone H2B type 1-C/E/G	PATH:05203	Viral carcinogenesis	0.00147111	1.92927
LOC101111915	LOC101111915	histone H2B type 1-like	2e-68	Hist1h2bc	Histone H2B type 1-C/E/G	PATH:05034	Alcoholism	5.50944e-06	2.6236
GILT	GILT	interferon-gamma-inducible lysosomal thiol reductase	4e-80	Ifi30	Gamma-interferon-inducible lysosomal thiol reductase	PATH:04612	Antigen processing and presentation	0.123393	1.62782
LOC101115015	LOC101115015	60S ribosomal protein L9-like	2e-105	Rpl9	60S ribosomal protein L9	PATH:03010	Ribosome	9.78598e-33	5.76329
SERPINF2	SERPINF2	serpin peptidase inhibitor, clade F (alpha-2 antiplasmin, pigment epithelium derived factor), member 2	0	Serpinf2	Alpha-2-antiplasmin	PATH:04610	Complement and coagulation cascades	0.136069	1.58812
RPL31	RPL31	ribosomal protein L31	2e-68	xp_003086232		PATH:03010	Ribosome	9.78598e-33	5.76329
LOC101118641	LOC101118641	ferritin light chain-like	2e-85	LOC100862446	ferritin light chain 1-like	PATH:00860	Porphyrin and chlorophyll metabolism	0.00231752	3.28853
LOC101118641	LOC101118641	ferritin light chain-like	2e-85	LOC100862446	ferritin light chain 1-like	PATH:04978	Mineral absorption	0.00341375	2.89391
RPS14	RPS14	ribosomal protein S14	1e-84	Rps14	40S ribosomal protein S14	PATH:03010	Ribosome	9.78598e-33	5.76329
FECH	FECH	ferrochelatase	0	Fech	Ferrochelatase, mitochondrial	PATH:00860	Porphyrin and chlorophyll metabolism	0.00231752	3.28853
FECH	FECH	ferrochelatase	0	Fech	Ferrochelatase, mitochondrial	PATH:01100	Metabolic pathways	0.983663	0.760939
ANGPTL4	ANGPTL4	angiopoietin-like 4	4e-148	Angptl4	Angiopoietin-related protein 4	PATH:03320	PPAR signaling pathway	0.0631568	1.83159
CRB2	CRB2	crumbs homolog 2 (Drosophila)	0	Crb2	Protein crumbs homolog 2	PATH:04390	Hippo signaling pathway	0.991108	0.383299
CXCL12	CXCL12	chemokine (C-X-C motif) ligand 12	2e-40	Cxcl12	Stromal cell-derived factor 1	PATH:04060	Cytokine-cytokine receptor interaction	0.514757	1.01343
CXCL12	CXCL12	chemokine (C-X-C motif) ligand 12	2e-40	Cxcl12	Stromal cell-derived factor 1	PATH:04672	Intestinal immune network for IgA production	0.074983	2.02574
CXCL12	CXCL12	chemokine (C-X-C motif) ligand 12	2e-40	Cxcl12	Stromal cell-derived factor 1	PATH:05323	Rheumatoid arthritis	0.00174824	2.43547
CXCL12	CXCL12	chemokine (C-X-C motif) ligand 12	2e-40	Cxcl12	Stromal cell-derived factor 1	PATH:04062	Chemokine signaling pathway	0.10948	1.4155
CXCL12	CXCL12	chemokine (C-X-C motif) ligand 12	2e-40	Cxcl12	Stromal cell-derived factor 1	PATH:04670	Leukocyte transendothelial migration	0.17976	1.38908
CXCL12	CXCL12	chemokine (C-X-C motif) ligand 12	2e-40	Cxcl12	Stromal cell-derived factor 1	PATH:04064	NF-kappa B signaling pathway	0.461289	1.10094
CXCL12	CXCL12	chemokine (C-X-C motif) ligand 12	2e-40	Cxcl12	Stromal cell-derived factor 1	PATH:04360	Axon guidance	0.57374	0.979142
LOC101121134	LOC101121134	histone H4-like	2e-52	Hist1h4h	Histone H4	PATH:05322	Systemic lupus erythematosus	5.92995e-10	3.77023
LOC101121134	LOC101121134	histone H4-like	2e-52	Hist1h4h	Histone H4	PATH:05203	Viral carcinogenesis	0.00147111	1.92927
LOC101121134	LOC101121134	histone H4-like	2e-52	Hist1h4h	Histone H4	PATH:05034	Alcoholism	5.50944e-06	2.6236
LOC101119090	LOC101119090	40S ribosomal protein S27-like	7e-37	Rps27	40S ribosomal protein S27	PATH:03010	Ribosome	9.78598e-33	5.76329
ASS1	ASS1	argininosuccinate synthase 1	0	Ass1	Argininosuccinate synthase	PATH:00330	Arginine and proline metabolism	0.636821	0.918701
ASS1	ASS1	argininosuccinate synthase 1	0	Ass1	Argininosuccinate synthase	PATH:01230	Biosynthesis of amino acids	0.573746	0.991065
ASS1	ASS1	argininosuccinate synthase 1	0	Ass1	Argininosuccinate synthase	PATH:00250	Alanine, aspartate and glutamate metabolism	0.449844	1.24025
ASS1	ASS1	argininosuccinate synthase 1	0	Ass1	Argininosuccinate synthase	PATH:01100	Metabolic pathways	0.983663	0.760939
SLC1A7	SLC1A7	solute carrier family 1 (glutamate transporter), member 7	0	Slc1a7	Slc1a7 protein	PATH:04724	Glutamatergic synapse	0.160121	1.40376
LOC101120874	LOC101120874	glutathione S-transferase P 1-like	7e-43	Gstp1	Glutathione S-transferase P 1	PATH:05200	Pathways in cancer	0.632199	0.9446
LOC101120874	LOC101120874	glutathione S-transferase P 1-like	7e-43	Gstp1	Glutathione S-transferase P 1	PATH:00480	Glutathione metabolism	0.743112	0.775154
LOC101120874	LOC101120874	glutathione S-transferase P 1-like	7e-43	Gstp1	Glutathione S-transferase P 1	PATH:00982	Drug metabolism - cytochrome P450	0.981052	0.332633
LOC101120874	LOC101120874	glutathione S-transferase P 1-like	7e-43	Gstp1	Glutathione S-transferase P 1	PATH:00980	Metabolism of xenobiotics by cytochrome P450	0.705394	0.85115
LOC101120874	LOC101120874	glutathione S-transferase P 1-like	7e-43	Gstp1	Glutathione S-transferase P 1	PATH:05204	Chemical carcinogenesis	0.983084	0.325158
LOC101120874	LOC101120874	glutathione S-transferase P 1-like	7e-43	Gstp1	Glutathione S-transferase P 1	PATH:05215	Prostate cancer	0.551905	1.0095
COL9A2	COL9A2	collagen, type IX, alpha 2	0	Col9a2	Collagen alpha-2(IX) chain	PATH:04974	Protein digestion and absorption	0.582232	0.972743
IL1R2	IL1R2	interleukin 1 receptor, type II	7e-85	Il1r2	Interleukin-1 receptor type 2	PATH:04640	Hematopoietic cell lineage	0.0835689	1.67542
IL1R2	IL1R2	interleukin 1 receptor, type II	7e-85	Il1r2	Interleukin-1 receptor type 2	PATH:04060	Cytokine-cytokine receptor interaction	0.514757	1.01343
IL1R2	IL1R2	interleukin 1 receptor, type II	7e-85	Il1r2	Interleukin-1 receptor type 2	PATH:04010	MAPK signaling pathway	0.89658	0.733963
IL1R2	IL1R2	interleukin 1 receptor, type II	7e-85	Il1r2	Interleukin-1 receptor type 2	PATH:05202	Transcriptional misregulation in cancer	0.039738	1.59885
IL1R2	IL1R2	interleukin 1 receptor, type II	7e-85	Il1r2	Interleukin-1 receptor type 2	PATH:05146	Amoebiasis	0.5036	1.04181
IL1R2	IL1R2	interleukin 1 receptor, type II	7e-85	Il1r2	Interleukin-1 receptor type 2	PATH:05166	HTLV-I infection	0.820636	0.806852
CD37	CD37	CD37 molecule	8e-105	Cd37	Leukocyte antigen CD37	PATH:04640	Hematopoietic cell lineage	0.0835689	1.67542
PLXNC1	PLXNC1	plexin C1	0	Plxnc1	Putative uncharacterized protein	PATH:04360	Axon guidance	0.57374	0.979142
LOC101118976	LOC101118976	DNA-directed RNA polymerases I, II, and III subunit RPABC4-like	6e-26	Polr2k	MCG1040972	PATH:04623	Cytosolic DNA-sensing pathway	0.464543	1.13043
LOC101118976	LOC101118976	DNA-directed RNA polymerases I, II, and III subunit RPABC4-like	6e-26	Polr2k	MCG1040972	PATH:05016	Huntington's disease	0.012159	1.7144
LOC101118976	LOC101118976	DNA-directed RNA polymerases I, II, and III subunit RPABC4-like	6e-26	Polr2k	MCG1040972	PATH:03020	RNA polymerase	0.638851	0.933519
LOC101118976	LOC101118976	DNA-directed RNA polymerases I, II, and III subunit RPABC4-like	6e-26	Polr2k	MCG1040972	PATH:05169	Epstein-Barr virus infection	0.811066	0.791866
LOC101118976	LOC101118976	DNA-directed RNA polymerases I, II, and III subunit RPABC4-like	6e-26	Polr2k	MCG1040972	PATH:00230	Purine metabolism	0.976068	0.501834
LOC101118976	LOC101118976	DNA-directed RNA polymerases I, II, and III subunit RPABC4-like	6e-26	Polr2k	MCG1040972	PATH:01100	Metabolic pathways	0.983663	0.760939
LOC101118976	LOC101118976	DNA-directed RNA polymerases I, II, and III subunit RPABC4-like	6e-26	Polr2k	MCG1040972	PATH:00240	Pyrimidine metabolism	0.821675	0.716314
KYNU	KYNU	kynureninase	0	Kynu	Kynureninase	PATH:00380	Tryptophan metabolism	0.635739	0.923588
KYNU	KYNU	kynureninase	0	Kynu	Kynureninase	PATH:01100	Metabolic pathways	0.983663	0.760939
FAH	FAH	fumarylacetoacetate hydrolase (fumarylacetoacetase)	0	Fah	Fumarylacetoacetase	PATH:00350	Tyrosine metabolism	0.947012	0.336501
FAH	FAH	fumarylacetoacetate hydrolase (fumarylacetoacetase)	0	Fah	Fumarylacetoacetase	PATH:01100	Metabolic pathways	0.983663	0.760939
MRPS17	MRPS17	mitochondrial ribosomal protein S17	2e-55	Mrps17	28S ribosomal protein S17, mitochondrial	PATH:03010	Ribosome	9.78598e-33	5.76329
ACP5	ACP5	Acid phosphatase type 5	5e-159	Acp5	Tartrate-resistant acid phosphatase type 5	PATH:00740	Riboflavin metabolism	0.228695	2.41159
ACP5	ACP5	Acid phosphatase type 5	5e-159	Acp5	Tartrate-resistant acid phosphatase type 5	PATH:04380	Osteoclast differentiation	1.126e-05	2.89391
ACP5	ACP5	Acid phosphatase type 5	5e-159	Acp5	Tartrate-resistant acid phosphatase type 5	PATH:04142	Lysosome	1.07987e-06	3.19014
ACP5	ACP5	Acid phosphatase type 5	5e-159	Acp5	Tartrate-resistant acid phosphatase type 5	PATH:05323	Rheumatoid arthritis	0.00174824	2.43547
LOC101123401	LOC101123401	immunoglobulin alpha Fc receptor-like	2e-37	Gp6	MCG22075, isoform CRA_a	PATH:04611	Platelet activation	0.0978423	1.52311
LOC101123401	LOC101123401	immunoglobulin alpha Fc receptor-like	2e-37	Gp6	MCG22075, isoform CRA_a	PATH:04512	ECM-receptor interaction	0.302355	1.28618
LOC101123401	LOC101123401	immunoglobulin alpha Fc receptor-like	2e-37	Gp6	MCG22075, isoform CRA_a	PATH:05150	Staphylococcus aureus infection	3.86862e-05	3.73408
LOC101123401	LOC101123401	immunoglobulin alpha Fc receptor-like	2e-37	Gp6	MCG22075, isoform CRA_a	PATH:04145	Phagosome	2.16638e-05	2.55345
DPM2	DPM2	dolichyl-phosphate mannosyltransferase polypeptide 2, regulatory subunit	3e-27	Dpm2	Dolichol phosphate-mannose biosynthesis regulatory protein	PATH:00563	Glycosylphosphatidylinositol(GPI)-anchor biosynthesis	0.82412	0.578782
DPM2	DPM2	dolichyl-phosphate mannosyltransferase polypeptide 2, regulatory subunit	3e-27	Dpm2	Dolichol phosphate-mannose biosynthesis regulatory protein	PATH:01100	Metabolic pathways	0.983663	0.760939
DPM2	DPM2	dolichyl-phosphate mannosyltransferase polypeptide 2, regulatory subunit	3e-27	Dpm2	Dolichol phosphate-mannose biosynthesis regulatory protein	PATH:00510	N-Glycan biosynthesis	0.857608	0.578782
ADRA1B	ADRA1B	adrenoceptor alpha 1B	0	Adra1b	Alpha-1B adrenergic receptor	PATH:04020	Calcium signaling pathway	0.936361	0.622346
ADRA1B	ADRA1B	adrenoceptor alpha 1B	0	Adra1b	Alpha-1B adrenergic receptor	PATH:04261	Adrenergic signaling in cardiomyocytes	0.945241	0.571166
ADRA1B	ADRA1B	adrenoceptor alpha 1B	0	Adra1b	Alpha-1B adrenergic receptor	PATH:04270	Vascular smooth muscle contraction	0.855772	0.694538
ADRA1B	ADRA1B	adrenoceptor alpha 1B	0	Adra1b	Alpha-1B adrenergic receptor	PATH:04970	Salivary secretion	0.852391	0.657707
ADRA1B	ADRA1B	adrenoceptor alpha 1B	0	Adra1b	Alpha-1B adrenergic receptor	PATH:04022	cGMP-PKG signaling pathway	0.791683	0.794061
ADRA1B	ADRA1B	adrenoceptor alpha 1B	0	Adra1b	Alpha-1B adrenergic receptor	PATH:04080	Neuroactive ligand-receptor interaction	0.980201	0.572536
NDUFA13	NDUFA13	NADH dehydrogenase (ubiquinone) 1 alpha subcomplex, 13	6e-69	Ndufa13	NADH dehydrogenase [ubiquinone] 1 alpha subcomplex subunit 13	PATH:00190	Oxidative phosphorylation	9.27369e-05	2.45709
NDUFA13	NDUFA13	NADH dehydrogenase (ubiquinone) 1 alpha subcomplex, 13	6e-69	Ndufa13	NADH dehydrogenase [ubiquinone] 1 alpha subcomplex subunit 13	PATH:05016	Huntington's disease	0.012159	1.7144
NDUFA13	NDUFA13	NADH dehydrogenase (ubiquinone) 1 alpha subcomplex, 13	6e-69	Ndufa13	NADH dehydrogenase [ubiquinone] 1 alpha subcomplex subunit 13	PATH:05012	Parkinson's disease	0.0227706	1.71237
NDUFA13	NDUFA13	NADH dehydrogenase (ubiquinone) 1 alpha subcomplex, 13	6e-69	Ndufa13	NADH dehydrogenase [ubiquinone] 1 alpha subcomplex subunit 13	PATH:04932	Non-alcoholic fatty liver disease (NAFLD)	0.0118241	1.78837
NDUFA13	NDUFA13	NADH dehydrogenase (ubiquinone) 1 alpha subcomplex, 13	6e-69	Ndufa13	NADH dehydrogenase [ubiquinone] 1 alpha subcomplex subunit 13	PATH:05010	Alzheimer's disease	0.00284504	1.92927
NDUFA13	NDUFA13	NADH dehydrogenase (ubiquinone) 1 alpha subcomplex, 13	6e-69	Ndufa13	NADH dehydrogenase [ubiquinone] 1 alpha subcomplex subunit 13	PATH:01100	Metabolic pathways	0.983663	0.760939
PILRA	PILRA	paired immunoglobin-like type 2 receptor alpha	1e-59	Pilra	Paired immunoglobulin-like type 2 receptor alpha	PATH:05168	Herpes simplex infection	0.932491	0.654731
RPL38	RPL38	ribosomal protein L38	8e-21	Rpl38	MCG14541	PATH:03010	Ribosome	9.78598e-33	5.76329
AMDHD2	AMDHD2	amidohydrolase domain containing 2	0	Amdhd2	Putative N-acetylglucosamine-6-phosphate deacetylase	PATH:00520	Amino sugar and nucleotide sugar metabolism	0.283715	1.44695
LOC101120775	LOC101120775	folate receptor alpha-like	1e-106	Folr1	Folr1 protein	PATH:04144	Endocytosis	0.604418	0.955536
FABP5	FABP5	Fatty acid binding protein 5	5e-59	Fabp5	Fatty acid-binding protein, epidermal	PATH:03320	PPAR signaling pathway	0.0631568	1.83159
CFD	CFD	complement factor D (adipsin)	2e-98	Cfd	Cfd protein	PATH:04610	Complement and coagulation cascades	0.136069	1.58812
CFD	CFD	complement factor D (adipsin)	2e-98	Cfd	Cfd protein	PATH:05150	Staphylococcus aureus infection	3.86862e-05	3.73408
LOC101102690	LOC101102690	60S ribosomal protein L27-like	3e-71	Rpl27	60S ribosomal protein L27	PATH:03010	Ribosome	9.78598e-33	5.76329
NDUFA4L2	NDUFA4L2	NADH dehydrogenase (ubiquinone) 1 alpha subcomplex, 4-like 2	7e-45	Ndufa4l2	NADH dehydrogenase [ubiquinone] 1 alpha subcomplex subunit 4-like 2	PATH:00190	Oxidative phosphorylation	9.27369e-05	2.45709
NDUFA4L2	NDUFA4L2	NADH dehydrogenase (ubiquinone) 1 alpha subcomplex, 4-like 2	7e-45	Ndufa4l2	NADH dehydrogenase [ubiquinone] 1 alpha subcomplex subunit 4-like 2	PATH:05016	Huntington's disease	0.012159	1.7144
NDUFA4L2	NDUFA4L2	NADH dehydrogenase (ubiquinone) 1 alpha subcomplex, 4-like 2	7e-45	Ndufa4l2	NADH dehydrogenase [ubiquinone] 1 alpha subcomplex subunit 4-like 2	PATH:04932	Non-alcoholic fatty liver disease (NAFLD)	0.0118241	1.78837
NDUFA4L2	NDUFA4L2	NADH dehydrogenase (ubiquinone) 1 alpha subcomplex, 4-like 2	7e-45	Ndufa4l2	NADH dehydrogenase [ubiquinone] 1 alpha subcomplex subunit 4-like 2	PATH:05012	Parkinson's disease	0.0227706	1.71237
NDUFA4L2	NDUFA4L2	NADH dehydrogenase (ubiquinone) 1 alpha subcomplex, 4-like 2	7e-45	Ndufa4l2	NADH dehydrogenase [ubiquinone] 1 alpha subcomplex subunit 4-like 2	PATH:05010	Alzheimer's disease	0.00284504	1.92927
NDUFA4L2	NDUFA4L2	NADH dehydrogenase (ubiquinone) 1 alpha subcomplex, 4-like 2	7e-45	Ndufa4l2	NADH dehydrogenase [ubiquinone] 1 alpha subcomplex subunit 4-like 2	PATH:01100	Metabolic pathways	0.983663	0.760939
SELPLG	SELPLG	selectin P ligand	3e-40	Selplg	Selectin, platelet (P-selectin) ligand, isoform CRA_b	PATH:04514	Cell adhesion molecules (CAMs)	0.676907	0.891958
SELPLG	SELPLG	selectin P ligand	3e-40	Selplg	Selectin, platelet (P-selectin) ligand, isoform CRA_b	PATH:05150	Staphylococcus aureus infection	3.86862e-05	3.73408
LILRA6	LILRA6	leukocyte immunoglobulin-like receptor, subfamily A (with TM domain), member 6	1e-26	Ncr1	Natural cytotoxicity triggering receptor 1	PATH:04380	Osteoclast differentiation	1.126e-05	2.89391
LILRA6	LILRA6	leukocyte immunoglobulin-like receptor, subfamily A (with TM domain), member 6	1e-26	Ncr1	Natural cytotoxicity triggering receptor 1	PATH:04662	B cell receptor signaling pathway	0.0522784	1.90389
LILRA6	LILRA6	leukocyte immunoglobulin-like receptor, subfamily A (with TM domain), member 6	1e-26	Ncr1	Natural cytotoxicity triggering receptor 1	PATH:04650	Natural killer cell mediated cytotoxicity	0.0529439	1.63037
GPR35	GPR35	G protein-coupled receptor 35	3e-84	Gpr35	G protein-coupled receptor 35, isoform CRA_a	PATH:04080	Neuroactive ligand-receptor interaction	0.980201	0.572536
XPNPEP2	XPNPEP2	X-prolyl aminopeptidase (aminopeptidase P) 2, membrane-bound	0	Xpnpep2	X-prolyl aminopeptidase (Aminopeptidase P) 2, membrane-bound, isoform CRA_c	PATH:04974	Protein digestion and absorption	0.582232	0.972743
NAGPA	NAGPA	N-acetylglucosamine-1-phosphodiester alpha-N-acetylglucosaminidase	0	Nagpa	N-acetylglucosamine-1-phosphodiester alpha-N-acetylglucosaminidase	PATH:04142	Lysosome	1.07987e-06	3.19014
LOC101109220	LOC101109220	SLA class II histocompatibility antigen, DQ haplotype D alpha chain-like	3e-111	H2-Aa	H-2 class II histocompatibility antigen, A-Q alpha chain	PATH:05140	Leishmaniasis	0.000893272	2.81874
LOC101109220	LOC101109220	SLA class II histocompatibility antigen, DQ haplotype D alpha chain-like	3e-111	H2-Aa	H-2 class II histocompatibility antigen, A-Q alpha chain	PATH:04612	Antigen processing and presentation	0.123393	1.62782
LOC101109220	LOC101109220	SLA class II histocompatibility antigen, DQ haplotype D alpha chain-like	3e-111	H2-Aa	H-2 class II histocompatibility antigen, A-Q alpha chain	PATH:05416	Viral myocarditis	0.264604	1.346
LOC101109220	LOC101109220	SLA class II histocompatibility antigen, DQ haplotype D alpha chain-like	3e-111	H2-Aa	H-2 class II histocompatibility antigen, A-Q alpha chain	PATH:05152	Tuberculosis	9.72434e-05	2.28855
LOC101109220	LOC101109220	SLA class II histocompatibility antigen, DQ haplotype D alpha chain-like	3e-111	H2-Aa	H-2 class II histocompatibility antigen, A-Q alpha chain	PATH:04514	Cell adhesion molecules (CAMs)	0.676907	0.891958
LOC101109220	LOC101109220	SLA class II histocompatibility antigen, DQ haplotype D alpha chain-like	3e-111	H2-Aa	H-2 class II histocompatibility antigen, A-Q alpha chain	PATH:05145	Toxoplasmosis	0.343295	1.17321
LOC101109220	LOC101109220	SLA class II histocompatibility antigen, DQ haplotype D alpha chain-like	3e-111	H2-Aa	H-2 class II histocompatibility antigen, A-Q alpha chain	PATH:05310	Asthma	0.0598386	2.58385
LOC101109220	LOC101109220	SLA class II histocompatibility antigen, DQ haplotype D alpha chain-like	3e-111	H2-Aa	H-2 class II histocompatibility antigen, A-Q alpha chain	PATH:04672	Intestinal immune network for IgA production	0.074983	2.02574
LOC101109220	LOC101109220	SLA class II histocompatibility antigen, DQ haplotype D alpha chain-like	3e-111	H2-Aa	H-2 class II histocompatibility antigen, A-Q alpha chain	PATH:05320	Autoimmune thyroid disease	0.0729542	1.92927
LOC101109220	LOC101109220	SLA class II histocompatibility antigen, DQ haplotype D alpha chain-like	3e-111	H2-Aa	H-2 class II histocompatibility antigen, A-Q alpha chain	PATH:05321	Inflammatory bowel disease (IBD)	0.323378	1.31541
LOC101109220	LOC101109220	SLA class II histocompatibility antigen, DQ haplotype D alpha chain-like	3e-111	H2-Aa	H-2 class II histocompatibility antigen, A-Q alpha chain	PATH:05166	HTLV-I infection	0.820636	0.806852
LOC101109220	LOC101109220	SLA class II histocompatibility antigen, DQ haplotype D alpha chain-like	3e-111	H2-Aa	H-2 class II histocompatibility antigen, A-Q alpha chain	PATH:05169	Epstein-Barr virus infection	0.811066	0.791866
LOC101109220	LOC101109220	SLA class II histocompatibility antigen, DQ haplotype D alpha chain-like	3e-111	H2-Aa	H-2 class II histocompatibility antigen, A-Q alpha chain	PATH:05322	Systemic lupus erythematosus	5.92995e-10	3.77023
LOC101109220	LOC101109220	SLA class II histocompatibility antigen, DQ haplotype D alpha chain-like	3e-111	H2-Aa	H-2 class II histocompatibility antigen, A-Q alpha chain	PATH:05323	Rheumatoid arthritis	0.00174824	2.43547
LOC101109220	LOC101109220	SLA class II histocompatibility antigen, DQ haplotype D alpha chain-like	3e-111	H2-Aa	H-2 class II histocompatibility antigen, A-Q alpha chain	PATH:05168	Herpes simplex infection	0.932491	0.654731
LOC101109220	LOC101109220	SLA class II histocompatibility antigen, DQ haplotype D alpha chain-like	3e-111	H2-Aa	H-2 class II histocompatibility antigen, A-Q alpha chain	PATH:05332	Graft-versus-host disease	0.0289852	2.24527
LOC101109220	LOC101109220	SLA class II histocompatibility antigen, DQ haplotype D alpha chain-like	3e-111	H2-Aa	H-2 class II histocompatibility antigen, A-Q alpha chain	PATH:04145	Phagosome	2.16638e-05	2.55345
LOC101109220	LOC101109220	SLA class II histocompatibility antigen, DQ haplotype D alpha chain-like	3e-111	H2-Aa	H-2 class II histocompatibility antigen, A-Q alpha chain	PATH:04940	Type I diabetes mellitus	0.0467658	2.14364
LOC101109220	LOC101109220	SLA class II histocompatibility antigen, DQ haplotype D alpha chain-like	3e-111	H2-Aa	H-2 class II histocompatibility antigen, A-Q alpha chain	PATH:05150	Staphylococcus aureus infection	3.86862e-05	3.73408
LOC101109220	LOC101109220	SLA class II histocompatibility antigen, DQ haplotype D alpha chain-like	3e-111	H2-Aa	H-2 class II histocompatibility antigen, A-Q alpha chain	PATH:05330	Allograft rejection	0.0226773	2.51644
LOC101109220	LOC101109220	SLA class II histocompatibility antigen, DQ haplotype D alpha chain-like	3e-111	H2-Aa	H-2 class II histocompatibility antigen, A-Q alpha chain	PATH:05164	Influenza A	0.511923	1.02231
LOC101110567	LOC101110567	60S ribosomal protein L9-like	2e-97	Rpl9	60S ribosomal protein L9	PATH:03010	Ribosome	9.78598e-33	5.76329
LOC101103150	LOC101103150	60S ribosomal protein L23-like	1e-74	Rpl23	60S ribosomal protein L23	PATH:03010	Ribosome	9.78598e-33	5.76329
LOC101107597	LOC101107597	60S ribosomal protein L10a-like	4e-125	Rpl10a	60S ribosomal protein L10a	PATH:03010	Ribosome	9.78598e-33	5.76329
LOC101103767	LOC101103767	histone H4-like	6e-53	Hist1h4h	Histone H4	PATH:05322	Systemic lupus erythematosus	5.92995e-10	3.77023
LOC101103767	LOC101103767	histone H4-like	6e-53	Hist1h4h	Histone H4	PATH:05203	Viral carcinogenesis	0.00147111	1.92927
LOC101103767	LOC101103767	histone H4-like	6e-53	Hist1h4h	Histone H4	PATH:05034	Alcoholism	5.50944e-06	2.6236
SCIN	SCIN	scinderin	0	Scin	Putative uncharacterized protein	PATH:04810	Regulation of actin cytoskeleton	0.501762	1.02439
SCIN	SCIN	scinderin	0	Scin	Putative uncharacterized protein	PATH:04666	Fc gamma R-mediated phagocytosis	0.000489741	2.68507
SCIN	SCIN	scinderin	0	Scin	Putative uncharacterized protein	PATH:05203	Viral carcinogenesis	0.00147111	1.92927
LOC101115926	LOC101115926	60S ribosomal protein L17-like	1e-106	Rpl17	Rpl17 protein	PATH:03010	Ribosome	9.78598e-33	5.76329
RPL39	RPL39	ribosomal protein L39	3e-23	Rpl39	60S ribosomal protein L39	PATH:03010	Ribosome	9.78598e-33	5.76329
CDKN1A	CDKN1A	CDKN1A	3e-63	Cdkn1a	Cyclin-dependent kinase inhibitor 1	PATH:05200	Pathways in cancer	0.632199	0.9446
CDKN1A	CDKN1A	CDKN1A	3e-63	Cdkn1a	Cyclin-dependent kinase inhibitor 1	PATH:05161	Hepatitis B	0.712226	0.862423
CDKN1A	CDKN1A	CDKN1A	3e-63	Cdkn1a	Cyclin-dependent kinase inhibitor 1	PATH:05220	Chronic myeloid leukemia	0.585147	0.977672
CDKN1A	CDKN1A	CDKN1A	3e-63	Cdkn1a	Cyclin-dependent kinase inhibitor 1	PATH:05202	Transcriptional misregulation in cancer	0.039738	1.59885
CDKN1A	CDKN1A	CDKN1A	3e-63	Cdkn1a	Cyclin-dependent kinase inhibitor 1	PATH:05160	Hepatitis C	0.901342	0.638362
CDKN1A	CDKN1A	CDKN1A	3e-63	Cdkn1a	Cyclin-dependent kinase inhibitor 1	PATH:04066	HIF-1 signaling pathway	0.035176	1.80869
CDKN1A	CDKN1A	CDKN1A	3e-63	Cdkn1a	Cyclin-dependent kinase inhibitor 1	PATH:04110	Cell cycle	0.998839	0.214364
CDKN1A	CDKN1A	CDKN1A	3e-63	Cdkn1a	Cyclin-dependent kinase inhibitor 1	PATH:05166	HTLV-I infection	0.820636	0.806852
[truncated: 739 more rows]
