# Supplementary material for: An Integrated Analysis of miRNAs and Methylated Genes Encoding mRNAs and lncRNAs in Sheep Breeds with Different Fecundity
Source: Front Physiol. 2017 Dec 15;8:1049. doi: 10.3389/fphys.2017.01049 (PMC5736872; doi:10.3389/fphys.2017.01049)
Supplement: Supplementary file 5 [file Table5.XLS]

## Sheet: DownPathway_Result
PathwayID	PathwayTerm	DifGene	AllDifGene	GeneInPathwayID	AllGene	P-Value	FDR	Enrichment	(-log2P)
PATH:04610	Complement and coagulation cascades	16	344	82	7365	8.89796e-06	0.0021978	4.17754	16.7781
PATH:05150	Staphylococcus aureus infection	13	344	62	7365	3.04853e-05	0.00355754	4.48917	15.0015
PATH:04978	Mineral absorption	12	344	55	7365	4.3209e-05	0.00355754	4.67125	14.4983
PATH:04145	Phagosome	22	344	170	7365	7.33106e-05	0.00407549	2.77069	13.7356
PATH:05164	Influenza A	23	344	184	7365	8.24998e-05	0.00407549	2.67624	13.5652
PATH:05020	Prion diseases	9	344	39	7365	0.000262137	0.0107913	4.94074	11.8974
PATH:04514	Cell adhesion molecules (CAMs)	18	344	146	7365	0.000510423	0.0180107	2.63957	10.936
PATH:04620	Toll-like receptor signaling pathway	15	344	112	7365	0.000661846	0.0198859	2.8674	10.5612
PATH:05323	Rheumatoid arthritis	14	344	101	7365	0.000724586	0.0198859	2.96771	10.4306
PATH:04913	Ovarian steroidogenesis	10	344	58	7365	0.000923493	0.0228103	3.69136	10.0806
PATH:04062	Chemokine signaling pathway	20	344	184	7365	0.0010927	0.0245361	2.32716	9.83789
PATH:04640	Hematopoietic cell lineage	13	344	95	7365	0.00121559	0.025021	2.92977	9.68412
PATH:05416	Viral myocarditis	12	344	86	7365	0.00157941	0.0300088	2.98743	9.3064
PATH:05144	Malaria	9	344	53	7365	0.00178726	0.0315325	3.63564	9.12803
PATH:05330	Allograft rejection	8	344	46	7365	0.00275962	0.0454417	3.72346	8.50132
PATH:04115	p53 signaling pathway	11	344	82	7365	0.00317087	0.0489504	2.87206	8.3009
PATH:05168	Herpes simplex infection	21	344	221	7365	0.003654	0.0515507	2.03442	8.09631
PATH:05320	Autoimmune thyroid disease	9	344	60	7365	0.00375673	0.0515507	3.21148	8.05631
PATH:04060	Cytokine-cytokine receptor interaction	23	344	257	7365	0.00480634	0.0624824	1.91606	7.70085
PATH:04970	Salivary secretion	11	344	88	7365	0.00511712	0.0631964	2.67624	7.61045
PATH:05140	Leishmaniasis	10	344	77	7365	0.00582209	0.0645373	2.7805	7.42425
PATH:04512	ECM-receptor interaction	11	344	90	7365	0.00594195	0.0645373	2.61676	7.39485
PATH:00270	Cysteine and methionine metabolism	7	344	42	7365	0.00608793	0.0645373	3.56831	7.35983
PATH:04940	Type I diabetes mellitus	8	344	54	7365	0.00651339	0.0645373	3.17183	7.26238
PATH:05321	Inflammatory bowel disease (IBD)	9	344	66	7365	0.00653212	0.0645373	2.91953	7.25823
PATH:05332	Graft-versus-host disease	8	344	58	7365	0.0094377	0.0896582	2.95309	6.72735
PATH:04066	HIF-1 signaling pathway	12	344	112	7365	0.0104995	0.096051	2.29392	6.57354
PATH:05340	Primary immunodeficiency	6	344	37	7365	0.0120387	0.106199	3.47187	6.37618
PATH:04672	Intestinal immune network for IgA production	7	344	50	7365	0.0137078	0.116753	2.99738	6.18886
PATH:05310	Asthma	5	344	28	7365	0.0151682	0.124885	3.82319	6.0428
PATH:05162	Measles	13	344	134	7365	0.0160802	0.128123	2.07708	5.95857
PATH:05152	Tuberculosis	17	344	196	7365	0.0172476	0.133091	1.85698	5.85746
PATH:05160	Hepatitis C	13	344	136	7365	0.0177814	0.133091	2.04653	5.81349
PATH:05133	Pertussis	9	344	81	7365	0.0201314	0.146249	2.37888	5.63441
PATH:00260	Glycine, serine and threonine metabolism	6	344	43	7365	0.0219781	0.155102	2.98743	5.50779
PATH:05130	Pathogenic Escherichia coli infection	7	344	56	7365	0.0227314	0.155962	2.67624	5.45917
PATH:05322	Systemic lupus erythematosus	13	344	142	7365	0.023699	0.158207	1.96006	5.39903
PATH:05120	Epithelial cell signaling in Helicobacter pylori infection	8	344	71	7365	0.0256721	0.166868	2.41238	5.28366
PATH:05412	Arrhythmogenic right ventricular cardiomyopathy (ARVC)	8	344	72	7365	0.0274287	0.173715	2.37888	5.18817
PATH:04621	NOD-like receptor signaling pathway	7	344	59	7365	0.0284998	0.175986	2.54016	5.1329
PATH:05143	African trypanosomiasis	5	344	34	7365	0.0294867	0.177639	3.14851	5.08379
PATH:00524	Butirosin and neomycin biosynthesis	2	344	5	7365	0.0362536	0.21108	8.56395	4.78573
PATH:05169	Epstein-Barr virus infection	16	344	201	7365	0.0379506	0.21108	1.70427	4.71973
PATH:05142	Chagas disease	11	344	122	7365	0.0383231	0.21108	1.9304	4.70564
PATH:04064	NF-kappa B signaling pathway	9	344	92	7365	0.0384886	0.21108	2.09445	4.69943
PATH:04020	Calcium signaling pathway	15	344	186	7365	0.0396433	0.21108	1.7266	4.65678
PATH:04623	Cytosolic DNA-sensing pathway	7	344	64	7365	0.0401649	0.21108	2.34171	4.63792
PATH:04612	Antigen processing and presentation	8	344	80	7365	0.0445218	0.229102	2.14099	4.48934
PATH:05219	Bladder cancer	5	344	39	7365	0.0463208	0.231545	2.74486	4.4322
PATH:04976	Bile secretion	9	344	96	7365	0.0473144	0.231545	2.00718	4.40158
PATH:00760	Nicotinate and nicotinamide metabolism	4	344	27	7365	0.04852	0.231545	3.17183	4.36528
PATH:05410	Hypertrophic cardiomyopathy (HCM)	8	344	82	7365	0.0496837	0.231545	2.08877	4.33108
PATH:05134	Legionellosis	8	344	82	7365	0.0496837	0.231545	2.08877	4.33108
PATH:05145	Toxoplasmosis	12	344	148	7365	0.0584842	0.264229	1.73594	4.09581
PATH:00592	alpha-Linolenic acid metabolism	4	344	29	7365	0.0588364	0.264229	2.95309	4.08715
PATH:00590	Arachidonic acid metabolism	8	344	87	7365	0.0642197	0.283255	1.96872	3.96084
PATH:04950	Maturity onset diabetes of the young	3	344	21	7365	0.0904183	0.391812	3.05855	3.46724
PATH:00500	Starch and sucrose metabolism	5	344	49	7365	0.0939959	0.400293	2.18468	3.41126
PATH:00910	Nitrogen metabolism	3	344	22	7365	0.0994611	0.409448	2.91953	3.32972
PATH:00920	Sulfur metabolism	3	344	22	7365	0.0994611	0.409448	2.91953	3.32972
PATH:05210	Colorectal cancer	6	344	66	7365	0.104133	0.421653	1.94635	3.2635
PATH:04668	TNF signaling pathway	9	344	115	7365	0.106628	0.424792	1.67556	3.22934
PATH:04972	Pancreatic secretion	9	344	116	7365	0.110558	0.433457	1.66111	3.17713
PATH:04210	Apoptosis	7	344	87	7365	0.129761	0.500798	1.72263	2.94607
PATH:05200	Pathways in cancer	21	344	337	7365	0.132874	0.504922	1.33415	2.91187
PATH:04918	Thyroid hormone synthesis	6	344	72	7365	0.137521	0.511291	1.78416	2.86227
PATH:05016	Huntington's disease	14	344	211	7365	0.13869	0.511291	1.42056	2.85006
PATH:01230	Biosynthesis of amino acids	6	344	73	7365	0.14352	0.519397	1.75972	2.80068
PATH:05414	Dilated cardiomyopathy	7	344	90	7365	0.145702	0.519397	1.66521	2.77891
PATH:04726	Serotonergic synapse	10	344	142	7365	0.147198	0.519397	1.50774	2.76417
PATH:00601	Glycosphingolipid biosynthesis - lacto and neolacto series	3	344	27	7365	0.149447	0.519836	2.37888	2.7423
PATH:04910	Insulin signaling pathway	10	344	143	7365	0.151531	0.519836	1.49719	2.72231
PATH:04730	Long-term depression	6	344	75	7365	0.155863	0.527373	1.71279	2.68165
PATH:04975	Fat digestion and absorption	5	344	59	7365	0.158947	0.530147	1.8144	2.65339
PATH:05202	Transcriptional misregulation in cancer	12	344	181	7365	0.160976	0.530147	1.41944	2.63509
PATH:04151	PI3K-Akt signaling pathway	21	344	351	7365	0.170971	0.536758	1.28093	2.54818
PATH:04380	Osteoclast differentiation	9	344	130	7365	0.173517	0.536758	1.48222	2.52685
PATH:05014	Amyotrophic lateral sclerosis (ALS)	5	344	61	7365	0.173689	0.536758	1.75491	2.52542
PATH:05222	Small cell lung cancer	7	344	95	7365	0.174175	0.536758	1.57757	2.52139
PATH:00603	Glycosphingolipid biosynthesis - globo series	2	344	15	7365	0.175216	0.536758	2.85465	2.51279
PATH:04973	Carbohydrate digestion and absorption	4	344	45	7365	0.176022	0.536758	1.9031	2.50617
PATH:05216	Thyroid cancer	3	344	30	7365	0.182546	0.549865	2.14099	2.45367
PATH:05132	Salmonella infection	7	344	97	7365	0.186181	0.553958	1.54504	2.42522
PATH:05161	Hepatitis B	10	344	151	7365	0.188391	0.553958	1.41787	2.4082
PATH:04724	Glutamatergic synapse	9	344	134	7365	0.194	0.56374	1.43798	2.36587
PATH:00565	Ether lipid metabolism	4	344	48	7365	0.203395	0.58417	1.78416	2.29764
PATH:00520	Amino sugar and nucleotide sugar metabolism	4	344	50	7365	0.222285	0.623822	1.71279	2.16952
PATH:04961	Endocrine and other factor-regulated calcium reabsorption	4	344	50	7365	0.222285	0.623822	1.71279	2.16952
PATH:00770	Pantothenate and CoA biosynthesis	2	344	18	7365	0.224778	0.623822	2.37888	2.15343
PATH:04920	Adipocytokine signaling pathway	5	344	68	7365	0.228895	0.628188	1.57426	2.12725
PATH:00400	Phenylalanine, tyrosine and tryptophan biosynthesis	1	344	5	7365	0.240112	0.647624	4.28198	2.05822
PATH:00450	Selenocompound metabolism	3	344	35	7365	0.24122	0.647624	1.83513	2.05158
PATH:05146	Amoebiasis	8	344	125	7365	0.2473	0.656021	1.37023	2.01567
PATH:04080	Neuroactive ligand-receptor interaction	16	344	278	7365	0.24966	0.656021	1.23222	2.00196
PATH:00360	Phenylalanine metabolism	2	344	20	7365	0.25835	0.67171	2.14099	1.9526
PATH:04622	RIG-I-like receptor signaling pathway	5	344	72	7365	0.262434	0.675221	1.4868	1.92997
PATH:04510	Focal adhesion	12	344	205	7365	0.269526	0.683005	1.25326	1.8915
PATH:05211	Renal cell carcinoma	5	344	73	7365	0.27099	0.683005	1.46643	1.88369
PATH:04068	FoxO signaling pathway	8	344	130	7365	0.278834	0.695676	1.31753	1.84252
PATH:04390	Hippo signaling pathway	9	344	151	7365	0.290539	0.710602	1.27609	1.78319
PATH:05166	HTLV-I infection	15	344	269	7365	0.294869	0.710602	1.19386	1.76186
PATH:04662	B cell receptor signaling pathway	5	344	76	7365	0.296978	0.710602	1.40854	1.75157
PATH:04713	Circadian entrainment	6	344	95	7365	0.299051	0.710602	1.3522	1.74154
PATH:04750	Inflammatory mediator regulation of TRP channels	7	344	114	7365	0.299201	0.710602	1.31464	1.74081
PATH:00230	Purine metabolism	10	344	173	7365	0.30593	0.719498	1.23757	1.70873
PATH:04921	Oxytocin signaling pathway	9	344	154	7365	0.308772	0.719498	1.25123	1.69538
PATH:00140	Steroid hormone biosynthesis	5	344	78	7365	0.314517	0.719718	1.37243	1.66879
PATH:04666	Fc gamma R-mediated phagocytosis	6	344	97	7365	0.314694	0.719718	1.32432	1.66798
PATH:00591	Linoleic acid metabolism	4	344	60	7365	0.321713	0.729018	1.42733	1.63616
PATH:04370	VEGF signaling pathway	5	344	80	7365	0.332177	0.734802	1.33812	1.58998
PATH:04932	Non-alcoholic fatty liver disease (NAFLD)	10	344	178	7365	0.334899	0.734802	1.2028	1.5782
PATH:00750	Vitamin B6 metabolism	1	344	8	7365	0.337539	0.734802	2.67624	1.56687
PATH:00350	Tyrosine metabolism	3	344	43	7365	0.339425	0.734802	1.49371	1.55884
PATH:00563	Glycosylphosphatidylinositol(GPI)-anchor biosynthesis	2	344	25	7365	0.341904	0.734802	1.71279	1.54834
PATH:02010	ABC transporters	4	344	62	7365	0.342114	0.734802	1.38128	1.54745
PATH:00240	Pyrimidine metabolism	6	344	101	7365	0.346309	0.737399	1.27187	1.52987
PATH:04966	Collecting duct acid secretion	2	344	26	7365	0.358314	0.75644	1.64691	1.48071
PATH:00130	Ubiquinone and other terpenoid-quinone biosynthesis	1	344	9	7365	0.367148	0.760553	2.37888	1.44557
PATH:04022	cGMP-PKG signaling pathway	9	344	164	7365	0.370998	0.760553	1.17493	1.43052
PATH:04540	Gap junction	5	344	85	7365	0.376592	0.760553	1.2594	1.40893
PATH:04723	Retrograde endocannabinoid signaling	6	344	105	7365	0.378168	0.760553	1.22342	1.4029
PATH:04270	Vascular smooth muscle contraction	7	344	125	7365	0.378514	0.760553	1.19895	1.40158
PATH:04810	Regulation of actin cytoskeleton	12	344	226	7365	0.378737	0.760553	1.13681	1.40073
PATH:00380	Tryptophan metabolism	3	344	47	7365	0.388539	0.773945	1.36659	1.36387
PATH:04912	GnRH signaling pathway	6	344	107	7365	0.394119	0.778779	1.20055	1.3433
PATH:01200	Carbon metabolism	6	344	108	7365	0.402089	0.788221	1.18944	1.31441
PATH:00983	Drug metabolism - other enzymes	3	344	49	7365	0.412769	0.796515	1.31081	1.27659
PATH:04930	Type II diabetes mellitus	3	344	49	7365	0.412769	0.796515	1.31081	1.27659
PATH:04728	Dopaminergic synapse	7	344	133	7365	0.436742	0.831596	1.12684	1.19515
PATH:00512	Mucin type O-Glycan biosynthesis	2	344	31	7365	0.437682	0.831596	1.38128	1.19204
PATH:05031	Amphetamine addiction	4	344	72	7365	0.443414	0.836056	1.18944	1.17327
PATH:00740	Riboflavin metabolism	1	344	12	7365	0.448247	0.838766	1.78416	1.15763
PATH:00630	Glyoxylate and dicarboxylate metabolism	2	344	32	7365	0.452914	0.841126	1.33812	1.14269
PATH:01100	Metabolic pathways	59	344	1236	7365	0.462625	0.852706	1.02199	1.11209
PATH:00052	Galactose metabolism	2	344	33	7365	0.467904	0.852706	1.29757	1.09572
PATH:00790	Folate biosynthesis	1	344	13	7365	0.472895	0.852706	1.64691	1.08041
PATH:04530	Tight junction	7	344	139	7365	0.479853	0.852706	1.0782	1.05934
PATH:04340	Hedgehog signaling pathway	3	344	55	7365	0.483288	0.852706	1.16781	1.04905
PATH:05203	Viral carcinogenesis	11	344	225	7365	0.487301	0.852706	1.04671	1.03711
PATH:05032	Morphine addiction	5	344	98	7365	0.490334	0.852706	1.09234	1.02816
PATH:00480	Glutathione metabolism	3	344	56	7365	0.494649	0.852706	1.14696	1.01552
PATH:04919	Thyroid hormone signaling pathway	6	344	120	7365	0.496232	0.852706	1.07049	1.01091
PATH:00290	Valine, leucine and isoleucine biosynthesis	1	344	14	7365	0.496439	0.852706	1.52928	1.01031
PATH:00250	Alanine, aspartate and glutamate metabolism	2	344	35	7365	0.497124	0.852706	1.22342	1.00832
PATH:03320	PPAR signaling pathway	4	344	79	7365	0.511407	0.865188	1.08404	0.967457
PATH:04917	Prolactin signaling pathway	4	344	79	7365	0.511407	0.865188	1.08404	0.967457
PATH:05221	Acute myeloid leukemia	3	344	58	7365	0.516981	0.866049	1.10741	0.951817
PATH:00533	Glycosaminoglycan biosynthesis - keratan sulfate	1	344	15	7365	0.518928	0.866049	1.42733	0.946394
PATH:04670	Leukocyte transendothelial migration	6	344	125	7365	0.533975	0.872426	1.02767	0.905157
PATH:05012	Parkinson's disease	8	344	169	7365	0.537396	0.872426	1.01349	0.895944
PATH:04664	Fc epsilon RI signaling pathway	4	344	82	7365	0.539349	0.872426	1.04438	0.890708
PATH:04614	Renin-angiotensin system	1	344	16	7365	0.54041	0.872426	1.33812	0.887874
PATH:01210	2-Oxocarboxylic acid metabolism	1	344	16	7365	0.54041	0.872426	1.33812	0.887874
PATH:05110	Vibrio cholerae infection	3	344	61	7365	0.549438	0.874731	1.05295	0.863972
PATH:04012	ErbB signaling pathway	4	344	85	7365	0.566443	0.874731	1.00752	0.819997
PATH:04261	Adrenergic signaling in cardiomyocytes	7	344	152	7365	0.569364	0.874731	0.985981	0.812577
PATH:00010	Glycolysis / Gluconeogenesis	3	344	63	7365	0.570337	0.874731	1.01952	0.810113
PATH:05215	Prostate cancer	4	344	86	7365	0.575273	0.874731	0.995809	0.797681
PATH:04911	Insulin secretion	4	344	87	7365	0.583999	0.874731	0.984362	0.775961
PATH:05212	Pancreatic cancer	3	344	65	7365	0.590619	0.874731	0.988148	0.759701
PATH:04960	Aldosterone-regulated sodium reabsorption	2	344	42	7365	0.59086	0.874731	1.01952	0.759111
PATH:04360	Axon guidance	6	344	133	7365	0.591624	0.874731	0.965859	0.757248
PATH:04611	Platelet activation	6	344	133	7365	0.591624	0.874731	0.965859	0.757248
PATH:05033	Nicotine addiction	2	344	43	7365	0.603129	0.874731	0.995809	0.729461
PATH:00650	Butanoate metabolism	2	344	43	7365	0.603129	0.874731	0.995809	0.729461
PATH:04150	mTOR signaling pathway	3	344	67	7365	0.610265	0.874731	0.958652	0.712493
PATH:00860	Porphyrin and chlorophyll metabolism	2	344	44	7365	0.615116	0.874731	0.973177	0.70107
PATH:00532	Glycosaminoglycan biosynthesis - chondroitin sulfate / dermatan sulfate	1	344	20	7365	0.617141	0.874731	1.07049	0.696328
PATH:00670	One carbon pool by folate	1	344	20	7365	0.617141	0.874731	1.07049	0.696328
PATH:04721	Synaptic vesicle cycle	3	344	68	7365	0.619845	0.874731	0.944554	0.69002
PATH:04014	Ras signaling pathway	10	344	228	7365	0.621816	0.874731	0.93903	0.685441
PATH:04630	Jak-STAT signaling pathway	7	344	161	7365	0.626779	0.874731	0.930865	0.673972
PATH:00051	Fructose and mannose metabolism	2	344	45	7365	0.626821	0.874731	0.95155	0.673875
PATH:04727	GABAergic synapse	4	344	93	7365	0.634068	0.874731	0.920855	0.657291
PATH:04964	Proximal tubule bicarbonate reclamation	1	344	21	7365	0.634226	0.874731	1.01952	0.656931
PATH:04010	MAPK signaling pathway	12	344	276	7365	0.636219	0.874731	0.930865	0.652405
PATH:00514	Other types of O-glycan biosynthesis	2	344	46	7365	0.638245	0.874731	0.930865	0.647818
PATH:04720	Long-term potentiation	3	344	70	7365	0.638516	0.874731	0.917566	0.647205
PATH:04914	Progesterone-mediated oocyte maturation	4	344	94	7365	0.642018	0.874731	0.911059	0.639315
PATH:05205	Proteoglycans in cancer	10	344	232	7365	0.642187	0.874731	0.92284	0.638934
PATH:05131	Shigellosis	3	344	71	7365	0.647605	0.874731	0.904643	0.626814
PATH:00100	Steroid biosynthesis	1	344	22	7365	0.650547	0.874731	0.973177	0.620275
PATH:03430	Mismatch repair	1	344	22	7365	0.650547	0.874731	0.973177	0.620275
PATH:04650	Natural killer cell mediated cytotoxicity	6	344	142	7365	0.651622	0.874731	0.904643	0.617893
PATH:00053	Ascorbate and aldarate metabolism	1	344	23	7365	0.666137	0.880894	0.930865	0.586108
PATH:05213	Endometrial cancer	2	344	49	7365	0.670854	0.880894	0.873873	0.57593
PATH:04962	Vasopressin-regulated water reabsorption	2	344	49	7365	0.670854	0.880894	0.873873	0.57593
PATH:00564	Glycerophospholipid metabolism	4	344	99	7365	0.680024	0.880894	0.865046	0.556343
PATH:00062	Fatty acid elongation	1	344	24	7365	0.68103	0.880894	0.892078	0.554209
PATH:01040	Biosynthesis of unsaturated fatty acids	1	344	24	7365	0.68103	0.880894	0.892078	0.554209
PATH:05030	Cocaine addiction	2	344	50	7365	0.681177	0.880894	0.856395	0.553898
PATH:05010	Alzheimer's disease	8	344	195	7365	0.68821	0.884634	0.878354	0.53908
PATH:05223	Non-small cell lung cancer	2	344	51	7365	0.691232	0.884634	0.839603	0.532757
PATH:04310	Wnt signaling pathway	6	344	152	7365	0.711472	0.905843	0.845127	0.491122
PATH:04977	Vitamin digestion and absorption	1	344	27	7365	0.721831	0.914319	0.792959	0.470268
PATH:00040	Pentose and glucuronate interconversions	1	344	28	7365	0.734233	0.925283	0.764639	0.445691
PATH:04744	Phototransduction	1	344	29	7365	0.746081	0.933492	0.738272	0.422597
PATH:00030	Pentose phosphate pathway	1	344	30	7365	0.757399	0.933492	0.713663	0.400875
PATH:04144	Endocytosis	8	344	212	7365	0.767809	0.933492	0.80792	0.381181
PATH:00340	Histidine metabolism	1	344	31	7365	0.768211	0.933492	0.690641	0.380426
PATH:04710	Circadian rhythm - mammal	1	344	31	7365	0.768211	0.933492	0.690641	0.380426
PATH:05214	Glioma	2	344	60	7365	0.77029	0.933492	0.713663	0.376527
PATH:00982	Drug metabolism - cytochrome P450	3	344	87	7365	0.770857	0.933492	0.738272	0.375464
PATH:04260	Cardiac muscle contraction	3	344	88	7365	0.777227	0.933492	0.729882	0.363591
PATH:00562	Inositol phosphate metabolism	2	344	61	7365	0.777881	0.933492	0.701963	0.362379
PATH:00640	Propanoate metabolism	1	344	32	7365	0.77854	0.933492	0.669059	0.361157
PATH:05204	Chemical carcinogenesis	3	344	89	7365	0.78345	0.934842	0.721681	0.352086
PATH:00330	Arginine and proline metabolism	2	344	63	7365	0.792402	0.940977	0.679679	0.335696
PATH:04974	Protein digestion and absorption	4	344	119	7365	0.802971	0.948096	0.71966	0.31658
PATH:05218	Melanoma	2	344	65	7365	0.806073	0.948096	0.658766	0.311017
PATH:04130	SNARE interactions in vesicular transport	1	344	36	7365	0.815443	0.950068	0.594719	0.294345
PATH:04140	Regulation of autophagy	1	344	36	7365	0.815443	0.950068	0.594719	0.294345
PATH:04916	Melanogenesis	3	344	101	7365	0.847383	0.969468	0.635937	0.238914
PATH:05220	Chronic myeloid leukemia	2	344	74	7365	0.858092	0.969468	0.578646	0.220796
PATH:04971	Gastric acid secretion	2	344	74	7365	0.858092	0.969468	0.578646	0.220796
PATH:05206	MicroRNAs in cancer	5	344	159	7365	0.858932	0.969468	0.673267	0.219384
PATH:00190	Oxidative phosphorylation	5	344	159	7365	0.858932	0.969468	0.673267	0.219384
PATH:00620	Pyruvate metabolism	1	344	42	7365	0.859569	0.969468	0.509759	0.218315
PATH:04742	Taste transduction	1	344	42	7365	0.859569	0.969468	0.509759	0.218315
PATH:04110	Cell cycle	4	344	135	7365	0.870915	0.974351	0.634367	0.199397
PATH:03050	Proteasome	1	344	44	7365	0.871788	0.974351	0.486588	0.197951
PATH:04070	Phosphatidylinositol signaling system	2	344	79	7365	0.881124	0.974614	0.542022	0.182582
PATH:04350	TGF-beta signaling pathway	2	344	79	7365	0.881124	0.974614	0.542022	0.182582
PATH:04725	Cholinergic synapse	3	344	110	7365	0.883861	0.974614	0.583906	0.178109
PATH:00830	Retinol metabolism	2	344	82	7365	0.893225	0.976026	0.522192	0.162905
PATH:05100	Bacterial invasion of epithelial cells	2	344	83	7365	0.896996	0.976026	0.515901	0.156827
PATH:04146	Peroxisome	2	344	83	7365	0.896996	0.976026	0.515901	0.156827
PATH:00510	N-Glycan biosynthesis	1	344	50	7365	0.902414	0.977615	0.428198	0.148138
PATH:04330	Notch signaling pathway	1	344	52	7365	0.910897	0.981395	0.411729	0.13464
PATH:05217	Basal cell carcinoma	1	344	53	7365	0.914857	0.981395	0.40396	0.128382
PATH:00310	Lysine degradation	1	344	54	7365	0.91864	0.981395	0.396479	0.122428
PATH:05034	Alcoholism	5	344	182	7365	0.921796	0.981395	0.588184	0.117481
PATH:04142	Lysosome	3	344	127	7365	0.932098	0.987128	0.505745	0.101447
PATH:00561	Glycerolipid metabolism	1	344	59	7365	0.935174	0.987128	0.362879	0.0966931
PATH:04915	Estrogen signaling pathway	2	344	98	7365	0.940476	0.988501	0.436936	0.0885365
PATH:00980	Metabolism of xenobiotics by cytochrome P450	2	344	102	7365	0.948704	0.992924	0.419802	0.0759694
PATH:04660	T cell receptor signaling pathway	2	344	106	7365	0.955836	0.996167	0.40396	0.065165
PATH:04120	Ubiquitin mediated proteolysis	3	344	149	7365	0.96718	1	0.431071	0.0481437
PATH:03008	Ribosome biogenesis in eukaryotes	1	344	78	7365	0.972621	1	0.274486	0.040051
PATH:04722	Neurotrophin signaling pathway	2	344	132	7365	0.983618	1	0.324392	0.0238293
PATH:04141	Protein processing in endoplasmic reticulum	3	344	175	7365	0.986592	1	0.367027	0.0194745
PATH:03015	mRNA surveillance pathway	1	344	99	7365	0.989413	1	0.216261	0.0153557
PATH:04114	Oocyte meiosis	1	344	122	7365	0.996249	1	0.175491	0.0054217
PATH:03013	RNA transport	2	344	175	7365	0.996978	1	0.244684	0.00436702
PATH:03010	Ribosome	3	344	236	7365	0.998519	1	0.27216	0.00213792
PATH:04015	Rap1 signaling pathway	2	344	213	7365	0.999342	1	0.201032	0.000948938
PATH:04740	Olfactory transduction	3	344	844	7365	1	1	0.0761015	0

## Sheet: DownGene2Path
QueryID	QuerySymbol	Description	E-Value	SubjectSymbol	Description	PathwayID	PathwayTerm	P-Value	Enrichment
LOC101113971	LOC101113971	RUN and FYVE domain-containing protein 1-like	0	Rufy1	RUN and FYVE domain-containing protein 1	PATH:04144	Endocytosis	0.767809	0.80792
PPP1R3B	PPP1R3B	protein phosphatase 1, regulatory subunit 3B	1e-149	Ppp1r3b	Protein phosphatase 1 regulatory subunit 3B	PATH:04910	Insulin signaling pathway	0.151531	1.49719
FAR2	FAR2	fatty acyl CoA reductase 2	0	Far2	Fatty acyl-CoA reductase 2	PATH:04146	Peroxisome	0.896996	0.515901
LOC101123537	LOC101123537	intestinal-type alkaline phosphatase-like	3e-154	Alppl2	Alkaline phosphatase, placental-like	PATH:00790	Folate biosynthesis	0.472895	1.64691
LOC101123537	LOC101123537	intestinal-type alkaline phosphatase-like	3e-154	Alppl2	Alkaline phosphatase, placental-like	PATH:01100	Metabolic pathways	0.462625	1.02199
WNT16	WNT16	wingless-type MMTV integration site family, member 16	0	Wnt16	Protein Wnt-16	PATH:04916	Melanogenesis	0.847383	0.635937
WNT16	WNT16	wingless-type MMTV integration site family, member 16	0	Wnt16	Protein Wnt-16	PATH:04340	Hedgehog signaling pathway	0.483288	1.16781
WNT16	WNT16	wingless-type MMTV integration site family, member 16	0	Wnt16	Protein Wnt-16	PATH:05200	Pathways in cancer	0.132874	1.33415
WNT16	WNT16	wingless-type MMTV integration site family, member 16	0	Wnt16	Protein Wnt-16	PATH:05202	Transcriptional misregulation in cancer	0.160976	1.41944
WNT16	WNT16	wingless-type MMTV integration site family, member 16	0	Wnt16	Protein Wnt-16	PATH:04310	Wnt signaling pathway	0.711472	0.845127
WNT16	WNT16	wingless-type MMTV integration site family, member 16	0	Wnt16	Protein Wnt-16	PATH:05166	HTLV-I infection	0.294869	1.19386
WNT16	WNT16	wingless-type MMTV integration site family, member 16	0	Wnt16	Protein Wnt-16	PATH:05217	Basal cell carcinoma	0.914857	0.40396
WNT16	WNT16	wingless-type MMTV integration site family, member 16	0	Wnt16	Protein Wnt-16	PATH:04390	Hippo signaling pathway	0.290539	1.27609
WNT16	WNT16	wingless-type MMTV integration site family, member 16	0	Wnt16	Protein Wnt-16	PATH:05205	Proteoglycans in cancer	0.642187	0.92284
DNAH1	DNAH1	dynein, axonemal, heavy chain 1	0	Dnah1	Protein Dnah1	PATH:05016	Huntington's disease	0.13869	1.42056
LOC101104797	LOC101104797	ubiquitin-like protein FUBI-like	4e-61	Fau	Ubiquitin-like protein FUBI	PATH:03010	Ribosome	0.998519	0.27216
LOC443320	LOC443320	Lysozyme C-1	4e-48	Lyz2	Lysozyme C-2	PATH:04970	Salivary secretion	0.00511712	2.67624
MYH14	MYH14	myosin, heavy chain 14, non-muscle	0	Myh14	Myosin-14	PATH:05416	Viral myocarditis	0.00157941	2.98743
MYH14	MYH14	myosin, heavy chain 14, non-muscle	0	Myh14	Myosin-14	PATH:05132	Salmonella infection	0.186181	1.54504
MYH14	MYH14	myosin, heavy chain 14, non-muscle	0	Myh14	Myosin-14	PATH:04810	Regulation of actin cytoskeleton	0.378737	1.13681
MYH14	MYH14	myosin, heavy chain 14, non-muscle	0	Myh14	Myosin-14	PATH:04530	Tight junction	0.479853	1.0782
LOC101105168	LOC101105168	protein diaphanous homolog 3-like	0	Diap3	Protein diaphanous homolog 3	PATH:04810	Regulation of actin cytoskeleton	0.378737	1.13681
CDC6	CDC6	cell division cycle 6 homolog (S. cerevisiae)	0	Cdc6	Cell division control protein 6 homolog	PATH:04110	Cell cycle	0.870915	0.634367
IL6	IL6	Interleukin-6	4e-42	Il6	Interleukin 6, isoform CRA_b	PATH:04620	Toll-like receptor signaling pathway	0.000661846	2.8674
IL6	IL6	Interleukin-6	4e-42	Il6	Interleukin 6, isoform CRA_b	PATH:05200	Pathways in cancer	0.132874	1.33415
IL6	IL6	Interleukin-6	4e-42	Il6	Interleukin 6, isoform CRA_b	PATH:04621	NOD-like receptor signaling pathway	0.0284998	2.54016
IL6	IL6	Interleukin-6	4e-42	Il6	Interleukin 6, isoform CRA_b	PATH:04060	Cytokine-cytokine receptor interaction	0.00480634	1.91606
IL6	IL6	Interleukin-6	4e-42	Il6	Interleukin 6, isoform CRA_b	PATH:05142	Chagas disease (American trypanosomiasis)	0.0383231	1.9304
IL6	IL6	Interleukin-6	4e-42	Il6	Interleukin 6, isoform CRA_b	PATH:05161	Hepatitis B	0.188391	1.41787
IL6	IL6	Interleukin-6	4e-42	Il6	Interleukin 6, isoform CRA_b	PATH:05202	Transcriptional misregulation in cancer	0.160976	1.41944
IL6	IL6	Interleukin-6	4e-42	Il6	Interleukin 6, isoform CRA_b	PATH:04623	Cytosolic DNA-sensing pathway	0.0401649	2.34171
IL6	IL6	Interleukin-6	4e-42	Il6	Interleukin 6, isoform CRA_b	PATH:05143	African trypanosomiasis	0.0294867	3.14851
IL6	IL6	Interleukin-6	4e-42	Il6	Interleukin 6, isoform CRA_b	PATH:05144	Malaria	0.00178726	3.63564
IL6	IL6	Interleukin-6	4e-42	Il6	Interleukin 6, isoform CRA_b	PATH:05146	Amoebiasis	0.2473	1.37023
IL6	IL6	Interleukin-6	4e-42	Il6	Interleukin 6, isoform CRA_b	PATH:04066	HIF-1 signaling pathway	0.0104995	2.29392
IL6	IL6	Interleukin-6	4e-42	Il6	Interleukin 6, isoform CRA_b	PATH:05321	Inflammatory bowel disease (IBD)	0.00653212	2.91953
IL6	IL6	Interleukin-6	4e-42	Il6	Interleukin 6, isoform CRA_b	PATH:05166	HTLV-I infection	0.294869	1.19386
IL6	IL6	Interleukin-6	4e-42	Il6	Interleukin 6, isoform CRA_b	PATH:05020	Prion diseases	0.000262137	4.94074
IL6	IL6	Interleukin-6	4e-42	Il6	Interleukin 6, isoform CRA_b	PATH:04068	FoxO signaling pathway	0.278834	1.31753
IL6	IL6	Interleukin-6	4e-42	Il6	Interleukin 6, isoform CRA_b	PATH:05323	Rheumatoid arthritis	0.000724586	2.96771
IL6	IL6	Interleukin-6	4e-42	Il6	Interleukin 6, isoform CRA_b	PATH:05168	Herpes simplex infection	0.003654	2.03442
IL6	IL6	Interleukin-6	4e-42	Il6	Interleukin 6, isoform CRA_b	PATH:04668	TNF signaling pathway	0.106628	1.67556
IL6	IL6	Interleukin-6	4e-42	Il6	Interleukin 6, isoform CRA_b	PATH:05162	Measles	0.0160802	2.07708
IL6	IL6	Interleukin-6	4e-42	Il6	Interleukin 6, isoform CRA_b	PATH:05164	Influenza A	8.24998e-05	2.67624
IL6	IL6	Interleukin-6	4e-42	Il6	Interleukin 6, isoform CRA_b	PATH:04640	Hematopoietic cell lineage	0.00121559	2.92977
IL6	IL6	Interleukin-6	4e-42	Il6	Interleukin 6, isoform CRA_b	PATH:05133	Pertussis	0.0201314	2.37888
IL6	IL6	Interleukin-6	4e-42	Il6	Interleukin 6, isoform CRA_b	PATH:05134	Legionellosis	0.0496837	2.08877
IL6	IL6	Interleukin-6	4e-42	Il6	Interleukin 6, isoform CRA_b	PATH:05152	Tuberculosis	0.0172476	1.85698
IL6	IL6	Interleukin-6	4e-42	Il6	Interleukin 6, isoform CRA_b	PATH:05132	Salmonella infection	0.186181	1.54504
IL6	IL6	Interleukin-6	4e-42	Il6	Interleukin 6, isoform CRA_b	PATH:04672	Intestinal immune network for IgA production	0.0137078	2.99738
IL6	IL6	Interleukin-6	4e-42	Il6	Interleukin 6, isoform CRA_b	PATH:04932	Non-alcoholic fatty liver disease (NAFLD)	0.334899	1.2028
IL6	IL6	Interleukin-6	4e-42	Il6	Interleukin 6, isoform CRA_b	PATH:05332	Graft-versus-host disease	0.0094377	2.95309
IL6	IL6	Interleukin-6	4e-42	Il6	Interleukin 6, isoform CRA_b	PATH:04630	Jak-STAT signaling pathway	0.626779	0.930865
IL6	IL6	Interleukin-6	4e-42	Il6	Interleukin 6, isoform CRA_b	PATH:04151	PI3K-Akt signaling pathway	0.170971	1.28093
IL6	IL6	Interleukin-6	4e-42	Il6	Interleukin 6, isoform CRA_b	PATH:05410	Hypertrophic cardiomyopathy (HCM)	0.0496837	2.08877
PTPN5	PTPN5	protein tyrosine phosphatase, non-receptor type 5 (striatum-enriched)	0	Ptpn5	Tyrosine-protein phosphatase non-receptor type 5	PATH:04010	MAPK signaling pathway	0.636219	0.930865
TSPAN19	TSPAN19	tetraspanin 19	2e-20	Cd82	CD82 antigen, isoform CRA_a	PATH:04115	p53 signaling pathway	0.00317087	2.87206
C7	C7	complement component 7	0	C7	Oxidation resistance protein 1	PATH:04610	Complement and coagulation cascades	8.89796e-06	4.17754
C7	C7	complement component 7	0	C7	Oxidation resistance protein 1	PATH:05020	Prion diseases	0.000262137	4.94074
C7	C7	complement component 7	0	C7	Oxidation resistance protein 1	PATH:05322	Systemic lupus erythematosus	0.023699	1.96006
LOC101121762	LOC101121762	killer cell lectin-like receptor subfamily B member 1B allele A-like	2e-20	Klrb1c	Killer cell lectin-like receptor subfamily B member 1C	PATH:04650	Natural killer cell mediated cytotoxicity	0.651622	0.904643
WFS1	WFS1	Wolfram syndrome 1 (wolframin)	0	Wfs1	Wolframin	PATH:04141	Protein processing in endoplasmic reticulum	0.986592	0.367027
GADD45B	GADD45B	growth arrest and DNA-damage-inducible, beta	5e-84	Gadd45b	Growth arrest and DNA damage-inducible protein GADD45 beta	PATH:04010	MAPK signaling pathway	0.636219	0.930865
GADD45B	GADD45B	growth arrest and DNA-damage-inducible, beta	5e-84	Gadd45b	Growth arrest and DNA damage-inducible protein GADD45 beta	PATH:04115	p53 signaling pathway	0.00317087	2.87206
GADD45B	GADD45B	growth arrest and DNA-damage-inducible, beta	5e-84	Gadd45b	Growth arrest and DNA damage-inducible protein GADD45 beta	PATH:04110	Cell cycle	0.870915	0.634367
GADD45B	GADD45B	growth arrest and DNA-damage-inducible, beta	5e-84	Gadd45b	Growth arrest and DNA damage-inducible protein GADD45 beta	PATH:04068	FoxO signaling pathway	0.278834	1.31753
GADD45B	GADD45B	growth arrest and DNA-damage-inducible, beta	5e-84	Gadd45b	Growth arrest and DNA damage-inducible protein GADD45 beta	PATH:04064	NF-kappa B signaling pathway	0.0384886	2.09445
HOMER	HOMER	Homer protein	0	Homer1	Homer protein homolog 1	PATH:04724	Glutamatergic synapse	0.194	1.43798
HOMER	HOMER	Homer protein	0	Homer1	Homer protein homolog 1	PATH:04068	FoxO signaling pathway	0.278834	1.31753
AQP9	AQP9	Aquaporin 9	4e-121	Aqp9	Aquaporin-9	PATH:04976	Bile secretion	0.0473144	2.00718
CXCL11	CXCL11	chemokine (C-X-C motif) ligand 11	2e-40	CXCL11	C-X-C motif chemokine 11	PATH:04620	Toll-like receptor signaling pathway	0.000661846	2.8674
CXCL11	CXCL11	chemokine (C-X-C motif) ligand 11	2e-40	CXCL11	C-X-C motif chemokine 11	PATH:04060	Cytokine-cytokine receptor interaction	0.00480634	1.91606
CXCL11	CXCL11	chemokine (C-X-C motif) ligand 11	2e-40	CXCL11	C-X-C motif chemokine 11	PATH:04062	Chemokine signaling pathway	0.0010927	2.32716
STAT4	STAT4	signal transducer and activator of transcription 4	0	Stat4	Signal transducer and activator of transcription 4	PATH:04630	Jak-STAT signaling pathway	0.626779	0.930865
STAT4	STAT4	signal transducer and activator of transcription 4	0	Stat4	Signal transducer and activator of transcription 4	PATH:05161	Hepatitis B	0.188391	1.41787
STAT4	STAT4	signal transducer and activator of transcription 4	0	Stat4	Signal transducer and activator of transcription 4	PATH:05321	Inflammatory bowel disease (IBD)	0.00653212	2.91953
PTGS2	PTGS2	Prostaglandin G/H synthase 2	0	Ptgs2	Prostaglandin G/H synthase 2	PATH:05140	Leishmaniasis	0.00582209	2.7805
PTGS2	PTGS2	Prostaglandin G/H synthase 2	0	Ptgs2	Prostaglandin G/H synthase 2	PATH:05200	Pathways in cancer	0.132874	1.33415
PTGS2	PTGS2	Prostaglandin G/H synthase 2	0	Ptgs2	Prostaglandin G/H synthase 2	PATH:05222	Small cell lung cancer	0.174175	1.57757
PTGS2	PTGS2	Prostaglandin G/H synthase 2	0	Ptgs2	Prostaglandin G/H synthase 2	PATH:00590	Arachidonic acid metabolism	0.0642197	1.96872
PTGS2	PTGS2	Prostaglandin G/H synthase 2	0	Ptgs2	Prostaglandin G/H synthase 2	PATH:04921	Oxytocin signaling pathway	0.308772	1.25123
PTGS2	PTGS2	Prostaglandin G/H synthase 2	0	Ptgs2	Prostaglandin G/H synthase 2	PATH:04668	TNF signaling pathway	0.106628	1.67556
PTGS2	PTGS2	Prostaglandin G/H synthase 2	0	Ptgs2	Prostaglandin G/H synthase 2	PATH:04913	Ovarian steroidogenesis	0.000923493	3.69136
PTGS2	PTGS2	Prostaglandin G/H synthase 2	0	Ptgs2	Prostaglandin G/H synthase 2	PATH:04064	NF-kappa B signaling pathway	0.0384886	2.09445
PTGS2	PTGS2	Prostaglandin G/H synthase 2	0	Ptgs2	Prostaglandin G/H synthase 2	PATH:04370	VEGF signaling pathway	0.332177	1.33812
PTGS2	PTGS2	Prostaglandin G/H synthase 2	0	Ptgs2	Prostaglandin G/H synthase 2	PATH:04726	Serotonergic synapse	0.147198	1.50774
PTGS2	PTGS2	Prostaglandin G/H synthase 2	0	Ptgs2	Prostaglandin G/H synthase 2	PATH:04723	Retrograde endocannabinoid signaling	0.378168	1.22342
PTGS2	PTGS2	Prostaglandin G/H synthase 2	0	Ptgs2	Prostaglandin G/H synthase 2	PATH:05204	Chemical carcinogenesis	0.78345	0.721681
PTGS2	PTGS2	Prostaglandin G/H synthase 2	0	Ptgs2	Prostaglandin G/H synthase 2	PATH:05206	MicroRNAs in cancer	0.858932	0.673267
PTGS2	PTGS2	Prostaglandin G/H synthase 2	0	Ptgs2	Prostaglandin G/H synthase 2	PATH:01100	Metabolic pathways	0.462625	1.02199
ACOT7	ACOT7	acyl-CoA thioesterase 7	0	Acot7	Cytosolic acyl coenzyme A thioester hydrolase	PATH:00062	Fatty acid elongation	0.68103	0.892078
ACOT7	ACOT7	acyl-CoA thioesterase 7	0	Acot7	Cytosolic acyl coenzyme A thioester hydrolase	PATH:01040	Biosynthesis of unsaturated fatty acids	0.68103	0.892078
NR0B2	NR0B2	nuclear receptor subfamily 0, group B, member 2	3e-91	Nr0b2	Nuclear receptor subfamily 0 group B member 2	PATH:04976	Bile secretion	0.0473144	2.00718
CA8	CA8	carbonic anhydrase VIII	3e-155	Car8	Carbonic anhydrase-related protein	PATH:00910	Nitrogen metabolism	0.0994611	2.91953
LOC101109747	LOC101109747	MHC class II antigen	2e-104	H2-Ea-ps	I-E alpha MHC class II protein	PATH:05140	Leishmaniasis	0.00582209	2.7805
LOC101109747	LOC101109747	MHC class II antigen	2e-104	H2-Ea-ps	I-E alpha MHC class II protein	PATH:04612	Antigen processing and presentation	0.0445218	2.14099
LOC101109747	LOC101109747	MHC class II antigen	2e-104	H2-Ea-ps	I-E alpha MHC class II protein	PATH:05416	Viral myocarditis	0.00157941	2.98743
LOC101109747	LOC101109747	MHC class II antigen	2e-104	H2-Ea-ps	I-E alpha MHC class II protein	PATH:04514	Cell adhesion molecules (CAMs)	0.000510423	2.63957
LOC101109747	LOC101109747	MHC class II antigen	2e-104	H2-Ea-ps	I-E alpha MHC class II protein	PATH:05152	Tuberculosis	0.0172476	1.85698
LOC101109747	LOC101109747	MHC class II antigen	2e-104	H2-Ea-ps	I-E alpha MHC class II protein	PATH:05145	Toxoplasmosis	0.0584842	1.73594
LOC101109747	LOC101109747	MHC class II antigen	2e-104	H2-Ea-ps	I-E alpha MHC class II protein	PATH:05310	Asthma	0.0151682	3.82319
LOC101109747	LOC101109747	MHC class II antigen	2e-104	H2-Ea-ps	I-E alpha MHC class II protein	PATH:05320	Autoimmune thyroid disease	0.00375673	3.21148
LOC101109747	LOC101109747	MHC class II antigen	2e-104	H2-Ea-ps	I-E alpha MHC class II protein	PATH:04672	Intestinal immune network for IgA production	0.0137078	2.99738
LOC101109747	LOC101109747	MHC class II antigen	2e-104	H2-Ea-ps	I-E alpha MHC class II protein	PATH:05321	Inflammatory bowel disease (IBD)	0.00653212	2.91953
LOC101109747	LOC101109747	MHC class II antigen	2e-104	H2-Ea-ps	I-E alpha MHC class II protein	PATH:05166	HTLV-I infection	0.294869	1.19386
LOC101109747	LOC101109747	MHC class II antigen	2e-104	H2-Ea-ps	I-E alpha MHC class II protein	PATH:05169	Epstein-Barr virus infection	0.0379506	1.70427
LOC101109747	LOC101109747	MHC class II antigen	2e-104	H2-Ea-ps	I-E alpha MHC class II protein	PATH:05322	Systemic lupus erythematosus	0.023699	1.96006
LOC101109747	LOC101109747	MHC class II antigen	2e-104	H2-Ea-ps	I-E alpha MHC class II protein	PATH:05332	Graft-versus-host disease	0.0094377	2.95309
LOC101109747	LOC101109747	MHC class II antigen	2e-104	H2-Ea-ps	I-E alpha MHC class II protein	PATH:05323	Rheumatoid arthritis	0.000724586	2.96771
LOC101109747	LOC101109747	MHC class II antigen	2e-104	H2-Ea-ps	I-E alpha MHC class II protein	PATH:05168	Herpes simplex infection	0.003654	2.03442
LOC101109747	LOC101109747	MHC class II antigen	2e-104	H2-Ea-ps	I-E alpha MHC class II protein	PATH:05330	Allograft rejection	0.00275962	3.72346
LOC101109747	LOC101109747	MHC class II antigen	2e-104	H2-Ea-ps	I-E alpha MHC class II protein	PATH:04145	Phagosome	7.33106e-05	2.77069
LOC101109747	LOC101109747	MHC class II antigen	2e-104	H2-Ea-ps	I-E alpha MHC class II protein	PATH:04940	Type I diabetes mellitus	0.00651339	3.17183
LOC101109747	LOC101109747	MHC class II antigen	2e-104	H2-Ea-ps	I-E alpha MHC class II protein	PATH:05150	Staphylococcus aureus infection	3.04853e-05	4.48917
LOC101109747	LOC101109747	MHC class II antigen	2e-104	H2-Ea-ps	I-E alpha MHC class II protein	PATH:05164	Influenza A	8.24998e-05	2.67624
LOC101109747	LOC101109747	MHC class II antigen	2e-104	H2-Ea-ps	I-E alpha MHC class II protein	PATH:04640	Hematopoietic cell lineage	0.00121559	2.92977
IGSF5	IGSF5	immunoglobulin superfamily, member 5	6e-126	Igsf5	Immunoglobulin superfamily member 5	PATH:05120	Epithelial cell signaling in Helicobacter pylori infection	0.0256721	2.41238
IGSF5	IGSF5	immunoglobulin superfamily, member 5	6e-126	Igsf5	Immunoglobulin superfamily member 5	PATH:04530	Tight junction	0.479853	1.0782
LOC101116002	LOC101116002	epithelial chloride channel protein-like	0	Clca2	Putative uncharacterized protein	PATH:04740	Olfactory transduction	1	0.0761015
LOC101116002	LOC101116002	epithelial chloride channel protein-like	0	Clca2	Putative uncharacterized protein	PATH:04972	Pancreatic secretion	0.110558	1.66111
CHST15	CHST15	carbohydrate (N-acetylgalactosamine 4-sulfate 6-O) sulfotransferase 15	0	Chst15	Carbohydrate sulfotransferase 15	PATH:00532	Glycosaminoglycan biosynthesis - chondroitin sulfate / dermatan sulfate	0.617141	1.07049
ABCG4	ABCG4	ATP-binding cassette, sub-family G (WHITE), member 4	0	Abcg4	Protein Abcg4	PATH:02010	ABC transporters	0.342114	1.38128
IL10	IL10	Interleukin-10	3e-68	Il10	Interleukin-10	PATH:05140	Leishmaniasis	0.00582209	2.7805
IL10	IL10	Interleukin-10	3e-68	Il10	Interleukin-10	PATH:04060	Cytokine-cytokine receptor interaction	0.00480634	1.91606
IL10	IL10	Interleukin-10	3e-68	Il10	Interleukin-10	PATH:05133	Pertussis	0.0201314	2.37888
IL10	IL10	Interleukin-10	3e-68	Il10	Interleukin-10	PATH:05142	Chagas disease (American trypanosomiasis)	0.0383231	1.9304
IL10	IL10	Interleukin-10	3e-68	Il10	Interleukin-10	PATH:05152	Tuberculosis	0.0172476	1.85698
IL10	IL10	Interleukin-10	3e-68	Il10	Interleukin-10	PATH:05143	African trypanosomiasis	0.0294867	3.14851
IL10	IL10	Interleukin-10	3e-68	Il10	Interleukin-10	PATH:05144	Malaria	0.00178726	3.63564
IL10	IL10	Interleukin-10	3e-68	Il10	Interleukin-10	PATH:05145	Toxoplasmosis	0.0584842	1.73594
IL10	IL10	Interleukin-10	3e-68	Il10	Interleukin-10	PATH:05310	Asthma	0.0151682	3.82319
IL10	IL10	Interleukin-10	3e-68	Il10	Interleukin-10	PATH:05146	Amoebiasis	0.2473	1.37023
IL10	IL10	Interleukin-10	3e-68	Il10	Interleukin-10	PATH:05320	Autoimmune thyroid disease	0.00375673	3.21148
IL10	IL10	Interleukin-10	3e-68	Il10	Interleukin-10	PATH:04672	Intestinal immune network for IgA production	0.0137078	2.99738
IL10	IL10	Interleukin-10	3e-68	Il10	Interleukin-10	PATH:05321	Inflammatory bowel disease (IBD)	0.00653212	2.91953
IL10	IL10	Interleukin-10	3e-68	Il10	Interleukin-10	PATH:05322	Systemic lupus erythematosus	0.023699	1.96006
IL10	IL10	Interleukin-10	3e-68	Il10	Interleukin-10	PATH:05169	Epstein-Barr virus infection	0.0379506	1.70427
IL10	IL10	Interleukin-10	3e-68	Il10	Interleukin-10	PATH:04068	FoxO signaling pathway	0.278834	1.31753
IL10	IL10	Interleukin-10	3e-68	Il10	Interleukin-10	PATH:05330	Allograft rejection	0.00275962	3.72346
IL10	IL10	Interleukin-10	3e-68	Il10	Interleukin-10	PATH:05150	Staphylococcus aureus infection	3.04853e-05	4.48917
IL10	IL10	Interleukin-10	3e-68	Il10	Interleukin-10	PATH:04630	Jak-STAT signaling pathway	0.626779	0.930865
IL10	IL10	Interleukin-10	3e-68	Il10	Interleukin-10	PATH:04660	T cell receptor signaling pathway	0.955836	0.40396
TKTL1	TKTL1	transketolase-like 1	0	Tktl2	Transketolase-like protein 2	PATH:01200	Carbon metabolism	0.402089	1.18944
TKTL1	TKTL1	transketolase-like 1	0	Tktl2	Transketolase-like protein 2	PATH:00030	Pentose phosphate pathway	0.757399	0.713663
TKTL1	TKTL1	transketolase-like 1	0	Tktl2	Transketolase-like protein 2	PATH:01230	Biosynthesis of amino acids	0.14352	1.75972
TKTL1	TKTL1	transketolase-like 1	0	Tktl2	Transketolase-like protein 2	PATH:01100	Metabolic pathways	0.462625	1.02199
CXCL14	CXCL14	chemokine (C-X-C motif) ligand 14	2e-45	Cxcl14	Cxcl14 protein	PATH:04060	Cytokine-cytokine receptor interaction	0.00480634	1.91606
CXCL14	CXCL14	chemokine (C-X-C motif) ligand 14	2e-45	Cxcl14	Cxcl14 protein	PATH:04062	Chemokine signaling pathway	0.0010927	2.32716
LOC101112245	LOC101112245	adenosylhomocysteinase-like	0	Ahcy	Adenosylhomocysteinase	PATH:00450	Selenocompound metabolism	0.24122	1.83513
LOC101112245	LOC101112245	adenosylhomocysteinase-like	0	Ahcy	Adenosylhomocysteinase	PATH:00270	Cysteine and methionine metabolism	0.00608793	3.56831
LOC101112245	LOC101112245	adenosylhomocysteinase-like	0	Ahcy	Adenosylhomocysteinase	PATH:01100	Metabolic pathways	0.462625	1.02199
NR5A2	NR5A2	Nuclear receptor subfamily 5 group A member 2	0	Nr5a2	Nuclear receptor subfamily 5 group A member 2	PATH:04950	Maturity onset diabetes of the young	0.0904183	3.05855
SLC26A3	SLC26A3	Solute carrier family 26 member 3	0	Slc26a3	Chloride anion exchanger	PATH:04972	Pancreatic secretion	0.110558	1.66111
SLC26A3	SLC26A3	Solute carrier family 26 member 3	0	Slc26a3	Chloride anion exchanger	PATH:04978	Mineral absorption	4.3209e-05	4.67125
C3AR1	C3AR1	complement component 3a receptor 1	1e-159	C3ar1	C3a anaphylatoxin chemotactic receptor	PATH:04610	Complement and coagulation cascades	8.89796e-06	4.17754
C3AR1	C3AR1	complement component 3a receptor 1	1e-159	C3ar1	C3a anaphylatoxin chemotactic receptor	PATH:05150	Staphylococcus aureus infection	3.04853e-05	4.48917
C3AR1	C3AR1	complement component 3a receptor 1	1e-159	C3ar1	C3a anaphylatoxin chemotactic receptor	PATH:04080	Neuroactive ligand-receptor interaction	0.24966	1.23222
LRRC4B	LRRC4B	leucine rich repeat containing 4B	0	Lrrc4b	Leucine-rich repeat-containing protein 4B	PATH:04514	Cell adhesion molecules (CAMs)	0.000510423	2.63957
LOC101110347	LOC101110347	uncharacterized LOC101110347	1e-128	Cacng4	Calcium channel, voltage-dependent, gamma subunit 4	PATH:04261	Adrenergic signaling in cardiomyocytes	0.569364	0.985981
LOC101110347	LOC101110347	uncharacterized LOC101110347	1e-128	Cacng4	Calcium channel, voltage-dependent, gamma subunit 4	PATH:04010	MAPK signaling pathway	0.636219	0.930865
LOC101110347	LOC101110347	uncharacterized LOC101110347	1e-128	Cacng4	Calcium channel, voltage-dependent, gamma subunit 4	PATH:04260	Cardiac muscle contraction	0.777227	0.729882
LOC101110347	LOC101110347	uncharacterized LOC101110347	1e-128	Cacng4	Calcium channel, voltage-dependent, gamma subunit 4	PATH:05414	Dilated cardiomyopathy	0.145702	1.66521
LOC101110347	LOC101110347	uncharacterized LOC101110347	1e-128	Cacng4	Calcium channel, voltage-dependent, gamma subunit 4	PATH:05412	Arrhythmogenic right ventricular cardiomyopathy (ARVC)	0.0274287	2.37888
LOC101110347	LOC101110347	uncharacterized LOC101110347	1e-128	Cacng4	Calcium channel, voltage-dependent, gamma subunit 4	PATH:05410	Hypertrophic cardiomyopathy (HCM)	0.0496837	2.08877
LOC101110347	LOC101110347	uncharacterized LOC101110347	1e-128	Cacng4	Calcium channel, voltage-dependent, gamma subunit 4	PATH:04921	Oxytocin signaling pathway	0.308772	1.25123
AQP5	AQP5	Aquaporin-5	6e-134	Aqp5	Aqp5 protein	PATH:04970	Salivary secretion	0.00511712	2.67624
SHANK2	SHANK2	SH3 and multiple ankyrin repeat domains 2	0	Shank2	SH3 and multiple ankyrin repeat domains protein 2	PATH:04724	Glutamatergic synapse	0.194	1.43798
PDXK	PDXK	Pyridoxal kinase	7e-135	Pdxk	Pyridoxal kinase	PATH:00750	Vitamin B6 metabolism	0.337539	2.67624
PDXK	PDXK	Pyridoxal kinase	7e-135	Pdxk	Pyridoxal kinase	PATH:01100	Metabolic pathways	0.462625	1.02199
STAR	STAR	Steroidogenic acute regulatory protein, mitochondrial	1e-141	Star	Steroidogenic acute regulatory protein, mitochondrial	PATH:04913	Ovarian steroidogenesis	0.000923493	3.69136
CX3CR1	CX3CR1	chemokine (C-X3-C motif) receptor 1	3e-148	Cx3cr1	Chemokine (C-X3-C) receptor 1	PATH:04060	Cytokine-cytokine receptor interaction	0.00480634	1.91606
CX3CR1	CX3CR1	chemokine (C-X3-C motif) receptor 1	3e-148	Cx3cr1	Chemokine (C-X3-C) receptor 1	PATH:04062	Chemokine signaling pathway	0.0010927	2.32716
LOC101106720	LOC101106720	glutathione S-transferase A1-like	2e-96	Gsta1	Glutathione S-transferase A1	PATH:00480	Glutathione metabolism	0.494649	1.14696
LOC101106720	LOC101106720	glutathione S-transferase A1-like	2e-96	Gsta1	Glutathione S-transferase A1	PATH:00982	Drug metabolism - cytochrome P450	0.770857	0.738272
LOC101106720	LOC101106720	glutathione S-transferase A1-like	2e-96	Gsta1	Glutathione S-transferase A1	PATH:00980	Metabolism of xenobiotics by cytochrome P450	0.948704	0.419802
LOC101106720	LOC101106720	glutathione S-transferase A1-like	2e-96	Gsta1	Glutathione S-transferase A1	PATH:05204	Chemical carcinogenesis	0.78345	0.721681
FOSL1	FOSL1	FOS-like antigen 1	7e-100	Fosl1	Fos-related antigen 1	PATH:04310	Wnt signaling pathway	0.711472	0.845127
FOSL1	FOSL1	FOS-like antigen 1	7e-100	Fosl1	Fos-related antigen 1	PATH:04380	Osteoclast differentiation	0.173517	1.48222
FOSL1	FOSL1	FOS-like antigen 1	7e-100	Fosl1	Fos-related antigen 1	PATH:05166	HTLV-I infection	0.294869	1.19386
F2RL1	F2RL1	coagulation factor II (thrombin) receptor-like 1	3e-180	F2rl1	Proteinase-activated receptor 2	PATH:05143	African trypanosomiasis	0.0294867	3.14851
F2RL1	F2RL1	coagulation factor II (thrombin) receptor-like 1	3e-180	F2rl1	Proteinase-activated receptor 2	PATH:04750	Inflammatory mediator regulation of TRP channels	0.299201	1.31464
F2RL1	F2RL1	coagulation factor II (thrombin) receptor-like 1	3e-180	F2rl1	Proteinase-activated receptor 2	PATH:04080	Neuroactive ligand-receptor interaction	0.24966	1.23222
UGT1A9	UGT1A9	UDP-glucuronosyltransferase 1A9	0	Ugt1a10	UDP-glucuronosyltransferase 1-7C	PATH:00140	Steroid hormone biosynthesis	0.314517	1.37243
UGT1A9	UGT1A9	UDP-glucuronosyltransferase 1A9	0	Ugt1a10	UDP-glucuronosyltransferase 1-7C	PATH:00053	Ascorbate and aldarate metabolism	0.666137	0.930865
UGT1A9	UGT1A9	UDP-glucuronosyltransferase 1A9	0	Ugt1a10	UDP-glucuronosyltransferase 1-7C	PATH:00983	Drug metabolism - other enzymes	0.412769	1.31081
UGT1A9	UGT1A9	UDP-glucuronosyltransferase 1A9	0	Ugt1a10	UDP-glucuronosyltransferase 1-7C	PATH:00514	Other types of O-glycan biosynthesis	0.638245	0.930865
UGT1A9	UGT1A9	UDP-glucuronosyltransferase 1A9	0	Ugt1a10	UDP-glucuronosyltransferase 1-7C	PATH:00500	Starch and sucrose metabolism	0.0939959	2.18468
UGT1A9	UGT1A9	UDP-glucuronosyltransferase 1A9	0	Ugt1a10	UDP-glucuronosyltransferase 1-7C	PATH:00040	Pentose and glucuronate interconversions	0.734233	0.764639
UGT1A9	UGT1A9	UDP-glucuronosyltransferase 1A9	0	Ugt1a10	UDP-glucuronosyltransferase 1-7C	PATH:00982	Drug metabolism - cytochrome P450	0.770857	0.738272
UGT1A9	UGT1A9	UDP-glucuronosyltransferase 1A9	0	Ugt1a10	UDP-glucuronosyltransferase 1-7C	PATH:00980	Metabolism of xenobiotics by cytochrome P450	0.948704	0.419802
UGT1A9	UGT1A9	UDP-glucuronosyltransferase 1A9	0	Ugt1a10	UDP-glucuronosyltransferase 1-7C	PATH:05204	Chemical carcinogenesis	0.78345	0.721681
UGT1A9	UGT1A9	UDP-glucuronosyltransferase 1A9	0	Ugt1a10	UDP-glucuronosyltransferase 1-7C	PATH:00860	Porphyrin and chlorophyll metabolism	0.615116	0.973177
UGT1A9	UGT1A9	UDP-glucuronosyltransferase 1A9	0	Ugt1a10	UDP-glucuronosyltransferase 1-7C	PATH:00830	Retinol metabolism	0.893225	0.522192
UGT1A9	UGT1A9	UDP-glucuronosyltransferase 1A9	0	Ugt1a10	UDP-glucuronosyltransferase 1-7C	PATH:01100	Metabolic pathways	0.462625	1.02199
C1QA	C1QA	complement component 1, q subcomponent, A chain	1e-89	C1qa	Complement C1q subcomponent subunit A	PATH:05142	Chagas disease (American trypanosomiasis)	0.0383231	1.9304
C1QA	C1QA	complement component 1, q subcomponent, A chain	1e-89	C1qa	Complement C1q subcomponent subunit A	PATH:05133	Pertussis	0.0201314	2.37888
C1QA	C1QA	complement component 1, q subcomponent, A chain	1e-89	C1qa	Complement C1q subcomponent subunit A	PATH:04610	Complement and coagulation cascades	8.89796e-06	4.17754
C1QA	C1QA	complement component 1, q subcomponent, A chain	1e-89	C1qa	Complement C1q subcomponent subunit A	PATH:05020	Prion diseases	0.000262137	4.94074
C1QA	C1QA	complement component 1, q subcomponent, A chain	1e-89	C1qa	Complement C1q subcomponent subunit A	PATH:05322	Systemic lupus erythematosus	0.023699	1.96006
C1QA	C1QA	complement component 1, q subcomponent, A chain	1e-89	C1qa	Complement C1q subcomponent subunit A	PATH:05150	Staphylococcus aureus infection	3.04853e-05	4.48917
LOC101107359	LOC101107359	cytochrome c-like	6e-56	Cycs	Cytochrome c, somatic	PATH:05200	Pathways in cancer	0.132874	1.33415
LOC101107359	LOC101107359	cytochrome c-like	6e-56	Cycs	Cytochrome c, somatic	PATH:05416	Viral myocarditis	0.00157941	2.98743
LOC101107359	LOC101107359	cytochrome c-like	6e-56	Cycs	Cytochrome c, somatic	PATH:05210	Colorectal cancer	0.104133	1.94635
LOC101107359	LOC101107359	cytochrome c-like	6e-56	Cycs	Cytochrome c, somatic	PATH:05161	Hepatitis B	0.188391	1.41787
LOC101107359	LOC101107359	cytochrome c-like	6e-56	Cycs	Cytochrome c, somatic	PATH:05134	Legionellosis	0.0496837	2.08877
LOC101107359	LOC101107359	cytochrome c-like	6e-56	Cycs	Cytochrome c, somatic	PATH:05152	Tuberculosis	0.0172476	1.85698
LOC101107359	LOC101107359	cytochrome c-like	6e-56	Cycs	Cytochrome c, somatic	PATH:05222	Small cell lung cancer	0.174175	1.57757
LOC101107359	LOC101107359	cytochrome c-like	6e-56	Cycs	Cytochrome c, somatic	PATH:05145	Toxoplasmosis	0.0584842	1.73594
LOC101107359	LOC101107359	cytochrome c-like	6e-56	Cycs	Cytochrome c, somatic	PATH:05014	Amyotrophic lateral sclerosis (ALS)	0.173689	1.75491
LOC101107359	LOC101107359	cytochrome c-like	6e-56	Cycs	Cytochrome c, somatic	PATH:04932	Non-alcoholic fatty liver disease (NAFLD)	0.334899	1.2028
LOC101107359	LOC101107359	cytochrome c-like	6e-56	Cycs	Cytochrome c, somatic	PATH:05012	Parkinson's disease	0.537396	1.01349
LOC101107359	LOC101107359	cytochrome c-like	6e-56	Cycs	Cytochrome c, somatic	PATH:05168	Herpes simplex infection	0.003654	2.03442
LOC101107359	LOC101107359	cytochrome c-like	6e-56	Cycs	Cytochrome c, somatic	PATH:00920	Sulfur metabolism	0.0994611	2.91953
LOC101107359	LOC101107359	cytochrome c-like	6e-56	Cycs	Cytochrome c, somatic	PATH:05010	Alzheimer's disease	0.68821	0.878354
LOC101107359	LOC101107359	cytochrome c-like	6e-56	Cycs	Cytochrome c, somatic	PATH:04210	Apoptosis	0.129761	1.72263
LOC101107359	LOC101107359	cytochrome c-like	6e-56	Cycs	Cytochrome c, somatic	PATH:05164	Influenza A	8.24998e-05	2.67624
LOC101107359	LOC101107359	cytochrome c-like	6e-56	Cycs	Cytochrome c, somatic	PATH:04115	p53 signaling pathway	0.00317087	2.87206
LOC101107359	LOC101107359	cytochrome c-like	6e-56	Cycs	Cytochrome c, somatic	PATH:05016	Huntington's disease	0.13869	1.42056
WIF1	WIF1	WNT inhibitory factor 1	0	Wif1	Wnt inhibitory factor 1	PATH:04310	Wnt signaling pathway	0.711472	0.845127
NAIP	NAIP	NLR family, apoptosis inhibitory protein	0	Naip1	Putative uncharacterized protein	PATH:04621	NOD-like receptor signaling pathway	0.0284998	2.54016
NAIP	NAIP	NLR family, apoptosis inhibitory protein	0	Naip1	Putative uncharacterized protein	PATH:05134	Legionellosis	0.0496837	2.08877
KPNA2	KPNA2	karyopherin alpha 2 (RAG cohort 1, importin alpha 1)	0	Kpna2	Importin subunit alpha-1	PATH:05164	Influenza A	8.24998e-05	2.67624
KCNJ8	KCNJ8	potassium inwardly-rectifying channel, subfamily J, member 8	0	Kcnj8	ATP-sensitive inward rectifier potassium channel 8	PATH:04022	cGMP-PKG signaling pathway	0.370998	1.17493
CD19	CD19	CD19 molecule	6e-179	Cd19	B-lymphocyte antigen CD19	PATH:04640	Hematopoietic cell lineage	0.00121559	2.92977
CD19	CD19	CD19 molecule	6e-179	Cd19	B-lymphocyte antigen CD19	PATH:04151	PI3K-Akt signaling pathway	0.170971	1.28093
CD19	CD19	CD19 molecule	6e-179	Cd19	B-lymphocyte antigen CD19	PATH:04662	B cell receptor signaling pathway	0.296978	1.40854
CD19	CD19	CD19 molecule	6e-179	Cd19	B-lymphocyte antigen CD19	PATH:05169	Epstein-Barr virus infection	0.0379506	1.70427
CD19	CD19	CD19 molecule	6e-179	Cd19	B-lymphocyte antigen CD19	PATH:05340	Primary immunodeficiency	0.0120387	3.47187
NT5E	NT5E	5'-nucleotidase, ecto (CD73)	0	Nt5e	5' nucleotidase, ecto	PATH:00760	Nicotinate and nicotinamide metabolism	0.04852	3.17183
NT5E	NT5E	5'-nucleotidase, ecto (CD73)	0	Nt5e	5' nucleotidase, ecto	PATH:00230	Purine metabolism	0.30593	1.23757
NT5E	NT5E	5'-nucleotidase, ecto (CD73)	0	Nt5e	5' nucleotidase, ecto	PATH:01100	Metabolic pathways	0.462625	1.02199
NT5E	NT5E	5'-nucleotidase, ecto (CD73)	0	Nt5e	5' nucleotidase, ecto	PATH:00240	Pyrimidine metabolism	0.346309	1.27187
PLA2G1B	PLA2G1B	Phospholipase A2	4e-54	Pla2g1b	Phospholipase A2	PATH:05145	Toxoplasmosis	0.0584842	1.73594
PLA2G1B	PLA2G1B	Phospholipase A2	4e-54	Pla2g1b	Phospholipase A2	PATH:00591	Linoleic acid metabolism	0.321713	1.42733
PLA2G1B	PLA2G1B	Phospholipase A2	4e-54	Pla2g1b	Phospholipase A2	PATH:04972	Pancreatic secretion	0.110558	1.66111
PLA2G1B	PLA2G1B	Phospholipase A2	4e-54	Pla2g1b	Phospholipase A2	PATH:00590	Arachidonic acid metabolism	0.0642197	1.96872
PLA2G1B	PLA2G1B	Phospholipase A2	4e-54	Pla2g1b	Phospholipase A2	PATH:04664	Fc epsilon RI signaling pathway	0.539349	1.04438
PLA2G1B	PLA2G1B	Phospholipase A2	4e-54	Pla2g1b	Phospholipase A2	PATH:04975	Fat digestion and absorption	0.158947	1.8144
PLA2G1B	PLA2G1B	Phospholipase A2	4e-54	Pla2g1b	Phospholipase A2	PATH:00592	alpha-Linolenic acid metabolism	0.0588364	2.95309
PLA2G1B	PLA2G1B	Phospholipase A2	4e-54	Pla2g1b	Phospholipase A2	PATH:04912	GnRH signaling pathway	0.394119	1.20055
PLA2G1B	PLA2G1B	Phospholipase A2	4e-54	Pla2g1b	Phospholipase A2	PATH:00564	Glycerophospholipid metabolism	0.680024	0.865046
PLA2G1B	PLA2G1B	Phospholipase A2	4e-54	Pla2g1b	Phospholipase A2	PATH:04010	MAPK signaling pathway	0.636219	0.930865
PLA2G1B	PLA2G1B	Phospholipase A2	4e-54	Pla2g1b	Phospholipase A2	PATH:00565	Ether lipid metabolism	0.203395	1.78416
PLA2G1B	PLA2G1B	Phospholipase A2	4e-54	Pla2g1b	Phospholipase A2	PATH:04270	Vascular smooth muscle contraction	0.378514	1.19895
PLA2G1B	PLA2G1B	Phospholipase A2	4e-54	Pla2g1b	Phospholipase A2	PATH:04014	Ras signaling pathway	0.621816	0.93903
PLA2G1B	PLA2G1B	Phospholipase A2	4e-54	Pla2g1b	Phospholipase A2	PATH:04726	Serotonergic synapse	0.147198	1.50774
PLA2G1B	PLA2G1B	Phospholipase A2	4e-54	Pla2g1b	Phospholipase A2	PATH:04370	VEGF signaling pathway	0.332177	1.33812
PLA2G1B	PLA2G1B	Phospholipase A2	4e-54	Pla2g1b	Phospholipase A2	PATH:04730	Long-term depression	0.155863	1.71279
PLA2G1B	PLA2G1B	Phospholipase A2	4e-54	Pla2g1b	Phospholipase A2	PATH:04724	Glutamatergic synapse	0.194	1.43798
PLA2G1B	PLA2G1B	Phospholipase A2	4e-54	Pla2g1b	Phospholipase A2	PATH:01100	Metabolic pathways	0.462625	1.02199
MAOB	MAOB	monoamine oxidase B	0	Maob	Amine oxidase [flavin-containing] B	PATH:00340	Histidine metabolism	0.768211	0.690641
MAOB	MAOB	monoamine oxidase B	0	Maob	Amine oxidase [flavin-containing] B	PATH:00982	Drug metabolism - cytochrome P450	0.770857	0.738272
MAOB	MAOB	monoamine oxidase B	0	Maob	Amine oxidase [flavin-containing] B	PATH:05030	Cocaine addiction	0.681177	0.856395
MAOB	MAOB	monoamine oxidase B	0	Maob	Amine oxidase [flavin-containing] B	PATH:05031	Amphetamine addiction	0.443414	1.18944
MAOB	MAOB	monoamine oxidase B	0	Maob	Amine oxidase [flavin-containing] B	PATH:05034	Alcoholism	0.921796	0.588184
MAOB	MAOB	monoamine oxidase B	0	Maob	Amine oxidase [flavin-containing] B	PATH:04728	Dopaminergic synapse	0.436742	1.12684
MAOB	MAOB	monoamine oxidase B	0	Maob	Amine oxidase [flavin-containing] B	PATH:00380	Tryptophan metabolism	0.388539	1.36659
MAOB	MAOB	monoamine oxidase B	0	Maob	Amine oxidase [flavin-containing] B	PATH:04726	Serotonergic synapse	0.147198	1.50774
MAOB	MAOB	monoamine oxidase B	0	Maob	Amine oxidase [flavin-containing] B	PATH:00260	Glycine, serine and threonine metabolism	0.0219781	2.98743
MAOB	MAOB	monoamine oxidase B	0	Maob	Amine oxidase [flavin-containing] B	PATH:00330	Arginine and proline metabolism	0.792402	0.679679
MAOB	MAOB	monoamine oxidase B	0	Maob	Amine oxidase [flavin-containing] B	PATH:00360	Phenylalanine metabolism	0.25835	2.14099
MAOB	MAOB	monoamine oxidase B	0	Maob	Amine oxidase [flavin-containing] B	PATH:00350	Tyrosine metabolism	0.339425	1.49371
MAOB	MAOB	monoamine oxidase B	0	Maob	Amine oxidase [flavin-containing] B	PATH:01100	Metabolic pathways	0.462625	1.02199
NCF1	NCF1	Neutrophil cytosolic factor	1e-171	Ncf1	Neutrophil cytosol factor 1	PATH:05140	Leishmaniasis	0.00582209	2.7805
NCF1	NCF1	Neutrophil cytosolic factor	1e-171	Ncf1	Neutrophil cytosol factor 1	PATH:04380	Osteoclast differentiation	0.173517	1.48222
NCF1	NCF1	Neutrophil cytosolic factor	1e-171	Ncf1	Neutrophil cytosol factor 1	PATH:04666	Fc gamma R-mediated phagocytosis	0.314694	1.32432
NCF1	NCF1	Neutrophil cytosolic factor	1e-171	Ncf1	Neutrophil cytosol factor 1	PATH:04062	Chemokine signaling pathway	0.0010927	2.32716
NCF1	NCF1	Neutrophil cytosolic factor	1e-171	Ncf1	Neutrophil cytosol factor 1	PATH:04145	Phagosome	7.33106e-05	2.77069
NCF1	NCF1	Neutrophil cytosolic factor	1e-171	Ncf1	Neutrophil cytosol factor 1	PATH:04670	Leukocyte transendothelial migration	0.533975	1.02767
EIF2S2	EIF2S2	eukaryotic translation initiation factor 2, subunit 2 beta, 38kDa	4e-173	Eif2s2	Eukaryotic translation initiation factor 2 subunit 2	PATH:03013	RNA transport	0.996978	0.244684
SDS	SDS	serine dehydratase	3e-138	Sds	L-serine dehydratase/L-threonine deaminase	PATH:00270	Cysteine and methionine metabolism	0.00608793	3.56831
SDS	SDS	serine dehydratase	3e-138	Sds	L-serine dehydratase/L-threonine deaminase	PATH:01200	Carbon metabolism	0.402089	1.18944
SDS	SDS	serine dehydratase	3e-138	Sds	L-serine dehydratase/L-threonine deaminase	PATH:00290	Valine, leucine and isoleucine biosynthesis	0.496439	1.52928
SDS	SDS	serine dehydratase	3e-138	Sds	L-serine dehydratase/L-threonine deaminase	PATH:00260	Glycine, serine and threonine metabolism	0.0219781	2.98743
SDS	SDS	serine dehydratase	3e-138	Sds	L-serine dehydratase/L-threonine deaminase	PATH:01230	Biosynthesis of amino acids	0.14352	1.75972
SDS	SDS	serine dehydratase	3e-138	Sds	L-serine dehydratase/L-threonine deaminase	PATH:01100	Metabolic pathways	0.462625	1.02199
TAP1	TAP1	transporter 1, ATP-binding cassette, sub-family B (MDR/TAP)	0	Tap1	Antigen peptide transporter 1	PATH:04612	Antigen processing and presentation	0.0445218	2.14099
TAP1	TAP1	transporter 1, ATP-binding cassette, sub-family B (MDR/TAP)	0	Tap1	Antigen peptide transporter 1	PATH:05340	Primary immunodeficiency	0.0120387	3.47187
TAP1	TAP1	transporter 1, ATP-binding cassette, sub-family B (MDR/TAP)	0	Tap1	Antigen peptide transporter 1	PATH:05168	Herpes simplex infection	0.003654	2.03442
TAP1	TAP1	transporter 1, ATP-binding cassette, sub-family B (MDR/TAP)	0	Tap1	Antigen peptide transporter 1	PATH:04145	Phagosome	7.33106e-05	2.77069
TAP1	TAP1	transporter 1, ATP-binding cassette, sub-family B (MDR/TAP)	0	Tap1	Antigen peptide transporter 1	PATH:02010	ABC transporters	0.342114	1.38128
P2RY13	P2RY13	purinergic receptor P2Y, G-protein coupled, 13	5e-143	P2ry13	P2Y purinoceptor 13	PATH:04080	Neuroactive ligand-receptor interaction	0.24966	1.23222
SIGLEC1	SIGLEC1	sialic acid binding Ig-like lectin 1, sialoadhesin	0	Siglec1	Sialic acid binding Ig-like lectin 1, sialoadhesin, isoform CRA_b	PATH:04514	Cell adhesion molecules (CAMs)	0.000510423	2.63957
MYB	MYB	v-myb myeloblastosis viral oncogene homolog (avian)	0	Myb	Transcriptional activator Myb	PATH:04151	PI3K-Akt signaling pathway	0.170971	1.28093
MYB	MYB	v-myb myeloblastosis viral oncogene homolog (avian)	0	Myb	Transcriptional activator Myb	PATH:05166	HTLV-I infection	0.294869	1.19386
LOC101120129	LOC101120129	uncharacterized LOC101120129	7e-139	Serpinb13	Serpin B13	PATH:05146	Amoebiasis	0.2473	1.37023
ADRB3	ADRB3	Beta 3-adrenergic receptor	7e-157	Adrb3	Beta-3 adrenergic receptor	PATH:04020	Calcium signaling pathway	0.0396433	1.7266
ADRB3	ADRB3	Beta 3-adrenergic receptor	7e-157	Adrb3	Beta-3 adrenergic receptor	PATH:04970	Salivary secretion	0.00511712	2.67624
ADRB3	ADRB3	Beta 3-adrenergic receptor	7e-157	Adrb3	Beta-3 adrenergic receptor	PATH:04022	cGMP-PKG signaling pathway	0.370998	1.17493
ADRB3	ADRB3	Beta 3-adrenergic receptor	7e-157	Adrb3	Beta-3 adrenergic receptor	PATH:04080	Neuroactive ligand-receptor interaction	0.24966	1.23222
ADRB3	ADRB3	Beta 3-adrenergic receptor	7e-157	Adrb3	Beta-3 adrenergic receptor	PATH:04144	Endocytosis	0.767809	0.80792
UBE2U	UBE2U	ubiquitin-conjugating enzyme E2U (putative)	2e-74	Ube2u	Protein Ube2u	PATH:04120	Ubiquitin mediated proteolysis	0.96718	0.431071
ABCG1	ABCG1	ATP-binding cassette, sub-family G (WHITE), member 1	0	Abcg1	ATP-binding cassette, sub-family G (WHITE), member 1, isoform CRA_b	PATH:02010	ABC transporters	0.342114	1.38128
C6	C6	complement component 6	0	C6	Protein C6	PATH:04610	Complement and coagulation cascades	8.89796e-06	4.17754
C6	C6	complement component 6	0	C6	Protein C6	PATH:05020	Prion diseases	0.000262137	4.94074
C6	C6	complement component 6	0	C6	Protein C6	PATH:05322	Systemic lupus erythematosus	0.023699	1.96006
LOC101107568	LOC101107568	sodium/potassium-transporting ATPase subunit beta-3-like	3e-95	Atp1b3	Sodium/potassium-transporting ATPase subunit beta-3	PATH:04261	Adrenergic signaling in cardiomyocytes	0.569364	0.985981
LOC101107568	LOC101107568	sodium/potassium-transporting ATPase subunit beta-3-like	3e-95	Atp1b3	Sodium/potassium-transporting ATPase subunit beta-3	PATH:04260	Cardiac muscle contraction	0.777227	0.729882
LOC101107568	LOC101107568	sodium/potassium-transporting ATPase subunit beta-3-like	3e-95	Atp1b3	Sodium/potassium-transporting ATPase subunit beta-3	PATH:04918	Thyroid hormone synthesis	0.137521	1.78416
LOC101107568	LOC101107568	sodium/potassium-transporting ATPase subunit beta-3-like	3e-95	Atp1b3	Sodium/potassium-transporting ATPase subunit beta-3	PATH:04919	Thyroid hormone signaling pathway	0.496232	1.07049
LOC101107568	LOC101107568	sodium/potassium-transporting ATPase subunit beta-3-like	3e-95	Atp1b3	Sodium/potassium-transporting ATPase subunit beta-3	PATH:04973	Carbohydrate digestion and absorption	0.176022	1.9031
LOC101107568	LOC101107568	sodium/potassium-transporting ATPase subunit beta-3-like	3e-95	Atp1b3	Sodium/potassium-transporting ATPase subunit beta-3	PATH:04972	Pancreatic secretion	0.110558	1.66111
LOC101107568	LOC101107568	sodium/potassium-transporting ATPase subunit beta-3-like	3e-95	Atp1b3	Sodium/potassium-transporting ATPase subunit beta-3	PATH:04974	Protein digestion and absorption	0.802971	0.71966
LOC101107568	LOC101107568	sodium/potassium-transporting ATPase subunit beta-3-like	3e-95	Atp1b3	Sodium/potassium-transporting ATPase subunit beta-3	PATH:04964	Proximal tubule bicarbonate reclamation	0.634226	1.01952
LOC101107568	LOC101107568	sodium/potassium-transporting ATPase subunit beta-3-like	3e-95	Atp1b3	Sodium/potassium-transporting ATPase subunit beta-3	PATH:04976	Bile secretion	0.0473144	2.00718
LOC101107568	LOC101107568	sodium/potassium-transporting ATPase subunit beta-3-like	3e-95	Atp1b3	Sodium/potassium-transporting ATPase subunit beta-3	PATH:04978	Mineral absorption	4.3209e-05	4.67125
LOC101107568	LOC101107568	sodium/potassium-transporting ATPase subunit beta-3-like	3e-95	Atp1b3	Sodium/potassium-transporting ATPase subunit beta-3	PATH:04911	Insulin secretion	0.583999	0.984362
LOC101107568	LOC101107568	sodium/potassium-transporting ATPase subunit beta-3-like	3e-95	Atp1b3	Sodium/potassium-transporting ATPase subunit beta-3	PATH:04961	Endocrine and other factor-regulated calcium reabsorption	0.222285	1.71279
LOC101107568	LOC101107568	sodium/potassium-transporting ATPase subunit beta-3-like	3e-95	Atp1b3	Sodium/potassium-transporting ATPase subunit beta-3	PATH:04960	Aldosterone-regulated sodium reabsorption	0.59086	1.01952
LOC101107568	LOC101107568	sodium/potassium-transporting ATPase subunit beta-3-like	3e-95	Atp1b3	Sodium/potassium-transporting ATPase subunit beta-3	PATH:04970	Salivary secretion	0.00511712	2.67624
LOC101107568	LOC101107568	sodium/potassium-transporting ATPase subunit beta-3-like	3e-95	Atp1b3	Sodium/potassium-transporting ATPase subunit beta-3	PATH:04022	cGMP-PKG signaling pathway	0.370998	1.17493
LOC101107568	LOC101107568	sodium/potassium-transporting ATPase subunit beta-3-like	3e-95	Atp1b3	Sodium/potassium-transporting ATPase subunit beta-3	PATH:04971	Gastric acid secretion	0.858092	0.578646
PAI-1	PAI-1	Plasminogen activator inhibitor type 1	0	Serpine1	Serine or cysteine peptidase inhibitor clade E member 1	PATH:05142	Chagas disease (American trypanosomiasis)	0.0383231	1.9304
PAI-1	PAI-1	Plasminogen activator inhibitor type 1	0	Serpine1	Serine or cysteine peptidase inhibitor clade E member 1	PATH:04610	Complement and coagulation cascades	8.89796e-06	4.17754
PAI-1	PAI-1	Plasminogen activator inhibitor type 1	0	Serpine1	Serine or cysteine peptidase inhibitor clade E member 1	PATH:04115	p53 signaling pathway	0.00317087	2.87206
PAI-1	PAI-1	Plasminogen activator inhibitor type 1	0	Serpine1	Serine or cysteine peptidase inhibitor clade E member 1	PATH:04066	HIF-1 signaling pathway	0.0104995	2.29392
PAI-1	PAI-1	Plasminogen activator inhibitor type 1	0	Serpine1	Serine or cysteine peptidase inhibitor clade E member 1	PATH:04390	Hippo signaling pathway	0.290539	1.27609
NT5C	NT5C	5', 3'-nucleotidase, cytosolic	2e-75	Nt5c	5'(3')-deoxyribonucleotidase, cytosolic type	PATH:00760	Nicotinate and nicotinamide metabolism	0.04852	3.17183
NT5C	NT5C	5', 3'-nucleotidase, cytosolic	2e-75	Nt5c	5'(3')-deoxyribonucleotidase, cytosolic type	PATH:00230	Purine metabolism	0.30593	1.23757
NT5C	NT5C	5', 3'-nucleotidase, cytosolic	2e-75	Nt5c	5'(3')-deoxyribonucleotidase, cytosolic type	PATH:01100	Metabolic pathways	0.462625	1.02199
NT5C	NT5C	5', 3'-nucleotidase, cytosolic	2e-75	Nt5c	5'(3')-deoxyribonucleotidase, cytosolic type	PATH:00240	Pyrimidine metabolism	0.346309	1.27187
ENTPD3	ENTPD3	ectonucleoside triphosphate diphosphohydrolase 3	0	Entpd3	Putative uncharacterized protein	PATH:05169	Epstein-Barr virus infection	0.0379506	1.70427
ENTPD3	ENTPD3	ectonucleoside triphosphate diphosphohydrolase 3	0	Entpd3	Putative uncharacterized protein	PATH:00230	Purine metabolism	0.30593	1.23757
ENTPD3	ENTPD3	ectonucleoside triphosphate diphosphohydrolase 3	0	Entpd3	Putative uncharacterized protein	PATH:00240	Pyrimidine metabolism	0.346309	1.27187
RSAD2	RSAD2	radical S-adenosyl methionine domain containing 2	3e-172	Rsad2	Radical S-adenosyl methionine domain-containing protein 2	PATH:05164	Influenza A	8.24998e-05	2.67624
STEAP1	STEAP1	six transmembrane epithelial antigen of the prostate 1	9e-166	Steap1	Metalloreductase STEAP1	PATH:04978	Mineral absorption	4.3209e-05	4.67125
CFI	CFI	complement factor I	0	Cfi	Complement factor I	PATH:04610	Complement and coagulation cascades	8.89796e-06	4.17754
CFI	CFI	complement factor I	0	Cfi	Complement factor I	PATH:05150	Staphylococcus aureus infection	3.04853e-05	4.48917
ST6GAL2	ST6GAL2	ST6 beta-galactosamide alpha-2,6-sialyltranferase 2	5e-67	St6gal2	Beta-galactoside alpha-2,6-sialyltransferase 2	PATH:00514	Other types of O-glycan biosynthesis	0.638245	0.930865
ST6GAL2	ST6GAL2	ST6 beta-galactosamide alpha-2,6-sialyltranferase 2	5e-67	St6gal2	Beta-galactoside alpha-2,6-sialyltransferase 2	PATH:01100	Metabolic pathways	0.462625	1.02199
ST6GAL2	ST6GAL2	ST6 beta-galactosamide alpha-2,6-sialyltranferase 2	5e-67	St6gal2	Beta-galactoside alpha-2,6-sialyltransferase 2	PATH:00510	N-Glycan biosynthesis	0.902414	0.428198
MPV17L2	MPV17L2	MPV17 mitochondrial membrane protein-like 2	2e-78	Mpv17l2	Mpv17-like protein 2	PATH:04146	Peroxisome	0.896996	0.515901
CYP11A1	CYP11A1	Cholesterol side-chain cleavage enzyme, mitochondrial	0	Cyp11a1	Cytochrome P450, family 11, subfamily a, polypeptide 1	PATH:00140	Steroid hormone biosynthesis	0.314517	1.37243
CYP11A1	CYP11A1	Cholesterol side-chain cleavage enzyme, mitochondrial	0	Cyp11a1	Cytochrome P450, family 11, subfamily a, polypeptide 1	PATH:04913	Ovarian steroidogenesis	0.000923493	3.69136
CYP11A1	CYP11A1	Cholesterol side-chain cleavage enzyme, mitochondrial	0	Cyp11a1	Cytochrome P450, family 11, subfamily a, polypeptide 1	PATH:01100	Metabolic pathways	0.462625	1.02199
PPP2R2B	PPP2R2B	protein phosphatase 2, regulatory subunit B, beta	0	Ppp2r2b	Serine/threonine-protein phosphatase 2A 55 kDa regulatory subunit B beta isoform	PATH:05142	Chagas disease (American trypanosomiasis)	0.0383231	1.9304
PPP2R2B	PPP2R2B	protein phosphatase 2, regulatory subunit B, beta	0	Ppp2r2b	Serine/threonine-protein phosphatase 2A 55 kDa regulatory subunit B beta isoform	PATH:04261	Adrenergic signaling in cardiomyocytes	0.569364	0.985981
PPP2R2B	PPP2R2B	protein phosphatase 2, regulatory subunit B, beta	0	Ppp2r2b	Serine/threonine-protein phosphatase 2A 55 kDa regulatory subunit B beta isoform	PATH:05160	Hepatitis C	0.0177814	2.04653
PPP2R2B	PPP2R2B	protein phosphatase 2, regulatory subunit B, beta	0	Ppp2r2b	Serine/threonine-protein phosphatase 2A 55 kDa regulatory subunit B beta isoform	PATH:04151	PI3K-Akt signaling pathway	0.170971	1.28093
PPP2R2B	PPP2R2B	protein phosphatase 2, regulatory subunit B, beta	0	Ppp2r2b	Serine/threonine-protein phosphatase 2A 55 kDa regulatory subunit B beta isoform	PATH:03015	mRNA surveillance pathway	0.989413	0.216261
PPP2R2B	PPP2R2B	protein phosphatase 2, regulatory subunit B, beta	0	Ppp2r2b	Serine/threonine-protein phosphatase 2A 55 kDa regulatory subunit B beta isoform	PATH:04728	Dopaminergic synapse	0.436742	1.12684
PPP2R2B	PPP2R2B	protein phosphatase 2, regulatory subunit B, beta	0	Ppp2r2b	Serine/threonine-protein phosphatase 2A 55 kDa regulatory subunit B beta isoform	PATH:04530	Tight junction	0.479853	1.0782
PPP2R2B	PPP2R2B	protein phosphatase 2, regulatory subunit B, beta	0	Ppp2r2b	Serine/threonine-protein phosphatase 2A 55 kDa regulatory subunit B beta isoform	PATH:04390	Hippo signaling pathway	0.290539	1.27609
CCL8	CCL8	chemokine (C-C motif) ligand 8	8e-30	Ccl12	MCG127264	PATH:04621	NOD-like receptor signaling pathway	0.0284998	2.54016
CCL8	CCL8	chemokine (C-C motif) ligand 8	8e-30	Ccl12	MCG127264	PATH:05142	Chagas disease (American trypanosomiasis)	0.0383231	1.9304
CCL8	CCL8	chemokine (C-C motif) ligand 8	8e-30	Ccl12	MCG127264	PATH:04060	Cytokine-cytokine receptor interaction	0.00480634	1.91606
CCL8	CCL8	chemokine (C-C motif) ligand 8	8e-30	Ccl12	MCG127264	PATH:05144	Malaria	0.00178726	3.63564
CCL8	CCL8	chemokine (C-C motif) ligand 8	8e-30	Ccl12	MCG127264	PATH:05323	Rheumatoid arthritis	0.000724586	2.96771
CCL8	CCL8	chemokine (C-C motif) ligand 8	8e-30	Ccl12	MCG127264	PATH:05168	Herpes simplex infection	0.003654	2.03442
CCL8	CCL8	chemokine (C-C motif) ligand 8	8e-30	Ccl12	MCG127264	PATH:04062	Chemokine signaling pathway	0.0010927	2.32716
CCL8	CCL8	chemokine (C-C motif) ligand 8	8e-30	Ccl12	MCG127264	PATH:04668	TNF signaling pathway	0.106628	1.67556
CCL8	CCL8	chemokine (C-C motif) ligand 8	8e-30	Ccl12	MCG127264	PATH:05164	Influenza A	8.24998e-05	2.67624
LOC101109608	LOC101109608	tubulin beta chain-like	2e-138	Tubb4b	Tubulin beta-4B chain	PATH:05130	Pathogenic Escherichia coli infection	0.0227314	2.67624
LOC101109608	LOC101109608	tubulin beta chain-like	2e-138	Tubb4b	Tubulin beta-4B chain	PATH:04540	Gap junction	0.376592	1.2594
LOC101109608	LOC101109608	tubulin beta chain-like	2e-138	Tubb4b	Tubulin beta-4B chain	PATH:04145	Phagosome	7.33106e-05	2.77069
SELL	SELL	selectin L	9e-159	Sell	L-selectin isoform v2	PATH:04514	Cell adhesion molecules (CAMs)	0.000510423	2.63957
CD2	CD2	Cluster of differentiation 2	5e-71	Cd2	T-cell surface antigen CD2	PATH:04640	Hematopoietic cell lineage	0.00121559	2.92977
CD2	CD2	Cluster of differentiation 2	5e-71	Cd2	T-cell surface antigen CD2	PATH:04514	Cell adhesion molecules (CAMs)	0.000510423	2.63957
ITGB8	ITGB8	integrin, beta 8	0	Itgb8	Integrin beta	PATH:04514	Cell adhesion molecules (CAMs)	0.000510423	2.63957
ITGB8	ITGB8	integrin, beta 8	0	Itgb8	Integrin beta	PATH:04151	PI3K-Akt signaling pathway	0.170971	1.28093
ITGB8	ITGB8	integrin, beta 8	0	Itgb8	Integrin beta	PATH:05414	Dilated cardiomyopathy	0.145702	1.66521
ITGB8	ITGB8	integrin, beta 8	0	Itgb8	Integrin beta	PATH:04810	Regulation of actin cytoskeleton	0.378737	1.13681
ITGB8	ITGB8	integrin, beta 8	0	Itgb8	Integrin beta	PATH:04512	ECM-receptor interaction	0.00594195	2.61676
ITGB8	ITGB8	integrin, beta 8	0	Itgb8	Integrin beta	PATH:05412	Arrhythmogenic right ventricular cardiomyopathy (ARVC)	0.0274287	2.37888
ITGB8	ITGB8	integrin, beta 8	0	Itgb8	Integrin beta	PATH:04510	Focal adhesion	0.269526	1.25326
ITGB8	ITGB8	integrin, beta 8	0	Itgb8	Integrin beta	PATH:05410	Hypertrophic cardiomyopathy (HCM)	0.0496837	2.08877
DSG2	DSG2	desmoglein 2	0	Dsg2	Desmoglein-2	PATH:05412	Arrhythmogenic right ventricular cardiomyopathy (ARVC)	0.0274287	2.37888
FCGR3A	FCGR3A	Fc fragment of IgG, low affinity IIIa, receptor (CD16a)	1e-75	Fcgr4	Transmembrane receptor CD16-2	PATH:05140	Leishmaniasis	0.00582209	2.7805
FCGR3A	FCGR3A	Fc fragment of IgG, low affinity IIIa, receptor (CD16a)	1e-75	Fcgr4	Transmembrane receptor CD16-2	PATH:05152	Tuberculosis	0.0172476	1.85698
FCGR3A	FCGR3A	Fc fragment of IgG, low affinity IIIa, receptor (CD16a)	1e-75	Fcgr4	Transmembrane receptor CD16-2	PATH:04380	Osteoclast differentiation	0.173517	1.48222
FCGR3A	FCGR3A	Fc fragment of IgG, low affinity IIIa, receptor (CD16a)	1e-75	Fcgr4	Transmembrane receptor CD16-2	PATH:04650	Natural killer cell mediated cytotoxicity	0.651622	0.904643
FCGR3A	FCGR3A	Fc fragment of IgG, low affinity IIIa, receptor (CD16a)	1e-75	Fcgr4	Transmembrane receptor CD16-2	PATH:05322	Systemic lupus erythematosus	0.023699	1.96006
FCGR3A	FCGR3A	Fc fragment of IgG, low affinity IIIa, receptor (CD16a)	1e-75	Fcgr4	Transmembrane receptor CD16-2	PATH:05150	Staphylococcus aureus infection	3.04853e-05	4.48917
FCGR3A	FCGR3A	Fc fragment of IgG, low affinity IIIa, receptor (CD16a)	1e-75	Fcgr4	Transmembrane receptor CD16-2	PATH:04145	Phagosome	7.33106e-05	2.77069
LOC101115614	LOC101115614	natural resistance-associated macrophage protein 2-like	0	Slc11a2	Natural resistance-associated macrophage protein 2	PATH:04142	Lysosome	0.932098	0.505745
LOC101115614	LOC101115614	natural resistance-associated macrophage protein 2-like	0	Slc11a2	Natural resistance-associated macrophage protein 2	PATH:04978	Mineral absorption	4.3209e-05	4.67125
TNC	TNC	tenascin C	0	Tnc	Tnc protein	PATH:04151	PI3K-Akt signaling pathway	0.170971	1.28093
TNC	TNC	tenascin C	0	Tnc	Tnc protein	PATH:04512	ECM-receptor interaction	0.00594195	2.61676
TNC	TNC	tenascin C	0	Tnc	Tnc protein	PATH:04510	Focal adhesion	0.269526	1.25326
TNC	TNC	tenascin C	0	Tnc	Tnc protein	PATH:05206	MicroRNAs in cancer	0.858932	0.673267
LOC100037702	LOC100037702	Transmembrane 7 superfamily member 2	0	Tm7sf2	Delta(14)-sterol reductase	PATH:00100	Steroid biosynthesis	0.650547	0.973177
LOC100037702	LOC100037702	Transmembrane 7 superfamily member 2	0	Tm7sf2	Delta(14)-sterol reductase	PATH:01100	Metabolic pathways	0.462625	1.02199
PKIA	PKIA	protein kinase (cAMP-dependent, catalytic) inhibitor alpha	2e-35	Pkia	cAMP-dependent protein kinase inhibitor alpha	PATH:05034	Alcoholism	0.921796	0.588184
DNAH3	DNAH3	dynein, axonemal, heavy chain 3	0	Dnah3	Dynein heavy chain 3, axonemal	PATH:05016	Huntington's disease	0.13869	1.42056
IRF7	IRF7	interferon regulatory factor 7	3e-135	Irf7	Interferon regulatory factor 7	PATH:04620	Toll-like receptor signaling pathway	0.000661846	2.8674
IRF7	IRF7	interferon regulatory factor 7	3e-135	Irf7	Interferon regulatory factor 7	PATH:05161	Hepatitis B	0.188391	1.41787
IRF7	IRF7	interferon regulatory factor 7	3e-135	Irf7	Interferon regulatory factor 7	PATH:04622	RIG-I-like receptor signaling pathway	0.262434	1.4868
IRF7	IRF7	interferon regulatory factor 7	3e-135	Irf7	Interferon regulatory factor 7	PATH:05160	Hepatitis C	0.0177814	2.04653
IRF7	IRF7	interferon regulatory factor 7	3e-135	Irf7	Interferon regulatory factor 7	PATH:04623	Cytosolic DNA-sensing pathway	0.0401649	2.34171
IRF7	IRF7	interferon regulatory factor 7	3e-135	Irf7	Interferon regulatory factor 7	PATH:05168	Herpes simplex infection	0.003654	2.03442
IRF7	IRF7	interferon regulatory factor 7	3e-135	Irf7	Interferon regulatory factor 7	PATH:05203	Viral carcinogenesis	0.487301	1.04671
IRF7	IRF7	interferon regulatory factor 7	3e-135	Irf7	Interferon regulatory factor 7	PATH:05162	Measles	0.0160802	2.07708
IRF7	IRF7	interferon regulatory factor 7	3e-135	Irf7	Interferon regulatory factor 7	PATH:05164	Influenza A	8.24998e-05	2.67624
DNAJC5B	DNAJC5B	DnaJ (Hsp40) homolog, subfamily C, member 5 beta	3e-91	Dnajc5b	DnaJ homolog subfamily C member 5B	PATH:04141	Protein processing in endoplasmic reticulum	0.986592	0.367027
FGFR2	FGFR2	Fibroblast growth factor receptor 2 IIIb	0	Fgfr2	Fibroblast growth factor receptor	PATH:05200	Pathways in cancer	0.132874	1.33415
FGFR2	FGFR2	Fibroblast growth factor receptor 2 IIIb	0	Fgfr2	Fibroblast growth factor receptor	PATH:04010	MAPK signaling pathway	0.636219	0.930865
FGFR2	FGFR2	Fibroblast growth factor receptor 2 IIIb	0	Fgfr2	Fibroblast growth factor receptor	PATH:04151	PI3K-Akt signaling pathway	0.170971	1.28093
FGFR2	FGFR2	Fibroblast growth factor receptor 2 IIIb	0	Fgfr2	Fibroblast growth factor receptor	PATH:04810	Regulation of actin cytoskeleton	0.378737	1.13681
FGFR2	FGFR2	Fibroblast growth factor receptor 2 IIIb	0	Fgfr2	Fibroblast growth factor receptor	PATH:04014	Ras signaling pathway	0.621816	0.93903
FGFR2	FGFR2	Fibroblast growth factor receptor 2 IIIb	0	Fgfr2	Fibroblast growth factor receptor	PATH:04015	Rap1 signaling pathway	0.999342	0.201032
FGFR2	FGFR2	Fibroblast growth factor receptor 2 IIIb	0	Fgfr2	Fibroblast growth factor receptor	PATH:05215	Prostate cancer	0.575273	0.995809
FGFR2	FGFR2	Fibroblast growth factor receptor 2 IIIb	0	Fgfr2	Fibroblast growth factor receptor	PATH:04144	Endocytosis	0.767809	0.80792
DNAI1	DNAI1	dynein, axonemal, intermediate chain 1	0	Dnaic1	Dynein, axonemal, intermediate chain 1	PATH:05016	Huntington's disease	0.13869	1.42056
P2RX2	P2RX2	purinergic receptor P2X, ligand-gated ion channel, 2	9e-151	P2rx2	P2X purinoceptor	PATH:04020	Calcium signaling pathway	0.0396433	1.7266
P2RX2	P2RX2	purinergic receptor P2X, ligand-gated ion channel, 2	9e-151	P2rx2	P2X purinoceptor	PATH:04080	Neuroactive ligand-receptor interaction	0.24966	1.23222
LOC101115571	LOC101115571	keratin, type I cytoskeletal 18-like	0	Krt18	Keratin, type I cytoskeletal 18	PATH:05130	Pathogenic Escherichia coli infection	0.0227314	2.67624
CXCL9	CXCL9	chemokine (C-X-C motif) ligand 9	2e-28	Cxcl9	C-X-C motif chemokine 9	PATH:04620	Toll-like receptor signaling pathway	0.000661846	2.8674
CXCL9	CXCL9	chemokine (C-X-C motif) ligand 9	2e-28	Cxcl9	C-X-C motif chemokine 9	PATH:04060	Cytokine-cytokine receptor interaction	0.00480634	1.91606
CXCL9	CXCL9	chemokine (C-X-C motif) ligand 9	2e-28	Cxcl9	C-X-C motif chemokine 9	PATH:04062	Chemokine signaling pathway	0.0010927	2.32716
PGAP1	PGAP1	post-GPI attachment to proteins 1	0	Pgap1	Putative uncharacterized protein	PATH:00563	Glycosylphosphatidylinositol(GPI)-anchor biosynthesis	0.341904	1.71279
PGAP1	PGAP1	post-GPI attachment to proteins 1	0	Pgap1	Putative uncharacterized protein	PATH:01100	Metabolic pathways	0.462625	1.02199
SPP1	SPP1	Osteopontin	5e-55	Spp1	Sphingosine-1-phosphate phosphatase 1	PATH:04620	Toll-like receptor signaling pathway	0.000661846	2.8674
SPP1	SPP1	Osteopontin	5e-55	Spp1	Sphingosine-1-phosphate phosphatase 1	PATH:04151	PI3K-Akt signaling pathway	0.170971	1.28093
SPP1	SPP1	Osteopontin	5e-55	Spp1	Sphingosine-1-phosphate phosphatase 1	PATH:04512	ECM-receptor interaction	0.00594195	2.61676
SPP1	SPP1	Osteopontin	5e-55	Spp1	Sphingosine-1-phosphate phosphatase 1	PATH:04510	Focal adhesion	0.269526	1.25326
GFPT2	GFPT2	glutamine-fructose-6-phosphate transaminase 2	0	Gfpt2	Putative uncharacterized protein	PATH:00250	Alanine, aspartate and glutamate metabolism	0.497124	1.22342
GFPT2	GFPT2	glutamine-fructose-6-phosphate transaminase 2	0	Gfpt2	Putative uncharacterized protein	PATH:00520	Amino sugar and nucleotide sugar metabolism	0.222285	1.71279
GFPT2	GFPT2	glutamine-fructose-6-phosphate transaminase 2	0	Gfpt2	Putative uncharacterized protein	PATH:01100	Metabolic pathways	0.462625	1.02199
INHBA	INHBA	Inhibin beta A chain	0	Inhba	Inhibin beta A chain	PATH:04060	Cytokine-cytokine receptor interaction	0.00480634	1.91606
INHBA	INHBA	Inhibin beta A chain	0	Inhba	Inhibin beta A chain	PATH:04350	TGF-beta signaling pathway	0.881124	0.542022
GALNT6	GALNT6	UDP-N-acetyl-alpha-D-galactosamine:polypeptide N-acetylgalactosaminyltransferase 6 (GalNAc-T6)	0	Galnt6	Polypeptide N-acetylgalactosaminyltransferase 6	PATH:00512	Mucin type O-Glycan biosynthesis	0.437682	1.38128
GALNT6	GALNT6	UDP-N-acetyl-alpha-D-galactosamine:polypeptide N-acetylgalactosaminyltransferase 6 (GalNAc-T6)	0	Galnt6	Polypeptide N-acetylgalactosaminyltransferase 6	PATH:01100	Metabolic pathways	0.462625	1.02199
PNMT	PNMT	phenylethanolamine N-methyltransferase	2e-135	Pnmt	Phenylethanolamine N-methyltransferase	PATH:00350	Tyrosine metabolism	0.339425	1.49371
PNMT	PNMT	phenylethanolamine N-methyltransferase	2e-135	Pnmt	Phenylethanolamine N-methyltransferase	PATH:01100	Metabolic pathways	0.462625	1.02199
PLA2G4F	PLA2G4F	phospholipase A2, group IVF	0	Pla2g4f	Pla2g4f protein	PATH:04611	Platelet activation	0.591624	0.965859
PLA2G4F	PLA2G4F	phospholipase A2, group IVF	0	Pla2g4f	Pla2g4f protein	PATH:00591	Linoleic acid metabolism	0.321713	1.42733
PLA2G4F	PLA2G4F	phospholipase A2, group IVF	0	Pla2g4f	Pla2g4f protein	PATH:00590	Arachidonic acid metabolism	0.0642197	1.96872
PLA2G4F	PLA2G4F	phospholipase A2, group IVF	0	Pla2g4f	Pla2g4f protein	PATH:04664	Fc epsilon RI signaling pathway	0.539349	1.04438
PLA2G4F	PLA2G4F	phospholipase A2, group IVF	0	Pla2g4f	Pla2g4f protein	PATH:04666	Fc gamma R-mediated phagocytosis	0.314694	1.32432
PLA2G4F	PLA2G4F	phospholipase A2, group IVF	0	Pla2g4f	Pla2g4f protein	PATH:04750	Inflammatory mediator regulation of TRP channels	0.299201	1.31464
PLA2G4F	PLA2G4F	phospholipase A2, group IVF	0	Pla2g4f	Pla2g4f protein	PATH:00592	alpha-Linolenic acid metabolism	0.0588364	2.95309
PLA2G4F	PLA2G4F	phospholipase A2, group IVF	0	Pla2g4f	Pla2g4f protein	PATH:04921	Oxytocin signaling pathway	0.308772	1.25123
PLA2G4F	PLA2G4F	phospholipase A2, group IVF	0	Pla2g4f	Pla2g4f protein	PATH:04912	GnRH signaling pathway	0.394119	1.20055
PLA2G4F	PLA2G4F	phospholipase A2, group IVF	0	Pla2g4f	Pla2g4f protein	PATH:04913	Ovarian steroidogenesis	0.000923493	3.69136
PLA2G4F	PLA2G4F	phospholipase A2, group IVF	0	Pla2g4f	Pla2g4f protein	PATH:04010	MAPK signaling pathway	0.636219	0.930865
PLA2G4F	PLA2G4F	phospholipase A2, group IVF	0	Pla2g4f	Pla2g4f protein	PATH:00564	Glycerophospholipid metabolism	0.680024	0.865046
PLA2G4F	PLA2G4F	phospholipase A2, group IVF	0	Pla2g4f	Pla2g4f protein	PATH:04270	Vascular smooth muscle contraction	0.378514	1.19895
PLA2G4F	PLA2G4F	phospholipase A2, group IVF	0	Pla2g4f	Pla2g4f protein	PATH:00565	Ether lipid metabolism	0.203395	1.78416
PLA2G4F	PLA2G4F	phospholipase A2, group IVF	0	Pla2g4f	Pla2g4f protein	PATH:04014	Ras signaling pathway	0.621816	0.93903
PLA2G4F	PLA2G4F	phospholipase A2, group IVF	0	Pla2g4f	Pla2g4f protein	PATH:04726	Serotonergic synapse	0.147198	1.50774
PLA2G4F	PLA2G4F	phospholipase A2, group IVF	0	Pla2g4f	Pla2g4f protein	PATH:04370	VEGF signaling pathway	0.332177	1.33812
PLA2G4F	PLA2G4F	phospholipase A2, group IVF	0	Pla2g4f	Pla2g4f protein	PATH:04730	Long-term depression	0.155863	1.71279
PLA2G4F	PLA2G4F	phospholipase A2, group IVF	0	Pla2g4f	Pla2g4f protein	PATH:04724	Glutamatergic synapse	0.194	1.43798
HBEGF	HBEGF	heparin-binding EGF-like growth factor	2e-76	Hbegf	Proheparin-binding EGF-like growth factor	PATH:04915	Estrogen signaling pathway	0.940476	0.436936
HBEGF	HBEGF	heparin-binding EGF-like growth factor	2e-76	Hbegf	Proheparin-binding EGF-like growth factor	PATH:04012	ErbB signaling pathway	0.566443	1.00752
HBEGF	HBEGF	heparin-binding EGF-like growth factor	2e-76	Hbegf	Proheparin-binding EGF-like growth factor	PATH:05120	Epithelial cell signaling in Helicobacter pylori infection	0.0256721	2.41238
HBEGF	HBEGF	heparin-binding EGF-like growth factor	2e-76	Hbegf	Proheparin-binding EGF-like growth factor	PATH:04912	GnRH signaling pathway	0.394119	1.20055
HBEGF	HBEGF	heparin-binding EGF-like growth factor	2e-76	Hbegf	Proheparin-binding EGF-like growth factor	PATH:05205	Proteoglycans in cancer	0.642187	0.92284
TEAD4	TEAD4	TEA domain family member 4	0	Tead4	Transcriptional enhancer factor TEF-3	PATH:04390	Hippo signaling pathway	0.290539	1.27609
CCL4	CCL4	Putative MIP1-beta protein	3e-35	Ccl4	C-C motif chemokine 4	PATH:04620	Toll-like receptor signaling pathway	0.000661846	2.8674
CCL4	CCL4	Putative MIP1-beta protein	3e-35	Ccl4	C-C motif chemokine 4	PATH:04060	Cytokine-cytokine receptor interaction	0.00480634	1.91606
CCL4	CCL4	Putative MIP1-beta protein	3e-35	Ccl4	C-C motif chemokine 4	PATH:04623	Cytosolic DNA-sensing pathway	0.0401649	2.34171
CCL4	CCL4	Putative MIP1-beta protein	3e-35	Ccl4	C-C motif chemokine 4	PATH:05132	Salmonella infection	0.186181	1.54504
CCL4	CCL4	Putative MIP1-beta protein	3e-35	Ccl4	C-C motif chemokine 4	PATH:04062	Chemokine signaling pathway	0.0010927	2.32716
CCL4	CCL4	Putative MIP1-beta protein	3e-35	Ccl4	C-C motif chemokine 4	PATH:04064	NF-kappa B signaling pathway	0.0384886	2.09445
CCR7	CCR7	chemokine (C-C motif) receptor 7	0	Ccr7	C-C chemokine receptor type 7	PATH:04060	Cytokine-cytokine receptor interaction	0.00480634	1.91606
CCR7	CCR7	chemokine (C-C motif) receptor 7	0	Ccr7	C-C chemokine receptor type 7	PATH:05202	Transcriptional misregulation in cancer	0.160976	1.41944
CCR7	CCR7	chemokine (C-C motif) receptor 7	0	Ccr7	C-C chemokine receptor type 7	PATH:04062	Chemokine signaling pathway	0.0010927	2.32716
LOC554318	LOC554318	CD86 antigen isoform 8	2e-59	Cd86	T-lymphocyte activation antigen CD86	PATH:04620	Toll-like receptor signaling pathway	0.000661846	2.8674
LOC554318	LOC554318	CD86 antigen isoform 8	2e-59	Cd86	T-lymphocyte activation antigen CD86	PATH:05416	Viral myocarditis	0.00157941	2.98743
LOC554318	LOC554318	CD86 antigen isoform 8	2e-59	Cd86	T-lymphocyte activation antigen CD86	PATH:05202	Transcriptional misregulation in cancer	0.160976	1.41944
LOC554318	LOC554318	CD86 antigen isoform 8	2e-59	Cd86	T-lymphocyte activation antigen CD86	PATH:04514	Cell adhesion molecules (CAMs)	0.000510423	2.63957
LOC554318	LOC554318	CD86 antigen isoform 8	2e-59	Cd86	T-lymphocyte activation antigen CD86	PATH:05320	Autoimmune thyroid disease	0.00375673	3.21148
LOC554318	LOC554318	CD86 antigen isoform 8	2e-59	Cd86	T-lymphocyte activation antigen CD86	PATH:04672	Intestinal immune network for IgA production	0.0137078	2.99738
LOC554318	LOC554318	CD86 antigen isoform 8	2e-59	Cd86	T-lymphocyte activation antigen CD86	PATH:05322	Systemic lupus erythematosus	0.023699	1.96006
LOC554318	LOC554318	CD86 antigen isoform 8	2e-59	Cd86	T-lymphocyte activation antigen CD86	PATH:05323	Rheumatoid arthritis	0.000724586	2.96771
LOC554318	LOC554318	CD86 antigen isoform 8	2e-59	Cd86	T-lymphocyte activation antigen CD86	PATH:05332	Graft-versus-host disease	0.0094377	2.95309
LOC554318	LOC554318	CD86 antigen isoform 8	2e-59	Cd86	T-lymphocyte activation antigen CD86	PATH:05330	Allograft rejection	0.00275962	3.72346
LOC554318	LOC554318	CD86 antigen isoform 8	2e-59	Cd86	T-lymphocyte activation antigen CD86	PATH:04940	Type I diabetes mellitus	0.00651339	3.17183
EGLN3	EGLN3	egl nine homolog 3 (C. elegans)	1e-135	Egln3	Egl nine homolog 3	PATH:05200	Pathways in cancer	0.132874	1.33415
EGLN3	EGLN3	egl nine homolog 3 (C. elegans)	1e-135	Egln3	Egl nine homolog 3	PATH:05211	Renal cell carcinoma	0.27099	1.46643
EGLN3	EGLN3	egl nine homolog 3 (C. elegans)	1e-135	Egln3	Egl nine homolog 3	PATH:04066	HIF-1 signaling pathway	0.0104995	2.29392
VEGFA	VEGFA	Vascular endothelial growth factor A	5e-71	Vegfa	Vascular endothelial growth factor A isoform 5	PATH:05212	Pancreatic cancer	0.590619	0.988148
VEGFA	VEGFA	Vascular endothelial growth factor A	5e-71	Vegfa	Vascular endothelial growth factor A isoform 5	PATH:05200	Pathways in cancer	0.132874	1.33415
VEGFA	VEGFA	Vascular endothelial growth factor A	5e-71	Vegfa	Vascular endothelial growth factor A isoform 5	PATH:04150	mTOR signaling pathway	0.610265	0.958652
VEGFA	VEGFA	Vascular endothelial growth factor A	5e-71	Vegfa	Vascular endothelial growth factor A isoform 5	PATH:04060	Cytokine-cytokine receptor interaction	0.00480634	1.91606
VEGFA	VEGFA	Vascular endothelial growth factor A	5e-71	Vegfa	Vascular endothelial growth factor A isoform 5	PATH:05211	Renal cell carcinoma	0.27099	1.46643
VEGFA	VEGFA	Vascular endothelial growth factor A	5e-71	Vegfa	Vascular endothelial growth factor A isoform 5	PATH:04151	PI3K-Akt signaling pathway	0.170971	1.28093
VEGFA	VEGFA	Vascular endothelial growth factor A	5e-71	Vegfa	Vascular endothelial growth factor A isoform 5	PATH:04014	Ras signaling pathway	0.621816	0.93903
VEGFA	VEGFA	Vascular endothelial growth factor A	5e-71	Vegfa	Vascular endothelial growth factor A isoform 5	PATH:04510	Focal adhesion	0.269526	1.25326
VEGFA	VEGFA	Vascular endothelial growth factor A	5e-71	Vegfa	Vascular endothelial growth factor A isoform 5	PATH:04370	VEGF signaling pathway	0.332177	1.33812
VEGFA	VEGFA	Vascular endothelial growth factor A	5e-71	Vegfa	Vascular endothelial growth factor A isoform 5	PATH:04066	HIF-1 signaling pathway	0.0104995	2.29392
VEGFA	VEGFA	Vascular endothelial growth factor A	5e-71	Vegfa	Vascular endothelial growth factor A isoform 5	PATH:04015	Rap1 signaling pathway	0.999342	0.201032
VEGFA	VEGFA	Vascular endothelial growth factor A	5e-71	Vegfa	Vascular endothelial growth factor A isoform 5	PATH:05219	Bladder cancer	0.0463208	2.74486
VEGFA	VEGFA	Vascular endothelial growth factor A	5e-71	Vegfa	Vascular endothelial growth factor A isoform 5	PATH:05323	Rheumatoid arthritis	0.000724586	2.96771
VEGFA	VEGFA	Vascular endothelial growth factor A	5e-71	Vegfa	Vascular endothelial growth factor A isoform 5	PATH:05206	MicroRNAs in cancer	0.858932	0.673267
VEGFA	VEGFA	Vascular endothelial growth factor A	5e-71	Vegfa	Vascular endothelial growth factor A isoform 5	PATH:05205	Proteoglycans in cancer	0.642187	0.92284
SV2C	SV2C	synaptic vesicle glycoprotein 2C	0	Sv2c	Sv2c protein	PATH:04512	ECM-receptor interaction	0.00594195	2.61676
LOC101120375	LOC101120375	acyl-coenzyme A synthetase ACSM1, mitochondrial-like	0	Acsm1	Acyl-coenzyme A synthetase ACSM1, mitochondrial	PATH:00650	Butanoate metabolism	0.603129	0.995809
LOC101120375	LOC101120375	acyl-coenzyme A synthetase ACSM1, mitochondrial-like	0	Acsm1	Acyl-coenzyme A synthetase ACSM1, mitochondrial	PATH:01100	Metabolic pathways	0.462625	1.02199
LOC101102230	LOC101102230	platelet glycoprotein 4-like	0	Cd36	CD36 antigen variant	PATH:04640	Hematopoietic cell lineage	0.00121559	2.92977
LOC101102230	LOC101102230	platelet glycoprotein 4-like	0	Cd36	CD36 antigen variant	PATH:05144	Malaria	0.00178726	3.63564
LOC101102230	LOC101102230	platelet glycoprotein 4-like	0	Cd36	CD36 antigen variant	PATH:04512	ECM-receptor interaction	0.00594195	2.61676
LOC101102230	LOC101102230	platelet glycoprotein 4-like	0	Cd36	CD36 antigen variant	PATH:04975	Fat digestion and absorption	0.158947	1.8144
LOC101102230	LOC101102230	platelet glycoprotein 4-like	0	Cd36	CD36 antigen variant	PATH:04920	Adipocytokine signaling pathway	0.228895	1.57426
LOC101102230	LOC101102230	platelet glycoprotein 4-like	0	Cd36	CD36 antigen variant	PATH:03320	PPAR signaling pathway	0.511407	1.08404
LOC101102230	LOC101102230	platelet glycoprotein 4-like	0	Cd36	CD36 antigen variant	PATH:04145	Phagosome	7.33106e-05	2.77069
RASAL1	RASAL1	RAS protein activator like 1 (GAP1 like)	0	Rasal1	RasGAP-activating-like protein 1	PATH:04014	Ras signaling pathway	0.621816	0.93903
LOC101102969	LOC101102969	lysozyme C, tracheal isozyme-like	6e-53	Lyz2	Lysozyme C-2	PATH:04970	Salivary secretion	0.00511712	2.67624
LOC101114379	LOC101114379	NADH dehydrogenase [ubiquinone] 1 alpha subcomplex subunit 5-like	7e-54	Ndufa5	NADH dehydrogenase (Ubiquinone) 1 alpha subcomplex, 5, isoform CRA_a	PATH:00190	Oxidative phosphorylation	0.858932	0.673267
LOC101114379	LOC101114379	NADH dehydrogenase [ubiquinone] 1 alpha subcomplex subunit 5-like	7e-54	Ndufa5	NADH dehydrogenase (Ubiquinone) 1 alpha subcomplex, 5, isoform CRA_a	PATH:05016	Huntington's disease	0.13869	1.42056
LOC101114379	LOC101114379	NADH dehydrogenase [ubiquinone] 1 alpha subcomplex subunit 5-like	7e-54	Ndufa5	NADH dehydrogenase (Ubiquinone) 1 alpha subcomplex, 5, isoform CRA_a	PATH:05012	Parkinson's disease	0.537396	1.01349
LOC101114379	LOC101114379	NADH dehydrogenase [ubiquinone] 1 alpha subcomplex subunit 5-like	7e-54	Ndufa5	NADH dehydrogenase (Ubiquinone) 1 alpha subcomplex, 5, isoform CRA_a	PATH:04932	Non-alcoholic fatty liver disease (NAFLD)	0.334899	1.2028
LOC101114379	LOC101114379	NADH dehydrogenase [ubiquinone] 1 alpha subcomplex subunit 5-like	7e-54	Ndufa5	NADH dehydrogenase (Ubiquinone) 1 alpha subcomplex, 5, isoform CRA_a	PATH:05010	Alzheimer's disease	0.68821	0.878354
LOC101114379	LOC101114379	NADH dehydrogenase [ubiquinone] 1 alpha subcomplex subunit 5-like	7e-54	Ndufa5	NADH dehydrogenase (Ubiquinone) 1 alpha subcomplex, 5, isoform CRA_a	PATH:01100	Metabolic pathways	0.462625	1.02199
CTLA-4	CTLA-4	Cytotoxic T-lymphocyte-associated protein 4	9e-91	Ctla4	Cytotoxic T-lymphocyte protein 4	PATH:04514	Cell adhesion molecules (CAMs)	0.000510423	2.63957
CTLA-4	CTLA-4	Cytotoxic T-lymphocyte-associated protein 4	9e-91	Ctla4	Cytotoxic T-lymphocyte protein 4	PATH:04660	T cell receptor signaling pathway	0.955836	0.40396
CTLA-4	CTLA-4	Cytotoxic T-lymphocyte-associated protein 4	9e-91	Ctla4	Cytotoxic T-lymphocyte protein 4	PATH:05320	Autoimmune thyroid disease	0.00375673	3.21148
CTLA-4	CTLA-4	Cytotoxic T-lymphocyte-associated protein 4	9e-91	Ctla4	Cytotoxic T-lymphocyte protein 4	PATH:05323	Rheumatoid arthritis	0.000724586	2.96771
BAIAP3	BAIAP3	BAI1-associated protein 3	0	Baiap3	BAI1-associated protein 3	PATH:05202	Transcriptional misregulation in cancer	0.160976	1.41944
BDKRB2	BDKRB2	bradykinin receptor B2	2e-176	Bdkrb2	Bradykinin receptor, beta 2	PATH:04020	Calcium signaling pathway	0.0396433	1.7266
BDKRB2	BDKRB2	bradykinin receptor B2	2e-176	Bdkrb2	Bradykinin receptor, beta 2	PATH:05142	Chagas disease (American trypanosomiasis)	0.0383231	1.9304
BDKRB2	BDKRB2	bradykinin receptor B2	2e-176	Bdkrb2	Bradykinin receptor, beta 2	PATH:04610	Complement and coagulation cascades	8.89796e-06	4.17754
BDKRB2	BDKRB2	bradykinin receptor B2	2e-176	Bdkrb2	Bradykinin receptor, beta 2	PATH:04810	Regulation of actin cytoskeleton	0.378737	1.13681
BDKRB2	BDKRB2	bradykinin receptor B2	2e-176	Bdkrb2	Bradykinin receptor, beta 2	PATH:04022	cGMP-PKG signaling pathway	0.370998	1.17493
BDKRB2	BDKRB2	bradykinin receptor B2	2e-176	Bdkrb2	Bradykinin receptor, beta 2	PATH:04750	Inflammatory mediator regulation of TRP channels	0.299201	1.31464
BDKRB2	BDKRB2	bradykinin receptor B2	2e-176	Bdkrb2	Bradykinin receptor, beta 2	PATH:04080	Neuroactive ligand-receptor interaction	0.24966	1.23222
BDKRB2	BDKRB2	bradykinin receptor B2	2e-176	Bdkrb2	Bradykinin receptor, beta 2	PATH:04961	Endocrine and other factor-regulated calcium reabsorption	0.222285	1.71279
ATP6V0A4	ATP6V0A4	ATPase, H+ transporting, lysosomal V0 subunit a4	0	Atp6v0a4	Putative uncharacterized protein	PATH:00190	Oxidative phosphorylation	0.858932	0.673267
ATP6V0A4	ATP6V0A4	ATPase, H+ transporting, lysosomal V0 subunit a4	0	Atp6v0a4	Putative uncharacterized protein	PATH:05152	Tuberculosis	0.0172476	1.85698
ATP6V0A4	ATP6V0A4	ATPase, H+ transporting, lysosomal V0 subunit a4	0	Atp6v0a4	Putative uncharacterized protein	PATH:05120	Epithelial cell signaling in Helicobacter pylori infection	0.0256721	2.41238
ATP6V0A4	ATP6V0A4	ATPase, H+ transporting, lysosomal V0 subunit a4	0	Atp6v0a4	Putative uncharacterized protein	PATH:04142	Lysosome	0.932098	0.505745
ATP6V0A4	ATP6V0A4	ATPase, H+ transporting, lysosomal V0 subunit a4	0	Atp6v0a4	Putative uncharacterized protein	PATH:04966	Collecting duct acid secretion	0.358314	1.64691
ATP6V0A4	ATP6V0A4	ATPase, H+ transporting, lysosomal V0 subunit a4	0	Atp6v0a4	Putative uncharacterized protein	PATH:05323	Rheumatoid arthritis	0.000724586	2.96771
ATP6V0A4	ATP6V0A4	ATPase, H+ transporting, lysosomal V0 subunit a4	0	Atp6v0a4	Putative uncharacterized protein	PATH:04721	Synaptic vesicle cycle	0.619845	0.944554
ATP6V0A4	ATP6V0A4	ATPase, H+ transporting, lysosomal V0 subunit a4	0	Atp6v0a4	Putative uncharacterized protein	PATH:04145	Phagosome	7.33106e-05	2.77069
ATP6V0A4	ATP6V0A4	ATPase, H+ transporting, lysosomal V0 subunit a4	0	Atp6v0a4	Putative uncharacterized protein	PATH:05110	Vibrio cholerae infection	0.549438	1.05295
ATP6V0A4	ATP6V0A4	ATPase, H+ transporting, lysosomal V0 subunit a4	0	Atp6v0a4	Putative uncharacterized protein	PATH:01100	Metabolic pathways	0.462625	1.02199
CXCL10	CXCL10	C-X-C motif chemokine ligand 10	3e-32	Cxcl10	C-X-C motif chemokine 10	PATH:04620	Toll-like receptor signaling pathway	0.000661846	2.8674
CXCL10	CXCL10	C-X-C motif chemokine ligand 10	3e-32	Cxcl10	C-X-C motif chemokine 10	PATH:04622	RIG-I-like receptor signaling pathway	0.262434	1.4868
CXCL10	CXCL10	C-X-C motif chemokine ligand 10	3e-32	Cxcl10	C-X-C motif chemokine 10	PATH:04060	Cytokine-cytokine receptor interaction	0.00480634	1.91606
CXCL10	CXCL10	C-X-C motif chemokine ligand 10	3e-32	Cxcl10	C-X-C motif chemokine 10	PATH:04623	Cytosolic DNA-sensing pathway	0.0401649	2.34171
CXCL10	CXCL10	C-X-C motif chemokine ligand 10	3e-32	Cxcl10	C-X-C motif chemokine 10	PATH:04062	Chemokine signaling pathway	0.0010927	2.32716
CXCL10	CXCL10	C-X-C motif chemokine ligand 10	3e-32	Cxcl10	C-X-C motif chemokine 10	PATH:04668	TNF signaling pathway	0.106628	1.67556
CXCL10	CXCL10	C-X-C motif chemokine ligand 10	3e-32	Cxcl10	C-X-C motif chemokine 10	PATH:05164	Influenza A	8.24998e-05	2.67624
PDE3B	PDE3B	phosphodiesterase 3B, cGMP-inhibited	0	Pde3b	cGMP-inhibited 3',5'-cyclic phosphodiesterase B	PATH:04914	Progesterone-mediated oocyte maturation	0.642018	0.911059
PDE3B	PDE3B	phosphodiesterase 3B, cGMP-inhibited	0	Pde3b	cGMP-inhibited 3',5'-cyclic phosphodiesterase B	PATH:04022	cGMP-PKG signaling pathway	0.370998	1.17493
PDE3B	PDE3B	phosphodiesterase 3B, cGMP-inhibited	0	Pde3b	cGMP-inhibited 3',5'-cyclic phosphodiesterase B	PATH:05032	Morphine addiction	0.490334	1.09234
PDE3B	PDE3B	phosphodiesterase 3B, cGMP-inhibited	0	Pde3b	cGMP-inhibited 3',5'-cyclic phosphodiesterase B	PATH:00230	Purine metabolism	0.30593	1.23757
PDE3B	PDE3B	phosphodiesterase 3B, cGMP-inhibited	0	Pde3b	cGMP-inhibited 3',5'-cyclic phosphodiesterase B	PATH:04910	Insulin signaling pathway	0.151531	1.49719
TIGIT	TIGIT	T cell immunoreceptor with Ig and ITIM domains	9e-56	Tigit	T-cell immunoreceptor with Ig and ITIM domains	PATH:04514	Cell adhesion molecules (CAMs)	0.000510423	2.63957
TLR10	TLR10	Toll-like receptor 10	0	Tlr1	Toll-like receptor	PATH:04620	Toll-like receptor signaling pathway	0.000661846	2.8674
TLR10	TLR10	Toll-like receptor 10	0	Tlr1	Toll-like receptor	PATH:05152	Tuberculosis	0.0172476	1.85698
PSPH	PSPH	PSPH	1e-123	Psph	Phosphoserine phosphatase	PATH:01200	Carbon metabolism	0.402089	1.18944
PSPH	PSPH	PSPH	1e-123	Psph	Phosphoserine phosphatase	PATH:00260	Glycine, serine and threonine metabolism	0.0219781	2.98743
PSPH	PSPH	PSPH	1e-123	Psph	Phosphoserine phosphatase	PATH:01230	Biosynthesis of amino acids	0.14352	1.75972
PSPH	PSPH	PSPH	1e-123	Psph	Phosphoserine phosphatase	PATH:01100	Metabolic pathways	0.462625	1.02199
DDX58	DDX58	DEAD (Asp-Glu-Ala-Asp) box polypeptide 58	0	Ddx58	Ddx58 protein	PATH:05161	Hepatitis B	0.188391	1.41787
DDX58	DDX58	DEAD (Asp-Glu-Ala-Asp) box polypeptide 58	0	Ddx58	Ddx58 protein	PATH:04622	RIG-I-like receptor signaling pathway	0.262434	1.4868
DDX58	DDX58	DEAD (Asp-Glu-Ala-Asp) box polypeptide 58	0	Ddx58	Ddx58 protein	PATH:05160	Hepatitis C	0.0177814	2.04653
DDX58	DDX58	DEAD (Asp-Glu-Ala-Asp) box polypeptide 58	0	Ddx58	Ddx58 protein	PATH:04623	Cytosolic DNA-sensing pathway	0.0401649	2.34171
DDX58	DDX58	DEAD (Asp-Glu-Ala-Asp) box polypeptide 58	0	Ddx58	Ddx58 protein	PATH:05169	Epstein-Barr virus infection	0.0379506	1.70427
DDX58	DDX58	DEAD (Asp-Glu-Ala-Asp) box polypeptide 58	0	Ddx58	Ddx58 protein	PATH:05168	Herpes simplex infection	0.003654	2.03442
DDX58	DDX58	DEAD (Asp-Glu-Ala-Asp) box polypeptide 58	0	Ddx58	Ddx58 protein	PATH:05162	Measles	0.0160802	2.07708
DDX58	DDX58	DEAD (Asp-Glu-Ala-Asp) box polypeptide 58	0	Ddx58	Ddx58 protein	PATH:04064	NF-kappa B signaling pathway	0.0384886	2.09445
DDX58	DDX58	DEAD (Asp-Glu-Ala-Asp) box polypeptide 58	0	Ddx58	Ddx58 protein	PATH:05164	Influenza A	8.24998e-05	2.67624
TLR7	TLR7	Toll-like receptor 7	0	Tlr7	Toll-like receptor 7	PATH:04620	Toll-like receptor signaling pathway	0.000661846	2.8674
TLR7	TLR7	Toll-like receptor 7	0	Tlr7	Toll-like receptor 7	PATH:05162	Measles	0.0160802	2.07708
TLR7	TLR7	Toll-like receptor 7	0	Tlr7	Toll-like receptor 7	PATH:05164	Influenza A	8.24998e-05	2.67624
TUBB3	TUBB3	tubulin, beta 3 class III	0	Tubb3	Tubulin beta 3	PATH:05130	Pathogenic Escherichia coli infection	0.0227314	2.67624
TUBB3	TUBB3	tubulin, beta 3 class III	0	Tubb3	Tubulin beta 3	PATH:04540	Gap junction	0.376592	1.2594
TUBB3	TUBB3	tubulin, beta 3 class III	0	Tubb3	Tubulin beta 3	PATH:04145	Phagosome	7.33106e-05	2.77069
B3GNT4	B3GNT4	UDP-GlcNAc:betaGal beta-1,3-N-acetylglucosaminyltransferase 4	1e-133	B3gnt4	UDP-GlcNAc:betaGal beta-1,3-N-acetylglucosaminyltransferase 4	PATH:00601	Glycosphingolipid biosynthesis - lacto and neolacto series	0.149447	2.37888
B3GNT4	B3GNT4	UDP-GlcNAc:betaGal beta-1,3-N-acetylglucosaminyltransferase 4	1e-133	B3gnt4	UDP-GlcNAc:betaGal beta-1,3-N-acetylglucosaminyltransferase 4	PATH:01100	Metabolic pathways	0.462625	1.02199
UPP1	UPP1	uridine phosphorylase 1	1e-150	Upp1	Uridine phosphorylase 1, isoform CRA_a	PATH:00983	Drug metabolism - other enzymes	0.412769	1.31081
UPP1	UPP1	uridine phosphorylase 1	1e-150	Upp1	Uridine phosphorylase 1, isoform CRA_a	PATH:01100	Metabolic pathways	0.462625	1.02199
UPP1	UPP1	uridine phosphorylase 1	1e-150	Upp1	Uridine phosphorylase 1, isoform CRA_a	PATH:00240	Pyrimidine metabolism	0.346309	1.27187
ASIP	ASIP	Agouti signaling protein	6e-45	a	Agouti-signaling protein	PATH:04916	Melanogenesis	0.847383	0.635937
LOC101119731	LOC101119731	signal transducer CD24-like	1e-10	CD24	Signal transducer CD24	PATH:04640	Hematopoietic cell lineage	0.00121559	2.92977
CLDN7	CLDN7	Claudin	9e-106	Cldn7	Cldn7 protein	PATH:05160	Hepatitis C	0.0177814	2.04653
CLDN7	CLDN7	Claudin	9e-106	Cldn7	Cldn7 protein	PATH:04514	Cell adhesion molecules (CAMs)	0.000510423	2.63957
CLDN7	CLDN7	Claudin	9e-106	Cldn7	Cldn7 protein	PATH:04530	Tight junction	0.479853	1.0782
CLDN7	CLDN7	Claudin	9e-106	Cldn7	Cldn7 protein	PATH:04670	Leukocyte transendothelial migration	0.533975	1.02767
PPA1	PPA1	pyrophosphatase (inorganic) 1	5e-151	Ppa1	Putative uncharacterized protein	PATH:00190	Oxidative phosphorylation	0.858932	0.673267
TRPM8	TRPM8	transient receptor potential cation channel, subfamily M, member 8	0	Trpm8	Transient receptor potential cation channel subfamily M member 8	PATH:04750	Inflammatory mediator regulation of TRP channels	0.299201	1.31464
PAX8	PAX8	paired box 8	0	Pax8	Paired box protein Pax-8	PATH:05200	Pathways in cancer	0.132874	1.33415
PAX8	PAX8	paired box 8	0	Pax8	Paired box protein Pax-8	PATH:05202	Transcriptional misregulation in cancer	0.160976	1.41944
PAX8	PAX8	paired box 8	0	Pax8	Paired box protein Pax-8	PATH:04918	Thyroid hormone synthesis	0.137521	1.78416
PAX8	PAX8	paired box 8	0	Pax8	Paired box protein Pax-8	PATH:05216	Thyroid cancer	0.182546	2.14099
PDE6C	PDE6C	phosphodiesterase 6C, cGMP-specific, cone, alpha prime	0	Pde6c	Cone cGMP-specific 3',5'-cyclic phosphodiesterase subunit alpha'	PATH:00230	Purine metabolism	0.30593	1.23757
AQP4	AQP4	Aquaporin 4 M23 isoform	3e-177	Aqp4	Aquaporin-4	PATH:04976	Bile secretion	0.0473144	2.00718
AQP4	AQP4	Aquaporin 4 M23 isoform	3e-177	Aqp4	Aquaporin-4	PATH:04962	Vasopressin-regulated water reabsorption	0.670854	0.873873
TF	TF	Transferrin	0	Trf	Serotransferrin	PATH:04066	HIF-1 signaling pathway	0.0104995	2.29392
TF	TF	Transferrin	0	Trf	Serotransferrin	PATH:04978	Mineral absorption	4.3209e-05	4.67125
CD74	CD74	CD74 molecule, major histocompatibility complex, class II invariant chain	3e-86	Cd74	H-2 class II histocompatibility antigen gamma chain	PATH:04612	Antigen processing and presentation	0.0445218	2.14099
CD74	CD74	CD74 molecule, major histocompatibility complex, class II invariant chain	3e-86	Cd74	H-2 class II histocompatibility antigen gamma chain	PATH:05152	Tuberculosis	0.0172476	1.85698
CD74	CD74	CD74 molecule, major histocompatibility complex, class II invariant chain	3e-86	Cd74	H-2 class II histocompatibility antigen gamma chain	PATH:05168	Herpes simplex infection	0.003654	2.03442
TLR5	TLR5	Putative surface protein	0	Tlr5	Toll-like receptor 5	PATH:04620	Toll-like receptor signaling pathway	0.000661846	2.8674
TLR5	TLR5	Putative surface protein	0	Tlr5	Toll-like receptor 5	PATH:05134	Legionellosis	0.0496837	2.08877
TLR5	TLR5	Putative surface protein	0	Tlr5	Toll-like receptor 5	PATH:05132	Salmonella infection	0.186181	1.54504
TLR5	TLR5	Putative surface protein	0	Tlr5	Toll-like receptor 5	PATH:05130	Pathogenic Escherichia coli infection	0.0227314	2.67624
TLR5	TLR5	Putative surface protein	0	Tlr5	Toll-like receptor 5	PATH:05321	Inflammatory bowel disease (IBD)	0.00653212	2.91953
PLA2R1	PLA2R1	phospholipase A2 receptor 1, 180kDa	0	Pla2r1	Secretory phospholipase A2 receptor	PATH:05152	Tuberculosis	0.0172476	1.85698
PLA2R1	PLA2R1	phospholipase A2 receptor 1, 180kDa	0	Pla2r1	Secretory phospholipase A2 receptor	PATH:04145	Phagosome	7.33106e-05	2.77069
HKDC1	HKDC1	hexokinase domain containing 1	0	Hkdc1	Putative hexokinase HKDC1	PATH:01200	Carbon metabolism	0.402089	1.18944
HKDC1	HKDC1	hexokinase domain containing 1	0	Hkdc1	Putative hexokinase HKDC1	PATH:00500	Starch and sucrose metabolism	0.0939959	2.18468
HKDC1	HKDC1	hexokinase domain containing 1	0	Hkdc1	Putative hexokinase HKDC1	PATH:00051	Fructose and mannose metabolism	0.626821	0.95155
HKDC1	HKDC1	hexokinase domain containing 1	0	Hkdc1	Putative hexokinase HKDC1	PATH:00052	Galactose metabolism	0.467904	1.29757
HKDC1	HKDC1	hexokinase domain containing 1	0	Hkdc1	Putative hexokinase HKDC1	PATH:04973	Carbohydrate digestion and absorption	0.176022	1.9031
HKDC1	HKDC1	hexokinase domain containing 1	0	Hkdc1	Putative hexokinase HKDC1	PATH:04066	HIF-1 signaling pathway	0.0104995	2.29392
HKDC1	HKDC1	hexokinase domain containing 1	0	Hkdc1	Putative hexokinase HKDC1	PATH:00010	Glycolysis / Gluconeogenesis	0.570337	1.01952
HKDC1	HKDC1	hexokinase domain containing 1	0	Hkdc1	Putative hexokinase HKDC1	PATH:00520	Amino sugar and nucleotide sugar metabolism	0.222285	1.71279
HKDC1	HKDC1	hexokinase domain containing 1	0	Hkdc1	Putative hexokinase HKDC1	PATH:04930	Type II diabetes mellitus	0.412769	1.31081
HKDC1	HKDC1	hexokinase domain containing 1	0	Hkdc1	Putative hexokinase HKDC1	PATH:04910	Insulin signaling pathway	0.151531	1.49719
HKDC1	HKDC1	hexokinase domain containing 1	0	Hkdc1	Putative hexokinase HKDC1	PATH:01100	Metabolic pathways	0.462625	1.02199
HKDC1	HKDC1	hexokinase domain containing 1	0	Hkdc1	Putative hexokinase HKDC1	PATH:00524	Butirosin and neomycin biosynthesis	0.0362536	8.56395
MX1	MX1	Mx1 protein	6e-66	Dnm2	Dynamin-2	PATH:05100	Bacterial invasion of epithelial cells	0.896996	0.515901
MX1	MX1	Mx1 protein	6e-66	Dnm2	Dynamin-2	PATH:04666	Fc gamma R-mediated phagocytosis	0.314694	1.32432
MX1	MX1	Mx1 protein	6e-66	Dnm2	Dynamin-2	PATH:05162	Measles	0.0160802	2.07708
MX1	MX1	Mx1 protein	6e-66	Dnm2	Dynamin-2	PATH:04721	Synaptic vesicle cycle	0.619845	0.944554
MX1	MX1	Mx1 protein	6e-66	Dnm2	Dynamin-2	PATH:04144	Endocytosis	0.767809	0.80792
MX1	MX1	Mx1 protein	6e-66	Dnm2	Dynamin-2	PATH:05164	Influenza A	8.24998e-05	2.67624
MX1	MX1	Mx1 protein	6e-66	Dnm2	Dynamin-2	PATH:04961	Endocrine and other factor-regulated calcium reabsorption	0.222285	1.71279
ACSM3	ACSM3	acyl-CoA synthetase medium-chain family member 3	0	Acsm3	Acyl-coenzyme A synthetase ACSM3, mitochondrial	PATH:00650	Butanoate metabolism	0.603129	0.995809
ACSM3	ACSM3	acyl-CoA synthetase medium-chain family member 3	0	Acsm3	Acyl-coenzyme A synthetase ACSM3, mitochondrial	PATH:01100	Metabolic pathways	0.462625	1.02199
CLCA2	CLCA2	chloride channel accessory 2	0	Clca5	Calcium-activated chloride channel regulator 2	PATH:04740	Olfactory transduction	1	0.0761015
CLCA2	CLCA2	chloride channel accessory 2	0	Clca5	Calcium-activated chloride channel regulator 2	PATH:04972	Pancreatic secretion	0.110558	1.66111
HCK	HCK	hemopoietic cell kinase	0	Hck	Tyrosine-protein kinase HCK	PATH:04666	Fc gamma R-mediated phagocytosis	0.314694	1.32432
HCK	HCK	hemopoietic cell kinase	0	Hck	Tyrosine-protein kinase HCK	PATH:04062	Chemokine signaling pathway	0.0010927	2.32716
SELP	SELP	P-selectin	0	Selp	P-selectin	PATH:04514	Cell adhesion molecules (CAMs)	0.000510423	2.63957
SELP	SELP	P-selectin	0	Selp	P-selectin	PATH:05144	Malaria	0.00178726	3.63564
SELP	SELP	P-selectin	0	Selp	P-selectin	PATH:05150	Staphylococcus aureus infection	3.04853e-05	4.48917
IQGAP3	IQGAP3	IQ motif containing GTPase activating protein 3	0	Iqgap3	IQ motif containing GTPase activating protein 3	PATH:04810	Regulation of actin cytoskeleton	0.378737	1.13681
VNN2	VNN2	Vanin 2	4e-175	Vnn1	Putative uncharacterized protein	PATH:00770	Pantothenate and CoA biosynthesis	0.224778	2.37888
ARC	ARC	activity-regulated cytoskeleton-associated protein	7e-179	Arc	Activity-regulated cytoskeleton-associated protein	PATH:05031	Amphetamine addiction	0.443414	1.18944
LOC101120118	LOC101120118	boLa class II histocompatibility antigen, DQB*0101 beta chain-like	2e-95	H2-Ab1	Major histocompatibility complex class II beta chain	PATH:05140	Leishmaniasis	0.00582209	2.7805
LOC101120118	LOC101120118	boLa class II histocompatibility antigen, DQB*0101 beta chain-like	2e-95	H2-Ab1	Major histocompatibility complex class II beta chain	PATH:04612	Antigen processing and presentation	0.0445218	2.14099
LOC101120118	LOC101120118	boLa class II histocompatibility antigen, DQB*0101 beta chain-like	2e-95	H2-Ab1	Major histocompatibility complex class II beta chain	PATH:05416	Viral myocarditis	0.00157941	2.98743
LOC101120118	LOC101120118	boLa class II histocompatibility antigen, DQB*0101 beta chain-like	2e-95	H2-Ab1	Major histocompatibility complex class II beta chain	PATH:04514	Cell adhesion molecules (CAMs)	0.000510423	2.63957
LOC101120118	LOC101120118	boLa class II histocompatibility antigen, DQB*0101 beta chain-like	2e-95	H2-Ab1	Major histocompatibility complex class II beta chain	PATH:05152	Tuberculosis	0.0172476	1.85698
LOC101120118	LOC101120118	boLa class II histocompatibility antigen, DQB*0101 beta chain-like	2e-95	H2-Ab1	Major histocompatibility complex class II beta chain	PATH:05145	Toxoplasmosis	0.0584842	1.73594
LOC101120118	LOC101120118	boLa class II histocompatibility antigen, DQB*0101 beta chain-like	2e-95	H2-Ab1	Major histocompatibility complex class II beta chain	PATH:05310	Asthma	0.0151682	3.82319
LOC101120118	LOC101120118	boLa class II histocompatibility antigen, DQB*0101 beta chain-like	2e-95	H2-Ab1	Major histocompatibility complex class II beta chain	PATH:05320	Autoimmune thyroid disease	0.00375673	3.21148
LOC101120118	LOC101120118	boLa class II histocompatibility antigen, DQB*0101 beta chain-like	2e-95	H2-Ab1	Major histocompatibility complex class II beta chain	PATH:04672	Intestinal immune network for IgA production	0.0137078	2.99738
LOC101120118	LOC101120118	boLa class II histocompatibility antigen, DQB*0101 beta chain-like	2e-95	H2-Ab1	Major histocompatibility complex class II beta chain	PATH:05321	Inflammatory bowel disease (IBD)	0.00653212	2.91953
LOC101120118	LOC101120118	boLa class II histocompatibility antigen, DQB*0101 beta chain-like	2e-95	H2-Ab1	Major histocompatibility complex class II beta chain	PATH:05166	HTLV-I infection	0.294869	1.19386
LOC101120118	LOC101120118	boLa class II histocompatibility antigen, DQB*0101 beta chain-like	2e-95	H2-Ab1	Major histocompatibility complex class II beta chain	PATH:05169	Epstein-Barr virus infection	0.0379506	1.70427
LOC101120118	LOC101120118	boLa class II histocompatibility antigen, DQB*0101 beta chain-like	2e-95	H2-Ab1	Major histocompatibility complex class II beta chain	PATH:05322	Systemic lupus erythematosus	0.023699	1.96006
LOC101120118	LOC101120118	boLa class II histocompatibility antigen, DQB*0101 beta chain-like	2e-95	H2-Ab1	Major histocompatibility complex class II beta chain	PATH:05332	Graft-versus-host disease	0.0094377	2.95309
LOC101120118	LOC101120118	boLa class II histocompatibility antigen, DQB*0101 beta chain-like	2e-95	H2-Ab1	Major histocompatibility complex class II beta chain	PATH:05323	Rheumatoid arthritis	0.000724586	2.96771
LOC101120118	LOC101120118	boLa class II histocompatibility antigen, DQB*0101 beta chain-like	2e-95	H2-Ab1	Major histocompatibility complex class II beta chain	PATH:05168	Herpes simplex infection	0.003654	2.03442
LOC101120118	LOC101120118	boLa class II histocompatibility antigen, DQB*0101 beta chain-like	2e-95	H2-Ab1	Major histocompatibility complex class II beta chain	PATH:05330	Allograft rejection	0.00275962	3.72346
LOC101120118	LOC101120118	boLa class II histocompatibility antigen, DQB*0101 beta chain-like	2e-95	H2-Ab1	Major histocompatibility complex class II beta chain	PATH:04145	Phagosome	7.33106e-05	2.77069
LOC101120118	LOC101120118	boLa class II histocompatibility antigen, DQB*0101 beta chain-like	2e-95	H2-Ab1	Major histocompatibility complex class II beta chain	PATH:04940	Type I diabetes mellitus	0.00651339	3.17183
LOC101120118	LOC101120118	boLa class II histocompatibility antigen, DQB*0101 beta chain-like	2e-95	H2-Ab1	Major histocompatibility complex class II beta chain	PATH:05150	Staphylococcus aureus infection	3.04853e-05	4.48917
LOC101120118	LOC101120118	boLa class II histocompatibility antigen, DQB*0101 beta chain-like	2e-95	H2-Ab1	Major histocompatibility complex class II beta chain	PATH:05164	Influenza A	8.24998e-05	2.67624
PTPRZ1	PTPRZ1	protein tyrosine phosphatase, receptor-type, Z polypeptide 1	0	Ptprz1	Ptprz1 protein	PATH:05120	Epithelial cell signaling in Helicobacter pylori infection	0.0256721	2.41238
CLDN3	CLDN3	Claudin	3e-99	Cldn3	Claudin-3	PATH:05160	Hepatitis C	0.0177814	2.04653
CLDN3	CLDN3	Claudin	3e-99	Cldn3	Claudin-3	PATH:04514	Cell adhesion molecules (CAMs)	0.000510423	2.63957
CLDN3	CLDN3	Claudin	3e-99	Cldn3	Claudin-3	PATH:04530	Tight junction	0.479853	1.0782
CLDN3	CLDN3	Claudin	3e-99	Cldn3	Claudin-3	PATH:04670	Leukocyte transendothelial migration	0.533975	1.02767
POP1	POP1	processing of precursor 1, ribonuclease P/MRP subunit (S. cerevisiae)	0	Pop1	Blood vessel epicardial substance	PATH:03008	Ribosome biogenesis in eukaryotes	0.972621	0.274486
POP1	POP1	processing of precursor 1, ribonuclease P/MRP subunit (S. cerevisiae)	0	Pop1	Blood vessel epicardial substance	PATH:03013	RNA transport	0.996978	0.244684
LOC101122294	LOC101122294	membrane cofactor protein-like	5e-72	Cd46	Membrane cofactor protein	PATH:04610	Complement and coagulation cascades	8.89796e-06	4.17754
LOC101122294	LOC101122294	membrane cofactor protein-like	5e-72	Cd46	Membrane cofactor protein	PATH:05162	Measles	0.0160802	2.07708
C5	C5	complement component 5	0	Hc	Complement C5	PATH:05133	Pertussis	0.0201314	2.37888
C5	C5	complement component 5	0	Hc	Complement C5	PATH:04610	Complement and coagulation cascades	8.89796e-06	4.17754
C5	C5	complement component 5	0	Hc	Complement C5	PATH:05020	Prion diseases	0.000262137	4.94074
C5	C5	complement component 5	0	Hc	Complement C5	PATH:05322	Systemic lupus erythematosus	0.023699	1.96006
C5	C5	complement component 5	0	Hc	Complement C5	PATH:05168	Herpes simplex infection	0.003654	2.03442
C5	C5	complement component 5	0	Hc	Complement C5	PATH:05150	Staphylococcus aureus infection	3.04853e-05	4.48917
HPN	HPN	hepsin	0	Hpn	Serine protease hepsin	PATH:05203	Viral carcinogenesis	0.487301	1.04671
PTPRN	PTPRN	protein tyrosine phosphatase, receptor type, N	0	Ptprn	Receptor-type tyrosine-protein phosphatase-like N	PATH:04940	Type I diabetes mellitus	0.00651339	3.17183
RRM2	RRM2	ribonucleotide reductase M2	8e-172	Rrm2	Ribonucleoside-diphosphate reductase subunit M2	PATH:00480	Glutathione metabolism	0.494649	1.14696
RRM2	RRM2	ribonucleotide reductase M2	8e-172	Rrm2	Ribonucleoside-diphosphate reductase subunit M2	PATH:04115	p53 signaling pathway	0.00317087	2.87206
RRM2	RRM2	ribonucleotide reductase M2	8e-172	Rrm2	Ribonucleoside-diphosphate reductase subunit M2	PATH:00230	Purine metabolism	0.30593	1.23757
RRM2	RRM2	ribonucleotide reductase M2	8e-172	Rrm2	Ribonucleoside-diphosphate reductase subunit M2	PATH:01100	Metabolic pathways	0.462625	1.02199
RRM2	RRM2	ribonucleotide reductase M2	8e-172	Rrm2	Ribonucleoside-diphosphate reductase subunit M2	PATH:00240	Pyrimidine metabolism	0.346309	1.27187
LOC101120029	LOC101120029	group XVI phospholipase A1/A2-like	2e-49	Pla2g16	HRAS-like suppressor 3	PATH:00564	Glycerophospholipid metabolism	0.680024	0.865046
LOC101120029	LOC101120029	group XVI phospholipase A1/A2-like	2e-49	Pla2g16	HRAS-like suppressor 3	PATH:00565	Ether lipid metabolism	0.203395	1.78416
LOC101120029	LOC101120029	group XVI phospholipase A1/A2-like	2e-49	Pla2g16	HRAS-like suppressor 3	PATH:04014	Ras signaling pathway	0.621816	0.93903
LOC101120029	LOC101120029	group XVI phospholipase A1/A2-like	2e-49	Pla2g16	HRAS-like suppressor 3	PATH:00591	Linoleic acid metabolism	0.321713	1.42733
LOC101120029	LOC101120029	group XVI phospholipase A1/A2-like	2e-49	Pla2g16	HRAS-like suppressor 3	PATH:00590	Arachidonic acid metabolism	0.0642197	1.96872
LOC101120029	LOC101120029	group XVI phospholipase A1/A2-like	2e-49	Pla2g16	HRAS-like suppressor 3	PATH:00592	alpha-Linolenic acid metabolism	0.0588364	2.95309
BAI1	BAI1	brain-specific angiogenesis inhibitor 1	1e-175	Bai1	Brain-specific angiogenesis inhibitor 1	PATH:04115	p53 signaling pathway	0.00317087	2.87206
PIK3AP1	PIK3AP1	phosphoinositide-3-kinase adaptor protein 1	0	Pik3ap1	Phosphoinositide 3-kinase adapter protein 1	PATH:04151	PI3K-Akt signaling pathway	0.170971	1.28093
PIK3AP1	PIK3AP1	phosphoinositide-3-kinase adaptor protein 1	0	Pik3ap1	Phosphoinositide 3-kinase adapter protein 1	PATH:04662	B cell receptor signaling pathway	0.296978	1.40854
MT2A	MT2A	Metallothionein-2	2e-11	Mt1	Metallothionein-1	PATH:04978	Mineral absorption	4.3209e-05	4.67125
LHB	LHB	Lutropin subunit beta	5e-52	Lhb	Lutropin subunit beta	PATH:04917	Prolactin signaling pathway	0.511407	1.08404
LHB	LHB	Lutropin subunit beta	5e-52	Lhb	Lutropin subunit beta	PATH:04912	GnRH signaling pathway	0.394119	1.20055
LHB	LHB	Lutropin subunit beta	5e-52	Lhb	Lutropin subunit beta	PATH:04913	Ovarian steroidogenesis	0.000923493	3.69136
LHB	LHB	Lutropin subunit beta	5e-52	Lhb	Lutropin subunit beta	PATH:04080	Neuroactive ligand-receptor interaction	0.24966	1.23222
MME	MME	membrane metallo-endopeptidase	0	Mme	Neprilysin	PATH:04640	Hematopoietic cell lineage	0.00121559	2.92977
MME	MME	membrane metallo-endopeptidase	0	Mme	Neprilysin	PATH:04614	Renin-angiotensin system	0.54041	1.33812
MME	MME	membrane metallo-endopeptidase	0	Mme	Neprilysin	PATH:04974	Protein digestion and absorption	0.802971	0.71966
MME	MME	membrane metallo-endopeptidase	0	Mme	Neprilysin	PATH:05010	Alzheimer's disease	0.68821	0.878354
LOC101109981	LOC101109981	ADP/ATP translocase 2-like	5e-154	Slc25a5	Solute carrier family 25 member 5	PATH:04020	Calcium signaling pathway	0.0396433	1.7266
LOC101109981	LOC101109981	ADP/ATP translocase 2-like	5e-154	Slc25a5	Solute carrier family 25 member 5	PATH:05016	Huntington's disease	0.13869	1.42056
LOC101109981	LOC101109981	ADP/ATP translocase 2-like	5e-154	Slc25a5	Solute carrier family 25 member 5	PATH:04022	cGMP-PKG signaling pathway	0.370998	1.17493
LOC101109981	LOC101109981	ADP/ATP translocase 2-like	5e-154	Slc25a5	Solute carrier family 25 member 5	PATH:05166	HTLV-I infection	0.294869	1.19386
LOC101109981	LOC101109981	ADP/ATP translocase 2-like	5e-154	Slc25a5	Solute carrier family 25 member 5	PATH:05012	Parkinson's disease	0.537396	1.01349
LOC101105609	LOC101105609	BOLA class I histocompatibility antigen, alpha chain BL3-6-like	4e-84	LOC676708	h-2 class I histocompatibility antigen, L-D alpha chain-like	PATH:04612	Antigen processing and presentation	0.0445218	2.14099
LOC101105609	LOC101105609	BOLA class I histocompatibility antigen, alpha chain BL3-6-like	4e-84	LOC676708	h-2 class I histocompatibility antigen, L-D alpha chain-like	PATH:05416	Viral myocarditis	0.00157941	2.98743
LOC101105609	LOC101105609	BOLA class I histocompatibility antigen, alpha chain BL3-6-like	4e-84	LOC676708	h-2 class I histocompatibility antigen, L-D alpha chain-like	PATH:04514	Cell adhesion molecules (CAMs)	0.000510423	2.63957
LOC101105609	LOC101105609	BOLA class I histocompatibility antigen, alpha chain BL3-6-like	4e-84	LOC676708	h-2 class I histocompatibility antigen, L-D alpha chain-like	PATH:04650	Natural killer cell mediated cytotoxicity	0.651622	0.904643
LOC101105609	LOC101105609	BOLA class I histocompatibility antigen, alpha chain BL3-6-like	4e-84	LOC676708	h-2 class I histocompatibility antigen, L-D alpha chain-like	PATH:05320	Autoimmune thyroid disease	0.00375673	3.21148
LOC101105609	LOC101105609	BOLA class I histocompatibility antigen, alpha chain BL3-6-like	4e-84	LOC676708	h-2 class I histocompatibility antigen, L-D alpha chain-like	PATH:05166	HTLV-I infection	0.294869	1.19386
LOC101105609	LOC101105609	BOLA class I histocompatibility antigen, alpha chain BL3-6-like	4e-84	LOC676708	h-2 class I histocompatibility antigen, L-D alpha chain-like	PATH:05169	Epstein-Barr virus infection	0.0379506	1.70427
LOC101105609	LOC101105609	BOLA class I histocompatibility antigen, alpha chain BL3-6-like	4e-84	LOC676708	h-2 class I histocompatibility antigen, L-D alpha chain-like	PATH:05332	Graft-versus-host disease	0.0094377	2.95309
LOC101105609	LOC101105609	BOLA class I histocompatibility antigen, alpha chain BL3-6-like	4e-84	LOC676708	h-2 class I histocompatibility antigen, L-D alpha chain-like	PATH:05168	Herpes simplex infection	0.003654	2.03442
LOC101105609	LOC101105609	BOLA class I histocompatibility antigen, alpha chain BL3-6-like	4e-84	LOC676708	h-2 class I histocompatibility antigen, L-D alpha chain-like	PATH:05330	Allograft rejection	0.00275962	3.72346
LOC101105609	LOC101105609	BOLA class I histocompatibility antigen, alpha chain BL3-6-like	4e-84	LOC676708	h-2 class I histocompatibility antigen, L-D alpha chain-like	PATH:05203	Viral carcinogenesis	0.487301	1.04671
LOC101105609	LOC101105609	BOLA class I histocompatibility antigen, alpha chain BL3-6-like	4e-84	LOC676708	h-2 class I histocompatibility antigen, L-D alpha chain-like	PATH:04940	Type I diabetes mellitus	0.00651339	3.17183
LOC101105609	LOC101105609	BOLA class I histocompatibility antigen, alpha chain BL3-6-like	4e-84	LOC676708	h-2 class I histocompatibility antigen, L-D alpha chain-like	PATH:04145	Phagosome	7.33106e-05	2.77069
LOC101105609	LOC101105609	BOLA class I histocompatibility antigen, alpha chain BL3-6-like	4e-84	LOC676708	h-2 class I histocompatibility antigen, L-D alpha chain-like	PATH:04144	Endocytosis	0.767809	0.80792
TNFRSF12A	TNFRSF12A	tumor necrosis factor receptor superfamily, member 12A	1e-42	Tnfrsf12a	Tumor necrosis factor receptor superfamily member 12A	PATH:04060	Cytokine-cytokine receptor interaction	0.00480634	1.91606
RBPJL	RBPJL	recombination signal binding protein for immunoglobulin kappa J region-like	0	Rbpjl	Recombining binding protein suppressor of hairless-like protein	PATH:04330	Notch signaling pathway	0.910897	0.411729
RBPJL	RBPJL	recombination signal binding protein for immunoglobulin kappa J region-like	0	Rbpjl	Recombining binding protein suppressor of hairless-like protein	PATH:05169	Epstein-Barr virus infection	0.0379506	1.70427
RBPJL	RBPJL	recombination signal binding protein for immunoglobulin kappa J region-like	0	Rbpjl	Recombining binding protein suppressor of hairless-like protein	PATH:05203	Viral carcinogenesis	0.487301	1.04671
KYNU	KYNU	kynureninase	0	Kynu	Kynureninase	PATH:00380	Tryptophan metabolism	0.388539	1.36659
KYNU	KYNU	kynureninase	0	Kynu	Kynureninase	PATH:01100	Metabolic pathways	0.462625	1.02199
NME5	NME5	NME/NM23 family member 5	1e-112	Nme5	Nucleoside diphosphate kinase homolog 5	PATH:00230	Purine metabolism	0.30593	1.23757
NME5	NME5	NME/NM23 family member 5	1e-112	Nme5	Nucleoside diphosphate kinase homolog 5	PATH:01100	Metabolic pathways	0.462625	1.02199
NME5	NME5	NME/NM23 family member 5	1e-112	Nme5	Nucleoside diphosphate kinase homolog 5	PATH:00240	Pyrimidine metabolism	0.346309	1.27187
GPT2	GPT2	glutamic pyruvate transaminase (alanine aminotransferase) 2	0	Gpt2	Alanine aminotransferase 2	PATH:01210	2-Oxocarboxylic acid metabolism	0.54041	1.33812
GPT2	GPT2	glutamic pyruvate transaminase (alanine aminotransferase) 2	0	Gpt2	Alanine aminotransferase 2	PATH:01200	Carbon metabolism	0.402089	1.18944
GPT2	GPT2	glutamic pyruvate transaminase (alanine aminotransferase) 2	0	Gpt2	Alanine aminotransferase 2	PATH:01230	Biosynthesis of amino acids	0.14352	1.75972
GPT2	GPT2	glutamic pyruvate transaminase (alanine aminotransferase) 2	0	Gpt2	Alanine aminotransferase 2	PATH:00250	Alanine, aspartate and glutamate metabolism	0.497124	1.22342
GPT2	GPT2	glutamic pyruvate transaminase (alanine aminotransferase) 2	0	Gpt2	Alanine aminotransferase 2	PATH:01100	Metabolic pathways	0.462625	1.02199
SERPINA1	SERPINA1	Alpha-1-antitrypsin transcript variant 1	2e-144	Serpina1d	Alpha-1-antitrypsin 1-4	PATH:04610	Complement and coagulation cascades	8.89796e-06	4.17754
FABP5	FABP5	Fatty acid binding protein 5	5e-59	Fabp5	Fatty acid-binding protein, epidermal	PATH:03320	PPAR signaling pathway	0.511407	1.08404
GABRA2	GABRA2	gamma-aminobutyric acid (GABA) A receptor, alpha 2	0	Gabra2	Gamma-aminobutyric acid receptor subunit alpha-2	PATH:04727	GABAergic synapse	0.634068	0.920855
GABRA2	GABRA2	gamma-aminobutyric acid (GABA) A receptor, alpha 2	0	Gabra2	Gamma-aminobutyric acid receptor subunit alpha-2	PATH:05032	Morphine addiction	0.490334	1.09234
GABRA2	GABRA2	gamma-aminobutyric acid (GABA) A receptor, alpha 2	0	Gabra2	Gamma-aminobutyric acid receptor subunit alpha-2	PATH:05033	Nicotine addiction	0.603129	0.995809
GABRA2	GABRA2	gamma-aminobutyric acid (GABA) A receptor, alpha 2	0	Gabra2	Gamma-aminobutyric acid receptor subunit alpha-2	PATH:04723	Retrograde endocannabinoid signaling	0.378168	1.22342
GABRA2	GABRA2	gamma-aminobutyric acid (GABA) A receptor, alpha 2	0	Gabra2	Gamma-aminobutyric acid receptor subunit alpha-2	PATH:04080	Neuroactive ligand-receptor interaction	0.24966	1.23222
IFIT1	IFIT1	interferon-induced protein with tetratricopeptide repeats 1	2e-132	Gm14446	Protein Gm14446	PATH:05160	Hepatitis C	0.0177814	2.04653
IFIT1	IFIT1	interferon-induced protein with tetratricopeptide repeats 1	2e-132	Gm14446	Protein Gm14446	PATH:05168	Herpes simplex infection	0.003654	2.03442
ABCG8	ABCG8	ATP-binding cassette, sub-family G (WHITE), member 8	0	Abcg8	ATP-binding cassette sub-family G member 8	PATH:04975	Fat digestion and absorption	0.158947	1.8144
ABCG8	ABCG8	ATP-binding cassette, sub-family G (WHITE), member 8	0	Abcg8	ATP-binding cassette sub-family G member 8	PATH:04976	Bile secretion	0.0473144	2.00718
ABCG8	ABCG8	ATP-binding cassette, sub-family G (WHITE), member 8	0	Abcg8	ATP-binding cassette sub-family G member 8	PATH:02010	ABC transporters	0.342114	1.38128
ITGA5	ITGA5	Integrin alpha 5	0	Itga5	Integrin alpha-5	PATH:05133	Pertussis	0.0201314	2.37888
ITGA5	ITGA5	Integrin alpha 5	0	Itga5	Integrin alpha-5	PATH:05131	Shigellosis	0.647605	0.904643
ITGA5	ITGA5	Integrin alpha 5	0	Itga5	Integrin alpha-5	PATH:05414	Dilated cardiomyopathy	0.145702	1.66521
ITGA5	ITGA5	Integrin alpha 5	0	Itga5	Integrin alpha-5	PATH:04512	ECM-receptor interaction	0.00594195	2.61676
ITGA5	ITGA5	Integrin alpha 5	0	Itga5	Integrin alpha-5	PATH:04810	Regulation of actin cytoskeleton	0.378737	1.13681
ITGA5	ITGA5	Integrin alpha 5	0	Itga5	Integrin alpha-5	PATH:05412	Arrhythmogenic right ventricular cardiomyopathy (ARVC)	0.0274287	2.37888
ITGA5	ITGA5	Integrin alpha 5	0	Itga5	Integrin alpha-5	PATH:04510	Focal adhesion	0.269526	1.25326
ITGA5	ITGA5	Integrin alpha 5	0	Itga5	Integrin alpha-5	PATH:04145	Phagosome	7.33106e-05	2.77069
ITGA5	ITGA5	Integrin alpha 5	0	Itga5	Integrin alpha-5	PATH:04640	Hematopoietic cell lineage	0.00121559	2.92977
ITGA5	ITGA5	Integrin alpha 5	0	Itga5	Integrin alpha-5	PATH:04151	PI3K-Akt signaling pathway	0.170971	1.28093
ITGA5	ITGA5	Integrin alpha 5	0	Itga5	Integrin alpha-5	PATH:05410	Hypertrophic cardiomyopathy (HCM)	0.0496837	2.08877
ITGA5	ITGA5	Integrin alpha 5	0	Itga5	Integrin alpha-5	PATH:05100	Bacterial invasion of epithelial cells	0.896996	0.515901
ITGA5	ITGA5	Integrin alpha 5	0	Itga5	Integrin alpha-5	PATH:05206	MicroRNAs in cancer	0.858932	0.673267
ITGA5	ITGA5	Integrin alpha 5	0	Itga5	Integrin alpha-5	PATH:05205	Proteoglycans in cancer	0.642187	0.92284
LOC101117691	LOC101117691	Metallothionein-1C	3e-11	Mt1	Metallothionein-1	PATH:04978	Mineral absorption	4.3209e-05	4.67125
AK7	AK7	adenylate kinase 7	0	Ak7	Adenylate kinase 7	PATH:00230	Purine metabolism	0.30593	1.23757
AK7	AK7	adenylate kinase 7	0	Ak7	Adenylate kinase 7	PATH:01100	Metabolic pathways	0.462625	1.02199
IL-1B	IL-1B	Interleukin-1 beta	1e-81	Il1b	Interleukin-1 beta	PATH:04620	Toll-like receptor signaling pathway	0.000661846	2.8674
IL-1B	IL-1B	Interleukin-1 beta	1e-81	Il1b	Interleukin-1 beta	PATH:05140	Leishmaniasis	0.00582209	2.7805
IL-1B	IL-1B	Interleukin-1 beta	1e-81	Il1b	Interleukin-1 beta	PATH:04621	NOD-like receptor signaling pathway	0.0284998	2.54016
IL-1B	IL-1B	Interleukin-1 beta	1e-81	Il1b	Interleukin-1 beta	PATH:04060	Cytokine-cytokine receptor interaction	0.00480634	1.91606
IL-1B	IL-1B	Interleukin-1 beta	1e-81	Il1b	Interleukin-1 beta	PATH:05142	Chagas disease (American trypanosomiasis)	0.0383231	1.9304
IL-1B	IL-1B	Interleukin-1 beta	1e-81	Il1b	Interleukin-1 beta	PATH:04623	Cytosolic DNA-sensing pathway	0.0401649	2.34171
IL-1B	IL-1B	Interleukin-1 beta	1e-81	Il1b	Interleukin-1 beta	PATH:05143	African trypanosomiasis	0.0294867	3.14851
IL-1B	IL-1B	Interleukin-1 beta	1e-81	Il1b	Interleukin-1 beta	PATH:05144	Malaria	0.00178726	3.63564
IL-1B	IL-1B	Interleukin-1 beta	1e-81	Il1b	Interleukin-1 beta	PATH:05146	Amoebiasis	0.2473	1.37023
IL-1B	IL-1B	Interleukin-1 beta	1e-81	Il1b	Interleukin-1 beta	PATH:05321	Inflammatory bowel disease (IBD)	0.00653212	2.91953
IL-1B	IL-1B	Interleukin-1 beta	1e-81	Il1b	Interleukin-1 beta	PATH:05020	Prion diseases	0.000262137	4.94074
IL-1B	IL-1B	Interleukin-1 beta	1e-81	Il1b	Interleukin-1 beta	PATH:05323	Rheumatoid arthritis	0.000724586	2.96771
IL-1B	IL-1B	Interleukin-1 beta	1e-81	Il1b	Interleukin-1 beta	PATH:05168	Herpes simplex infection	0.003654	2.03442
IL-1B	IL-1B	Interleukin-1 beta	1e-81	Il1b	Interleukin-1 beta	PATH:04750	Inflammatory mediator regulation of TRP channels	0.299201	1.31464
IL-1B	IL-1B	Interleukin-1 beta	1e-81	Il1b	Interleukin-1 beta	PATH:05162	Measles	0.0160802	2.07708
IL-1B	IL-1B	Interleukin-1 beta	1e-81	Il1b	Interleukin-1 beta	PATH:04668	TNF signaling pathway	0.106628	1.67556
IL-1B	IL-1B	Interleukin-1 beta	1e-81	Il1b	Interleukin-1 beta	PATH:04210	Apoptosis	0.129761	1.72263
IL-1B	IL-1B	Interleukin-1 beta	1e-81	Il1b	Interleukin-1 beta	PATH:04940	Type I diabetes mellitus	0.00651339	3.17183
IL-1B	IL-1B	Interleukin-1 beta	1e-81	Il1b	Interleukin-1 beta	PATH:04064	NF-kappa B signaling pathway	0.0384886	2.09445
IL-1B	IL-1B	Interleukin-1 beta	1e-81	Il1b	Interleukin-1 beta	PATH:05164	Influenza A	8.24998e-05	2.67624
IL-1B	IL-1B	Interleukin-1 beta	1e-81	Il1b	Interleukin-1 beta	PATH:04640	Hematopoietic cell lineage	0.00121559	2.92977
IL-1B	IL-1B	Interleukin-1 beta	1e-81	Il1b	Interleukin-1 beta	PATH:04010	MAPK signaling pathway	0.636219	0.930865
IL-1B	IL-1B	Interleukin-1 beta	1e-81	Il1b	Interleukin-1 beta	PATH:04380	Osteoclast differentiation	0.173517	1.48222
IL-1B	IL-1B	Interleukin-1 beta	1e-81	Il1b	Interleukin-1 beta	PATH:05133	Pertussis	0.0201314	2.37888
IL-1B	IL-1B	Interleukin-1 beta	1e-81	Il1b	Interleukin-1 beta	PATH:05134	Legionellosis	0.0496837	2.08877
IL-1B	IL-1B	Interleukin-1 beta	1e-81	Il1b	Interleukin-1 beta	PATH:05152	Tuberculosis	0.0172476	1.85698
IL-1B	IL-1B	Interleukin-1 beta	1e-81	Il1b	Interleukin-1 beta	PATH:05132	Salmonella infection	0.186181	1.54504
IL-1B	IL-1B	Interleukin-1 beta	1e-81	Il1b	Interleukin-1 beta	PATH:04932	Non-alcoholic fatty liver disease (NAFLD)	0.334899	1.2028
IL-1B	IL-1B	Interleukin-1 beta	1e-81	Il1b	Interleukin-1 beta	PATH:05332	Graft-versus-host disease	0.0094377	2.95309
IL-1B	IL-1B	Interleukin-1 beta	1e-81	Il1b	Interleukin-1 beta	PATH:05010	Alzheimer's disease	0.68821	0.878354
HK2	HK2	hexokinase 2	0	Hk2	Hexokinase-2	PATH:01200	Carbon metabolism	0.402089	1.18944
HK2	HK2	hexokinase 2	0	Hk2	Hexokinase-2	PATH:00500	Starch and sucrose metabolism	0.0939959	2.18468
HK2	HK2	hexokinase 2	0	Hk2	Hexokinase-2	PATH:00051	Fructose and mannose metabolism	0.626821	0.95155
HK2	HK2	hexokinase 2	0	Hk2	Hexokinase-2	PATH:00052	Galactose metabolism	0.467904	1.29757
HK2	HK2	hexokinase 2	0	Hk2	Hexokinase-2	PATH:04066	HIF-1 signaling pathway	0.0104995	2.29392
HK2	HK2	hexokinase 2	0	Hk2	Hexokinase-2	PATH:00010	Glycolysis / Gluconeogenesis	0.570337	1.01952
HK2	HK2	hexokinase 2	0	Hk2	Hexokinase-2	PATH:04973	Carbohydrate digestion and absorption	0.176022	1.9031
HK2	HK2	hexokinase 2	0	Hk2	Hexokinase-2	PATH:00520	Amino sugar and nucleotide sugar metabolism	0.222285	1.71279
HK2	HK2	hexokinase 2	0	Hk2	Hexokinase-2	PATH:04930	Type II diabetes mellitus	0.412769	1.31081
HK2	HK2	hexokinase 2	0	Hk2	Hexokinase-2	PATH:01100	Metabolic pathways	0.462625	1.02199
HK2	HK2	hexokinase 2	0	Hk2	Hexokinase-2	PATH:04910	Insulin signaling pathway	0.151531	1.49719
HK2	HK2	hexokinase 2	0	Hk2	Hexokinase-2	PATH:00524	Butirosin and neomycin biosynthesis	0.0362536	8.56395
SDR16C5	SDR16C5	Short chain dehydrogenase/reductase family 16C member 5	2e-142	Sdr16c5	Epidermal retinol dehydrogenase 2	PATH:00830	Retinol metabolism	0.893225	0.522192
SEMA7A	SEMA7A	semaphorin 7A, GPI membrane anchor (John Milton Hagen blood group)	0	Sema7a	Semaphorin-7A	PATH:04360	Axon guidance	0.591624	0.965859
BST1	BST1	bone marrow stromal cell antigen 1	7e-97	Bst1	ADP-ribosyl cyclase 2	PATH:04020	Calcium signaling pathway	0.0396433	1.7266
BST1	BST1	bone marrow stromal cell antigen 1	7e-97	Bst1	ADP-ribosyl cyclase 2	PATH:04970	Salivary secretion	0.00511712	2.67624
BST1	BST1	bone marrow stromal cell antigen 1	7e-97	Bst1	ADP-ribosyl cyclase 2	PATH:00760	Nicotinate and nicotinamide metabolism	0.04852	3.17183
BST1	BST1	bone marrow stromal cell antigen 1	7e-97	Bst1	ADP-ribosyl cyclase 2	PATH:04972	Pancreatic secretion	0.110558	1.66111
BST1	BST1	bone marrow stromal cell antigen 1	7e-97	Bst1	ADP-ribosyl cyclase 2	PATH:05169	Epstein-Barr virus infection	0.0379506	1.70427
BST1	BST1	bone marrow stromal cell antigen 1	7e-97	Bst1	ADP-ribosyl cyclase 2	PATH:01100	Metabolic pathways	0.462625	1.02199
CTH	CTH	cystathionase (cystathionine gamma-lyase)	0	Cth	Cystathionine gamma-lyase	PATH:00910	Nitrogen metabolism	0.0994611	2.91953
CTH	CTH	cystathionase (cystathionine gamma-lyase)	0	Cth	Cystathionine gamma-lyase	PATH:00450	Selenocompound metabolism	0.24122	1.83513
CTH	CTH	cystathionase (cystathionine gamma-lyase)	0	Cth	Cystathionine gamma-lyase	PATH:00270	Cysteine and methionine metabolism	0.00608793	3.56831
CTH	CTH	cystathionase (cystathionine gamma-lyase)	0	Cth	Cystathionine gamma-lyase	PATH:00260	Glycine, serine and threonine metabolism	0.0219781	2.98743
CTH	CTH	cystathionase (cystathionine gamma-lyase)	0	Cth	Cystathionine gamma-lyase	PATH:01230	Biosynthesis of amino acids	0.14352	1.75972
CTH	CTH	cystathionase (cystathionine gamma-lyase)	0	Cth	Cystathionine gamma-lyase	PATH:01100	Metabolic pathways	0.462625	1.02199
NTRK1	NTRK1	neurotrophic tyrosine kinase, receptor, type 1	0	Ntrk1	High affinity nerve growth factor receptor	PATH:05200	Pathways in cancer	0.132874	1.33415
NTRK1	NTRK1	neurotrophic tyrosine kinase, receptor, type 1	0	Ntrk1	High affinity nerve growth factor receptor	PATH:04010	MAPK signaling pathway	0.636219	0.930865
NTRK1	NTRK1	neurotrophic tyrosine kinase, receptor, type 1	0	Ntrk1	High affinity nerve growth factor receptor	PATH:05202	Transcriptional misregulation in cancer	0.160976	1.41944
NTRK1	NTRK1	neurotrophic tyrosine kinase, receptor, type 1	0	Ntrk1	High affinity nerve growth factor receptor	PATH:04750	Inflammatory mediator regulation of TRP channels	0.299201	1.31464
NTRK1	NTRK1	neurotrophic tyrosine kinase, receptor, type 1	0	Ntrk1	High affinity nerve growth factor receptor	PATH:04722	Neurotrophin signaling pathway	0.983618	0.324392
NTRK1	NTRK1	neurotrophic tyrosine kinase, receptor, type 1	0	Ntrk1	High affinity nerve growth factor receptor	PATH:05216	Thyroid cancer	0.182546	2.14099
NTRK1	NTRK1	neurotrophic tyrosine kinase, receptor, type 1	0	Ntrk1	High affinity nerve growth factor receptor	PATH:04210	Apoptosis	0.129761	1.72263
NTRK1	NTRK1	neurotrophic tyrosine kinase, receptor, type 1	0	Ntrk1	High affinity nerve growth factor receptor	PATH:04144	Endocytosis	0.767809	0.80792
PSMB9	PSMB9	proteasome (prosome, macropain) subunit, beta type, 9 (large multifunctional peptidase 2)	3e-99	Psmb9	Proteasome subunit beta type-9	PATH:03050	Proteasome	0.871788	0.486588
LOC101107908	LOC101107908	BOLA class I histocompatibility antigen, alpha chain BL3-7-like	9e-112	H2-T24	Protein H2-T24	PATH:04612	Antigen processing and presentation	0.0445218	2.14099
LOC101107908	LOC101107908	BOLA class I histocompatibility antigen, alpha chain BL3-7-like	9e-112	H2-T24	Protein H2-T24	PATH:05416	Viral myocarditis	0.00157941	2.98743
LOC101107908	LOC101107908	BOLA class I histocompatibility antigen, alpha chain BL3-7-like	9e-112	H2-T24	Protein H2-T24	PATH:04514	Cell adhesion molecules (CAMs)	0.000510423	2.63957
LOC101107908	LOC101107908	BOLA class I histocompatibility antigen, alpha chain BL3-7-like	9e-112	H2-T24	Protein H2-T24	PATH:04650	Natural killer cell mediated cytotoxicity	0.651622	0.904643
LOC101107908	LOC101107908	BOLA class I histocompatibility antigen, alpha chain BL3-7-like	9e-112	H2-T24	Protein H2-T24	PATH:05320	Autoimmune thyroid disease	0.00375673	3.21148
LOC101107908	LOC101107908	BOLA class I histocompatibility antigen, alpha chain BL3-7-like	9e-112	H2-T24	Protein H2-T24	PATH:05166	HTLV-I infection	0.294869	1.19386
LOC101107908	LOC101107908	BOLA class I histocompatibility antigen, alpha chain BL3-7-like	9e-112	H2-T24	Protein H2-T24	PATH:05169	Epstein-Barr virus infection	0.0379506	1.70427
LOC101107908	LOC101107908	BOLA class I histocompatibility antigen, alpha chain BL3-7-like	9e-112	H2-T24	Protein H2-T24	PATH:05332	Graft-versus-host disease	0.0094377	2.95309
LOC101107908	LOC101107908	BOLA class I histocompatibility antigen, alpha chain BL3-7-like	9e-112	H2-T24	Protein H2-T24	PATH:05168	Herpes simplex infection	0.003654	2.03442
LOC101107908	LOC101107908	BOLA class I histocompatibility antigen, alpha chain BL3-7-like	9e-112	H2-T24	Protein H2-T24	PATH:05330	Allograft rejection	0.00275962	3.72346
LOC101107908	LOC101107908	BOLA class I histocompatibility antigen, alpha chain BL3-7-like	9e-112	H2-T24	Protein H2-T24	PATH:05203	Viral carcinogenesis	0.487301	1.04671
LOC101107908	LOC101107908	BOLA class I histocompatibility antigen, alpha chain BL3-7-like	9e-112	H2-T24	Protein H2-T24	PATH:04940	Type I diabetes mellitus	0.00651339	3.17183
LOC101107908	LOC101107908	BOLA class I histocompatibility antigen, alpha chain BL3-7-like	9e-112	H2-T24	Protein H2-T24	PATH:04145	Phagosome	7.33106e-05	2.77069
LOC101107908	LOC101107908	BOLA class I histocompatibility antigen, alpha chain BL3-7-like	9e-112	H2-T24	Protein H2-T24	PATH:04144	Endocytosis	0.767809	0.80792
vHNF1	VHNF1	HNF-1 beta	0	Hnf1b	Hepatocyte nuclear factor 1-beta	PATH:04950	Maturity onset diabetes of the young	0.0904183	3.05855
ENPP3	ENPP3	ectonucleotide pyrophosphatase/phosphodiesterase 3	0	Enpp3	Enpp3 protein	PATH:00500	Starch and sucrose metabolism	0.0939959	2.18468
ENPP3	ENPP3	ectonucleotide pyrophosphatase/phosphodiesterase 3	0	Enpp3	Enpp3 protein	PATH:00740	Riboflavin metabolism	0.448247	1.78416
ENPP3	ENPP3	ectonucleotide pyrophosphatase/phosphodiesterase 3	0	Enpp3	Enpp3 protein	PATH:00760	Nicotinate and nicotinamide metabolism	0.04852	3.17183
ENPP3	ENPP3	ectonucleotide pyrophosphatase/phosphodiesterase 3	0	Enpp3	Enpp3 protein	PATH:00230	Purine metabolism	0.30593	1.23757
ENPP3	ENPP3	ectonucleotide pyrophosphatase/phosphodiesterase 3	0	Enpp3	Enpp3 protein	PATH:01100	Metabolic pathways	0.462625	1.02199
ENPP3	ENPP3	ectonucleotide pyrophosphatase/phosphodiesterase 3	0	Enpp3	Enpp3 protein	PATH:00770	Pantothenate and CoA biosynthesis	0.224778	2.37888
DNAH2	DNAH2	dynein, axonemal, heavy chain 2	0	Dnah2	Dynein heavy chain 2, axonemal	PATH:05016	Huntington's disease	0.13869	1.42056
COL4A1	COL4A1	collagen, type IV, alpha 1	0	Col4a1	Collagen alpha-1(IV) chain	PATH:05200	Pathways in cancer	0.132874	1.33415
COL4A1	COL4A1	collagen, type IV, alpha 1	0	Col4a1	Collagen alpha-1(IV) chain	PATH:04151	PI3K-Akt signaling pathway	0.170971	1.28093
COL4A1	COL4A1	collagen, type IV, alpha 1	0	Col4a1	Collagen alpha-1(IV) chain	PATH:05222	Small cell lung cancer	0.174175	1.57757
COL4A1	COL4A1	collagen, type IV, alpha 1	0	Col4a1	Collagen alpha-1(IV) chain	PATH:04512	ECM-receptor interaction	0.00594195	2.61676
COL4A1	COL4A1	collagen, type IV, alpha 1	0	Col4a1	Collagen alpha-1(IV) chain	PATH:05146	Amoebiasis	0.2473	1.37023
COL4A1	COL4A1	collagen, type IV, alpha 1	0	Col4a1	Collagen alpha-1(IV) chain	PATH:04510	Focal adhesion	0.269526	1.25326
COL4A1	COL4A1	collagen, type IV, alpha 1	0	Col4a1	Collagen alpha-1(IV) chain	PATH:04974	Protein digestion and absorption	0.802971	0.71966
LOC101118819	LOC101118819	P2X purinoceptor 6-like	4e-158	P2rx6	P2X purinoceptor 6	PATH:04020	Calcium signaling pathway	0.0396433	1.7266
LOC101118819	LOC101118819	P2X purinoceptor 6-like	4e-158	P2rx6	P2X purinoceptor 6	PATH:04080	Neuroactive ligand-receptor interaction	0.24966	1.23222
DMGDH	DMGDH	dimethylglycine dehydrogenase	0	Dmgdh	Dimethylglycine dehydrogenase, mitochondrial	PATH:00260	Glycine, serine and threonine metabolism	0.0219781	2.98743
DMGDH	DMGDH	dimethylglycine dehydrogenase	0	Dmgdh	Dimethylglycine dehydrogenase, mitochondrial	PATH:01100	Metabolic pathways	0.462625	1.02199
NOS1AP	NOS1AP	nitric oxide synthase 1 (neuronal) adaptor protein	0	Nos1ap	Uncharacterized protein	PATH:04713	Circadian entrainment	0.299051	1.3522
ARAF	ARAF	V-raf murine sarcoma 3611 viral oncogene-like protein	0	Araf	Serine/threonine-protein kinase A-Raf	PATH:05200	Pathways in cancer	0.132874	1.33415
ARAF	ARAF	V-raf murine sarcoma 3611 viral oncogene-like protein	0	Araf	Serine/threonine-protein kinase A-Raf	PATH:05160	Hepatitis C	0.0177814	2.04653
ARAF	ARAF	V-raf murine sarcoma 3611 viral oncogene-like protein	0	Araf	Serine/threonine-protein kinase A-Raf	PATH:05220	Chronic myeloid leukemia	0.858092	0.578646
ARAF	ARAF	V-raf murine sarcoma 3611 viral oncogene-like protein	0	Araf	Serine/threonine-protein kinase A-Raf	PATH:05221	Acute myeloid leukemia	0.516981	1.10741
ARAF	ARAF	V-raf murine sarcoma 3611 viral oncogene-like protein	0	Araf	Serine/threonine-protein kinase A-Raf	PATH:05223	Non-small cell lung cancer	0.691232	0.839603
ARAF	ARAF	V-raf murine sarcoma 3611 viral oncogene-like protein	0	Araf	Serine/threonine-protein kinase A-Raf	PATH:04068	FoxO signaling pathway	0.278834	1.31753
ARAF	ARAF	V-raf murine sarcoma 3611 viral oncogene-like protein	0	Araf	Serine/threonine-protein kinase A-Raf	PATH:04012	ErbB signaling pathway	0.566443	1.00752
ARAF	ARAF	V-raf murine sarcoma 3611 viral oncogene-like protein	0	Araf	Serine/threonine-protein kinase A-Raf	PATH:04730	Long-term depression	0.155863	1.71279
ARAF	ARAF	V-raf murine sarcoma 3611 viral oncogene-like protein	0	Araf	Serine/threonine-protein kinase A-Raf	PATH:05205	Proteoglycans in cancer	0.642187	0.92284
ARAF	ARAF	V-raf murine sarcoma 3611 viral oncogene-like protein	0	Araf	Serine/threonine-protein kinase A-Raf	PATH:05212	Pancreatic cancer	0.590619	0.988148
ARAF	ARAF	V-raf murine sarcoma 3611 viral oncogene-like protein	0	Araf	Serine/threonine-protein kinase A-Raf	PATH:05213	Endometrial cancer	0.670854	0.873873
ARAF	ARAF	V-raf murine sarcoma 3611 viral oncogene-like protein	0	Araf	Serine/threonine-protein kinase A-Raf	PATH:05210	Colorectal cancer	0.104133	1.94635
ARAF	ARAF	V-raf murine sarcoma 3611 viral oncogene-like protein	0	Araf	Serine/threonine-protein kinase A-Raf	PATH:04914	Progesterone-mediated oocyte maturation	0.642018	0.911059
ARAF	ARAF	V-raf murine sarcoma 3611 viral oncogene-like protein	0	Araf	Serine/threonine-protein kinase A-Raf	PATH:05211	Renal cell carcinoma	0.27099	1.46643
ARAF	ARAF	V-raf murine sarcoma 3611 viral oncogene-like protein	0	Araf	Serine/threonine-protein kinase A-Raf	PATH:04810	Regulation of actin cytoskeleton	0.378737	1.13681
ARAF	ARAF	V-raf murine sarcoma 3611 viral oncogene-like protein	0	Araf	Serine/threonine-protein kinase A-Raf	PATH:04910	Insulin signaling pathway	0.151531	1.49719
ARAF	ARAF	V-raf murine sarcoma 3611 viral oncogene-like protein	0	Araf	Serine/threonine-protein kinase A-Raf	PATH:05034	Alcoholism	0.921796	0.588184
ARAF	ARAF	V-raf murine sarcoma 3611 viral oncogene-like protein	0	Araf	Serine/threonine-protein kinase A-Raf	PATH:04270	Vascular smooth muscle contraction	0.378514	1.19895
ARAF	ARAF	V-raf murine sarcoma 3611 viral oncogene-like protein	0	Araf	Serine/threonine-protein kinase A-Raf	PATH:04650	Natural killer cell mediated cytotoxicity	0.651622	0.904643
ARAF	ARAF	V-raf murine sarcoma 3611 viral oncogene-like protein	0	Araf	Serine/threonine-protein kinase A-Raf	PATH:04726	Serotonergic synapse	0.147198	1.50774
ARAF	ARAF	V-raf murine sarcoma 3611 viral oncogene-like protein	0	Araf	Serine/threonine-protein kinase A-Raf	PATH:05219	Bladder cancer	0.0463208	2.74486
ARAF	ARAF	V-raf murine sarcoma 3611 viral oncogene-like protein	0	Araf	Serine/threonine-protein kinase A-Raf	PATH:05218	Melanoma	0.806073	0.658766
ARAF	ARAF	V-raf murine sarcoma 3611 viral oncogene-like protein	0	Araf	Serine/threonine-protein kinase A-Raf	PATH:04720	Long-term potentiation	0.638516	0.917566
ARAF	ARAF	V-raf murine sarcoma 3611 viral oncogene-like protein	0	Araf	Serine/threonine-protein kinase A-Raf	PATH:05215	Prostate cancer	0.575273	0.995809
ARAF	ARAF	V-raf murine sarcoma 3611 viral oncogene-like protein	0	Araf	Serine/threonine-protein kinase A-Raf	PATH:05214	Glioma	0.77029	0.713663
IDO1	IDO1	Indoleamine-pyrrole 2,3 dioxygenase	2e-159	Ido1	Indoleamine 2,3-dioxygenase 1	PATH:05143	African trypanosomiasis	0.0294867	3.14851
IDO1	IDO1	Indoleamine-pyrrole 2,3 dioxygenase	2e-159	Ido1	Indoleamine 2,3-dioxygenase 1	PATH:00380	Tryptophan metabolism	0.388539	1.36659
IDO1	IDO1	Indoleamine-pyrrole 2,3 dioxygenase	2e-159	Ido1	Indoleamine 2,3-dioxygenase 1	PATH:01100	Metabolic pathways	0.462625	1.02199
GRIA1	GRIA1	Glutamate receptor subunit AMPA1	0	Gria1	AMPA-selective glutamate receptor 1 flip type	PATH:04728	Dopaminergic synapse	0.436742	1.12684
GRIA1	GRIA1	Glutamate receptor subunit AMPA1	0	Gria1	AMPA-selective glutamate receptor 1 flip type	PATH:04713	Circadian entrainment	0.299051	1.3522
GRIA1	GRIA1	Glutamate receptor subunit AMPA1	0	Gria1	AMPA-selective glutamate receptor 1 flip type	PATH:05014	Amyotrophic lateral sclerosis (ALS)	0.173689	1.75491
GRIA1	GRIA1	Glutamate receptor subunit AMPA1	0	Gria1	AMPA-selective glutamate receptor 1 flip type	PATH:05033	Nicotine addiction	0.603129	0.995809
GRIA1	GRIA1	Glutamate receptor subunit AMPA1	0	Gria1	AMPA-selective glutamate receptor 1 flip type	PATH:04730	Long-term depression	0.155863	1.71279
GRIA1	GRIA1	Glutamate receptor subunit AMPA1	0	Gria1	AMPA-selective glutamate receptor 1 flip type	PATH:04724	Glutamatergic synapse	0.194	1.43798
GRIA1	GRIA1	Glutamate receptor subunit AMPA1	0	Gria1	AMPA-selective glutamate receptor 1 flip type	PATH:05031	Amphetamine addiction	0.443414	1.18944
GRIA1	GRIA1	Glutamate receptor subunit AMPA1	0	Gria1	AMPA-selective glutamate receptor 1 flip type	PATH:04723	Retrograde endocannabinoid signaling	0.378168	1.22342
GRIA1	GRIA1	Glutamate receptor subunit AMPA1	0	Gria1	AMPA-selective glutamate receptor 1 flip type	PATH:04080	Neuroactive ligand-receptor interaction	0.24966	1.23222
GRIA1	GRIA1	Glutamate receptor subunit AMPA1	0	Gria1	AMPA-selective glutamate receptor 1 flip type	PATH:04720	Long-term potentiation	0.638516	0.917566
DES	DES	desmin	0	Des	Desmin	PATH:05414	Dilated cardiomyopathy	0.145702	1.66521
DES	DES	desmin	0	Des	Desmin	PATH:05412	Arrhythmogenic right ventricular cardiomyopathy (ARVC)	0.0274287	2.37888
DES	DES	desmin	0	Des	Desmin	PATH:05410	Hypertrophic cardiomyopathy (HCM)	0.0496837	2.08877
MTHFD1L	MTHFD1L	methylenetetrahydrofolate dehydrogenase (NADP+ dependent) 1-like	0	Mthfd1l	Monofunctional C1-tetrahydrofolate synthase, mitochondrial	PATH:00630	Glyoxylate and dicarboxylate metabolism	0.452914	1.33812
MTHFD1L	MTHFD1L	methylenetetrahydrofolate dehydrogenase (NADP+ dependent) 1-like	0	Mthfd1l	Monofunctional C1-tetrahydrofolate synthase, mitochondrial	PATH:00670	One carbon pool by folate	0.617141	1.07049
MTHFD1L	MTHFD1L	methylenetetrahydrofolate dehydrogenase (NADP+ dependent) 1-like	0	Mthfd1l	Monofunctional C1-tetrahydrofolate synthase, mitochondrial	PATH:01100	Metabolic pathways	0.462625	1.02199
OXT	OXT	Oxytocin-neurophysin 1	3e-51	Oxt	Oxytocin-neurophysin 1	PATH:04921	Oxytocin signaling pathway	0.308772	1.25123
LRP2	LRP2	low density lipoprotein receptor-related protein 2	0	Lrp2	Low-density lipoprotein receptor-related protein 2	PATH:04340	Hedgehog signaling pathway	0.483288	1.16781
LRP2	LRP2	low density lipoprotein receptor-related protein 2	0	Lrp2	Low-density lipoprotein receptor-related protein 2	PATH:04918	Thyroid hormone synthesis	0.137521	1.78416
PLXNA4	PLXNA4	plexin A4	0	Plxna4	Plexin A4	PATH:04360	Axon guidance	0.591624	0.965859
MYL10	MYL10	myosin, light chain 10, regulatory	1e-82	Myl10	Myosin regulatory light chain 10	PATH:04810	Regulation of actin cytoskeleton	0.378737	1.13681
MYL10	MYL10	myosin, light chain 10, regulatory	1e-82	Myl10	Myosin regulatory light chain 10	PATH:04510	Focal adhesion	0.269526	1.25326
MYL10	MYL10	myosin, light chain 10, regulatory	1e-82	Myl10	Myosin regulatory light chain 10	PATH:04530	Tight junction	0.479853	1.0782
MYL10	MYL10	myosin, light chain 10, regulatory	1e-82	Myl10	Myosin regulatory light chain 10	PATH:04670	Leukocyte transendothelial migration	0.533975	1.02767
LOC101116343	LOC101116343	histone-lysine N-methyltransferase SETMAR-like	1e-38	SETMAR	cDNA FLJ54643, highly similar to Homo sapiens SET domain and mariner transposase fusion gene (SETMAR), mRNA	PATH:00310	Lysine degradation	0.91864	0.396479
GLUT-1	GLUT-1	Solute carrier family 2, facilitated glucose transporter member 1	0	Slc2a1	Solute carrier family 2, facilitated glucose transporter member 1	PATH:05200	Pathways in cancer	0.132874	1.33415
GLUT-1	GLUT-1	Solute carrier family 2, facilitated glucose transporter member 1	0	Slc2a1	Solute carrier family 2, facilitated glucose transporter member 1	PATH:05211	Renal cell carcinoma	0.27099	1.46643
GLUT-1	GLUT-1	Solute carrier family 2, facilitated glucose transporter member 1	0	Slc2a1	Solute carrier family 2, facilitated glucose transporter member 1	PATH:04919	Thyroid hormone signaling pathway	0.496232	1.07049
GLUT-1	GLUT-1	Solute carrier family 2, facilitated glucose transporter member 1	0	Slc2a1	Solute carrier family 2, facilitated glucose transporter member 1	PATH:04066	HIF-1 signaling pathway	0.0104995	2.29392
GLUT-1	GLUT-1	Solute carrier family 2, facilitated glucose transporter member 1	0	Slc2a1	Solute carrier family 2, facilitated glucose transporter member 1	PATH:05166	HTLV-I infection	0.294869	1.19386
GLUT-1	GLUT-1	Solute carrier family 2, facilitated glucose transporter member 1	0	Slc2a1	Solute carrier family 2, facilitated glucose transporter member 1	PATH:04920	Adipocytokine signaling pathway	0.228895	1.57426
GLUT-1	GLUT-1	Solute carrier family 2, facilitated glucose transporter member 1	0	Slc2a1	Solute carrier family 2, facilitated glucose transporter member 1	PATH:04976	Bile secretion	0.0473144	2.00718
GLUT-1	GLUT-1	Solute carrier family 2, facilitated glucose transporter member 1	0	Slc2a1	Solute carrier family 2, facilitated glucose transporter member 1	PATH:04911	Insulin secretion	0.583999	0.984362
LOC101123664	LOC101123664	fibrinogen gamma-B chain-like	0	Fgg	Putative uncharacterized protein	PATH:04611	Platelet activation	0.591624	0.965859
LOC101123664	LOC101123664	fibrinogen gamma-B chain-like	0	Fgg	Putative uncharacterized protein	PATH:04610	Complement and coagulation cascades	8.89796e-06	4.17754
LOC101123664	LOC101123664	fibrinogen gamma-B chain-like	0	Fgg	Putative uncharacterized protein	PATH:05150	Staphylococcus aureus infection	3.04853e-05	4.48917
TFPI	TFPI	tissue factor pathway inhibitor (lipoprotein-associated coagulation inhibitor)	1e-80	Tfpi	Tissue factor pathway inhibitor	PATH:04610	Complement and coagulation cascades	8.89796e-06	4.17754
TACR1	TACR1	tachykinin receptor 1	0	Tacr1	Substance-P receptor	PATH:04020	Calcium signaling pathway	0.0396433	1.7266
TACR1	TACR1	tachykinin receptor 1	0	Tacr1	Substance-P receptor	PATH:05162	Measles	0.0160802	2.07708
TACR1	TACR1	tachykinin receptor 1	0	Tacr1	Substance-P receptor	PATH:04080	Neuroactive ligand-receptor interaction	0.24966	1.23222
CD79A	CD79A	CD79a molecule, immunoglobulin-associated alpha	3e-85	Cd79a	B-cell antigen receptor complex-associated protein alpha chain	PATH:04662	B cell receptor signaling pathway	0.296978	1.40854
CD79A	CD79A	CD79a molecule, immunoglobulin-associated alpha	3e-85	Cd79a	B-cell antigen receptor complex-associated protein alpha chain	PATH:05340	Primary immunodeficiency	0.0120387	3.47187
A4GALT	A4GALT	alpha 1,4-galactosyltransferase	5e-154	A4galt	Alpha-1,4-galactosyltransferase	PATH:00603	Glycosphingolipid biosynthesis - globo series	0.175216	2.85465
A4GALT	A4GALT	alpha 1,4-galactosyltransferase	5e-154	A4galt	Alpha-1,4-galactosyltransferase	PATH:01100	Metabolic pathways	0.462625	1.02199
HIF1A	HIF1A	Hypoxia-inducible factor 1 alpha subunit	0	Hif1a	Putative uncharacterized protein	PATH:05200	Pathways in cancer	0.132874	1.33415
HIF1A	HIF1A	Hypoxia-inducible factor 1 alpha subunit	0	Hif1a	Putative uncharacterized protein	PATH:04150	mTOR signaling pathway	0.610265	0.958652
HIF1A	HIF1A	Hypoxia-inducible factor 1 alpha subunit	0	Hif1a	Putative uncharacterized protein	PATH:05211	Renal cell carcinoma	0.27099	1.46643
HIF1A	HIF1A	Hypoxia-inducible factor 1 alpha subunit	0	Hif1a	Putative uncharacterized protein	PATH:04919	Thyroid hormone signaling pathway	0.496232	1.07049
HIF1A	HIF1A	Hypoxia-inducible factor 1 alpha subunit	0	Hif1a	Putative uncharacterized protein	PATH:04066	HIF-1 signaling pathway	0.0104995	2.29392
HIF1A	HIF1A	Hypoxia-inducible factor 1 alpha subunit	0	Hif1a	Putative uncharacterized protein	PATH:05205	Proteoglycans in cancer	0.642187	0.92284
C4BPB	C4BPB	complement component 4 binding protein, beta	2e-41	C4BPB	C4b-binding protein beta chain	PATH:05133	Pertussis	0.0201314	2.37888
C4BPB	C4BPB	complement component 4 binding protein, beta	2e-41	C4BPB	C4b-binding protein beta chain	PATH:04610	Complement and coagulation cascades	8.89796e-06	4.17754
EIF2AK2	EIF2AK2	eukaryotic translation initiation factor 2-alpha kinase 2	3e-138	Eif2ak2	Interferon-induced, double-stranded RNA-activated protein kinase	PATH:05160	Hepatitis C	0.0177814	2.04653
EIF2AK2	EIF2AK2	eukaryotic translation initiation factor 2-alpha kinase 2	3e-138	Eif2ak2	Interferon-induced, double-stranded RNA-activated protein kinase	PATH:04141	Protein processing in endoplasmic reticulum	0.986592	0.367027
EIF2AK2	EIF2AK2	eukaryotic translation initiation factor 2-alpha kinase 2	3e-138	Eif2ak2	Interferon-induced, double-stranded RNA-activated protein kinase	PATH:05169	Epstein-Barr virus infection	0.0379506	1.70427
EIF2AK2	EIF2AK2	eukaryotic translation initiation factor 2-alpha kinase 2	3e-138	Eif2ak2	Interferon-induced, double-stranded RNA-activated protein kinase	PATH:05168	Herpes simplex infection	0.003654	2.03442
EIF2AK2	EIF2AK2	eukaryotic translation initiation factor 2-alpha kinase 2	3e-138	Eif2ak2	Interferon-induced, double-stranded RNA-activated protein kinase	PATH:05203	Viral carcinogenesis	0.487301	1.04671
EIF2AK2	EIF2AK2	eukaryotic translation initiation factor 2-alpha kinase 2	3e-138	Eif2ak2	Interferon-induced, double-stranded RNA-activated protein kinase	PATH:05162	Measles	0.0160802	2.07708
EIF2AK2	EIF2AK2	eukaryotic translation initiation factor 2-alpha kinase 2	3e-138	Eif2ak2	Interferon-induced, double-stranded RNA-activated protein kinase	PATH:05164	Influenza A	8.24998e-05	2.67624
CCL5	CCL5	chemokine (C-C motif) ligand 5	6e-36	Ccl5	C-C motif chemokine 5	PATH:04620	Toll-like receptor signaling pathway	0.000661846	2.8674
CCL5	CCL5	chemokine (C-C motif) ligand 5	6e-36	Ccl5	C-C motif chemokine 5	PATH:04621	NOD-like receptor signaling pathway	0.0284998	2.54016
CCL5	CCL5	chemokine (C-C motif) ligand 5	6e-36	Ccl5	C-C motif chemokine 5	PATH:05142	Chagas disease (American trypanosomiasis)	0.0383231	1.9304
CCL5	CCL5	chemokine (C-C motif) ligand 5	6e-36	Ccl5	C-C motif chemokine 5	PATH:04060	Cytokine-cytokine receptor interaction	0.00480634	1.91606
CCL5	CCL5	chemokine (C-C motif) ligand 5	6e-36	Ccl5	C-C motif chemokine 5	PATH:04623	Cytosolic DNA-sensing pathway	0.0401649	2.34171
CCL5	CCL5	chemokine (C-C motif) ligand 5	6e-36	Ccl5	C-C motif chemokine 5	PATH:05120	Epithelial cell signaling in Helicobacter pylori infection	0.0256721	2.41238
CCL5	CCL5	chemokine (C-C motif) ligand 5	6e-36	Ccl5	C-C motif chemokine 5	PATH:05020	Prion diseases	0.000262137	4.94074
CCL5	CCL5	chemokine (C-C motif) ligand 5	6e-36	Ccl5	C-C motif chemokine 5	PATH:05323	Rheumatoid arthritis	0.000724586	2.96771
CCL5	CCL5	chemokine (C-C motif) ligand 5	6e-36	Ccl5	C-C motif chemokine 5	PATH:05168	Herpes simplex infection	0.003654	2.03442
CCL5	CCL5	chemokine (C-C motif) ligand 5	6e-36	Ccl5	C-C motif chemokine 5	PATH:04062	Chemokine signaling pathway	0.0010927	2.32716
CCL5	CCL5	chemokine (C-C motif) ligand 5	6e-36	Ccl5	C-C motif chemokine 5	PATH:04668	TNF signaling pathway	0.106628	1.67556
CCL5	CCL5	chemokine (C-C motif) ligand 5	6e-36	Ccl5	C-C motif chemokine 5	PATH:05164	Influenza A	8.24998e-05	2.67624
ASGR2	ASGR2	asialoglycoprotein receptor 2	8e-114	Asgr2	Asialoglycoprotein receptor 2	PATH:04918	Thyroid hormone synthesis	0.137521	1.78416
GNG4	GNG4	guanine nucleotide binding protein (G protein), gamma 4	7e-37	Gng4	Guanine nucleotide-binding protein G(I)/G(S)/G(O) subunit gamma-4	PATH:04151	PI3K-Akt signaling pathway	0.170971	1.28093
GNG4	GNG4	guanine nucleotide binding protein (G protein), gamma 4	7e-37	Gng4	Guanine nucleotide-binding protein G(I)/G(S)/G(O) subunit gamma-4	PATH:04014	Ras signaling pathway	0.621816	0.93903
GNG4	GNG4	guanine nucleotide binding protein (G protein), gamma 4	7e-37	Gng4	Guanine nucleotide-binding protein G(I)/G(S)/G(O) subunit gamma-4	PATH:04728	Dopaminergic synapse	0.436742	1.12684
GNG4	GNG4	guanine nucleotide binding protein (G protein), gamma 4	7e-37	Gng4	Guanine nucleotide-binding protein G(I)/G(S)/G(O) subunit gamma-4	PATH:04727	GABAergic synapse	0.634068	0.920855
GNG4	GNG4	guanine nucleotide binding protein (G protein), gamma 4	7e-37	Gng4	Guanine nucleotide-binding protein G(I)/G(S)/G(O) subunit gamma-4	PATH:04713	Circadian entrainment	0.299051	1.3522
GNG4	GNG4	guanine nucleotide binding protein (G protein), gamma 4	7e-37	Gng4	Guanine nucleotide-binding protein G(I)/G(S)/G(O) subunit gamma-4	PATH:05032	Morphine addiction	0.490334	1.09234
GNG4	GNG4	guanine nucleotide binding protein (G protein), gamma 4	7e-37	Gng4	Guanine nucleotide-binding protein G(I)/G(S)/G(O) subunit gamma-4	PATH:04726	Serotonergic synapse	0.147198	1.50774
GNG4	GNG4	guanine nucleotide binding protein (G protein), gamma 4	7e-37	Gng4	Guanine nucleotide-binding protein G(I)/G(S)/G(O) subunit gamma-4	PATH:04725	Cholinergic synapse	0.883861	0.583906
GNG4	GNG4	guanine nucleotide binding protein (G protein), gamma 4	7e-37	Gng4	Guanine nucleotide-binding protein G(I)/G(S)/G(O) subunit gamma-4	PATH:04724	Glutamatergic synapse	0.194	1.43798
GNG4	GNG4	guanine nucleotide binding protein (G protein), gamma 4	7e-37	Gng4	Guanine nucleotide-binding protein G(I)/G(S)/G(O) subunit gamma-4	PATH:04723	Retrograde endocannabinoid signaling	0.378168	1.22342
GNG4	GNG4	guanine nucleotide binding protein (G protein), gamma 4	7e-37	Gng4	Guanine nucleotide-binding protein G(I)/G(S)/G(O) subunit gamma-4	PATH:04062	Chemokine signaling pathway	0.0010927	2.32716
GNG4	GNG4	guanine nucleotide binding protein (G protein), gamma 4	7e-37	Gng4	Guanine nucleotide-binding protein G(I)/G(S)/G(O) subunit gamma-4	PATH:05034	Alcoholism	0.921796	0.588184
ACTG2	ACTG2	actin, gamma 2, smooth muscle, enteric	0	Actg2	Actin, gamma-enteric smooth muscle	PATH:04270	Vascular smooth muscle contraction	0.378514	1.19895
GPX2	GPX2	glutathione peroxidase 2 (gastrointestinal)	3e-106	Gpx2	Glutathione peroxidase 2	PATH:00480	Glutathione metabolism	0.494649	1.14696
GPX2	GPX2	glutathione peroxidase 2 (gastrointestinal)	3e-106	Gpx2	Glutathione peroxidase 2	PATH:04918	Thyroid hormone synthesis	0.137521	1.78416
GPX2	GPX2	glutathione peroxidase 2 (gastrointestinal)	3e-106	Gpx2	Glutathione peroxidase 2	PATH:00590	Arachidonic acid metabolism	0.0642197	1.96872
KNG1	KNG1	kininogen 1	0	Kng1	Kininogen-1	PATH:04610	Complement and coagulation cascades	8.89796e-06	4.17754
B3GNT2	B3GNT2	UDP-GlcNAc:betaGal beta-1,3-N-acetylglucosaminyltransferase 2	0	B3gnt2	UDP-GlcNAc:betaGal beta-1,3-N-acetylglucosaminyltransferase 2, isoform CRA_a	PATH:00533	Glycosaminoglycan biosynthesis - keratan sulfate	0.518928	1.42733
B3GNT2	B3GNT2	UDP-GlcNAc:betaGal beta-1,3-N-acetylglucosaminyltransferase 2	0	B3gnt2	UDP-GlcNAc:betaGal beta-1,3-N-acetylglucosaminyltransferase 2, isoform CRA_a	PATH:00601	Glycosphingolipid biosynthesis - lacto and neolacto series	0.149447	2.37888
B3GNT2	B3GNT2	UDP-GlcNAc:betaGal beta-1,3-N-acetylglucosaminyltransferase 2	0	B3gnt2	UDP-GlcNAc:betaGal beta-1,3-N-acetylglucosaminyltransferase 2, isoform CRA_a	PATH:01100	Metabolic pathways	0.462625	1.02199
CXCL13	CXCL13	chemokine (C-X-C motif) ligand 13	1e-19	Cxcl13	C-X-C motif chemokine 13	PATH:04060	Cytokine-cytokine receptor interaction	0.00480634	1.91606
CXCL13	CXCL13	chemokine (C-X-C motif) ligand 13	1e-19	Cxcl13	C-X-C motif chemokine 13	PATH:04062	Chemokine signaling pathway	0.0010927	2.32716
IL13RA2	IL13RA2	interleukin 13 receptor, alpha 2	3e-122	Il13ra2	Interleukin-13 receptor subunit alpha-2	PATH:04630	Jak-STAT signaling pathway	0.626779	0.930865
KRT18	KRT18	keratin 18	0	Krt18	Keratin, type I cytoskeletal 18	PATH:05130	Pathogenic Escherichia coli infection	0.0227314	2.67624
RYR3	RYR3	ryanodine receptor 3	0	Ryr3	Ryanodine receptor 3	PATH:04020	Calcium signaling pathway	0.0396433	1.7266
RYR3	RYR3	ryanodine receptor 3	0	Ryr3	Ryanodine receptor 3	PATH:04970	Salivary secretion	0.00511712	2.67624
RYR3	RYR3	ryanodine receptor 3	0	Ryr3	Ryanodine receptor 3	PATH:04713	Circadian entrainment	0.299051	1.3522
RYR3	RYR3	ryanodine receptor 3	0	Ryr3	Ryanodine receptor 3	PATH:05010	Alzheimer's disease	0.68821	0.878354
RYR3	RYR3	ryanodine receptor 3	0	Ryr3	Ryanodine receptor 3	PATH:04921	Oxytocin signaling pathway	0.308772	1.25123
SEMA3A	SEMA3A	sema domain, immunoglobulin domain (Ig), short basic domain, secreted, (semaphorin) 3A	0	Sema3a	Semaphorin-3A	PATH:04360	Axon guidance	0.591624	0.965859
AVPR1A	AVPR1A	Vasopressin V1a receptor	0	Avpr1a	Vasopressin V1a receptor	PATH:04020	Calcium signaling pathway	0.0396433	1.7266
AVPR1A	AVPR1A	Vasopressin V1a receptor	0	Avpr1a	Vasopressin V1a receptor	PATH:04270	Vascular smooth muscle contraction	0.378514	1.19895
AVPR1A	AVPR1A	Vasopressin V1a receptor	0	Avpr1a	Vasopressin V1a receptor	PATH:04080	Neuroactive ligand-receptor interaction	0.24966	1.23222
PERP	PERP	PERP, TP53 apoptosis effector	1e-87	Perp	p53 apoptosis effector related to PMP-22	PATH:04115	p53 signaling pathway	0.00317087	2.87206
LOC443255	LOC443255	Calcipressin-1	6e-104	Rcan1	Down syndrome critical region homolog 1 (Human), isoform CRA_c	PATH:04919	Thyroid hormone signaling pathway	0.496232	1.07049
LOC443255	LOC443255	Calcipressin-1	6e-104	Rcan1	Down syndrome critical region homolog 1 (Human), isoform CRA_c	PATH:04921	Oxytocin signaling pathway	0.308772	1.25123
IBSP	IBSP	integrin-binding sialoprotein	7e-73	Ibsp	Putative uncharacterized protein	PATH:04151	PI3K-Akt signaling pathway	0.170971	1.28093
IBSP	IBSP	integrin-binding sialoprotein	7e-73	Ibsp	Putative uncharacterized protein	PATH:04512	ECM-receptor interaction	0.00594195	2.61676
IBSP	IBSP	integrin-binding sialoprotein	7e-73	Ibsp	Putative uncharacterized protein	PATH:04510	Focal adhesion	0.269526	1.25326
MT1A	MT1A	Metallothionein-1A	2e-11	Mt1	Metallothionein-1	PATH:04978	Mineral absorption	4.3209e-05	4.67125
HSD11K	HSD11K	11 beta-hydroxysteroid dehydrogenase type 2	7e-176	Hsd11b2	Corticosteroid 11-beta-dehydrogenase isozyme 2	PATH:00140	Steroid hormone biosynthesis	0.314517	1.37243
HSD11K	HSD11K	11 beta-hydroxysteroid dehydrogenase type 2	7e-176	Hsd11b2	Corticosteroid 11-beta-dehydrogenase isozyme 2	PATH:04960	Aldosterone-regulated sodium reabsorption	0.59086	1.01952
HSD11K	HSD11K	11 beta-hydroxysteroid dehydrogenase type 2	7e-176	Hsd11b2	Corticosteroid 11-beta-dehydrogenase isozyme 2	PATH:01100	Metabolic pathways	0.462625	1.02199
CLDN8	CLDN8	claudin 8	5e-117	Cldn8	Claudin-8	PATH:05160	Hepatitis C	0.0177814	2.04653
CLDN8	CLDN8	claudin 8	5e-117	Cldn8	Claudin-8	PATH:04514	Cell adhesion molecules (CAMs)	0.000510423	2.63957
CLDN8	CLDN8	claudin 8	5e-117	Cldn8	Claudin-8	PATH:04530	Tight junction	0.479853	1.0782
CLDN8	CLDN8	claudin 8	5e-117	Cldn8	Claudin-8	PATH:04670	Leukocyte transendothelial migration	0.533975	1.02767
PTGIS	PTGIS	prostaglandin I2 (prostacyclin) synthase	0	Ptgis	Prostacyclin synthase	PATH:00590	Arachidonic acid metabolism	0.0642197	1.96872
PTGIS	PTGIS	prostaglandin I2 (prostacyclin) synthase	0	Ptgis	Prostacyclin synthase	PATH:01100	Metabolic pathways	0.462625	1.02199
ITGA2	ITGA2	integrin, alpha 2 (CD49B, alpha 2 subunit of VLA-2 receptor)	0	Itga2	Integrin alpha-2	PATH:04611	Platelet activation	0.591624	0.965859
ITGA2	ITGA2	integrin, alpha 2 (CD49B, alpha 2 subunit of VLA-2 receptor)	0	Itga2	Integrin alpha-2	PATH:05200	Pathways in cancer	0.132874	1.33415
ITGA2	ITGA2	integrin, alpha 2 (CD49B, alpha 2 subunit of VLA-2 receptor)	0	Itga2	Integrin alpha-2	PATH:04640	Hematopoietic cell lineage	0.00121559	2.92977
ITGA2	ITGA2	integrin, alpha 2 (CD49B, alpha 2 subunit of VLA-2 receptor)	0	Itga2	Integrin alpha-2	PATH:04151	PI3K-Akt signaling pathway	0.170971	1.28093
ITGA2	ITGA2	integrin, alpha 2 (CD49B, alpha 2 subunit of VLA-2 receptor)	0	Itga2	Integrin alpha-2	PATH:05414	Dilated cardiomyopathy	0.145702	1.66521
ITGA2	ITGA2	integrin, alpha 2 (CD49B, alpha 2 subunit of VLA-2 receptor)	0	Itga2	Integrin alpha-2	PATH:05222	Small cell lung cancer	0.174175	1.57757
ITGA2	ITGA2	integrin, alpha 2 (CD49B, alpha 2 subunit of VLA-2 receptor)	0	Itga2	Integrin alpha-2	PATH:04810	Regulation of actin cytoskeleton	0.378737	1.13681
ITGA2	ITGA2	integrin, alpha 2 (CD49B, alpha 2 subunit of VLA-2 receptor)	0	Itga2	Integrin alpha-2	PATH:04512	ECM-receptor interaction	0.00594195	2.61676
ITGA2	ITGA2	integrin, alpha 2 (CD49B, alpha 2 subunit of VLA-2 receptor)	0	Itga2	Integrin alpha-2	PATH:05412	Arrhythmogenic right ventricular cardiomyopathy (ARVC)	0.0274287	2.37888
ITGA2	ITGA2	integrin, alpha 2 (CD49B, alpha 2 subunit of VLA-2 receptor)	0	Itga2	Integrin alpha-2	PATH:04510	Focal adhesion	0.269526	1.25326
ITGA2	ITGA2	integrin, alpha 2 (CD49B, alpha 2 subunit of VLA-2 receptor)	0	Itga2	Integrin alpha-2	PATH:05410	Hypertrophic cardiomyopathy (HCM)	0.0496837	2.08877
ITGA2	ITGA2	integrin, alpha 2 (CD49B, alpha 2 subunit of VLA-2 receptor)	0	Itga2	Integrin alpha-2	PATH:04145	Phagosome	7.33106e-05	2.77069
ITGA2	ITGA2	integrin, alpha 2 (CD49B, alpha 2 subunit of VLA-2 receptor)	0	Itga2	Integrin alpha-2	PATH:05205	Proteoglycans in cancer	0.642187	0.92284
LHCGR	LHCGR	Luteinizing hormone receptor A-form	0	Lhcgr	Lutropin-choriogonadotropic hormone receptor	PATH:04917	Prolactin signaling pathway	0.511407	1.08404
LHCGR	LHCGR	Luteinizing hormone receptor A-form	0	Lhcgr	Lutropin-choriogonadotropic hormone receptor	PATH:04020	Calcium signaling pathway	0.0396433	1.7266
LHCGR	LHCGR	Luteinizing hormone receptor A-form	0	Lhcgr	Lutropin-choriogonadotropic hormone receptor	PATH:04913	Ovarian steroidogenesis	0.000923493	3.69136
LHCGR	LHCGR	Luteinizing hormone receptor A-form	0	Lhcgr	Lutropin-choriogonadotropic hormone receptor	PATH:04080	Neuroactive ligand-receptor interaction	0.24966	1.23222
LDHA	LDHA	LDHA protein	0	Ldha	L-lactate dehydrogenase A chain	PATH:00270	Cysteine and methionine metabolism	0.00608793	3.56831
LDHA	LDHA	LDHA protein	0	Ldha	L-lactate dehydrogenase A chain	PATH:00640	Propanoate metabolism	0.77854	0.669059
LDHA	LDHA	LDHA protein	0	Ldha	L-lactate dehydrogenase A chain	PATH:04066	HIF-1 signaling pathway	0.0104995	2.29392
LDHA	LDHA	LDHA protein	0	Ldha	L-lactate dehydrogenase A chain	PATH:00010	Glycolysis / Gluconeogenesis	0.570337	1.01952
LDHA	LDHA	LDHA protein	0	Ldha	L-lactate dehydrogenase A chain	PATH:00620	Pyruvate metabolism	0.859569	0.509759
LDHA	LDHA	LDHA protein	0	Ldha	L-lactate dehydrogenase A chain	PATH:01100	Metabolic pathways	0.462625	1.02199
TIMP1	TIMP1	Metalloproteinase inhibitor 1	4e-79	Timp1	Metalloproteinase inhibitor 1	PATH:04066	HIF-1 signaling pathway	0.0104995	2.29392
SLC5A1	SLC5A1	Sodium/glucose cotransporter 1	0	Slc5a1	Sodium glucose cotransporter	PATH:04973	Carbohydrate digestion and absorption	0.176022	1.9031
SLC5A1	SLC5A1	Sodium/glucose cotransporter 1	0	Slc5a1	Sodium glucose cotransporter	PATH:04976	Bile secretion	0.0473144	2.00718
SLC5A1	SLC5A1	Sodium/glucose cotransporter 1	0	Slc5a1	Sodium glucose cotransporter	PATH:04978	Mineral absorption	4.3209e-05	4.67125
CCNA1	CCNA1	cyclin A1	0	Ccna1	Cyclin-A1	PATH:05200	Pathways in cancer	0.132874	1.33415
CCNA1	CCNA1	cyclin A1	0	Ccna1	Cyclin-A1	PATH:05161	Hepatitis B	0.188391	1.41787
CCNA1	CCNA1	cyclin A1	0	Ccna1	Cyclin-A1	PATH:04914	Progesterone-mediated oocyte maturation	0.642018	0.911059
CCNA1	CCNA1	cyclin A1	0	Ccna1	Cyclin-A1	PATH:05202	Transcriptional misregulation in cancer	0.160976	1.41944
CCNA1	CCNA1	cyclin A1	0	Ccna1	Cyclin-A1	PATH:05221	Acute myeloid leukemia	0.516981	1.10741
CCNA1	CCNA1	cyclin A1	0	Ccna1	Cyclin-A1	PATH:04110	Cell cycle	0.870915	0.634367
CCNA1	CCNA1	cyclin A1	0	Ccna1	Cyclin-A1	PATH:05169	Epstein-Barr virus infection	0.0379506	1.70427
CCNA1	CCNA1	cyclin A1	0	Ccna1	Cyclin-A1	PATH:05203	Viral carcinogenesis	0.487301	1.04671
LOC101117129	LOC101117129	inhibitor of carbonic anhydrase-like	0	1300017J02Rik	Protein 1300017J02Rik	PATH:04066	HIF-1 signaling pathway	0.0104995	2.29392
LOC101117129	LOC101117129	inhibitor of carbonic anhydrase-like	0	1300017J02Rik	Protein 1300017J02Rik	PATH:04978	Mineral absorption	4.3209e-05	4.67125
SOCS3	SOCS3	Suppressor of cytokine signaling 3	3e-119	Socs3	Suppressor of cytokine signaling 3	PATH:04917	Prolactin signaling pathway	0.511407	1.08404
SOCS3	SOCS3	Suppressor of cytokine signaling 3	3e-119	Socs3	Suppressor of cytokine signaling 3	PATH:04630	Jak-STAT signaling pathway	0.626779	0.930865
SOCS3	SOCS3	Suppressor of cytokine signaling 3	3e-119	Socs3	Suppressor of cytokine signaling 3	PATH:05160	Hepatitis C	0.0177814	2.04653
SOCS3	SOCS3	Suppressor of cytokine signaling 3	3e-119	Socs3	Suppressor of cytokine signaling 3	PATH:04380	Osteoclast differentiation	0.173517	1.48222
SOCS3	SOCS3	Suppressor of cytokine signaling 3	3e-119	Socs3	Suppressor of cytokine signaling 3	PATH:04932	Non-alcoholic fatty liver disease (NAFLD)	0.334899	1.2028
SOCS3	SOCS3	Suppressor of cytokine signaling 3	3e-119	Socs3	Suppressor of cytokine signaling 3	PATH:05168	Herpes simplex infection	0.003654	2.03442
SOCS3	SOCS3	Suppressor of cytokine signaling 3	3e-119	Socs3	Suppressor of cytokine signaling 3	PATH:04920	Adipocytokine signaling pathway	0.228895	1.57426
SOCS3	SOCS3	Suppressor of cytokine signaling 3	3e-119	Socs3	Suppressor of cytokine signaling 3	PATH:04930	Type II diabetes mellitus	0.412769	1.31081
SOCS3	SOCS3	Suppressor of cytokine signaling 3	3e-119	Socs3	Suppressor of cytokine signaling 3	PATH:04120	Ubiquitin mediated proteolysis	0.96718	0.431071
SOCS3	SOCS3	Suppressor of cytokine signaling 3	3e-119	Socs3	Suppressor of cytokine signaling 3	PATH:04668	TNF signaling pathway	0.106628	1.67556
SOCS3	SOCS3	Suppressor of cytokine signaling 3	3e-119	Socs3	Suppressor of cytokine signaling 3	PATH:04910	Insulin signaling pathway	0.151531	1.49719
SOCS3	SOCS3	Suppressor of cytokine signaling 3	3e-119	Socs3	Suppressor of cytokine signaling 3	PATH:05164	Influenza A	8.24998e-05	2.67624
RASSF6	RASSF6	Ras association (RalGDS/AF-6) domain family member 6	4e-144	Rassf6	Ras association (RalGDS/AF-6) domain family 6, isoform CRA_b	PATH:04390	Hippo signaling pathway	0.290539	1.27609
ATP2B2	ATP2B2	ATPase, Ca++ transporting, plasma membrane 2	0	Atp2b2	Plasma membrane calcium-ATPase 2	PATH:04020	Calcium signaling pathway	0.0396433	1.7266
ATP2B2	ATP2B2	ATPase, Ca++ transporting, plasma membrane 2	0	Atp2b2	Plasma membrane calcium-ATPase 2	PATH:04261	Adrenergic signaling in cardiomyocytes	0.569364	0.985981
ATP2B2	ATP2B2	ATPase, Ca++ transporting, plasma membrane 2	0	Atp2b2	Plasma membrane calcium-ATPase 2	PATH:04970	Salivary secretion	0.00511712	2.67624
ATP2B2	ATP2B2	ATPase, Ca++ transporting, plasma membrane 2	0	Atp2b2	Plasma membrane calcium-ATPase 2	PATH:04022	cGMP-PKG signaling pathway	0.370998	1.17493
ATP2B2	ATP2B2	ATPase, Ca++ transporting, plasma membrane 2	0	Atp2b2	Plasma membrane calcium-ATPase 2	PATH:04972	Pancreatic secretion	0.110558	1.66111
LOC101109657	LOC101109657	hypoxanthine-guanine phosphoribosyltransferase-like	2e-116	Hprt	Hypoxanthine-guanine phosphoribosyltransferase	PATH:00983	Drug metabolism - other enzymes	0.412769	1.31081
LOC101109657	LOC101109657	hypoxanthine-guanine phosphoribosyltransferase-like	2e-116	Hprt	Hypoxanthine-guanine phosphoribosyltransferase	PATH:00230	Purine metabolism	0.30593	1.23757
LOC101109657	LOC101109657	hypoxanthine-guanine phosphoribosyltransferase-like	2e-116	Hprt	Hypoxanthine-guanine phosphoribosyltransferase	PATH:01100	Metabolic pathways	0.462625	1.02199
UBE2C	UBE2C	ubiquitin-conjugating enzyme E2C	7e-102	Ube2c	Ubiquitin-conjugating enzyme E2C	PATH:04120	Ubiquitin mediated proteolysis	0.96718	0.431071
DNALI1	DNALI1	dynein, axonemal, light intermediate chain 1	2e-142	Dnali1	Dynein, axonemal, light intermediate polypeptide 1	PATH:05016	Huntington's disease	0.13869	1.42056
CYP19	CYP19	Aromatase	0	Cyp19a1	Aromatase	PATH:00140	Steroid hormone biosynthesis	0.314517	1.37243
CYP19	CYP19	Aromatase	0	Cyp19a1	Aromatase	PATH:04913	Ovarian steroidogenesis	0.000923493	3.69136
CYP19	CYP19	Aromatase	0	Cyp19a1	Aromatase	PATH:01100	Metabolic pathways	0.462625	1.02199
C1QC	C1QC	complement component 1, q subcomponent, C chain	8e-89	C1qc	Complement C1q subcomponent subunit C	PATH:05142	Chagas disease (American trypanosomiasis)	0.0383231	1.9304
C1QC	C1QC	complement component 1, q subcomponent, C chain	8e-89	C1qc	Complement C1q subcomponent subunit C	PATH:05133	Pertussis	0.0201314	2.37888
C1QC	C1QC	complement component 1, q subcomponent, C chain	8e-89	C1qc	Complement C1q subcomponent subunit C	PATH:04610	Complement and coagulation cascades	8.89796e-06	4.17754
C1QC	C1QC	complement component 1, q subcomponent, C chain	8e-89	C1qc	Complement C1q subcomponent subunit C	PATH:05020	Prion diseases	0.000262137	4.94074
C1QC	C1QC	complement component 1, q subcomponent, C chain	8e-89	C1qc	Complement C1q subcomponent subunit C	PATH:05322	Systemic lupus erythematosus	0.023699	1.96006
C1QC	C1QC	complement component 1, q subcomponent, C chain	8e-89	C1qc	Complement C1q subcomponent subunit C	PATH:05150	Staphylococcus aureus infection	3.04853e-05	4.48917
LOC101104844	LOC101104844	cytochrome c-like	6e-55	Cycs	Cytochrome c, somatic	PATH:05200	Pathways in cancer	0.132874	1.33415
LOC101104844	LOC101104844	cytochrome c-like	6e-55	Cycs	Cytochrome c, somatic	PATH:05416	Viral myocarditis	0.00157941	2.98743
LOC101104844	LOC101104844	cytochrome c-like	6e-55	Cycs	Cytochrome c, somatic	PATH:05210	Colorectal cancer	0.104133	1.94635
LOC101104844	LOC101104844	cytochrome c-like	6e-55	Cycs	Cytochrome c, somatic	PATH:05161	Hepatitis B	0.188391	1.41787
LOC101104844	LOC101104844	cytochrome c-like	6e-55	Cycs	Cytochrome c, somatic	PATH:05134	Legionellosis	0.0496837	2.08877
LOC101104844	LOC101104844	cytochrome c-like	6e-55	Cycs	Cytochrome c, somatic	PATH:05152	Tuberculosis	0.0172476	1.85698
LOC101104844	LOC101104844	cytochrome c-like	6e-55	Cycs	Cytochrome c, somatic	PATH:05222	Small cell lung cancer	0.174175	1.57757
LOC101104844	LOC101104844	cytochrome c-like	6e-55	Cycs	Cytochrome c, somatic	PATH:05145	Toxoplasmosis	0.0584842	1.73594
LOC101104844	LOC101104844	cytochrome c-like	6e-55	Cycs	Cytochrome c, somatic	PATH:05014	Amyotrophic lateral sclerosis (ALS)	0.173689	1.75491
LOC101104844	LOC101104844	cytochrome c-like	6e-55	Cycs	Cytochrome c, somatic	PATH:04932	Non-alcoholic fatty liver disease (NAFLD)	0.334899	1.2028
LOC101104844	LOC101104844	cytochrome c-like	6e-55	Cycs	Cytochrome c, somatic	PATH:05012	Parkinson's disease	0.537396	1.01349
LOC101104844	LOC101104844	cytochrome c-like	6e-55	Cycs	Cytochrome c, somatic	PATH:05168	Herpes simplex infection	0.003654	2.03442
LOC101104844	LOC101104844	cytochrome c-like	6e-55	Cycs	Cytochrome c, somatic	PATH:00920	Sulfur metabolism	0.0994611	2.91953
LOC101104844	LOC101104844	cytochrome c-like	6e-55	Cycs	Cytochrome c, somatic	PATH:05010	Alzheimer's disease	0.68821	0.878354
LOC101104844	LOC101104844	cytochrome c-like	6e-55	Cycs	Cytochrome c, somatic	PATH:04210	Apoptosis	0.129761	1.72263
LOC101104844	LOC101104844	cytochrome c-like	6e-55	Cycs	Cytochrome c, somatic	PATH:05164	Influenza A	8.24998e-05	2.67624
LOC101104844	LOC101104844	cytochrome c-like	6e-55	Cycs	Cytochrome c, somatic	PATH:04115	p53 signaling pathway	0.00317087	2.87206
LOC101104844	LOC101104844	cytochrome c-like	6e-55	Cycs	Cytochrome c, somatic	PATH:05016	Huntington's disease	0.13869	1.42056
DSC2	DSC2	desmocollin 2	0	Dsc2	Desmocollin-2	PATH:05412	Arrhythmogenic right ventricular cardiomyopathy (ARVC)	0.0274287	2.37888
CIITA	CIITA	class II, major histocompatibility complex, transactivator	0	Ciita	MHC class II transactivator	PATH:04612	Antigen processing and presentation	0.0445218	2.14099
CIITA	CIITA	class II, major histocompatibility complex, transactivator	0	Ciita	MHC class II transactivator	PATH:05152	Tuberculosis	0.0172476	1.85698
CIITA	CIITA	class II, major histocompatibility complex, transactivator	0	Ciita	MHC class II transactivator	PATH:05145	Toxoplasmosis	0.0584842	1.73594
CIITA	CIITA	class II, major histocompatibility complex, transactivator	0	Ciita	MHC class II transactivator	PATH:05340	Primary immunodeficiency	0.0120387	3.47187
CIITA	CIITA	class II, major histocompatibility complex, transactivator	0	Ciita	MHC class II transactivator	PATH:05164	Influenza A	8.24998e-05	2.67624
LOC101121431	LOC101121431	regulating synaptic membrane exocytosis protein 2-like	0	Rims2	Regulating synaptic membrane exocytosis 2	PATH:04911	Insulin secretion	0.583999	0.984362
LYZ	LYZ	Lysozyme	2e-59	Lyz2	Lysozyme C-2	PATH:04970	Salivary secretion	0.00511712	2.67624
LOC101110545	LOC101110545	HLA class II histocompatibility antigen, DO alpha chain-like	2e-95	H2-Oa	Histocompatibility 2, O region alpha locus	PATH:05140	Leishmaniasis	0.00582209	2.7805
LOC101110545	LOC101110545	HLA class II histocompatibility antigen, DO alpha chain-like	2e-95	H2-Oa	Histocompatibility 2, O region alpha locus	PATH:04612	Antigen processing and presentation	0.0445218	2.14099
LOC101110545	LOC101110545	HLA class II histocompatibility antigen, DO alpha chain-like	2e-95	H2-Oa	Histocompatibility 2, O region alpha locus	PATH:05416	Viral myocarditis	0.00157941	2.98743
LOC101110545	LOC101110545	HLA class II histocompatibility antigen, DO alpha chain-like	2e-95	H2-Oa	Histocompatibility 2, O region alpha locus	PATH:04514	Cell adhesion molecules (CAMs)	0.000510423	2.63957
LOC101110545	LOC101110545	HLA class II histocompatibility antigen, DO alpha chain-like	2e-95	H2-Oa	Histocompatibility 2, O region alpha locus	PATH:05152	Tuberculosis	0.0172476	1.85698
LOC101110545	LOC101110545	HLA class II histocompatibility antigen, DO alpha chain-like	2e-95	H2-Oa	Histocompatibility 2, O region alpha locus	PATH:05145	Toxoplasmosis	0.0584842	1.73594
LOC101110545	LOC101110545	HLA class II histocompatibility antigen, DO alpha chain-like	2e-95	H2-Oa	Histocompatibility 2, O region alpha locus	PATH:05310	Asthma	0.0151682	3.82319
LOC101110545	LOC101110545	HLA class II histocompatibility antigen, DO alpha chain-like	2e-95	H2-Oa	Histocompatibility 2, O region alpha locus	PATH:05320	Autoimmune thyroid disease	0.00375673	3.21148
LOC101110545	LOC101110545	HLA class II histocompatibility antigen, DO alpha chain-like	2e-95	H2-Oa	Histocompatibility 2, O region alpha locus	PATH:04672	Intestinal immune network for IgA production	0.0137078	2.99738
LOC101110545	LOC101110545	HLA class II histocompatibility antigen, DO alpha chain-like	2e-95	H2-Oa	Histocompatibility 2, O region alpha locus	PATH:05321	Inflammatory bowel disease (IBD)	0.00653212	2.91953
LOC101110545	LOC101110545	HLA class II histocompatibility antigen, DO alpha chain-like	2e-95	H2-Oa	Histocompatibility 2, O region alpha locus	PATH:05166	HTLV-I infection	0.294869	1.19386
LOC101110545	LOC101110545	HLA class II histocompatibility antigen, DO alpha chain-like	2e-95	H2-Oa	Histocompatibility 2, O region alpha locus	PATH:05322	Systemic lupus erythematosus	0.023699	1.96006
LOC101110545	LOC101110545	HLA class II histocompatibility antigen, DO alpha chain-like	2e-95	H2-Oa	Histocompatibility 2, O region alpha locus	PATH:05332	Graft-versus-host disease	0.0094377	2.95309
LOC101110545	LOC101110545	HLA class II histocompatibility antigen, DO alpha chain-like	2e-95	H2-Oa	Histocompatibility 2, O region alpha locus	PATH:05323	Rheumatoid arthritis	0.000724586	2.96771
LOC101110545	LOC101110545	HLA class II histocompatibility antigen, DO alpha chain-like	2e-95	H2-Oa	Histocompatibility 2, O region alpha locus	PATH:05168	Herpes simplex infection	0.003654	2.03442
LOC101110545	LOC101110545	HLA class II histocompatibility antigen, DO alpha chain-like	2e-95	H2-Oa	Histocompatibility 2, O region alpha locus	PATH:05330	Allograft rejection	0.00275962	3.72346
LOC101110545	LOC101110545	HLA class II histocompatibility antigen, DO alpha chain-like	2e-95	H2-Oa	Histocompatibility 2, O region alpha locus	PATH:04145	Phagosome	7.33106e-05	2.77069
LOC101110545	LOC101110545	HLA class II histocompatibility antigen, DO alpha chain-like	2e-95	H2-Oa	Histocompatibility 2, O region alpha locus	PATH:04940	Type I diabetes mellitus	0.00651339	3.17183
LOC101110545	LOC101110545	HLA class II histocompatibility antigen, DO alpha chain-like	2e-95	H2-Oa	Histocompatibility 2, O region alpha locus	PATH:05150	Staphylococcus aureus infection	3.04853e-05	4.48917
LOC101110545	LOC101110545	HLA class II histocompatibility antigen, DO alpha chain-like	2e-95	H2-Oa	Histocompatibility 2, O region alpha locus	PATH:05164	Influenza A	8.24998e-05	2.67624
LOC101117971	LOC101117971	c-C chemokine receptor type 1-like	2e-162	Ccr1	C-C chemokine receptor type 1	PATH:04060	Cytokine-cytokine receptor interaction	0.00480634	1.91606
LOC101117971	LOC101117971	c-C chemokine receptor type 1-like	2e-162	Ccr1	C-C chemokine receptor type 1	PATH:04062	Chemokine signaling pathway	0.0010927	2.32716
GPLD1	GPLD1	glycosylphosphatidylinositol specific phospholipase D1	0	Gpld1	Phosphatidylinositol-glycan-specific phospholipase D	PATH:00563	Glycosylphosphatidylinositol(GPI)-anchor biosynthesis	0.341904	1.71279
PIK3C2G	PIK3C2G	phosphatidylinositol-4-phosphate 3-kinase, catalytic subunit type 2 gamma	0	Pik3c2g	Phosphatidylinositol 3-kinase, C2 domain containing, gamma polypeptide	PATH:00562	Inositol phosphate metabolism	0.777881	0.701963
PIK3C2G	PIK3C2G	phosphatidylinositol-4-phosphate 3-kinase, catalytic subunit type 2 gamma	0	Pik3c2g	Phosphatidylinositol 3-kinase, C2 domain containing, gamma polypeptide	PATH:01100	Metabolic pathways	0.462625	1.02199
PIK3C2G	PIK3C2G	phosphatidylinositol-4-phosphate 3-kinase, catalytic subunit type 2 gamma	0	Pik3c2g	Phosphatidylinositol 3-kinase, C2 domain containing, gamma polypeptide	PATH:04070	Phosphatidylinositol signaling system	0.881124	0.542022
FLNC	FLNC	filamin C, gamma	0	Flnc	Filamin-C	PATH:04010	MAPK signaling pathway	0.636219	0.930865
FLNC	FLNC	filamin C, gamma	0	Flnc	Filamin-C	PATH:05132	Salmonella infection	0.186181	1.54504
FLNC	FLNC	filamin C, gamma	0	Flnc	Filamin-C	PATH:04510	Focal adhesion	0.269526	1.25326
FLNC	FLNC	filamin C, gamma	0	Flnc	Filamin-C	PATH:05205	Proteoglycans in cancer	0.642187	0.92284
LYN	LYN	V-yes-1 Yamaguchi sarcoma viral related oncogene protein-like protein	0	Lyn	Tyrosine-protein kinase Lyn	PATH:04611	Platelet activation	0.591624	0.965859
LYN	LYN	V-yes-1 Yamaguchi sarcoma viral related oncogene protein-like protein	0	Lyn	Tyrosine-protein kinase Lyn	PATH:05120	Epithelial cell signaling in Helicobacter pylori infection	0.0256721	2.41238
LYN	LYN	V-yes-1 Yamaguchi sarcoma viral related oncogene protein-like protein	0	Lyn	Tyrosine-protein kinase Lyn	PATH:04662	B cell receptor signaling pathway	0.296978	1.40854
LYN	LYN	V-yes-1 Yamaguchi sarcoma viral related oncogene protein-like protein	0	Lyn	Tyrosine-protein kinase Lyn	PATH:04730	Long-term depression	0.155863	1.71279
LYN	LYN	V-yes-1 Yamaguchi sarcoma viral related oncogene protein-like protein	0	Lyn	Tyrosine-protein kinase Lyn	PATH:04664	Fc epsilon RI signaling pathway	0.539349	1.04438
LYN	LYN	V-yes-1 Yamaguchi sarcoma viral related oncogene protein-like protein	0	Lyn	Tyrosine-protein kinase Lyn	PATH:05169	Epstein-Barr virus infection	0.0379506	1.70427
LYN	LYN	V-yes-1 Yamaguchi sarcoma viral related oncogene protein-like protein	0	Lyn	Tyrosine-protein kinase Lyn	PATH:04666	Fc gamma R-mediated phagocytosis	0.314694	1.32432
LYN	LYN	V-yes-1 Yamaguchi sarcoma viral related oncogene protein-like protein	0	Lyn	Tyrosine-protein kinase Lyn	PATH:04062	Chemokine signaling pathway	0.0010927	2.32716
LYN	LYN	V-yes-1 Yamaguchi sarcoma viral related oncogene protein-like protein	0	Lyn	Tyrosine-protein kinase Lyn	PATH:05203	Viral carcinogenesis	0.487301	1.04671
LYN	LYN	V-yes-1 Yamaguchi sarcoma viral related oncogene protein-like protein	0	Lyn	Tyrosine-protein kinase Lyn	PATH:04064	NF-kappa B signaling pathway	0.0384886	2.09445
NPL	NPL	N-acetylneuraminate pyruvate lyase (dihydrodipicolinate synthase)	2e-160	Npl	N-acetylneuraminate lyase	PATH:00520	Amino sugar and nucleotide sugar metabolism	0.222285	1.71279
PLA2G10	PLA2G10	phospholipase A2, group X	2e-50	Pla2g10	Putative uncharacterized protein	PATH:05145	Toxoplasmosis	0.0584842	1.73594
PLA2G10	PLA2G10	phospholipase A2, group X	2e-50	Pla2g10	Putative uncharacterized protein	PATH:00591	Linoleic acid metabolism	0.321713	1.42733
PLA2G10	PLA2G10	phospholipase A2, group X	2e-50	Pla2g10	Putative uncharacterized protein	PATH:04972	Pancreatic secretion	0.110558	1.66111
PLA2G10	PLA2G10	phospholipase A2, group X	2e-50	Pla2g10	Putative uncharacterized protein	PATH:00590	Arachidonic acid metabolism	0.0642197	1.96872
PLA2G10	PLA2G10	phospholipase A2, group X	2e-50	Pla2g10	Putative uncharacterized protein	PATH:04664	Fc epsilon RI signaling pathway	0.539349	1.04438
PLA2G10	PLA2G10	phospholipase A2, group X	2e-50	Pla2g10	Putative uncharacterized protein	PATH:04975	Fat digestion and absorption	0.158947	1.8144
PLA2G10	PLA2G10	phospholipase A2, group X	2e-50	Pla2g10	Putative uncharacterized protein	PATH:00592	alpha-Linolenic acid metabolism	0.0588364	2.95309
PLA2G10	PLA2G10	phospholipase A2, group X	2e-50	Pla2g10	Putative uncharacterized protein	PATH:04912	GnRH signaling pathway	0.394119	1.20055
PLA2G10	PLA2G10	phospholipase A2, group X	2e-50	Pla2g10	Putative uncharacterized protein	PATH:00564	Glycerophospholipid metabolism	0.680024	0.865046
PLA2G10	PLA2G10	phospholipase A2, group X	2e-50	Pla2g10	Putative uncharacterized protein	PATH:04010	MAPK signaling pathway	0.636219	0.930865
PLA2G10	PLA2G10	phospholipase A2, group X	2e-50	Pla2g10	Putative uncharacterized protein	PATH:00565	Ether lipid metabolism	0.203395	1.78416
PLA2G10	PLA2G10	phospholipase A2, group X	2e-50	Pla2g10	Putative uncharacterized protein	PATH:04270	Vascular smooth muscle contraction	0.378514	1.19895
PLA2G10	PLA2G10	phospholipase A2, group X	2e-50	Pla2g10	Putative uncharacterized protein	PATH:04014	Ras signaling pathway	0.621816	0.93903
PLA2G10	PLA2G10	phospholipase A2, group X	2e-50	Pla2g10	Putative uncharacterized protein	PATH:04726	Serotonergic synapse	0.147198	1.50774
PLA2G10	PLA2G10	phospholipase A2, group X	2e-50	Pla2g10	Putative uncharacterized protein	PATH:04370	VEGF signaling pathway	0.332177	1.33812
PLA2G10	PLA2G10	phospholipase A2, group X	2e-50	Pla2g10	Putative uncharacterized protein	PATH:04730	Long-term depression	0.155863	1.71279
PLA2G10	PLA2G10	phospholipase A2, group X	2e-50	Pla2g10	Putative uncharacterized protein	PATH:04724	Glutamatergic synapse	0.194	1.43798
PLA2G10	PLA2G10	phospholipase A2, group X	2e-50	Pla2g10	Putative uncharacterized protein	PATH:01100	Metabolic pathways	0.462625	1.02199
THBS4	THBS4	thrombospondin 4	0	Thbs4	Thrombospondin 4	PATH:04151	PI3K-Akt signaling pathway	0.170971	1.28093
THBS4	THBS4	thrombospondin 4	0	Thbs4	Thrombospondin 4	PATH:05144	Malaria	0.00178726	3.63564
THBS4	THBS4	thrombospondin 4	0	Thbs4	Thrombospondin 4	PATH:04512	ECM-receptor interaction	0.00594195	2.61676
THBS4	THBS4	thrombospondin 4	0	Thbs4	Thrombospondin 4	PATH:04510	Focal adhesion	0.269526	1.25326
THBS4	THBS4	thrombospondin 4	0	Thbs4	Thrombospondin 4	PATH:04145	Phagosome	7.33106e-05	2.77069
THBS4	THBS4	thrombospondin 4	0	Thbs4	Thrombospondin 4	PATH:04350	TGF-beta signaling pathway	0.881124	0.542022
LOC101112500	LOC101112500	adenosylhomocysteinase-like	0	Ahcy	Adenosylhomocysteinase	PATH:00450	Selenocompound metabolism	0.24122	1.83513
LOC101112500	LOC101112500	adenosylhomocysteinase-like	0	Ahcy	Adenosylhomocysteinase	PATH:00270	Cysteine and methionine metabolism	0.00608793	3.56831
LOC101112500	LOC101112500	adenosylhomocysteinase-like	0	Ahcy	Adenosylhomocysteinase	PATH:01100	Metabolic pathways	0.462625	1.02199
LOC101118415	LOC101118415	metalloreductase STEAP1-like	9e-166	Steap1	Metalloreductase STEAP1	PATH:04978	Mineral absorption	4.3209e-05	4.67125
LOC101122926	LOC101122926	NADH dehydrogenase [ubiquinone] 1 alpha subcomplex subunit 5-like	7e-54	Ndufa5	NADH dehydrogenase (Ubiquinone) 1 alpha subcomplex, 5, isoform CRA_a	PATH:00190	Oxidative phosphorylation	0.858932	0.673267
LOC101122926	LOC101122926	NADH dehydrogenase [ubiquinone] 1 alpha subcomplex subunit 5-like	7e-54	Ndufa5	NADH dehydrogenase (Ubiquinone) 1 alpha subcomplex, 5, isoform CRA_a	PATH:05016	Huntington's disease	0.13869	1.42056
LOC101122926	LOC101122926	NADH dehydrogenase [ubiquinone] 1 alpha subcomplex subunit 5-like	7e-54	Ndufa5	NADH dehydrogenase (Ubiquinone) 1 alpha subcomplex, 5, isoform CRA_a	PATH:05012	Parkinson's disease	0.537396	1.01349
LOC101122926	LOC101122926	NADH dehydrogenase [ubiquinone] 1 alpha subcomplex subunit 5-like	7e-54	Ndufa5	NADH dehydrogenase (Ubiquinone) 1 alpha subcomplex, 5, isoform CRA_a	PATH:04932	Non-alcoholic fatty liver disease (NAFLD)	0.334899	1.2028
LOC101122926	LOC101122926	NADH dehydrogenase [ubiquinone] 1 alpha subcomplex subunit 5-like	7e-54	Ndufa5	NADH dehydrogenase (Ubiquinone) 1 alpha subcomplex, 5, isoform CRA_a	PATH:05010	Alzheimer's disease	0.68821	0.878354
LOC101122926	LOC101122926	NADH dehydrogenase [ubiquinone] 1 alpha subcomplex subunit 5-like	7e-54	Ndufa5	NADH dehydrogenase (Ubiquinone) 1 alpha subcomplex, 5, isoform CRA_a	PATH:01100	Metabolic pathways	0.462625	1.02199
NOD2	NOD2	Caspase recruitment domain 15 protein	0	Nod2	CARD15 short isoform	PATH:04621	NOD-like receptor signaling pathway	0.0284998	2.54016
NOD2	NOD2	Caspase recruitment domain 15 protein	0	Nod2	CARD15 short isoform	PATH:05152	Tuberculosis	0.0172476	1.85698
NOD2	NOD2	Caspase recruitment domain 15 protein	0	Nod2	CARD15 short isoform	PATH:05131	Shigellosis	0.647605	0.904643
NOD2	NOD2	Caspase recruitment domain 15 protein	0	Nod2	CARD15 short isoform	PATH:05321	Inflammatory bowel disease (IBD)	0.00653212	2.91953
NOD2	NOD2	Caspase recruitment domain 15 protein	0	Nod2	CARD15 short isoform	PATH:04668	TNF signaling pathway	0.106628	1.67556
INSRR	INSRR	insulin receptor-related receptor	0	Insrr	Putative uncharacterized protein	PATH:04810	Regulation of actin cytoskeleton	0.378737	1.13681
INSRR	INSRR	insulin receptor-related receptor	0	Insrr	Putative uncharacterized protein	PATH:05215	Prostate cancer	0.575273	0.995809
SCARB1	SCARB1	scavenger receptor class B, member 1	0	Scarb1	Scavenger receptor class B, member 1, isoform CRA_a	PATH:05160	Hepatitis C	0.0177814	2.04653
SCARB1	SCARB1	scavenger receptor class B, member 1	0	Scarb1	Scavenger receptor class B, member 1, isoform CRA_a	PATH:04975	Fat digestion and absorption	0.158947	1.8144
SCARB1	SCARB1	scavenger receptor class B, member 1	0	Scarb1	Scavenger receptor class B, member 1, isoform CRA_a	PATH:04977	Vitamin digestion and absorption	0.721831	0.792959
SCARB1	SCARB1	scavenger receptor class B, member 1	0	Scarb1	Scavenger receptor class B, member 1, isoform CRA_a	PATH:04976	Bile secretion	0.0473144	2.00718
SCARB1	SCARB1	scavenger receptor class B, member 1	0	Scarb1	Scavenger receptor class B, member 1, isoform CRA_a	PATH:04913	Ovarian steroidogenesis	0.000923493	3.69136
SCARB1	SCARB1	scavenger receptor class B, member 1	0	Scarb1	Scavenger receptor class B, member 1, isoform CRA_a	PATH:04145	Phagosome	7.33106e-05	2.77069
CD40	CD40	CD40 molecule, TNF receptor superfamily member 5	7e-86	Cd40	Tumor necrosis factor receptor superfamily member 5	PATH:04620	Toll-like receptor signaling pathway	0.000661846	2.8674
CD40	CD40	CD40 molecule, TNF receptor superfamily member 5	7e-86	Cd40	Tumor necrosis factor receptor superfamily member 5	PATH:05416	Viral myocarditis	0.00157941	2.98743
CD40	CD40	CD40 molecule, TNF receptor superfamily member 5	7e-86	Cd40	Tumor necrosis factor receptor superfamily member 5	PATH:04060	Cytokine-cytokine receptor interaction	0.00480634	1.91606
CD40	CD40	CD40 molecule, TNF receptor superfamily member 5	7e-86	Cd40	Tumor necrosis factor receptor superfamily member 5	PATH:04514	Cell adhesion molecules (CAMs)	0.000510423	2.63957
CD40	CD40	CD40 molecule, TNF receptor superfamily member 5	7e-86	Cd40	Tumor necrosis factor receptor superfamily member 5	PATH:05202	Transcriptional misregulation in cancer	0.160976	1.41944
CD40	CD40	CD40 molecule, TNF receptor superfamily member 5	7e-86	Cd40	Tumor necrosis factor receptor superfamily member 5	PATH:05144	Malaria	0.00178726	3.63564
CD40	CD40	CD40 molecule, TNF receptor superfamily member 5	7e-86	Cd40	Tumor necrosis factor receptor superfamily member 5	PATH:05145	Toxoplasmosis	0.0584842	1.73594
CD40	CD40	CD40 molecule, TNF receptor superfamily member 5	7e-86	Cd40	Tumor necrosis factor receptor superfamily member 5	PATH:05310	Asthma	0.0151682	3.82319
CD40	CD40	CD40 molecule, TNF receptor superfamily member 5	7e-86	Cd40	Tumor necrosis factor receptor superfamily member 5	PATH:04672	Intestinal immune network for IgA production	0.0137078	2.99738
CD40	CD40	CD40 molecule, TNF receptor superfamily member 5	7e-86	Cd40	Tumor necrosis factor receptor superfamily member 5	PATH:05320	Autoimmune thyroid disease	0.00375673	3.21148
CD40	CD40	CD40 molecule, TNF receptor superfamily member 5	7e-86	Cd40	Tumor necrosis factor receptor superfamily member 5	PATH:05166	HTLV-I infection	0.294869	1.19386
CD40	CD40	CD40 molecule, TNF receptor superfamily member 5	7e-86	Cd40	Tumor necrosis factor receptor superfamily member 5	PATH:05340	Primary immunodeficiency	0.0120387	3.47187
CD40	CD40	CD40 molecule, TNF receptor superfamily member 5	7e-86	Cd40	Tumor necrosis factor receptor superfamily member 5	PATH:05322	Systemic lupus erythematosus	0.023699	1.96006
CD40	CD40	CD40 molecule, TNF receptor superfamily member 5	7e-86	Cd40	Tumor necrosis factor receptor superfamily member 5	PATH:05169	Epstein-Barr virus infection	0.0379506	1.70427
CD40	CD40	CD40 molecule, TNF receptor superfamily member 5	7e-86	Cd40	Tumor necrosis factor receptor superfamily member 5	PATH:05330	Allograft rejection	0.00275962	3.72346
CD40	CD40	CD40 molecule, TNF receptor superfamily member 5	7e-86	Cd40	Tumor necrosis factor receptor superfamily member 5	PATH:04064	NF-kappa B signaling pathway	0.0384886	2.09445
CHRND	CHRND	cholinergic receptor, nicotinic, delta (muscle)	4e-171	Chrnd	Acetylcholine receptor subunit delta	PATH:04080	Neuroactive ligand-receptor interaction	0.24966	1.23222
LOC101121856	LOC101121856	60S acidic ribosomal protein P1-like	5e-29	Gm13777	predicted gene 13777	PATH:03010	Ribosome	0.998519	0.27216
B3GALT5	B3GALT5	UDP-Gal:betaGlcNAc beta 1,3-galactosyltransferase, polypeptide 5	6e-126	B3galt5	Beta-1,3-galactosyltransferase 5	PATH:00603	Glycosphingolipid biosynthesis - globo series	0.175216	2.85465
B3GALT5	B3GALT5	UDP-Gal:betaGlcNAc beta 1,3-galactosyltransferase, polypeptide 5	6e-126	B3galt5	Beta-1,3-galactosyltransferase 5	PATH:00601	Glycosphingolipid biosynthesis - lacto and neolacto series	0.149447	2.37888
B3GALT5	B3GALT5	UDP-Gal:betaGlcNAc beta 1,3-galactosyltransferase, polypeptide 5	6e-126	B3galt5	Beta-1,3-galactosyltransferase 5	PATH:01100	Metabolic pathways	0.462625	1.02199
DCC	DCC	deleted in colorectal carcinoma	0	Dcc	Netrin receptor DCC	PATH:05200	Pathways in cancer	0.132874	1.33415
DCC	DCC	deleted in colorectal carcinoma	0	Dcc	Netrin receptor DCC	PATH:05210	Colorectal cancer	0.104133	1.94635
DCC	DCC	deleted in colorectal carcinoma	0	Dcc	Netrin receptor DCC	PATH:04360	Axon guidance	0.591624	0.965859
FCER2	FCER2	Fc fragment of IgE, low affinity II, receptor for (CD23)	1e-99	Fcer2a	Low affinity immunoglobulin epsilon Fc receptor	PATH:04640	Hematopoietic cell lineage	0.00121559	2.92977
FCER2	FCER2	Fc fragment of IgE, low affinity II, receptor for (CD23)	1e-99	Fcer2a	Low affinity immunoglobulin epsilon Fc receptor	PATH:05169	Epstein-Barr virus infection	0.0379506	1.70427
ATP2B3	ATP2B3	ATPase, Ca++ transporting, plasma membrane 3	0	Atp2b3	Protein Atp2b3	PATH:04020	Calcium signaling pathway	0.0396433	1.7266
ATP2B3	ATP2B3	ATPase, Ca++ transporting, plasma membrane 3	0	Atp2b3	Protein Atp2b3	PATH:04261	Adrenergic signaling in cardiomyocytes	0.569364	0.985981
ATP2B3	ATP2B3	ATPase, Ca++ transporting, plasma membrane 3	0	Atp2b3	Protein Atp2b3	PATH:04970	Salivary secretion	0.00511712	2.67624
ATP2B3	ATP2B3	ATPase, Ca++ transporting, plasma membrane 3	0	Atp2b3	Protein Atp2b3	PATH:04022	cGMP-PKG signaling pathway	0.370998	1.17493
ATP2B3	ATP2B3	ATPase, Ca++ transporting, plasma membrane 3	0	Atp2b3	Protein Atp2b3	PATH:04972	Pancreatic secretion	0.110558	1.66111
LAT2	LAT2	L-type amino acid transporter subunit LAT2	0	Slc7a8	Large neutral amino acids transporter small subunit 2	PATH:04974	Protein digestion and absorption	0.802971	0.71966
TAT	TAT	tyrosine aminotransferase	0	Tat	Tyrosine aminotransferase	PATH:00270	Cysteine and methionine metabolism	0.00608793	3.56831
TAT	TAT	tyrosine aminotransferase	0	Tat	Tyrosine aminotransferase	PATH:00130	Ubiquinone and other terpenoid-quinone biosynthesis	0.367148	2.37888
TAT	TAT	tyrosine aminotransferase	0	Tat	Tyrosine aminotransferase	PATH:00400	Phenylalanine, tyrosine and tryptophan biosynthesis	0.240112	4.28198
TAT	TAT	tyrosine aminotransferase	0	Tat	Tyrosine aminotransferase	PATH:01230	Biosynthesis of amino acids	0.14352	1.75972
TAT	TAT	tyrosine aminotransferase	0	Tat	Tyrosine aminotransferase	PATH:00360	Phenylalanine metabolism	0.25835	2.14099
TAT	TAT	tyrosine aminotransferase	0	Tat	Tyrosine aminotransferase	PATH:00350	Tyrosine metabolism	0.339425	1.49371
TAT	TAT	tyrosine aminotransferase	0	Tat	Tyrosine aminotransferase	PATH:01100	Metabolic pathways	0.462625	1.02199
CCND1	CCND1	Cyclin D1	7e-67	Ccnd1	Putative cyclin D1b	PATH:05200	Pathways in cancer	0.132874	1.33415
CCND1	CCND1	Cyclin D1	7e-67	Ccnd1	Putative cyclin D1b	PATH:05161	Hepatitis B	0.188391	1.41787
CCND1	CCND1	Cyclin D1	7e-67	Ccnd1	Putative cyclin D1b	PATH:05220	Chronic myeloid leukemia	0.858092	0.578646
CCND1	CCND1	Cyclin D1	7e-67	Ccnd1	Putative cyclin D1b	PATH:05221	Acute myeloid leukemia	0.516981	1.10741
CCND1	CCND1	Cyclin D1	7e-67	Ccnd1	Putative cyclin D1b	PATH:05222	Small cell lung cancer	0.174175	1.57757
CCND1	CCND1	Cyclin D1	7e-67	Ccnd1	Putative cyclin D1b	PATH:05223	Non-small cell lung cancer	0.691232	0.839603
CCND1	CCND1	Cyclin D1	7e-67	Ccnd1	Putative cyclin D1b	PATH:04110	Cell cycle	0.870915	0.634367
CCND1	CCND1	Cyclin D1	7e-67	Ccnd1	Putative cyclin D1b	PATH:05166	HTLV-I infection	0.294869	1.19386
CCND1	CCND1	Cyclin D1	7e-67	Ccnd1	Putative cyclin D1b	PATH:04068	FoxO signaling pathway	0.278834	1.31753
CCND1	CCND1	Cyclin D1	7e-67	Ccnd1	Putative cyclin D1b	PATH:04921	Oxytocin signaling pathway	0.308772	1.25123
CCND1	CCND1	Cyclin D1	7e-67	Ccnd1	Putative cyclin D1b	PATH:04390	Hippo signaling pathway	0.290539	1.27609
CCND1	CCND1	Cyclin D1	7e-67	Ccnd1	Putative cyclin D1b	PATH:05162	Measles	0.0160802	2.07708
CCND1	CCND1	Cyclin D1	7e-67	Ccnd1	Putative cyclin D1b	PATH:04115	p53 signaling pathway	0.00317087	2.87206
CCND1	CCND1	Cyclin D1	7e-67	Ccnd1	Putative cyclin D1b	PATH:05203	Viral carcinogenesis	0.487301	1.04671
CCND1	CCND1	Cyclin D1	7e-67	Ccnd1	Putative cyclin D1b	PATH:05206	MicroRNAs in cancer	0.858932	0.673267
CCND1	CCND1	Cyclin D1	7e-67	Ccnd1	Putative cyclin D1b	PATH:05205	Proteoglycans in cancer	0.642187	0.92284
CCND1	CCND1	Cyclin D1	7e-67	Ccnd1	Putative cyclin D1b	PATH:05212	Pancreatic cancer	0.590619	0.988148
CCND1	CCND1	Cyclin D1	7e-67	Ccnd1	Putative cyclin D1b	PATH:04917	Prolactin signaling pathway	0.511407	1.08404
CCND1	CCND1	Cyclin D1	7e-67	Ccnd1	Putative cyclin D1b	PATH:05213	Endometrial cancer	0.670854	0.873873
CCND1	CCND1	Cyclin D1	7e-67	Ccnd1	Putative cyclin D1b	PATH:05416	Viral myocarditis	0.00157941	2.98743
CCND1	CCND1	Cyclin D1	7e-67	Ccnd1	Putative cyclin D1b	PATH:05210	Colorectal cancer	0.104133	1.94635
CCND1	CCND1	Cyclin D1	7e-67	Ccnd1	Putative cyclin D1b	PATH:04919	Thyroid hormone signaling pathway	0.496232	1.07049
CCND1	CCND1	Cyclin D1	7e-67	Ccnd1	Putative cyclin D1b	PATH:04510	Focal adhesion	0.269526	1.25326
CCND1	CCND1	Cyclin D1	7e-67	Ccnd1	Putative cyclin D1b	PATH:04630	Jak-STAT signaling pathway	0.626779	0.930865
CCND1	CCND1	Cyclin D1	7e-67	Ccnd1	Putative cyclin D1b	PATH:04310	Wnt signaling pathway	0.711472	0.845127
CCND1	CCND1	Cyclin D1	7e-67	Ccnd1	Putative cyclin D1b	PATH:04151	PI3K-Akt signaling pathway	0.170971	1.28093
CCND1	CCND1	Cyclin D1	7e-67	Ccnd1	Putative cyclin D1b	PATH:05219	Bladder cancer	0.0463208	2.74486
CCND1	CCND1	Cyclin D1	7e-67	Ccnd1	Putative cyclin D1b	PATH:05218	Melanoma	0.806073	0.658766
CCND1	CCND1	Cyclin D1	7e-67	Ccnd1	Putative cyclin D1b	PATH:05216	Thyroid cancer	0.182546	2.14099
CCND1	CCND1	Cyclin D1	7e-67	Ccnd1	Putative cyclin D1b	PATH:05215	Prostate cancer	0.575273	0.995809
CCND1	CCND1	Cyclin D1	7e-67	Ccnd1	Putative cyclin D1b	PATH:05214	Glioma	0.77029	0.713663
SV2B	SV2B	synaptic vesicle glycoprotein 2B	0	Sv2b	Synaptic vesicle glycoprotein 2B	PATH:04512	ECM-receptor interaction	0.00594195	2.61676
PTGFR	PTGFR	Prostaglandin F2-alpha receptor	2e-149	Ptgfr	Prostaglandin F2-alpha receptor	PATH:04020	Calcium signaling pathway	0.0396433	1.7266
PTGFR	PTGFR	Prostaglandin F2-alpha receptor	2e-149	Ptgfr	Prostaglandin F2-alpha receptor	PATH:04080	Neuroactive ligand-receptor interaction	0.24966	1.23222
HOGA1	HOGA1	4-hydroxy-2-oxoglutarate aldolase 1	6e-166	Hoga1	4-hydroxy-2-oxoglutarate aldolase, mitochondrial	PATH:00630	Glyoxylate and dicarboxylate metabolism	0.452914	1.33812
HOGA1	HOGA1	4-hydroxy-2-oxoglutarate aldolase 1	6e-166	Hoga1	4-hydroxy-2-oxoglutarate aldolase, mitochondrial	PATH:00330	Arginine and proline metabolism	0.792402	0.679679
NR4A3	NR4A3	nuclear receptor subfamily 4, group A, member 3	0	Nr4a3	Nr4a3 protein	PATH:05202	Transcriptional misregulation in cancer	0.160976	1.41944
HSD3B1	HSD3B1	3beta-hydroxysteroid dehydrogenase/isomerase	7e-166	Hsd3b2	3 beta-hydroxysteroid dehydrogenase/Delta 5-->4-isomerase type 2	PATH:00140	Steroid hormone biosynthesis	0.314517	1.37243
HSD3B1	HSD3B1	3beta-hydroxysteroid dehydrogenase/isomerase	7e-166	Hsd3b2	3 beta-hydroxysteroid dehydrogenase/Delta 5-->4-isomerase type 2	PATH:04913	Ovarian steroidogenesis	0.000923493	3.69136
HSD3B1	HSD3B1	3beta-hydroxysteroid dehydrogenase/isomerase	7e-166	Hsd3b2	3 beta-hydroxysteroid dehydrogenase/Delta 5-->4-isomerase type 2	PATH:01100	Metabolic pathways	0.462625	1.02199
PTGS1	PTGS1	Prostaglandin G/H synthase 1	0	Ptgs1	Prostaglandin G/H synthase 1	PATH:04611	Platelet activation	0.591624	0.965859
PTGS1	PTGS1	Prostaglandin G/H synthase 1	0	Ptgs1	Prostaglandin G/H synthase 1	PATH:04726	Serotonergic synapse	0.147198	1.50774
PTGS1	PTGS1	Prostaglandin G/H synthase 1	0	Ptgs1	Prostaglandin G/H synthase 1	PATH:00590	Arachidonic acid metabolism	0.0642197	1.96872
PTGS1	PTGS1	Prostaglandin G/H synthase 1	0	Ptgs1	Prostaglandin G/H synthase 1	PATH:01100	Metabolic pathways	0.462625	1.02199
CA5A	CA5A	carbonic anhydrase VA, mitochondrial	4e-114	Car5a	Carbonic anhydrase 5A, mitochondrial	PATH:00910	Nitrogen metabolism	0.0994611	2.91953
EPHB1	EPHB1	EPH receptor B1	0	Ephb1	Putative uncharacterized protein	PATH:04360	Axon guidance	0.591624	0.965859
FCGR1A	FCGR1A	Fc fragment of IgG, high affinity Ia, receptor (CD64)	4e-124	Fcgr1	High affinity immunoglobulin gamma Fc receptor I	PATH:05140	Leishmaniasis	0.00582209	2.7805
FCGR1A	FCGR1A	Fc fragment of IgG, high affinity Ia, receptor (CD64)	4e-124	Fcgr1	High affinity immunoglobulin gamma Fc receptor I	PATH:04640	Hematopoietic cell lineage	0.00121559	2.92977
FCGR1A	FCGR1A	Fc fragment of IgG, high affinity Ia, receptor (CD64)	4e-124	Fcgr1	High affinity immunoglobulin gamma Fc receptor I	PATH:05202	Transcriptional misregulation in cancer	0.160976	1.41944
FCGR1A	FCGR1A	Fc fragment of IgG, high affinity Ia, receptor (CD64)	4e-124	Fcgr1	High affinity immunoglobulin gamma Fc receptor I	PATH:05152	Tuberculosis	0.0172476	1.85698
FCGR1A	FCGR1A	Fc fragment of IgG, high affinity Ia, receptor (CD64)	4e-124	Fcgr1	High affinity immunoglobulin gamma Fc receptor I	PATH:04380	Osteoclast differentiation	0.173517	1.48222
FCGR1A	FCGR1A	Fc fragment of IgG, high affinity Ia, receptor (CD64)	4e-124	Fcgr1	High affinity immunoglobulin gamma Fc receptor I	PATH:05322	Systemic lupus erythematosus	0.023699	1.96006
FCGR1A	FCGR1A	Fc fragment of IgG, high affinity Ia, receptor (CD64)	4e-124	Fcgr1	High affinity immunoglobulin gamma Fc receptor I	PATH:04666	Fc gamma R-mediated phagocytosis	0.314694	1.32432
FCGR1A	FCGR1A	Fc fragment of IgG, high affinity Ia, receptor (CD64)	4e-124	Fcgr1	High affinity immunoglobulin gamma Fc receptor I	PATH:05150	Staphylococcus aureus infection	3.04853e-05	4.48917
FCGR1A	FCGR1A	Fc fragment of IgG, high affinity Ia, receptor (CD64)	4e-124	Fcgr1	High affinity immunoglobulin gamma Fc receptor I	PATH:04145	Phagosome	7.33106e-05	2.77069
LOC101116286	LOC101116286	tubulin alpha-1D chain-like	0	Tuba1c	Tubulin alpha-1C chain	PATH:05130	Pathogenic Escherichia coli infection	0.0227314	2.67624
LOC101116286	LOC101116286	tubulin alpha-1D chain-like	0	Tuba1c	Tubulin alpha-1C chain	PATH:04540	Gap junction	0.376592	1.2594
LOC101116286	LOC101116286	tubulin alpha-1D chain-like	0	Tuba1c	Tubulin alpha-1C chain	PATH:04145	Phagosome	7.33106e-05	2.77069
CRB1	CRB1	crumbs homolog 1 (Drosophila)	0	Crb1	Protein crumbs homolog 1	PATH:04390	Hippo signaling pathway	0.290539	1.27609
TP73	TP73	tumor protein p73	0	Trp73	Tumor protein p73	PATH:04115	p53 signaling pathway	0.00317087	2.87206
TP73	TP73	tumor protein p73	0	Trp73	Tumor protein p73	PATH:04722	Neurotrophin signaling pathway	0.983618	0.324392
TP73	TP73	tumor protein p73	0	Trp73	Tumor protein p73	PATH:05162	Measles	0.0160802	2.07708
TP73	TP73	tumor protein p73	0	Trp73	Tumor protein p73	PATH:04390	Hippo signaling pathway	0.290539	1.27609
KIF5C	KIF5C	kinesin family member 5C	0	Kif5c	Kinesin heavy chain isoform 5C	PATH:04728	Dopaminergic synapse	0.436742	1.12684
WBSCR17	WBSCR17	Williams-Beuren syndrome chromosome region 17	0	Wbscr17	Putative polypeptide N-acetylgalactosaminyltransferase-like protein 3	PATH:00512	Mucin type O-Glycan biosynthesis	0.437682	1.38128
WBSCR17	WBSCR17	Williams-Beuren syndrome chromosome region 17	0	Wbscr17	Putative polypeptide N-acetylgalactosaminyltransferase-like protein 3	PATH:01100	Metabolic pathways	0.462625	1.02199
GNGT1	GNGT1	guanine nucleotide binding protein (G protein), gamma transducing activity polypeptide 1	2e-35	Gngt1	Guanine nucleotide-binding protein G(T) subunit gamma-T1	PATH:05032	Morphine addiction	0.490334	1.09234
GNGT1	GNGT1	guanine nucleotide binding protein (G protein), gamma transducing activity polypeptide 1	2e-35	Gngt1	Guanine nucleotide-binding protein G(T) subunit gamma-T1	PATH:04062	Chemokine signaling pathway	0.0010927	2.32716
GNGT1	GNGT1	guanine nucleotide binding protein (G protein), gamma transducing activity polypeptide 1	2e-35	Gngt1	Guanine nucleotide-binding protein G(T) subunit gamma-T1	PATH:05034	Alcoholism	0.921796	0.588184
GNGT1	GNGT1	guanine nucleotide binding protein (G protein), gamma transducing activity polypeptide 1	2e-35	Gngt1	Guanine nucleotide-binding protein G(T) subunit gamma-T1	PATH:04151	PI3K-Akt signaling pathway	0.170971	1.28093
GNGT1	GNGT1	guanine nucleotide binding protein (G protein), gamma transducing activity polypeptide 1	2e-35	Gngt1	Guanine nucleotide-binding protein G(T) subunit gamma-T1	PATH:04014	Ras signaling pathway	0.621816	0.93903
GNGT1	GNGT1	guanine nucleotide binding protein (G protein), gamma transducing activity polypeptide 1	2e-35	Gngt1	Guanine nucleotide-binding protein G(T) subunit gamma-T1	PATH:04728	Dopaminergic synapse	0.436742	1.12684
GNGT1	GNGT1	guanine nucleotide binding protein (G protein), gamma transducing activity polypeptide 1	2e-35	Gngt1	Guanine nucleotide-binding protein G(T) subunit gamma-T1	PATH:04727	GABAergic synapse	0.634068	0.920855
GNGT1	GNGT1	guanine nucleotide binding protein (G protein), gamma transducing activity polypeptide 1	2e-35	Gngt1	Guanine nucleotide-binding protein G(T) subunit gamma-T1	PATH:04744	Phototransduction	0.746081	0.738272
GNGT1	GNGT1	guanine nucleotide binding protein (G protein), gamma transducing activity polypeptide 1	2e-35	Gngt1	Guanine nucleotide-binding protein G(T) subunit gamma-T1	PATH:04726	Serotonergic synapse	0.147198	1.50774
GNGT1	GNGT1	guanine nucleotide binding protein (G protein), gamma transducing activity polypeptide 1	2e-35	Gngt1	Guanine nucleotide-binding protein G(T) subunit gamma-T1	PATH:04713	Circadian entrainment	0.299051	1.3522
GNGT1	GNGT1	guanine nucleotide binding protein (G protein), gamma transducing activity polypeptide 1	2e-35	Gngt1	Guanine nucleotide-binding protein G(T) subunit gamma-T1	PATH:04725	Cholinergic synapse	0.883861	0.583906
GNGT1	GNGT1	guanine nucleotide binding protein (G protein), gamma transducing activity polypeptide 1	2e-35	Gngt1	Guanine nucleotide-binding protein G(T) subunit gamma-T1	PATH:04724	Glutamatergic synapse	0.194	1.43798
GNGT1	GNGT1	guanine nucleotide binding protein (G protein), gamma transducing activity polypeptide 1	2e-35	Gngt1	Guanine nucleotide-binding protein G(T) subunit gamma-T1	PATH:04723	Retrograde endocannabinoid signaling	0.378168	1.22342
OAS2	OAS2	2'-5'-oligoadenylate synthetase 2, 69/71kDa	5e-137	Oas3	2'-5'-oligoadenylate synthase 3	PATH:05160	Hepatitis C	0.0177814	2.04653
OAS2	OAS2	2'-5'-oligoadenylate synthetase 2, 69/71kDa	5e-137	Oas3	2'-5'-oligoadenylate synthase 3	PATH:05168	Herpes simplex infection	0.003654	2.03442
OAS2	OAS2	2'-5'-oligoadenylate synthetase 2, 69/71kDa	5e-137	Oas3	2'-5'-oligoadenylate synthase 3	PATH:05162	Measles	0.0160802	2.07708
OAS2	OAS2	2'-5'-oligoadenylate synthetase 2, 69/71kDa	5e-137	Oas3	2'-5'-oligoadenylate synthase 3	PATH:05164	Influenza A	8.24998e-05	2.67624
SLC27A6	SLC27A6	solute carrier family 27 (fatty acid transporter), member 6	0	Slc27a6	Protein Slc27a6	PATH:03320	PPAR signaling pathway	0.511407	1.08404
DUSP5	DUSP5	dual specificity phosphatase 5	4e-133	Dusp5	Dual specificity protein phosphatase	PATH:04010	MAPK signaling pathway	0.636219	0.930865
CCR5	CCR5	Chemokine receptor 5	2e-171	Ccr5	C-C chemokine receptor type 5	PATH:04060	Cytokine-cytokine receptor interaction	0.00480634	1.91606
CCR5	CCR5	Chemokine receptor 5	2e-171	Ccr5	C-C chemokine receptor type 5	PATH:05145	Toxoplasmosis	0.0584842	1.73594
CCR5	CCR5	Chemokine receptor 5	2e-171	Ccr5	C-C chemokine receptor type 5	PATH:04062	Chemokine signaling pathway	0.0010927	2.32716
CCR5	CCR5	Chemokine receptor 5	2e-171	Ccr5	C-C chemokine receptor type 5	PATH:05203	Viral carcinogenesis	0.487301	1.04671
CCR5	CCR5	Chemokine receptor 5	2e-171	Ccr5	C-C chemokine receptor type 5	PATH:04144	Endocytosis	0.767809	0.80792
TNFSF10	TNFSF10	tumor necrosis factor (ligand) superfamily, member 10	8e-96	Tnfsf10	Tumor necrosis factor ligand superfamily member 10	PATH:04060	Cytokine-cytokine receptor interaction	0.00480634	1.91606
TNFSF10	TNFSF10	tumor necrosis factor (ligand) superfamily, member 10	8e-96	Tnfsf10	Tumor necrosis factor ligand superfamily member 10	PATH:04650	Natural killer cell mediated cytotoxicity	0.651622	0.904643
TNFSF10	TNFSF10	tumor necrosis factor (ligand) superfamily, member 10	8e-96	Tnfsf10	Tumor necrosis factor ligand superfamily member 10	PATH:04068	FoxO signaling pathway	0.278834	1.31753
TNFSF10	TNFSF10	tumor necrosis factor (ligand) superfamily, member 10	8e-96	Tnfsf10	Tumor necrosis factor ligand superfamily member 10	PATH:05162	Measles	0.0160802	2.07708
TNFSF10	TNFSF10	tumor necrosis factor (ligand) superfamily, member 10	8e-96	Tnfsf10	Tumor necrosis factor ligand superfamily member 10	PATH:04210	Apoptosis	0.129761	1.72263
TNFSF10	TNFSF10	tumor necrosis factor (ligand) superfamily, member 10	8e-96	Tnfsf10	Tumor necrosis factor ligand superfamily member 10	PATH:05164	Influenza A	8.24998e-05	2.67624
PPARGC1A	PPARGC1A	Peroxisome proliferator activated receptor gamma coactivator-1	0	Ppargc1a	Peroxisome proliferator-activated receptor gamma coactivator 1-alpha	PATH:05016	Huntington's disease	0.13869	1.42056
PPARGC1A	PPARGC1A	Peroxisome proliferator activated receptor gamma coactivator-1	0	Ppargc1a	Peroxisome proliferator-activated receptor gamma coactivator 1-alpha	PATH:04920	Adipocytokine signaling pathway	0.228895	1.57426
PPARGC1A	PPARGC1A	Peroxisome proliferator activated receptor gamma coactivator-1	0	Ppargc1a	Peroxisome proliferator-activated receptor gamma coactivator 1-alpha	PATH:04910	Insulin signaling pathway	0.151531	1.49719
SLC25A5	SLC25A5	SLC25A5	2e-173	Slc25a5	Solute carrier family 25 member 5	PATH:04020	Calcium signaling pathway	0.0396433	1.7266
SLC25A5	SLC25A5	SLC25A5	2e-173	Slc25a5	Solute carrier family 25 member 5	PATH:05016	Huntington's disease	0.13869	1.42056
SLC25A5	SLC25A5	SLC25A5	2e-173	Slc25a5	Solute carrier family 25 member 5	PATH:04022	cGMP-PKG signaling pathway	0.370998	1.17493
SLC25A5	SLC25A5	SLC25A5	2e-173	Slc25a5	Solute carrier family 25 member 5	PATH:05166	HTLV-I infection	0.294869	1.19386
SLC25A5	SLC25A5	SLC25A5	2e-173	Slc25a5	Solute carrier family 25 member 5	PATH:05012	Parkinson's disease	0.537396	1.01349
CP	CP	Ceruloplasmin	0	Cp	Ceruloplasmin, isoform CRA_a	PATH:00860	Porphyrin and chlorophyll metabolism	0.615116	0.973177
PRKAA2	PRKAA2	AMP-activated protein kinase alpha2 subunit	0	Prkaa2	AMP-activated protein kinase alpha-2 variant B	PATH:04150	mTOR signaling pathway	0.610265	0.958652
PRKAA2	PRKAA2	AMP-activated protein kinase alpha2 subunit	0	Prkaa2	AMP-activated protein kinase alpha-2 variant B	PATH:04151	PI3K-Akt signaling pathway	0.170971	1.28093
PRKAA2	PRKAA2	AMP-activated protein kinase alpha2 subunit	0	Prkaa2	AMP-activated protein kinase alpha-2 variant B	PATH:05410	Hypertrophic cardiomyopathy (HCM)	0.0496837	2.08877
PRKAA2	PRKAA2	AMP-activated protein kinase alpha2 subunit	0	Prkaa2	AMP-activated protein kinase alpha-2 variant B	PATH:04932	Non-alcoholic fatty liver disease (NAFLD)	0.334899	1.2028
PRKAA2	PRKAA2	AMP-activated protein kinase alpha2 subunit	0	Prkaa2	AMP-activated protein kinase alpha-2 variant B	PATH:04068	FoxO signaling pathway	0.278834	1.31753
PRKAA2	PRKAA2	AMP-activated protein kinase alpha2 subunit	0	Prkaa2	AMP-activated protein kinase alpha-2 variant B	PATH:04140	Regulation of autophagy	0.815443	0.594719
PRKAA2	PRKAA2	AMP-activated protein kinase alpha2 subunit	0	Prkaa2	AMP-activated protein kinase alpha-2 variant B	PATH:04920	Adipocytokine signaling pathway	0.228895	1.57426
PRKAA2	PRKAA2	AMP-activated protein kinase alpha2 subunit	0	Prkaa2	AMP-activated protein kinase alpha-2 variant B	PATH:04921	Oxytocin signaling pathway	0.308772	1.25123
PRKAA2	PRKAA2	AMP-activated protein kinase alpha2 subunit	0	Prkaa2	AMP-activated protein kinase alpha-2 variant B	PATH:04910	Insulin signaling pathway	0.151531	1.49719
PRKAA2	PRKAA2	AMP-activated protein kinase alpha2 subunit	0	Prkaa2	AMP-activated protein kinase alpha-2 variant B	PATH:04710	Circadian rhythm	0.768211	0.690641
LOC101121718	LOC101121718	40S ribosomal protein S4-like	3e-153	Rps4x	40S ribosomal protein S4, X isoform	PATH:03010	Ribosome	0.998519	0.27216
TUBB4B	TUBB4B	tubulin, beta 4B class IVb	2e-70	Tubb4b	Tubulin beta-4B chain	PATH:05130	Pathogenic Escherichia coli infection	0.0227314	2.67624
TUBB4B	TUBB4B	tubulin, beta 4B class IVb	2e-70	Tubb4b	Tubulin beta-4B chain	PATH:04540	Gap junction	0.376592	1.2594
TUBB4B	TUBB4B	tubulin, beta 4B class IVb	2e-70	Tubb4b	Tubulin beta-4B chain	PATH:04145	Phagosome	7.33106e-05	2.77069
SERPINA5	SERPINA5	serpin peptidase inhibitor, clade A (alpha-1 antiproteinase, antitrypsin), member 5	6e-139	Serpina5	Plasma serine protease inhibitor	PATH:04610	Complement and coagulation cascades	8.89796e-06	4.17754
TNFRSF6B	TNFRSF6B	tumor necrosis factor receptor superfamily, member 6b, decoy	2e-16	Tnfrsf11b	Tumor necrosis factor receptor superfamily member 11B	PATH:04060	Cytokine-cytokine receptor interaction	0.00480634	1.91606
TNFRSF6B	TNFRSF6B	tumor necrosis factor receptor superfamily, member 6b, decoy	2e-16	Tnfrsf11b	Tumor necrosis factor receptor superfamily member 11B	PATH:04380	Osteoclast differentiation	0.173517	1.48222
CD1A	CD1A	CD1a molecule	7e-73	Cd1d1	Antigen-presenting glycoprotein CD1d1	PATH:04640	Hematopoietic cell lineage	0.00121559	2.92977
CD1A	CD1A	CD1a molecule	7e-73	Cd1d1	Antigen-presenting glycoprotein CD1d1	PATH:05146	Amoebiasis	0.2473	1.37023
ACTC1	ACTC1	actin, alpha, cardiac muscle 1	0	Actc1	Actin, alpha cardiac muscle 1	PATH:04261	Adrenergic signaling in cardiomyocytes	0.569364	0.985981
ACTC1	ACTC1	actin, alpha, cardiac muscle 1	0	Actc1	Actin, alpha cardiac muscle 1	PATH:04260	Cardiac muscle contraction	0.777227	0.729882
ACTC1	ACTC1	actin, alpha, cardiac muscle 1	0	Actc1	Actin, alpha cardiac muscle 1	PATH:05414	Dilated cardiomyopathy	0.145702	1.66521
ACTC1	ACTC1	actin, alpha, cardiac muscle 1	0	Actc1	Actin, alpha cardiac muscle 1	PATH:05410	Hypertrophic cardiomyopathy (HCM)	0.0496837	2.08877
PON3	PON3	Paraoxonase 3	2e-170	Pon3	Serum paraoxonase/lactonase 3	PATH:01100	Metabolic pathways	0.462625	1.02199
LIPC	LIPC	lipase, hepatic	0	Lipc	Hepatic triacylglycerol lipase	PATH:00561	Glycerolipid metabolism	0.935174	0.362879
LIPC	LIPC	lipase, hepatic	0	Lipc	Hepatic triacylglycerol lipase	PATH:01100	Metabolic pathways	0.462625	1.02199
DSP	DSP	desmoplakin	0	Dsp	Desmoplakin	PATH:05412	Arrhythmogenic right ventricular cardiomyopathy (ARVC)	0.0274287	2.37888
SEMA4A	SEMA4A	sema domain, immunoglobulin domain (Ig), transmembrane domain (TM) and short cytoplasmic domain, (semaphorin) 4A	0	Sema4a	Semaphorin-4A	PATH:04360	Axon guidance	0.591624	0.965859
BLNK	BLNK	B-cell linker	0	Blnk	BCA protein	PATH:04380	Osteoclast differentiation	0.173517	1.48222
BLNK	BLNK	B-cell linker	0	Blnk	BCA protein	PATH:04662	B cell receptor signaling pathway	0.296978	1.40854
BLNK	BLNK	B-cell linker	0	Blnk	BCA protein	PATH:05340	Primary immunodeficiency	0.0120387	3.47187
BLNK	BLNK	B-cell linker	0	Blnk	BCA protein	PATH:04064	NF-kappa B signaling pathway	0.0384886	2.09445
DNAI2	DNAI2	dynein, axonemal, intermediate chain 2	0	Dnaic2	Dynein intermediate chain 2, axonemal	PATH:05016	Huntington's disease	0.13869	1.42056
SLC34A2	SLC34A2	solute carrier family 34 (sodium phosphate), member 2	0	Slc34a2	Sodium-dependent phosphate transport protein 2B	PATH:04978	Mineral absorption	4.3209e-05	4.67125
LOC101107954	LOC101107954	Cytochrome c	2e-55	Cycs	Cytochrome c, somatic	PATH:05200	Pathways in cancer	0.132874	1.33415
LOC101107954	LOC101107954	Cytochrome c	2e-55	Cycs	Cytochrome c, somatic	PATH:05416	Viral myocarditis	0.00157941	2.98743
LOC101107954	LOC101107954	Cytochrome c	2e-55	Cycs	Cytochrome c, somatic	PATH:05210	Colorectal cancer	0.104133	1.94635
LOC101107954	LOC101107954	Cytochrome c	2e-55	Cycs	Cytochrome c, somatic	PATH:05161	Hepatitis B	0.188391	1.41787
LOC101107954	LOC101107954	Cytochrome c	2e-55	Cycs	Cytochrome c, somatic	PATH:05134	Legionellosis	0.0496837	2.08877
LOC101107954	LOC101107954	Cytochrome c	2e-55	Cycs	Cytochrome c, somatic	PATH:05152	Tuberculosis	0.0172476	1.85698
LOC101107954	LOC101107954	Cytochrome c	2e-55	Cycs	Cytochrome c, somatic	PATH:05222	Small cell lung cancer	0.174175	1.57757
LOC101107954	LOC101107954	Cytochrome c	2e-55	Cycs	Cytochrome c, somatic	PATH:05145	Toxoplasmosis	0.0584842	1.73594
LOC101107954	LOC101107954	Cytochrome c	2e-55	Cycs	Cytochrome c, somatic	PATH:05014	Amyotrophic lateral sclerosis (ALS)	0.173689	1.75491
LOC101107954	LOC101107954	Cytochrome c	2e-55	Cycs	Cytochrome c, somatic	PATH:04932	Non-alcoholic fatty liver disease (NAFLD)	0.334899	1.2028
LOC101107954	LOC101107954	Cytochrome c	2e-55	Cycs	Cytochrome c, somatic	PATH:05012	Parkinson's disease	0.537396	1.01349
LOC101107954	LOC101107954	Cytochrome c	2e-55	Cycs	Cytochrome c, somatic	PATH:05168	Herpes simplex infection	0.003654	2.03442
LOC101107954	LOC101107954	Cytochrome c	2e-55	Cycs	Cytochrome c, somatic	PATH:00920	Sulfur metabolism	0.0994611	2.91953
LOC101107954	LOC101107954	Cytochrome c	2e-55	Cycs	Cytochrome c, somatic	PATH:05010	Alzheimer's disease	0.68821	0.878354
LOC101107954	LOC101107954	Cytochrome c	2e-55	Cycs	Cytochrome c, somatic	PATH:04210	Apoptosis	0.129761	1.72263
LOC101107954	LOC101107954	Cytochrome c	2e-55	Cycs	Cytochrome c, somatic	PATH:05164	Influenza A	8.24998e-05	2.67624
LOC101107954	LOC101107954	Cytochrome c	2e-55	Cycs	Cytochrome c, somatic	PATH:04115	p53 signaling pathway	0.00317087	2.87206
LOC101107954	LOC101107954	Cytochrome c	2e-55	Cycs	Cytochrome c, somatic	PATH:05016	Huntington's disease	0.13869	1.42056
MMP1	MMP1	matrix metallopeptidase 1 (interstitial collagenase)	3e-151	Mmp1a	Interstitial collagenase A	PATH:05200	Pathways in cancer	0.132874	1.33415
MMP1	MMP1	matrix metallopeptidase 1 (interstitial collagenase)	3e-151	Mmp1a	Interstitial collagenase A	PATH:05219	Bladder cancer	0.0463208	2.74486
MMP1	MMP1	matrix metallopeptidase 1 (interstitial collagenase)	3e-151	Mmp1a	Interstitial collagenase A	PATH:05323	Rheumatoid arthritis	0.000724586	2.96771
MMP1	MMP1	matrix metallopeptidase 1 (interstitial collagenase)	3e-151	Mmp1a	Interstitial collagenase A	PATH:03320	PPAR signaling pathway	0.511407	1.08404
EXO1	EXO1	exonuclease 1	0	Exo1	Exonuclease 1	PATH:03430	Mismatch repair	0.650547	0.973177
MMP7	MMP7	Matrix metallopeptidase 7	2e-104	Mmp7	Matrilysin	PATH:04310	Wnt signaling pathway	0.711472	0.845127
FOXA2	FOXA2	forkhead box A2	1e-166	Foxa2	Hepatocyte nuclear factor 3-beta	PATH:04950	Maturity onset diabetes of the young	0.0904183	3.05855
ITPK1	ITPK1	inositol-tetrakisphosphate 1-kinase	0	Itpk1	Inositol-tetrakisphosphate 1-kinase	PATH:00562	Inositol phosphate metabolism	0.777881	0.701963
ITPK1	ITPK1	inositol-tetrakisphosphate 1-kinase	0	Itpk1	Inositol-tetrakisphosphate 1-kinase	PATH:04070	Phosphatidylinositol signaling system	0.881124	0.542022
ITPK1	ITPK1	inositol-tetrakisphosphate 1-kinase	0	Itpk1	Inositol-tetrakisphosphate 1-kinase	PATH:01100	Metabolic pathways	0.462625	1.02199
NCF4	NCF4	neutrophil cytosolic factor 4, 40kDa	1e-174	Ncf4	Neutrophil cytosol factor 4	PATH:05140	Leishmaniasis	0.00582209	2.7805
NCF4	NCF4	neutrophil cytosolic factor 4, 40kDa	1e-174	Ncf4	Neutrophil cytosol factor 4	PATH:04380	Osteoclast differentiation	0.173517	1.48222
NCF4	NCF4	neutrophil cytosolic factor 4, 40kDa	1e-174	Ncf4	Neutrophil cytosol factor 4	PATH:04145	Phagosome	7.33106e-05	2.77069
NCF4	NCF4	neutrophil cytosolic factor 4, 40kDa	1e-174	Ncf4	Neutrophil cytosol factor 4	PATH:04670	Leukocyte transendothelial migration	0.533975	1.02767
IL8	IL8	Interleukin-8	4e-15	Cxcl1	Chemokine (C-X-C motif) ligand 1	PATH:04620	Toll-like receptor signaling pathway	0.000661846	2.8674
IL8	IL8	Interleukin-8	4e-15	Cxcl1	Chemokine (C-X-C motif) ligand 1	PATH:05200	Pathways in cancer	0.132874	1.33415
IL8	IL8	Interleukin-8	4e-15	Cxcl1	Chemokine (C-X-C motif) ligand 1	PATH:04621	NOD-like receptor signaling pathway	0.0284998	2.54016
IL8	IL8	Interleukin-8	4e-15	Cxcl1	Chemokine (C-X-C motif) ligand 1	PATH:05161	Hepatitis B	0.188391	1.41787
IL8	IL8	Interleukin-8	4e-15	Cxcl1	Chemokine (C-X-C motif) ligand 1	PATH:05142	Chagas disease (American trypanosomiasis)	0.0383231	1.9304
IL8	IL8	Interleukin-8	4e-15	Cxcl1	Chemokine (C-X-C motif) ligand 1	PATH:05133	Pertussis	0.0201314	2.37888
IL8	IL8	Interleukin-8	4e-15	Cxcl1	Chemokine (C-X-C motif) ligand 1	PATH:04060	Cytokine-cytokine receptor interaction	0.00480634	1.91606
IL8	IL8	Interleukin-8	4e-15	Cxcl1	Chemokine (C-X-C motif) ligand 1	PATH:04622	RIG-I-like receptor signaling pathway	0.262434	1.4868
IL8	IL8	Interleukin-8	4e-15	Cxcl1	Chemokine (C-X-C motif) ligand 1	PATH:05202	Transcriptional misregulation in cancer	0.160976	1.41944
IL8	IL8	Interleukin-8	4e-15	Cxcl1	Chemokine (C-X-C motif) ligand 1	PATH:05160	Hepatitis C	0.0177814	2.04653
IL8	IL8	Interleukin-8	4e-15	Cxcl1	Chemokine (C-X-C motif) ligand 1	PATH:05134	Legionellosis	0.0496837	2.08877
IL8	IL8	Interleukin-8	4e-15	Cxcl1	Chemokine (C-X-C motif) ligand 1	PATH:05144	Malaria	0.00178726	3.63564
IL8	IL8	Interleukin-8	4e-15	Cxcl1	Chemokine (C-X-C motif) ligand 1	PATH:05131	Shigellosis	0.647605	0.904643
IL8	IL8	Interleukin-8	4e-15	Cxcl1	Chemokine (C-X-C motif) ligand 1	PATH:05132	Salmonella infection	0.186181	1.54504
IL8	IL8	Interleukin-8	4e-15	Cxcl1	Chemokine (C-X-C motif) ligand 1	PATH:05146	Amoebiasis	0.2473	1.37023
IL8	IL8	Interleukin-8	4e-15	Cxcl1	Chemokine (C-X-C motif) ligand 1	PATH:05120	Epithelial cell signaling in Helicobacter pylori infection	0.0256721	2.41238
IL8	IL8	Interleukin-8	4e-15	Cxcl1	Chemokine (C-X-C motif) ligand 1	PATH:04932	Non-alcoholic fatty liver disease (NAFLD)	0.334899	1.2028
IL8	IL8	Interleukin-8	4e-15	Cxcl1	Chemokine (C-X-C motif) ligand 1	PATH:05323	Rheumatoid arthritis	0.000724586	2.96771
IL8	IL8	Interleukin-8	4e-15	Cxcl1	Chemokine (C-X-C motif) ligand 1	PATH:04062	Chemokine signaling pathway	0.0010927	2.32716
IL8	IL8	Interleukin-8	4e-15	Cxcl1	Chemokine (C-X-C motif) ligand 1	PATH:04668	TNF signaling pathway	0.106628	1.67556
IL8	IL8	Interleukin-8	4e-15	Cxcl1	Chemokine (C-X-C motif) ligand 1	PATH:04064	NF-kappa B signaling pathway	0.0384886	2.09445
IL8	IL8	Interleukin-8	4e-15	Cxcl1	Chemokine (C-X-C motif) ligand 1	PATH:05164	Influenza A	8.24998e-05	2.67624
IL8	IL8	Interleukin-8	4e-15	Cxcl1	Chemokine (C-X-C motif) ligand 1	PATH:05219	Bladder cancer	0.0463208	2.74486
TIAM2	TIAM2	T-cell lymphoma invasion and metastasis 2	0	Tiam2	T-lymphoma invasion and metastasis-inducing protein 2	PATH:04810	Regulation of actin cytoskeleton	0.378737	1.13681
TIAM2	TIAM2	T-cell lymphoma invasion and metastasis 2	0	Tiam2	T-lymphoma invasion and metastasis-inducing protein 2	PATH:04062	Chemokine signaling pathway	0.0010927	2.32716
EREG	EREG	epiregulin	2e-70	Ereg	Proepiregulin	PATH:04012	ErbB signaling pathway	0.566443	1.00752
BHMT	BHMT	betaine--homocysteine S-methyltransferase	0	Bhmt	Betaine--homocysteine S-methyltransferase 1	PATH:00270	Cysteine and methionine metabolism	0.00608793	3.56831
BHMT	BHMT	betaine--homocysteine S-methyltransferase	0	Bhmt	Betaine--homocysteine S-methyltransferase 1	PATH:00260	Glycine, serine and threonine metabolism	0.0219781	2.98743
BHMT	BHMT	betaine--homocysteine S-methyltransferase	0	Bhmt	Betaine--homocysteine S-methyltransferase 1	PATH:01100	Metabolic pathways	0.462625	1.02199
STX11	STX11	syntaxin 11	4e-139	Stx11	Syntaxin 11	PATH:04130	SNARE interactions in vesicular transport	0.815443	0.594719
PRPH	PRPH	peripherin	0	Prph	Peripherin 1, isoform CRA_b	PATH:05014	Amyotrophic lateral sclerosis (ALS)	0.173689	1.75491
OSM	OSM	oncostatin M	3e-17	Osm	Oncostatin-M	PATH:04630	Jak-STAT signaling pathway	0.626779	0.930865
OSM	OSM	oncostatin M	3e-17	Osm	Oncostatin-M	PATH:04060	Cytokine-cytokine receptor interaction	0.00480634	1.91606
OSM	OSM	oncostatin M	3e-17	Osm	Oncostatin-M	PATH:04151	PI3K-Akt signaling pathway	0.170971	1.28093
ISG17	ISG17	interferon stimulated gene 17	2e-49	Isg15	ISG15 ubiquitin-like modifier	PATH:04622	RIG-I-like receptor signaling pathway	0.262434	1.4868
ATP6V1C2	ATP6V1C2	ATPase, H+ transporting, lysosomal 42kDa, V1 subunit C2	0	Atp6v1c2	V-type proton ATPase subunit C 2	PATH:00190	Oxidative phosphorylation	0.858932	0.673267
ATP6V1C2	ATP6V1C2	ATPase, H+ transporting, lysosomal 42kDa, V1 subunit C2	0	Atp6v1c2	V-type proton ATPase subunit C 2	PATH:05120	Epithelial cell signaling in Helicobacter pylori infection	0.0256721	2.41238
ATP6V1C2	ATP6V1C2	ATPase, H+ transporting, lysosomal 42kDa, V1 subunit C2	0	Atp6v1c2	V-type proton ATPase subunit C 2	PATH:04966	Collecting duct acid secretion	0.358314	1.64691
ATP6V1C2	ATP6V1C2	ATPase, H+ transporting, lysosomal 42kDa, V1 subunit C2	0	Atp6v1c2	V-type proton ATPase subunit C 2	PATH:05323	Rheumatoid arthritis	0.000724586	2.96771
ATP6V1C2	ATP6V1C2	ATPase, H+ transporting, lysosomal 42kDa, V1 subunit C2	0	Atp6v1c2	V-type proton ATPase subunit C 2	PATH:04721	Synaptic vesicle cycle	0.619845	0.944554
ATP6V1C2	ATP6V1C2	ATPase, H+ transporting, lysosomal 42kDa, V1 subunit C2	0	Atp6v1c2	V-type proton ATPase subunit C 2	PATH:04145	Phagosome	7.33106e-05	2.77069
ATP6V1C2	ATP6V1C2	ATPase, H+ transporting, lysosomal 42kDa, V1 subunit C2	0	Atp6v1c2	V-type proton ATPase subunit C 2	PATH:05110	Vibrio cholerae infection	0.549438	1.05295
ATP6V1C2	ATP6V1C2	ATPase, H+ transporting, lysosomal 42kDa, V1 subunit C2	0	Atp6v1c2	V-type proton ATPase subunit C 2	PATH:01100	Metabolic pathways	0.462625	1.02199
F2RL2	F2RL2	coagulation factor II (thrombin) receptor-like 2	6e-152	F2rl2	Proteinase-activated receptor 3	PATH:04080	Neuroactive ligand-receptor interaction	0.24966	1.23222
AP1M2	AP1M2	adaptor-related protein complex 1, mu 2 subunit	0	Ap1m2	Putative uncharacterized protein	PATH:04142	Lysosome	0.932098	0.505745
PRKX	PRKX	protein kinase, X-linked	6e-149	Prkx	cAMP-dependent protein kinase catalytic subunit PRKX	PATH:05146	Amoebiasis	0.2473	1.37023
PRKX	PRKX	protein kinase, X-linked	6e-149	Prkx	cAMP-dependent protein kinase catalytic subunit PRKX	PATH:05166	HTLV-I infection	0.294869	1.19386
PRKX	PRKX	protein kinase, X-linked	6e-149	Prkx	cAMP-dependent protein kinase catalytic subunit PRKX	PATH:05020	Prion diseases	0.000262137	4.94074
PRKX	PRKX	protein kinase, X-linked	6e-149	Prkx	cAMP-dependent protein kinase catalytic subunit PRKX	PATH:05169	Epstein-Barr virus infection	0.0379506	1.70427
PRKX	PRKX	protein kinase, X-linked	6e-149	Prkx	cAMP-dependent protein kinase catalytic subunit PRKX	PATH:04750	Inflammatory mediator regulation of TRP channels	0.299201	1.31464
PRKX	PRKX	protein kinase, X-linked	6e-149	Prkx	cAMP-dependent protein kinase catalytic subunit PRKX	PATH:04921	Oxytocin signaling pathway	0.308772	1.25123
PRKX	PRKX	protein kinase, X-linked	6e-149	Prkx	cAMP-dependent protein kinase catalytic subunit PRKX	PATH:04062	Chemokine signaling pathway	0.0010927	2.32716
PRKX	PRKX	protein kinase, X-linked	6e-149	Prkx	cAMP-dependent protein kinase catalytic subunit PRKX	PATH:04976	Bile secretion	0.0473144	2.00718
PRKX	PRKX	protein kinase, X-linked	6e-149	Prkx	cAMP-dependent protein kinase catalytic subunit PRKX	PATH:04210	Apoptosis	0.129761	1.72263
PRKX	PRKX	protein kinase, X-linked	6e-149	Prkx	cAMP-dependent protein kinase catalytic subunit PRKX	PATH:04340	Hedgehog signaling pathway	0.483288	1.16781
PRKX	PRKX	protein kinase, X-linked	6e-149	Prkx	cAMP-dependent protein kinase catalytic subunit PRKX	PATH:04010	MAPK signaling pathway	0.636219	0.930865
PRKX	PRKX	protein kinase, X-linked	6e-149	Prkx	cAMP-dependent protein kinase catalytic subunit PRKX	PATH:04114	Oocyte meiosis	0.996249	0.175491
PRKX	PRKX	protein kinase, X-linked	6e-149	Prkx	cAMP-dependent protein kinase catalytic subunit PRKX	PATH:04970	Salivary secretion	0.00511712	2.67624
PRKX	PRKX	protein kinase, X-linked	6e-149	Prkx	cAMP-dependent protein kinase catalytic subunit PRKX	PATH:04014	Ras signaling pathway	0.621816	0.93903
PRKX	PRKX	protein kinase, X-linked	6e-149	Prkx	cAMP-dependent protein kinase catalytic subunit PRKX	PATH:04971	Gastric acid secretion	0.858092	0.578646
PRKX	PRKX	protein kinase, X-linked	6e-149	Prkx	cAMP-dependent protein kinase catalytic subunit PRKX	PATH:04713	Circadian entrainment	0.299051	1.3522
PRKX	PRKX	protein kinase, X-linked	6e-149	Prkx	cAMP-dependent protein kinase catalytic subunit PRKX	PATH:05203	Viral carcinogenesis	0.487301	1.04671
PRKX	PRKX	protein kinase, X-linked	6e-149	Prkx	cAMP-dependent protein kinase catalytic subunit PRKX	PATH:04540	Gap junction	0.376592	1.2594
PRKX	PRKX	protein kinase, X-linked	6e-149	Prkx	cAMP-dependent protein kinase catalytic subunit PRKX	PATH:05110	Vibrio cholerae infection	0.549438	1.05295
PRKX	PRKX	protein kinase, X-linked	6e-149	Prkx	cAMP-dependent protein kinase catalytic subunit PRKX	PATH:05205	Proteoglycans in cancer	0.642187	0.92284
PRKX	PRKX	protein kinase, X-linked	6e-149	Prkx	cAMP-dependent protein kinase catalytic subunit PRKX	PATH:04916	Melanogenesis	0.847383	0.635937
PRKX	PRKX	protein kinase, X-linked	6e-149	Prkx	cAMP-dependent protein kinase catalytic subunit PRKX	PATH:04611	Platelet activation	0.591624	0.965859
PRKX	PRKX	protein kinase, X-linked	6e-149	Prkx	cAMP-dependent protein kinase catalytic subunit PRKX	PATH:04914	Progesterone-mediated oocyte maturation	0.642018	0.911059
PRKX	PRKX	protein kinase, X-linked	6e-149	Prkx	cAMP-dependent protein kinase catalytic subunit PRKX	PATH:04261	Adrenergic signaling in cardiomyocytes	0.569364	0.985981
PRKX	PRKX	protein kinase, X-linked	6e-149	Prkx	cAMP-dependent protein kinase catalytic subunit PRKX	PATH:04915	Estrogen signaling pathway	0.940476	0.436936
PRKX	PRKX	protein kinase, X-linked	6e-149	Prkx	cAMP-dependent protein kinase catalytic subunit PRKX	PATH:05414	Dilated cardiomyopathy	0.145702	1.66521
PRKX	PRKX	protein kinase, X-linked	6e-149	Prkx	cAMP-dependent protein kinase catalytic subunit PRKX	PATH:04740	Olfactory transduction	1	0.0761015
PRKX	PRKX	protein kinase, X-linked	6e-149	Prkx	cAMP-dependent protein kinase catalytic subunit PRKX	PATH:04918	Thyroid hormone synthesis	0.137521	1.78416
PRKX	PRKX	protein kinase, X-linked	6e-149	Prkx	cAMP-dependent protein kinase catalytic subunit PRKX	PATH:04919	Thyroid hormone signaling pathway	0.496232	1.07049
PRKX	PRKX	protein kinase, X-linked	6e-149	Prkx	cAMP-dependent protein kinase catalytic subunit PRKX	PATH:05032	Morphine addiction	0.490334	1.09234
PRKX	PRKX	protein kinase, X-linked	6e-149	Prkx	cAMP-dependent protein kinase catalytic subunit PRKX	PATH:05030	Cocaine addiction	0.681177	0.856395
PRKX	PRKX	protein kinase, X-linked	6e-149	Prkx	cAMP-dependent protein kinase catalytic subunit PRKX	PATH:05012	Parkinson's disease	0.537396	1.01349
PRKX	PRKX	protein kinase, X-linked	6e-149	Prkx	cAMP-dependent protein kinase catalytic subunit PRKX	PATH:05031	Amphetamine addiction	0.443414	1.18944
PRKX	PRKX	protein kinase, X-linked	6e-149	Prkx	cAMP-dependent protein kinase catalytic subunit PRKX	PATH:04912	GnRH signaling pathway	0.394119	1.20055
PRKX	PRKX	protein kinase, X-linked	6e-149	Prkx	cAMP-dependent protein kinase catalytic subunit PRKX	PATH:04913	Ovarian steroidogenesis	0.000923493	3.69136
PRKX	PRKX	protein kinase, X-linked	6e-149	Prkx	cAMP-dependent protein kinase catalytic subunit PRKX	PATH:04962	Vasopressin-regulated water reabsorption	0.670854	0.873873
PRKX	PRKX	protein kinase, X-linked	6e-149	Prkx	cAMP-dependent protein kinase catalytic subunit PRKX	PATH:04910	Insulin signaling pathway	0.151531	1.49719
PRKX	PRKX	protein kinase, X-linked	6e-149	Prkx	cAMP-dependent protein kinase catalytic subunit PRKX	PATH:04961	Endocrine and other factor-regulated calcium reabsorption	0.222285	1.71279
PRKX	PRKX	protein kinase, X-linked	6e-149	Prkx	cAMP-dependent protein kinase catalytic subunit PRKX	PATH:04911	Insulin secretion	0.583999	0.984362
PRKX	PRKX	protein kinase, X-linked	6e-149	Prkx	cAMP-dependent protein kinase catalytic subunit PRKX	PATH:04020	Calcium signaling pathway	0.0396433	1.7266
PRKX	PRKX	protein kinase, X-linked	6e-149	Prkx	cAMP-dependent protein kinase catalytic subunit PRKX	PATH:04310	Wnt signaling pathway	0.711472	0.845127
PRKX	PRKX	protein kinase, X-linked	6e-149	Prkx	cAMP-dependent protein kinase catalytic subunit PRKX	PATH:04270	Vascular smooth muscle contraction	0.378514	1.19895
PRKX	PRKX	protein kinase, X-linked	6e-149	Prkx	cAMP-dependent protein kinase catalytic subunit PRKX	PATH:04728	Dopaminergic synapse	0.436742	1.12684
PRKX	PRKX	protein kinase, X-linked	6e-149	Prkx	cAMP-dependent protein kinase catalytic subunit PRKX	PATH:04727	GABAergic synapse	0.634068	0.920855
PRKX	PRKX	protein kinase, X-linked	6e-149	Prkx	cAMP-dependent protein kinase catalytic subunit PRKX	PATH:04726	Serotonergic synapse	0.147198	1.50774
PRKX	PRKX	protein kinase, X-linked	6e-149	Prkx	cAMP-dependent protein kinase catalytic subunit PRKX	PATH:04725	Cholinergic synapse	0.883861	0.583906
PRKX	PRKX	protein kinase, X-linked	6e-149	Prkx	cAMP-dependent protein kinase catalytic subunit PRKX	PATH:04724	Glutamatergic synapse	0.194	1.43798
PRKX	PRKX	protein kinase, X-linked	6e-149	Prkx	cAMP-dependent protein kinase catalytic subunit PRKX	PATH:04742	Taste transduction	0.859569	0.509759
PRKX	PRKX	protein kinase, X-linked	6e-149	Prkx	cAMP-dependent protein kinase catalytic subunit PRKX	PATH:04723	Retrograde endocannabinoid signaling	0.378168	1.22342
PRKX	PRKX	protein kinase, X-linked	6e-149	Prkx	cAMP-dependent protein kinase catalytic subunit PRKX	PATH:04720	Long-term potentiation	0.638516	0.917566
GYS2	GYS2	glycogen synthase 2 (liver)	0	Gys2	Glycogen [starch] synthase, liver	PATH:00500	Starch and sucrose metabolism	0.0939959	2.18468
GYS2	GYS2	glycogen synthase 2 (liver)	0	Gys2	Glycogen [starch] synthase, liver	PATH:04151	PI3K-Akt signaling pathway	0.170971	1.28093
GYS2	GYS2	glycogen synthase 2 (liver)	0	Gys2	Glycogen [starch] synthase, liver	PATH:04910	Insulin signaling pathway	0.151531	1.49719
AREG	AREG	amphiregulin	8e-73	Areg	Amphiregulin	PATH:04012	ErbB signaling pathway	0.566443	1.00752
AREG	AREG	amphiregulin	8e-73	Areg	Amphiregulin	PATH:04390	Hippo signaling pathway	0.290539	1.27609

## Sheet: UpPathway_Result
PathwayID	PathwayTerm	DifGene	AllDifGene	GeneInPathwayID	AllGene	P-Value	FDR	Enrichment	(-log2P)
PATH:04974	Protein digestion and absorption	5	44	119	7365	0.00119092	0.113138	7.03304	9.7137
PATH:04512	ECM-receptor interaction	4	44	90	7365	0.00294995	0.140123	7.43939	8.40509
PATH:05146	Amoebiasis	4	44	125	7365	0.0089063	0.23136	5.35636	6.81096
PATH:04080	Neuroactive ligand-receptor interaction	6	44	278	7365	0.00974149	0.23136	3.61266	6.68164
PATH:04151	PI3K-Akt signaling pathway	6	44	351	7365	0.0260978	0.495857	2.86131	5.25993
PATH:04510	Focal adhesion	4	44	205	7365	0.0418762	0.572725	3.26608	4.57772
PATH:05217	Basal cell carcinoma	2	44	53	7365	0.0448852	0.572725	6.31647	4.47762
PATH:04611	Platelet activation	3	44	133	7365	0.0522694	0.572725	3.77563	4.25789
PATH:05205	Proteoglycans in cancer	4	44	232	7365	0.0598392	0.572725	2.88597	4.06276
PATH:00010	Glycolysis / Gluconeogenesis	2	44	63	7365	0.0603553	0.572725	5.31385	4.05037
PATH:04310	Wnt signaling pathway	3	44	152	7365	0.0711505	0.572725	3.30368	3.81298
PATH:01230	Biosynthesis of amino acids	2	44	73	7365	0.0773231	0.572725	4.58593	3.69296
PATH:04060	Cytokine-cytokine receptor interaction	4	44	257	7365	0.0794829	0.572725	2.60524	3.65321
PATH:04022	cGMP-PKG signaling pathway	3	44	164	7365	0.0844016	0.572725	3.06195	3.56659
PATH:04610	Complement and coagulation cascades	2	44	82	7365	0.0936762	0.583486	4.08259	3.41617
PATH:04614	Renin-angiotensin system	1	44	16	7365	0.0982714	0.583486	10.4616	3.34709
PATH:04064	NF-kappa B signaling pathway	2	44	92	7365	0.11285	0.592202	3.63883	3.14752
PATH:00564	Glycerophospholipid metabolism	2	44	99	7365	0.126799	0.592202	3.38154	2.97938
PATH:05323	Rheumatoid arthritis	2	44	101	7365	0.130854	0.592202	3.31458	2.93397
PATH:04916	Melanogenesis	2	44	101	7365	0.130854	0.592202	3.31458	2.93397
PATH:01200	Carbon metabolism	2	44	108	7365	0.14526	0.592202	3.09975	2.78329
PATH:04966	Collecting duct acid secretion	1	44	26	7365	0.15141	0.592202	6.43794	2.72347
PATH:00534	Glycosaminoglycan biosynthesis - heparan sulfate / heparin	1	44	26	7365	0.15141	0.592202	6.43794	2.72347
PATH:04066	HIF-1 signaling pathway	2	44	112	7365	0.153627	0.592202	2.98904	2.7025
PATH:04810	Regulation of actin cytoskeleton	3	44	226	7365	0.166023	0.592202	2.22194	2.59054
PATH:04744	Phototransduction	1	44	29	7365	0.166719	0.592202	5.77194	2.58451
PATH:00030	Pentose phosphate pathway	1	44	30	7365	0.171759	0.592202	5.57955	2.54155
PATH:00512	Mucin type O-Glycan biosynthesis	1	44	31	7365	0.176768	0.592202	5.39956	2.50007
PATH:03010	Ribosome	3	44	236	7365	0.180778	0.592202	2.12779	2.46771
PATH:05340	Primary immunodeficiency	1	44	37	7365	0.206177	0.60821	4.52396	2.27804
PATH:04726	Serotonergic synapse	2	44	142	7365	0.218506	0.60821	2.35755	2.19425
PATH:05166	HTLV-I infection	3	44	269	7365	0.231462	0.60821	1.86676	2.11115
PATH:05033	Nicotine addiction	1	44	43	7365	0.234514	0.60821	3.89271	2.09226
PATH:04390	Hippo signaling pathway	2	44	151	7365	0.238393	0.60821	2.21704	2.06859
PATH:00051	Fructose and mannose metabolism	1	44	45	7365	0.243728	0.60821	3.7197	2.03666
PATH:05330	Allograft rejection	1	44	46	7365	0.248292	0.60821	3.63883	2.00989
PATH:04672	Intestinal immune network for IgA production	1	44	50	7365	0.26627	0.60821	3.34773	1.90904
PATH:04940	Type I diabetes mellitus	1	44	54	7365	0.283809	0.60821	3.09975	1.81701
PATH:04340	Hedgehog signaling pathway	1	44	55	7365	0.288126	0.60821	3.04339	1.79523
PATH:00480	Glutathione metabolism	1	44	56	7365	0.292417	0.60821	2.98904	1.7739
PATH:05332	Graft-versus-host disease	1	44	58	7365	0.300919	0.60821	2.88597	1.73255
PATH:04913	Ovarian steroidogenesis	1	44	58	7365	0.300919	0.60821	2.88597	1.73255
PATH:00561	Glycerolipid metabolism	1	44	59	7365	0.305131	0.60821	2.83706	1.7125
PATH:05320	Autoimmune thyroid disease	1	44	60	7365	0.309317	0.60821	2.78977	1.69284
PATH:00591	Linoleic acid metabolism	1	44	60	7365	0.309317	0.60821	2.78977	1.69284
PATH:05110	Vibrio cholerae infection	1	44	61	7365	0.313477	0.60821	2.74404	1.67357
PATH:04020	Calcium signaling pathway	2	44	186	7365	0.315729	0.60821	1.79985	1.66324
PATH:02010	ABC transporters	1	44	62	7365	0.317612	0.60821	2.69978	1.65466
PATH:05218	Melanoma	1	44	65	7365	0.329863	0.60821	2.57517	1.60006
PATH:04150	mTOR signaling pathway	1	44	67	7365	0.337906	0.60821	2.4983	1.56531
PATH:05200	Pathways in cancer	3	44	337	7365	0.340507	0.60821	1.49009	1.55425
PATH:04721	Synaptic vesicle cycle	1	44	68	7365	0.34189	0.60821	2.46156	1.5484
PATH:05120	Epithelial cell signaling in Helicobacter pylori infection	1	44	71	7365	0.353696	0.60821	2.35755	1.49942
PATH:05412	Arrhythmogenic right ventricular cardiomyopathy (ARVC)	1	44	72	7365	0.357584	0.60821	2.32481	1.48365
PATH:05031	Amphetamine addiction	1	44	72	7365	0.357584	0.60821	2.32481	1.48365
PATH:04971	Gastric acid secretion	1	44	74	7365	0.365286	0.60821	2.26198	1.4529
PATH:04070	Phosphatidylinositol signaling system	1	44	79	7365	0.384133	0.60821	2.11881	1.38032
PATH:03018	RNA degradation	1	44	79	7365	0.384133	0.60821	2.11881	1.38032
PATH:04350	TGF-beta signaling pathway	1	44	79	7365	0.384133	0.60821	2.11881	1.38032
PATH:04917	Prolactin signaling pathway	1	44	79	7365	0.384133	0.60821	2.11881	1.38032
PATH:05410	Hypertrophic cardiomyopathy (HCM)	1	44	82	7365	0.395165	0.609739	2.0413	1.33947
PATH:04012	ErbB signaling pathway	1	44	85	7365	0.405996	0.609739	1.96925	1.30046
PATH:00590	Arachidonic acid metabolism	1	44	87	7365	0.413106	0.609739	1.92398	1.27542
PATH:00982	Drug metabolism - cytochrome P450	1	44	87	7365	0.413106	0.609739	1.92398	1.27542
PATH:05204	Chemical carcinogenesis	1	44	89	7365	0.420129	0.609739	1.88075	1.2511
PATH:05414	Dilated cardiomyopathy	1	44	90	7365	0.423608	0.609739	1.85985	1.2392
PATH:04727	GABAergic synapse	1	44	93	7365	0.433918	0.615257	1.79985	1.20451
PATH:04713	Circadian entrainment	1	44	95	7365	0.440687	0.615665	1.76196	1.18217
PATH:05032	Morphine addiction	1	44	98	7365	0.450685	0.620508	1.70802	1.14981
PATH:00980	Metabolism of xenobiotics by cytochrome P450	1	44	102	7365	0.463732	0.629351	1.64104	1.10864
PATH:04723	Retrograde endocannabinoid signaling	1	44	105	7365	0.473309	0.629795	1.59416	1.07914
PATH:01100	Metabolic pathways	8	44	1236	7365	0.477318	0.629795	1.08341	1.06698
PATH:04750	Inflammatory mediator regulation of TRP channels	1	44	114	7365	0.501005	0.650821	1.4683	0.997102
PATH:04972	Pancreatic secretion	1	44	116	7365	0.506955	0.650821	1.44299	0.98007
PATH:05142	Chagas disease	1	44	122	7365	0.524373	0.661849	1.37202	0.931334
PATH:04270	Vascular smooth muscle contraction	1	44	125	7365	0.532845	0.661849	1.33909	0.908212
PATH:04380	Osteoclast differentiation	1	44	130	7365	0.546624	0.661849	1.28759	0.87138
PATH:04722	Neurotrophin signaling pathway	1	44	132	7365	0.552018	0.661849	1.26808	0.857213
PATH:04728	Dopaminergic synapse	1	44	133	7365	0.554691	0.661849	1.25854	0.850245
PATH:04724	Glutamatergic synapse	1	44	134	7365	0.557347	0.661849	1.24915	0.843353
PATH:04650	Natural killer cell mediated cytotoxicity	1	44	142	7365	0.578022	0.672573	1.17878	0.790803
PATH:04910	Insulin signaling pathway	1	44	143	7365	0.580537	0.672573	1.17053	0.784541
PATH:04514	Cell adhesion molecules (CAMs)	1	44	146	7365	0.587987	0.672998	1.14648	0.766143
PATH:04261	Adrenergic signaling in cardiomyocytes	1	44	152	7365	0.602486	0.681383	1.10123	0.731001
PATH:00190	Oxidative phosphorylation	1	44	159	7365	0.618743	0.688487	1.05274	0.692587
PATH:04630	Jak-STAT signaling pathway	1	44	161	7365	0.623262	0.688487	1.03967	0.682089
PATH:04145	Phagosome	1	44	170	7365	0.64293	0.700895	0.984626	0.637266
PATH:00230	Purine metabolism	1	44	173	7365	0.64925	0.700895	0.967551	0.623153
PATH:05202	Transcriptional misregulation in cancer	1	44	181	7365	0.665551	0.708765	0.924787	0.58738
PATH:05164	Influenza A	1	44	184	7365	0.671462	0.708765	0.909708	0.574623
PATH:05016	Huntington's disease	1	44	211	7365	0.720087	0.746971	0.7933	0.473757
PATH:04015	Rap1 signaling pathway	1	44	213	7365	0.723382	0.746971	0.785851	0.46717
PATH:04014	Ras signaling pathway	1	44	228	7365	0.746866	0.762928	0.734151	0.421079
PATH:04010	MAPK signaling pathway	1	44	276	7365	0.809206	0.817814	0.606472	0.305421
PATH:04740	Olfactory transduction	1	44	844	7365	0.992356	0.992356	0.198325	0.0110702

## Sheet: UpGene2Path
QueryID	QuerySymbol	Description	E-Value	SubjectSymbol	Description	PathwayID	PathwayTerm	P-Value	Enrichment
GNA14	GNA14	guanine nucleotide binding protein (G protein), alpha 14	0	Gna14	Guanine nucleotide-binding protein subunit alpha-14	PATH:04020	Calcium signaling pathway	0.315729	1.79985
GNA14	GNA14	guanine nucleotide binding protein (G protein), alpha 14	0	Gna14	Guanine nucleotide-binding protein subunit alpha-14	PATH:05142	Chagas disease (American trypanosomiasis)	0.524373	1.37202
GNA14	GNA14	guanine nucleotide binding protein (G protein), alpha 14	0	Gna14	Guanine nucleotide-binding protein subunit alpha-14	PATH:05146	Amoebiasis	0.0089063	5.35636
LOC101120666	LOC101120666	uncharacterized LOC101120666	3e-62	Adra2c	Alpha-2C adrenergic receptor	PATH:04022	cGMP-PKG signaling pathway	0.0844016	3.06195
LOC101120666	LOC101120666	uncharacterized LOC101120666	3e-62	Adra2c	Alpha-2C adrenergic receptor	PATH:04080	Neuroactive ligand-receptor interaction	0.00974149	3.61266
NLGN1	NLGN1	neuroligin 1	0	Nlgn1	Neuroligin-1	PATH:04514	Cell adhesion molecules (CAMs)	0.587987	1.14648
DGKI	DGKI	diacylglycerol kinase, iota	0	Dgki	Protein Dgki	PATH:00561	Glycerolipid metabolism	0.305131	2.83706
DGKI	DGKI	diacylglycerol kinase, iota	0	Dgki	Protein Dgki	PATH:00564	Glycerophospholipid metabolism	0.126799	3.38154
DGKI	DGKI	diacylglycerol kinase, iota	0	Dgki	Protein Dgki	PATH:01100	Metabolic pathways	0.477318	1.08341
DGKI	DGKI	diacylglycerol kinase, iota	0	Dgki	Protein Dgki	PATH:04070	Phosphatidylinositol signaling system	0.384133	2.11881
RPS3A	RPS3A	ribosomal protein S3A	6e-154	Rps3a1	40S ribosomal protein S3a	PATH:03010	Ribosome	0.180778	2.12779
RPL39	RPL39	ribosomal protein L39	3e-23	Rpl39	60S ribosomal protein L39	PATH:03010	Ribosome	0.180778	2.12779
SSTR2	SSTR2	Somatostatin type 2 receptor	0	Sstr2	Somatostatin receptor type 2	PATH:04971	Gastric acid secretion	0.365286	2.26198
SSTR2	SSTR2	Somatostatin type 2 receptor	0	Sstr2	Somatostatin receptor type 2	PATH:04080	Neuroactive ligand-receptor interaction	0.00974149	3.61266
TNFRSF13C	TNFRSF13C	tumor necrosis factor receptor superfamily, member 13C	4e-15	Tnfrsf13c	Tumor necrosis factor receptor superfamily, member 13c	PATH:04060	Cytokine-cytokine receptor interaction	0.0794829	2.60524
TNFRSF13C	TNFRSF13C	tumor necrosis factor receptor superfamily, member 13C	4e-15	Tnfrsf13c	Tumor necrosis factor receptor superfamily, member 13c	PATH:04672	Intestinal immune network for IgA production	0.26627	3.34773
TNFRSF13C	TNFRSF13C	tumor necrosis factor receptor superfamily, member 13C	4e-15	Tnfrsf13c	Tumor necrosis factor receptor superfamily, member 13c	PATH:05166	HTLV-I infection	0.231462	1.86676
TNFRSF13C	TNFRSF13C	tumor necrosis factor receptor superfamily, member 13C	4e-15	Tnfrsf13c	Tumor necrosis factor receptor superfamily, member 13c	PATH:05340	Primary immunodeficiency	0.206177	4.52396
TNFRSF13C	TNFRSF13C	tumor necrosis factor receptor superfamily, member 13C	4e-15	Tnfrsf13c	Tumor necrosis factor receptor superfamily, member 13c	PATH:04064	NF-kappa B signaling pathway	0.11285	3.63883
NDST4	NDST4	N-deacetylase/N-sulfotransferase (heparan glucosaminyl) 4	0	Ndst4	Bifunctional heparan sulfate N-deacetylase/N-sulfotransferase 4	PATH:00534	Glycosaminoglycan biosynthesis - heparan sulfate / heparin	0.15141	6.43794
NDST4	NDST4	N-deacetylase/N-sulfotransferase (heparan glucosaminyl) 4	0	Ndst4	Bifunctional heparan sulfate N-deacetylase/N-sulfotransferase 4	PATH:01100	Metabolic pathways	0.477318	1.08341
MEF2B	MEF2B	myocyte enhancer factor 2B	1e-59	Mef2b	Myocyte-specific enhancer factor 2B	PATH:04022	cGMP-PKG signaling pathway	0.0844016	3.06195
PDE4C	PDE4C	phosphodiesterase 4C, cAMP-specific	0	Pde4d	Phosphodiesterase 4D, cAMP specific, isoform CRA_b	PATH:05032	Morphine addiction	0.450685	1.70802
PDE4C	PDE4C	phosphodiesterase 4C, cAMP-specific	0	Pde4d	Phosphodiesterase 4D, cAMP specific, isoform CRA_b	PATH:00230	Purine metabolism	0.64925	0.967551
LOC100037694	LOC100037694	Nuclear factor kappa B ligand	5e-119	Tnfsf11	Tumor necrosis factor ligand superfamily member 11	PATH:04917	Prolactin signaling pathway	0.384133	2.11881
LOC100037694	LOC100037694	Nuclear factor kappa B ligand	5e-119	Tnfsf11	Tumor necrosis factor ligand superfamily member 11	PATH:04060	Cytokine-cytokine receptor interaction	0.0794829	2.60524
LOC100037694	LOC100037694	Nuclear factor kappa B ligand	5e-119	Tnfsf11	Tumor necrosis factor ligand superfamily member 11	PATH:04380	Osteoclast differentiation	0.546624	1.28759
LOC100037694	LOC100037694	Nuclear factor kappa B ligand	5e-119	Tnfsf11	Tumor necrosis factor ligand superfamily member 11	PATH:05323	Rheumatoid arthritis	0.130854	3.31458
LOC100037694	LOC100037694	Nuclear factor kappa B ligand	5e-119	Tnfsf11	Tumor necrosis factor ligand superfamily member 11	PATH:04064	NF-kappa B signaling pathway	0.11285	3.63883
ABCA9	ABCA9	ATP-binding cassette, sub-family A (ABC1), member 9	0	Abca9	Putative uncharacterized protein	PATH:02010	ABC transporters	0.317612	2.69978
FGF12	FGF12	Fibroblast growth factor	1e-104	Fgf12	ASL1/Fgf17 fusion protein	PATH:05200	Pathways in cancer	0.340507	1.49009
FGF12	FGF12	Fibroblast growth factor	1e-104	Fgf12	ASL1/Fgf17 fusion protein	PATH:04010	MAPK signaling pathway	0.809206	0.606472
FGF12	FGF12	Fibroblast growth factor	1e-104	Fgf12	ASL1/Fgf17 fusion protein	PATH:04151	PI3K-Akt signaling pathway	0.0260978	2.86131
FGF12	FGF12	Fibroblast growth factor	1e-104	Fgf12	ASL1/Fgf17 fusion protein	PATH:04810	Regulation of actin cytoskeleton	0.166023	2.22194
FGF12	FGF12	Fibroblast growth factor	1e-104	Fgf12	ASL1/Fgf17 fusion protein	PATH:04014	Ras signaling pathway	0.746866	0.734151
FGF12	FGF12	Fibroblast growth factor	1e-104	Fgf12	ASL1/Fgf17 fusion protein	PATH:04015	Rap1 signaling pathway	0.723382	0.785851
FGF12	FGF12	Fibroblast growth factor	1e-104	Fgf12	ASL1/Fgf17 fusion protein	PATH:05218	Melanoma	0.329863	2.57517
FGF12	FGF12	Fibroblast growth factor	1e-104	Fgf12	ASL1/Fgf17 fusion protein	PATH:05205	Proteoglycans in cancer	0.0598392	2.88597
COL24A1	COL24A1	collagen, type XXIV, alpha 1	0	Col24a1	Collagen alpha-1(XXIV) chain	PATH:04611	Platelet activation	0.0522694	3.77563
COL24A1	COL24A1	collagen, type XXIV, alpha 1	0	Col24a1	Collagen alpha-1(XXIV) chain	PATH:04151	PI3K-Akt signaling pathway	0.0260978	2.86131
COL24A1	COL24A1	collagen, type XXIV, alpha 1	0	Col24a1	Collagen alpha-1(XXIV) chain	PATH:04512	ECM-receptor interaction	0.00294995	7.43939
COL24A1	COL24A1	collagen, type XXIV, alpha 1	0	Col24a1	Collagen alpha-1(XXIV) chain	PATH:05146	Amoebiasis	0.0089063	5.35636
COL24A1	COL24A1	collagen, type XXIV, alpha 1	0	Col24a1	Collagen alpha-1(XXIV) chain	PATH:04510	Focal adhesion	0.0418762	3.26608
COL24A1	COL24A1	collagen, type XXIV, alpha 1	0	Col24a1	Collagen alpha-1(XXIV) chain	PATH:04974	Protein digestion and absorption	0.00119092	7.03304
F2	F2	Coagulation factor II	0	F2	Prothrombin	PATH:04610	Complement and coagulation cascades	0.0936762	4.08259
F2	F2	Coagulation factor II	0	F2	Prothrombin	PATH:04810	Regulation of actin cytoskeleton	0.166023	2.22194
F2	F2	Coagulation factor II	0	F2	Prothrombin	PATH:04080	Neuroactive ligand-receptor interaction	0.00974149	3.61266
CPB2	CPB2	carboxypeptidase B2 (plasma)	0	Cpb2	Carboxypeptidase B2	PATH:04610	Complement and coagulation cascades	0.0936762	4.08259
CPB2	CPB2	carboxypeptidase B2 (plasma)	0	Cpb2	Carboxypeptidase B2	PATH:04972	Pancreatic secretion	0.506955	1.44299
CPB2	CPB2	carboxypeptidase B2 (plasma)	0	Cpb2	Carboxypeptidase B2	PATH:04974	Protein digestion and absorption	0.00119092	7.03304
COL27A1	COL27A1	collagen, type XXVII, alpha 1	0	Col27a1	Collagen alpha-1(XXVII) chain	PATH:04611	Platelet activation	0.0522694	3.77563
COL27A1	COL27A1	collagen, type XXVII, alpha 1	0	Col27a1	Collagen alpha-1(XXVII) chain	PATH:04151	PI3K-Akt signaling pathway	0.0260978	2.86131
COL27A1	COL27A1	collagen, type XXVII, alpha 1	0	Col27a1	Collagen alpha-1(XXVII) chain	PATH:04512	ECM-receptor interaction	0.00294995	7.43939
COL27A1	COL27A1	collagen, type XXVII, alpha 1	0	Col27a1	Collagen alpha-1(XXVII) chain	PATH:05146	Amoebiasis	0.0089063	5.35636
COL27A1	COL27A1	collagen, type XXVII, alpha 1	0	Col27a1	Collagen alpha-1(XXVII) chain	PATH:04510	Focal adhesion	0.0418762	3.26608
COL27A1	COL27A1	collagen, type XXVII, alpha 1	0	Col27a1	Collagen alpha-1(XXVII) chain	PATH:04974	Protein digestion and absorption	0.00119092	7.03304
KCNE3	KCNE3	potassium voltage-gated channel, Isk-related family, member 3	2e-46	Kcne3	Potassium voltage-gated channel, Isk-related subfamily, gene 3, isoform CRA_a	PATH:04974	Protein digestion and absorption	0.00119092	7.03304
ALDOB	ALDOB	Fructose-bisphosphate aldolase B	0	Aldob	Fructose-bisphosphate aldolase B	PATH:01200	Carbon metabolism	0.14526	3.09975
ALDOB	ALDOB	Fructose-bisphosphate aldolase B	0	Aldob	Fructose-bisphosphate aldolase B	PATH:00051	Fructose and mannose metabolism	0.243728	3.7197
ALDOB	ALDOB	Fructose-bisphosphate aldolase B	0	Aldob	Fructose-bisphosphate aldolase B	PATH:00030	Pentose phosphate pathway	0.171759	5.57955
ALDOB	ALDOB	Fructose-bisphosphate aldolase B	0	Aldob	Fructose-bisphosphate aldolase B	PATH:00010	Glycolysis / Gluconeogenesis	0.0603553	5.31385
ALDOB	ALDOB	Fructose-bisphosphate aldolase B	0	Aldob	Fructose-bisphosphate aldolase B	PATH:01230	Biosynthesis of amino acids	0.0773231	4.58593
ALDOB	ALDOB	Fructose-bisphosphate aldolase B	0	Aldob	Fructose-bisphosphate aldolase B	PATH:01100	Metabolic pathways	0.477318	1.08341
GRIA4	GRIA4	Glutamate receptor subunit AMPA4	0	Gria4	AMPA-selective glutamate receptor 4 flop type	PATH:04728	Dopaminergic synapse	0.554691	1.25854
GRIA4	GRIA4	Glutamate receptor subunit AMPA4	0	Gria4	AMPA-selective glutamate receptor 4 flop type	PATH:04713	Circadian entrainment	0.440687	1.76196
GRIA4	GRIA4	Glutamate receptor subunit AMPA4	0	Gria4	AMPA-selective glutamate receptor 4 flop type	PATH:05033	Nicotine addiction	0.234514	3.89271
GRIA4	GRIA4	Glutamate receptor subunit AMPA4	0	Gria4	AMPA-selective glutamate receptor 4 flop type	PATH:04724	Glutamatergic synapse	0.557347	1.24915
GRIA4	GRIA4	Glutamate receptor subunit AMPA4	0	Gria4	AMPA-selective glutamate receptor 4 flop type	PATH:05031	Amphetamine addiction	0.357584	2.32481
GRIA4	GRIA4	Glutamate receptor subunit AMPA4	0	Gria4	AMPA-selective glutamate receptor 4 flop type	PATH:04723	Retrograde endocannabinoid signaling	0.473309	1.59416
GRIA4	GRIA4	Glutamate receptor subunit AMPA4	0	Gria4	AMPA-selective glutamate receptor 4 flop type	PATH:04080	Neuroactive ligand-receptor interaction	0.00974149	3.61266
AGTR1	AGTR1	Type-1 angiotensin II receptor	0	Agtr1a	Type-1A angiotensin II receptor	PATH:04020	Calcium signaling pathway	0.315729	1.79985
AGTR1	AGTR1	Type-1 angiotensin II receptor	0	Agtr1a	Type-1A angiotensin II receptor	PATH:04261	Adrenergic signaling in cardiomyocytes	0.602486	1.10123
AGTR1	AGTR1	Type-1 angiotensin II receptor	0	Agtr1a	Type-1A angiotensin II receptor	PATH:04270	Vascular smooth muscle contraction	0.532845	1.33909
AGTR1	AGTR1	Type-1 angiotensin II receptor	0	Agtr1a	Type-1A angiotensin II receptor	PATH:04022	cGMP-PKG signaling pathway	0.0844016	3.06195
AGTR1	AGTR1	Type-1 angiotensin II receptor	0	Agtr1a	Type-1A angiotensin II receptor	PATH:04614	Renin-angiotensin system	0.0982714	10.4616
AGTR1	AGTR1	Type-1 angiotensin II receptor	0	Agtr1a	Type-1A angiotensin II receptor	PATH:04080	Neuroactive ligand-receptor interaction	0.00974149	3.61266
RHO	RHO	Rhodopsin	0	Rho	Rhodopsin	PATH:04744	Phototransduction	0.166719	5.77194
LOC101107401	LOC101107401	glutathione S-transferase Mu 1-like	5e-104	Gstm2	Glutathione S-transferase Mu 2	PATH:00480	Glutathione metabolism	0.292417	2.98904
LOC101107401	LOC101107401	glutathione S-transferase Mu 1-like	5e-104	Gstm2	Glutathione S-transferase Mu 2	PATH:00982	Drug metabolism - cytochrome P450	0.413106	1.92398
LOC101107401	LOC101107401	glutathione S-transferase Mu 1-like	5e-104	Gstm2	Glutathione S-transferase Mu 2	PATH:00980	Metabolism of xenobiotics by cytochrome P450	0.463732	1.64104
LOC101107401	LOC101107401	glutathione S-transferase Mu 1-like	5e-104	Gstm2	Glutathione S-transferase Mu 2	PATH:05204	Chemical carcinogenesis	0.420129	1.88075
NTRK3	NTRK3	neurotrophic tyrosine kinase, receptor, type 3	0	Ntrk3	Tyrosine kinase receptor isoform C	PATH:04722	Neurotrophin signaling pathway	0.552018	1.26808
CTF1	CTF1	cardiotrophin 1	3e-32	Ctf1	Cardiotrophin 1, isoform CRA_b	PATH:04630	Jak-STAT signaling pathway	0.623262	1.03967
CTF1	CTF1	cardiotrophin 1	3e-32	Ctf1	Cardiotrophin 1, isoform CRA_b	PATH:04060	Cytokine-cytokine receptor interaction	0.0794829	2.60524
AMHR2	AMHR2	anti-Mullerian hormone receptor, type II	0	Amhr2	Anti-Muellerian hormone type-2 receptor	PATH:04060	Cytokine-cytokine receptor interaction	0.0794829	2.60524
AMHR2	AMHR2	anti-Mullerian hormone receptor, type II	0	Amhr2	Anti-Muellerian hormone type-2 receptor	PATH:04350	TGF-beta signaling pathway	0.384133	2.11881
GALNT13	GALNT13	UDP-N-acetyl-alpha-D-galactosamine:polypeptide N-acetylgalactosaminyltransferase 13 (GalNAc-T13)	0	Galnt13	UDP-N-acetyl-alpha-D-galactosamine:polypeptide N-acetylgalactosaminyltransferase 13, isoform CRA_a	PATH:00512	Mucin type O-Glycan biosynthesis	0.176768	5.39956
GALNT13	GALNT13	UDP-N-acetyl-alpha-D-galactosamine:polypeptide N-acetylgalactosaminyltransferase 13 (GalNAc-T13)	0	Galnt13	UDP-N-acetyl-alpha-D-galactosamine:polypeptide N-acetylgalactosaminyltransferase 13, isoform CRA_a	PATH:01100	Metabolic pathways	0.477318	1.08341
ATP6V1G2	ATP6V1G2	ATPase H+ transporting lysosomal 13kDa V1 subunit G isoform 2	5e-59	Atp6v1g2	V-type proton ATPase subunit G 2	PATH:00190	Oxidative phosphorylation	0.618743	1.05274
ATP6V1G2	ATP6V1G2	ATPase H+ transporting lysosomal 13kDa V1 subunit G isoform 2	5e-59	Atp6v1g2	V-type proton ATPase subunit G 2	PATH:05120	Epithelial cell signaling in Helicobacter pylori infection	0.353696	2.35755
ATP6V1G2	ATP6V1G2	ATPase H+ transporting lysosomal 13kDa V1 subunit G isoform 2	5e-59	Atp6v1g2	V-type proton ATPase subunit G 2	PATH:04966	Collecting duct acid secretion	0.15141	6.43794
ATP6V1G2	ATP6V1G2	ATPase H+ transporting lysosomal 13kDa V1 subunit G isoform 2	5e-59	Atp6v1g2	V-type proton ATPase subunit G 2	PATH:05323	Rheumatoid arthritis	0.130854	3.31458
ATP6V1G2	ATP6V1G2	ATPase H+ transporting lysosomal 13kDa V1 subunit G isoform 2	5e-59	Atp6v1g2	V-type proton ATPase subunit G 2	PATH:04721	Synaptic vesicle cycle	0.34189	2.46156
ATP6V1G2	ATP6V1G2	ATPase H+ transporting lysosomal 13kDa V1 subunit G isoform 2	5e-59	Atp6v1g2	V-type proton ATPase subunit G 2	PATH:04145	Phagosome	0.64293	0.984626
ATP6V1G2	ATP6V1G2	ATPase H+ transporting lysosomal 13kDa V1 subunit G isoform 2	5e-59	Atp6v1g2	V-type proton ATPase subunit G 2	PATH:05110	Vibrio cholerae infection	0.313477	2.74404
ATP6V1G2	ATP6V1G2	ATPase H+ transporting lysosomal 13kDa V1 subunit G isoform 2	5e-59	Atp6v1g2	V-type proton ATPase subunit G 2	PATH:01100	Metabolic pathways	0.477318	1.08341
LOC101104872	LOC101104872	uncharacterized LOC101104872	1e-71	Ptdss2	Phosphatidylserine synthase 2	PATH:00564	Glycerophospholipid metabolism	0.126799	3.38154
LOC101104872	LOC101104872	uncharacterized LOC101104872	1e-71	Ptdss2	Phosphatidylserine synthase 2	PATH:01100	Metabolic pathways	0.477318	1.08341
BTC	BTC	betacellulin	9e-51	Btc	Probetacellulin	PATH:04012	ErbB signaling pathway	0.405996	1.96925
HTR1B	HTR1B	5-hydroxytryptamine (serotonin) receptor 1B, G protein-coupled	0	Htr1b	5-hydroxytryptamine receptor 1B	PATH:04726	Serotonergic synapse	0.218506	2.35755
HTR1B	HTR1B	5-hydroxytryptamine (serotonin) receptor 1B, G protein-coupled	0	Htr1b	5-hydroxytryptamine receptor 1B	PATH:04080	Neuroactive ligand-receptor interaction	0.00974149	3.61266
LOC101122059	LOC101122059	duodenase-1-like	2e-53	Gzmb	Granzyme B(G,H)	PATH:05202	Transcriptional misregulation in cancer	0.665551	0.924787
LOC101122059	LOC101122059	duodenase-1-like	2e-53	Gzmb	Granzyme B(G,H)	PATH:04650	Natural killer cell mediated cytotoxicity	0.578022	1.17878
LOC101122059	LOC101122059	duodenase-1-like	2e-53	Gzmb	Granzyme B(G,H)	PATH:05320	Autoimmune thyroid disease	0.309317	2.78977
LOC101122059	LOC101122059	duodenase-1-like	2e-53	Gzmb	Granzyme B(G,H)	PATH:05332	Graft-versus-host disease	0.300919	2.88597
LOC101122059	LOC101122059	duodenase-1-like	2e-53	Gzmb	Granzyme B(G,H)	PATH:05330	Allograft rejection	0.248292	3.63883
LOC101122059	LOC101122059	duodenase-1-like	2e-53	Gzmb	Granzyme B(G,H)	PATH:04940	Type I diabetes mellitus	0.283809	3.09975
ITGA10	ITGA10	integrin, alpha 10	0	Itga10	Protein Itga10	PATH:04151	PI3K-Akt signaling pathway	0.0260978	2.86131
ITGA10	ITGA10	integrin, alpha 10	0	Itga10	Protein Itga10	PATH:05414	Dilated cardiomyopathy	0.423608	1.85985
ITGA10	ITGA10	integrin, alpha 10	0	Itga10	Protein Itga10	PATH:04810	Regulation of actin cytoskeleton	0.166023	2.22194
ITGA10	ITGA10	integrin, alpha 10	0	Itga10	Protein Itga10	PATH:04512	ECM-receptor interaction	0.00294995	7.43939
ITGA10	ITGA10	integrin, alpha 10	0	Itga10	Protein Itga10	PATH:05412	Arrhythmogenic right ventricular cardiomyopathy (ARVC)	0.357584	2.32481
ITGA10	ITGA10	integrin, alpha 10	0	Itga10	Protein Itga10	PATH:04510	Focal adhesion	0.0418762	3.26608
ITGA10	ITGA10	integrin, alpha 10	0	Itga10	Protein Itga10	PATH:05410	Hypertrophic cardiomyopathy (HCM)	0.395165	2.0413
LOC101120492	LOC101120492	olfactory receptor 63-like	9e-91	Olfr63	Olfactory receptor 63	PATH:04740	Olfactory transduction	0.992356	0.198325
LOC101111747	LOC101111747	40S ribosomal protein S6-like	1e-68	Rps6-ps4	40S ribosomal protein S6	PATH:04150	mTOR signaling pathway	0.337906	2.4983
LOC101111747	LOC101111747	40S ribosomal protein S6-like	1e-68	Rps6-ps4	40S ribosomal protein S6	PATH:04151	PI3K-Akt signaling pathway	0.0260978	2.86131
LOC101111747	LOC101111747	40S ribosomal protein S6-like	1e-68	Rps6-ps4	40S ribosomal protein S6	PATH:04066	HIF-1 signaling pathway	0.153627	2.98904
LOC101111747	LOC101111747	40S ribosomal protein S6-like	1e-68	Rps6-ps4	40S ribosomal protein S6	PATH:04910	Insulin signaling pathway	0.580537	1.17053
LOC101111747	LOC101111747	40S ribosomal protein S6-like	1e-68	Rps6-ps4	40S ribosomal protein S6	PATH:05205	Proteoglycans in cancer	0.0598392	2.88597
LOC101111747	LOC101111747	40S ribosomal protein S6-like	1e-68	Rps6-ps4	40S ribosomal protein S6	PATH:03010	Ribosome	0.180778	2.12779
HAP1	HAP1	huntingtin-associated protein 1	1e-131	Hap1	Huntingtin-associated protein 1	PATH:04727	GABAergic synapse	0.433918	1.79985
HAP1	HAP1	huntingtin-associated protein 1	1e-131	Hap1	Huntingtin-associated protein 1	PATH:05016	Huntington's disease	0.720087	0.7933
WNT10B	WNT10B	wingless-type MMTV integration site family, member 10B	1e-167	Wnt10b	Protein Wnt-10b	PATH:04916	Melanogenesis	0.130854	3.31458
WNT10B	WNT10B	wingless-type MMTV integration site family, member 10B	1e-167	Wnt10b	Protein Wnt-10b	PATH:04340	Hedgehog signaling pathway	0.288126	3.04339
WNT10B	WNT10B	wingless-type MMTV integration site family, member 10B	1e-167	Wnt10b	Protein Wnt-10b	PATH:05200	Pathways in cancer	0.340507	1.49009
WNT10B	WNT10B	wingless-type MMTV integration site family, member 10B	1e-167	Wnt10b	Protein Wnt-10b	PATH:04310	Wnt signaling pathway	0.0711505	3.30368
WNT10B	WNT10B	wingless-type MMTV integration site family, member 10B	1e-167	Wnt10b	Protein Wnt-10b	PATH:05166	HTLV-I infection	0.231462	1.86676
WNT10B	WNT10B	wingless-type MMTV integration site family, member 10B	1e-167	Wnt10b	Protein Wnt-10b	PATH:05217	Basal cell carcinoma	0.0448852	6.31647
WNT10B	WNT10B	wingless-type MMTV integration site family, member 10B	1e-167	Wnt10b	Protein Wnt-10b	PATH:04390	Hippo signaling pathway	0.238393	2.21704
WNT10B	WNT10B	wingless-type MMTV integration site family, member 10B	1e-167	Wnt10b	Protein Wnt-10b	PATH:05205	Proteoglycans in cancer	0.0598392	2.88597
FZD7	FZD7	frizzled family receptor 7	3e-166	Fzd7	Frizzled-7	PATH:04916	Melanogenesis	0.130854	3.31458
FZD7	FZD7	frizzled family receptor 7	3e-166	Fzd7	Frizzled-7	PATH:05200	Pathways in cancer	0.340507	1.49009
FZD7	FZD7	frizzled family receptor 7	3e-166	Fzd7	Frizzled-7	PATH:04310	Wnt signaling pathway	0.0711505	3.30368
FZD7	FZD7	frizzled family receptor 7	3e-166	Fzd7	Frizzled-7	PATH:05166	HTLV-I infection	0.231462	1.86676
FZD7	FZD7	frizzled family receptor 7	3e-166	Fzd7	Frizzled-7	PATH:05217	Basal cell carcinoma	0.0448852	6.31647
FZD7	FZD7	frizzled family receptor 7	3e-166	Fzd7	Frizzled-7	PATH:04390	Hippo signaling pathway	0.238393	2.21704
FZD7	FZD7	frizzled family receptor 7	3e-166	Fzd7	Frizzled-7	PATH:05205	Proteoglycans in cancer	0.0598392	2.88597
COL11A1	COL11A1	collagen, type XI, alpha 1	0	Col11a1	Collagen alpha-1(XI) chain	PATH:04611	Platelet activation	0.0522694	3.77563
COL11A1	COL11A1	collagen, type XI, alpha 1	0	Col11a1	Collagen alpha-1(XI) chain	PATH:04151	PI3K-Akt signaling pathway	0.0260978	2.86131
COL11A1	COL11A1	collagen, type XI, alpha 1	0	Col11a1	Collagen alpha-1(XI) chain	PATH:04512	ECM-receptor interaction	0.00294995	7.43939
COL11A1	COL11A1	collagen, type XI, alpha 1	0	Col11a1	Collagen alpha-1(XI) chain	PATH:05146	Amoebiasis	0.0089063	5.35636
COL11A1	COL11A1	collagen, type XI, alpha 1	0	Col11a1	Collagen alpha-1(XI) chain	PATH:04510	Focal adhesion	0.0418762	3.26608
COL11A1	COL11A1	collagen, type XI, alpha 1	0	Col11a1	Collagen alpha-1(XI) chain	PATH:04974	Protein digestion and absorption	0.00119092	7.03304
LOC101104943	LOC101104943	cytochrome P450 2J2-like	0	Cyp2j6	Cytochrome P450 2J6	PATH:04726	Serotonergic synapse	0.218506	2.35755
LOC101104943	LOC101104943	cytochrome P450 2J2-like	0	Cyp2j6	Cytochrome P450 2J6	PATH:00591	Linoleic acid metabolism	0.309317	2.78977
LOC101104943	LOC101104943	cytochrome P450 2J2-like	0	Cyp2j6	Cytochrome P450 2J6	PATH:00590	Arachidonic acid metabolism	0.413106	1.92398
LOC101104943	LOC101104943	cytochrome P450 2J2-like	0	Cyp2j6	Cytochrome P450 2J6	PATH:04750	Inflammatory mediator regulation of TRP channels	0.501005	1.4683
LOC101104943	LOC101104943	cytochrome P450 2J2-like	0	Cyp2j6	Cytochrome P450 2J6	PATH:04913	Ovarian steroidogenesis	0.300919	2.88597
LOC101104943	LOC101104943	cytochrome P450 2J2-like	0	Cyp2j6	Cytochrome P450 2J6	PATH:01100	Metabolic pathways	0.477318	1.08341
IVNS1ABP	IVNS1ABP	influenza virus NS1A binding protein	0	Ivns1abp	Kelch family protein Nd1-S2	PATH:05164	Influenza A	0.671462	0.909708
DKK2	DKK2	dickkopf 2 homolog (Xenopus laevis)	2e-135	Dkk2	Dickkopf-related protein 2	PATH:04310	Wnt signaling pathway	0.0711505	3.30368
ENO2	ENO2	enolase 2 (gamma, neuronal)	0	Eno2	Gamma-enolase	PATH:01200	Carbon metabolism	0.14526	3.09975
ENO2	ENO2	enolase 2 (gamma, neuronal)	0	Eno2	Gamma-enolase	PATH:03018	RNA degradation	0.384133	2.11881
ENO2	ENO2	enolase 2 (gamma, neuronal)	0	Eno2	Gamma-enolase	PATH:04066	HIF-1 signaling pathway	0.153627	2.98904
ENO2	ENO2	enolase 2 (gamma, neuronal)	0	Eno2	Gamma-enolase	PATH:00010	Glycolysis / Gluconeogenesis	0.0603553	5.31385
ENO2	ENO2	enolase 2 (gamma, neuronal)	0	Eno2	Gamma-enolase	PATH:01230	Biosynthesis of amino acids	0.0773231	4.58593
ENO2	ENO2	enolase 2 (gamma, neuronal)	0	Eno2	Gamma-enolase	PATH:01100	Metabolic pathways	0.477318	1.08341
