# Supplementary material for: An Integrated Analysis of miRNAs and Methylated Genes Encoding mRNAs and lncRNAs in Sheep Breeds with Different Fecundity
Source: Front Physiol. 2017 Dec 15;8:1049. doi: 10.3389/fphys.2017.01049 (PMC5736872; doi:10.3389/fphys.2017.01049)
Supplement: Supplementary file 6 [file Table6.XLS]

## Sheet: DownPathway_Result
PathwayID	PathwayTerm	DifGene	AllDifGene	GeneInPathwayID	AllGene	P-Value	FDR	Enrichment	(-log2P)
PATH:04080	Neuroactive ligand-receptor interaction	20	186	278	7365	0.00010185	0.0202681	2.84869	13.2613
PATH:04020	Calcium signaling pathway	14	186	186	7365	0.000639178	0.0605231	2.9804	10.6115
PATH:04340	Hedgehog signaling pathway	7	186	55	7365	0.000912409	0.0605231	5.03959	10.098
PATH:04512	ECM-receptor interaction	8	186	90	7365	0.00331941	0.147912	3.51971	8.23486
PATH:00100	Steroid biosynthesis	4	186	22	7365	0.00371639	0.147912	7.19941	8.07188
PATH:04713	Circadian entrainment	8	186	95	7365	0.00448811	0.148856	3.33447	7.79968
PATH:04360	Axon guidance	9	186	133	7365	0.00988749	0.244417	2.67948	6.66018
PATH:04970	Salivary secretion	7	186	88	7365	0.00996733	0.244417	3.14974	6.64858
PATH:04614	Renin-angiotensin system	3	186	16	7365	0.0110541	0.244417	7.4244	6.49928
PATH:05412	Arrhythmogenic right ventricular cardiomyopathy (ARVC)	6	186	72	7365	0.0134712	0.267481	3.29973	6.21398
PATH:05217	Basal cell carcinoma	5	186	53	7365	0.0147854	0.267481	3.73554	6.07969
PATH:04270	Vascular smooth muscle contraction	8	186	125	7365	0.0191172	0.284173	2.53419	5.70899
PATH:03320	PPAR signaling pathway	6	186	79	7365	0.0197957	0.284173	3.00735	5.65867
PATH:04510	Focal adhesion	11	186	205	7365	0.0213544	0.284173	2.1247	5.54932
PATH:05205	Proteoglycans in cancer	12	186	232	7365	0.0214201	0.284173	2.04811	5.54489
PATH:05410	Hypertrophic cardiomyopathy (HCM)	6	186	82	7365	0.0230338	0.286483	2.89732	5.4401
PATH:04151	PI3K-Akt signaling pathway	16	186	351	7365	0.0251408	0.294295	1.80498	5.31383
PATH:04724	Glutamatergic synapse	8	186	134	7365	0.0269101	0.297507	2.36399	5.21571
PATH:04750	Inflammatory mediator regulation of TRP channels	7	186	114	7365	0.0326082	0.32303	2.43138	4.93862
PATH:05414	Dilated cardiomyopathy	6	186	90	7365	0.0333419	0.32303	2.63978	4.90652
PATH:04726	Serotonergic synapse	8	186	142	7365	0.035472	0.32303	2.2308	4.81717
PATH:04920	Adipocytokine signaling pathway	5	186	68	7365	0.0357119	0.32303	2.91153	4.80745
PATH:04060	Cytokine-cytokine receptor interaction	12	186	257	7365	0.0402529	0.334725	1.84888	4.63476
PATH:04514	Cell adhesion molecules (CAMs)	8	186	146	7365	0.0403689	0.334725	2.16969	4.63061
PATH:04390	Hippo signaling pathway	8	186	151	7365	0.0470911	0.34062	2.09784	4.4084
PATH:00564	Glycerophospholipid metabolism	6	186	99	7365	0.0480277	0.34062	2.3998	4.37999
PATH:04310	Wnt signaling pathway	8	186	152	7365	0.0485172	0.34062	2.08404	4.36536
PATH:04261	Adrenergic signaling in cardiomyocytes	8	186	152	7365	0.0485172	0.34062	2.08404	4.36536
PATH:04730	Long-term depression	5	186	75	7365	0.0496381	0.34062	2.63978	4.33241
PATH:05144	Malaria	4	186	53	7365	0.0534146	0.354317	2.98844	4.22662
PATH:05143	African trypanosomiasis	3	186	34	7365	0.0636911	0.393345	3.49383	3.97276
PATH:04610	Complement and coagulation cascades	5	186	82	7365	0.0663224	0.393345	2.41444	3.91436
PATH:04913	Ovarian steroidogenesis	4	186	58	7365	0.0685196	0.393345	2.73081	3.86734
PATH:04725	Cholinergic synapse	6	186	110	7365	0.0706239	0.393345	2.15982	3.8237
PATH:00561	Glycerolipid metabolism	4	186	59	7365	0.0717768	0.393345	2.68453	3.80034
PATH:04012	ErbB signaling pathway	5	186	85	7365	0.0743119	0.393345	2.32922	3.75026
PATH:04540	Gap junction	5	186	85	7365	0.0743119	0.393345	2.32922	3.75026
PATH:00591	Linoleic acid metabolism	4	186	60	7365	0.0751111	0.393345	2.63978	3.73483
PATH:04972	Pancreatic secretion	6	186	116	7365	0.0851169	0.4257	2.04811	3.55441
PATH:00330	Arginine and proline metabolism	4	186	63	7365	0.0855679	0.4257	2.51408	3.54679
PATH:00300	Lysine biosynthesis	1	186	3	7365	0.0954099	0.463087	13.1989	3.38972
PATH:05200	Pathways in cancer	13	186	337	7365	0.103492	0.48827	1.52747	3.27241
PATH:04976	Bile secretion	5	186	96	7365	0.107758	0.48827	2.06233	3.21413
PATH:04921	Oxytocin signaling pathway	7	186	154	7365	0.108865	0.48827	1.79985	3.19938
PATH:00900	Terpenoid backbone biosynthesis	2	186	21	7365	0.110413	0.48827	3.77112	3.17902
PATH:05031	Amphetamine addiction	4	186	72	7365	0.120785	0.514977	2.19982	3.04949
PATH:05323	Rheumatoid arthritis	5	186	101	7365	0.124997	0.514977	1.96024	3.00003
PATH:04916	Melanogenesis	5	186	101	7365	0.124997	0.514977	1.96024	3.00003
PATH:00053	Ascorbate and aldarate metabolism	2	186	23	7365	0.126803	0.514977	3.4432	2.97933
PATH:04728	Dopaminergic synapse	6	186	133	7365	0.134114	0.516295	1.78632	2.89847
PATH:04022	cGMP-PKG signaling pathway	7	186	164	7365	0.136205	0.516295	1.69011	2.87614
PATH:00500	Starch and sucrose metabolism	3	186	49	7365	0.138548	0.516295	2.42429	2.85154
PATH:04723	Retrograde endocannabinoid signaling	5	186	105	7365	0.139631	0.516295	1.88556	2.84031
PATH:04014	Ras signaling pathway	9	186	228	7365	0.1401	0.516295	1.56303	2.83547
PATH:04912	GnRH signaling pathway	5	186	107	7365	0.147214	0.532646	1.85032	2.76402
PATH:04917	Prolactin signaling pathway	4	186	79	7365	0.151735	0.539202	2.0049	2.72037
PATH:05100	Bacterial invasion of epithelial cells	4	186	83	7365	0.170619	0.595668	1.90828	2.55115
PATH:00592	alpha-Linolenic acid metabolism	2	186	29	7365	0.178735	0.613245	2.73081	2.48411
PATH:00590	Arachidonic acid metabolism	4	186	87	7365	0.190255	0.620669	1.82054	2.39399
PATH:00982	Drug metabolism - cytochrome P450	4	186	87	7365	0.190255	0.620669	1.82054	2.39399
PATH:04911	Insulin secretion	4	186	87	7365	0.190255	0.620669	1.82054	2.39399
PATH:00340	Histidine metabolism	2	186	31	7365	0.196688	0.631021	2.55463	2.34602
PATH:01100	Metabolic pathways	37	186	1236	7365	0.19977	0.631021	1.18534	2.32359
PATH:05150	Staphylococcus aureus infection	3	186	62	7365	0.21827	0.678685	1.91597	2.19581
PATH:05218	Melanoma	3	186	65	7365	0.237841	0.72816	1.82754	2.07193
PATH:04720	Long-term potentiation	3	186	70	7365	0.271029	0.813478	1.697	1.88348
PATH:05120	Epithelial cell signaling in Helicobacter pylori infection	3	186	71	7365	0.277728	0.813478	1.6731	1.84826
PATH:00430	Taurine and hypotaurine metabolism	1	186	12	7365	0.277972	0.813478	3.29973	1.84699
PATH:04530	Tight junction	5	186	139	7365	0.286781	0.827093	1.42434	1.80198
PATH:05211	Renal cell carcinoma	3	186	73	7365	0.291167	0.827747	1.62726	1.78008
PATH:00270	Cysteine and methionine metabolism	2	186	42	7365	0.297454	0.83371	1.88556	1.74926
PATH:04144	Endocytosis	7	186	212	7365	0.302071	0.834889	1.30744	1.72704
PATH:05033	Nicotine addiction	2	186	43	7365	0.306604	0.835812	1.84171	1.70555
PATH:00051	Fructose and mannose metabolism	2	186	45	7365	0.324825	0.851841	1.75986	1.62226
PATH:05145	Toxoplasmosis	5	186	148	7365	0.329856	0.851841	1.33773	1.60009
PATH:04070	Phosphatidylinositol signaling system	3	186	79	7365	0.331645	0.851841	1.50367	1.59229
PATH:04350	TGF-beta signaling pathway	3	186	79	7365	0.331645	0.851841	1.50367	1.59229
PATH:00071	Fatty acid degradation	2	186	46	7365	0.333888	0.851841	1.7216	1.58257
PATH:00565	Ether lipid metabolism	2	186	48	7365	0.351897	0.8689	1.64987	1.50678
PATH:01212	Fatty acid metabolism	2	186	48	7365	0.351897	0.8689	1.64987	1.50678
PATH:04930	Type II diabetes mellitus	2	186	49	7365	0.360836	0.8689	1.61619	1.47059
PATH:04961	Endocrine and other factor-regulated calcium reabsorption	2	186	50	7365	0.369727	0.8689	1.58387	1.43547
PATH:05416	Viral myocarditis	3	186	86	7365	0.378691	0.8689	1.38128	1.40091
PATH:05142	Chagas disease	4	186	122	7365	0.37977	0.8689	1.29825	1.3968
PATH:05010	Alzheimer's disease	6	186	195	7365	0.380061	0.8689	1.21836	1.3957
PATH:05166	HTLV-I infection	8	186	269	7365	0.380441	0.8689	1.1776	1.39426
PATH:04260	Cardiac muscle contraction	3	186	88	7365	0.392012	0.8689	1.34989	1.35103
PATH:04630	Jak-STAT signaling pathway	5	186	161	7365	0.392799	0.8689	1.22971	1.34814
PATH:05146	Amoebiasis	4	186	125	7365	0.396408	0.8689	1.2671	1.33494
PATH:05204	Chemical carcinogenesis	3	186	89	7365	0.398643	0.8689	1.33472	1.32683
PATH:00310	Lysine degradation	2	186	54	7365	0.404755	0.8689	1.46655	1.30488
PATH:04010	MAPK signaling pathway	8	186	276	7365	0.406116	0.8689	1.14773	1.30004
PATH:00532	Glycosaminoglycan biosynthesis - chondroitin sulfate / dermatan sulfate	1	186	20	7365	0.408939	0.8689	1.97984	1.29004
PATH:04064	NF-kappa B signaling pathway	3	186	92	7365	0.418406	0.8689	1.2912	1.25703
PATH:00480	Glutathione metabolism	2	186	56	7365	0.421909	0.8689	1.41417	1.245
PATH:05130	Pathogenic Escherichia coli infection	2	186	56	7365	0.421909	0.8689	1.41417	1.245
PATH:04964	Proximal tubule bicarbonate reclamation	1	186	21	7365	0.423534	0.8689	1.88556	1.23945
PATH:04145	Phagosome	5	186	170	7365	0.436095	0.880303	1.16461	1.19728
PATH:05222	Small cell lung cancer	3	186	95	7365	0.43794	0.880303	1.25042	1.1912
PATH:04915	Estrogen signaling pathway	3	186	98	7365	0.45721	0.900818	1.21215	1.12907
PATH:04015	Rap1 signaling pathway	6	186	213	7365	0.457718	0.900818	1.1154	1.12747
PATH:05014	Amyotrophic lateral sclerosis (ALS)	2	186	61	7365	0.463607	0.900818	1.29825	1.10903
PATH:04320	Dorso-ventral axis formation	1	186	25	7365	0.478381	0.900818	1.58387	1.06377
PATH:00980	Metabolism of xenobiotics by cytochrome P450	3	186	102	7365	0.48244	0.900818	1.16461	1.05158
PATH:04966	Collecting duct acid secretion	1	186	26	7365	0.491253	0.900818	1.52295	1.02546
PATH:00534	Glycosaminoglycan biosynthesis - heparan sulfate / heparin	1	186	26	7365	0.491253	0.900818	1.52295	1.02546
PATH:04910	Insulin signaling pathway	4	186	143	7365	0.493671	0.900818	1.1076	1.01838
PATH:04062	Chemokine signaling pathway	5	186	184	7365	0.501738	0.900818	1.076	0.994994
PATH:04977	Vitamin digestion and absorption	1	186	27	7365	0.503805	0.900818	1.46655	0.989062
PATH:00601	Glycosphingolipid biosynthesis - lacto and neolacto series	1	186	27	7365	0.503805	0.900818	1.46655	0.989062
PATH:00760	Nicotinate and nicotinamide metabolism	1	186	27	7365	0.503805	0.900818	1.46655	0.989062
PATH:04150	mTOR signaling pathway	2	186	67	7365	0.51118	0.900818	1.18199	0.968097
PATH:00040	Pentose and glucuronate interconversions	1	186	28	7365	0.516047	0.900818	1.41417	0.954427
PATH:05310	Asthma	1	186	28	7365	0.516047	0.900818	1.41417	0.954427
PATH:05216	Thyroid cancer	1	186	30	7365	0.539626	0.921863	1.31989	0.889969
PATH:00030	Pentose phosphate pathway	1	186	30	7365	0.539626	0.921863	1.31989	0.889969
PATH:04710	Circadian rhythm - mammal	1	186	31	7365	0.550979	0.921863	1.27732	0.859931
PATH:04520	Adherens junction	2	186	74	7365	0.563004	0.921863	1.07018	0.828782
PATH:00052	Galactose metabolism	1	186	33	7365	0.572848	0.921863	1.1999	0.803777
PATH:05206	MicroRNAs in cancer	4	186	159	7365	0.573963	0.921863	0.996145	0.80097
PATH:04662	B cell receptor signaling pathway	2	186	76	7365	0.577059	0.921863	1.04202	0.79321
PATH:04974	Protein digestion and absorption	3	186	119	7365	0.582533	0.921863	0.998238	0.779588
PATH:04919	Thyroid hormone signaling pathway	3	186	120	7365	0.58802	0.921863	0.989919	0.766064
PATH:04114	Oocyte meiosis	3	186	122	7365	0.59885	0.921863	0.973691	0.739734
PATH:04370	VEGF signaling pathway	2	186	80	7365	0.604153	0.921863	0.989919	0.727015
PATH:04612	Antigen processing and presentation	2	186	80	7365	0.604153	0.921863	0.989919	0.727015
PATH:05133	Pertussis	2	186	81	7365	0.610715	0.921863	0.977698	0.71143
PATH:05340	Primary immunodeficiency	1	186	37	7365	0.613426	0.921863	1.07018	0.705038
PATH:04115	p53 signaling pathway	2	186	82	7365	0.617192	0.921863	0.965775	0.696208
PATH:00830	Retinol metabolism	2	186	82	7365	0.617192	0.921863	0.965775	0.696208
PATH:04664	Fc epsilon RI signaling pathway	2	186	82	7365	0.617192	0.921863	0.965775	0.696208
PATH:05219	Bladder cancer	1	186	39	7365	0.632239	0.921863	1.0153	0.661458
PATH:05020	Prion diseases	1	186	39	7365	0.632239	0.921863	1.0153	0.661458
PATH:04380	Osteoclast differentiation	3	186	130	7365	0.640238	0.921863	0.913772	0.64332
PATH:05215	Prostate cancer	2	186	86	7365	0.642263	0.921863	0.920855	0.638765
PATH:04210	Apoptosis	2	186	87	7365	0.648322	0.921863	0.910271	0.625218
PATH:04611	Platelet activation	3	186	133	7365	0.65495	0.921863	0.89316	0.610543
PATH:04960	Aldosterone-regulated sodium reabsorption	1	186	42	7365	0.658747	0.921863	0.94278	0.602204
PATH:00260	Glycine, serine and threonine metabolism	1	186	43	7365	0.667149	0.921863	0.920855	0.583919
PATH:00350	Tyrosine metabolism	1	186	43	7365	0.667149	0.921863	0.920855	0.583919
PATH:05202	Transcriptional misregulation in cancer	4	186	181	7365	0.671304	0.921863	0.875067	0.574963
PATH:00970	Aminoacyl-tRNA biosynthesis	1	186	44	7365	0.675343	0.921863	0.899927	0.566307
PATH:04727	GABAergic synapse	2	186	93	7365	0.682955	0.921863	0.851544	0.550138
PATH:04973	Carbohydrate digestion and absorption	1	186	45	7365	0.683335	0.921863	0.879928	0.549336
PATH:04914	Progesterone-mediated oocyte maturation	2	186	94	7365	0.688444	0.921863	0.842485	0.538588
PATH:04640	Hematopoietic cell lineage	2	186	95	7365	0.693855	0.921863	0.833616	0.527295
PATH:00380	Tryptophan metabolism	1	186	47	7365	0.698729	0.921863	0.842485	0.517195
PATH:04666	Fc gamma R-mediated phagocytosis	2	186	97	7365	0.70444	0.921863	0.816428	0.505452
PATH:00280	Valine, leucine and isoleucine degradation	1	186	48	7365	0.706142	0.921863	0.824933	0.50197
PATH:05032	Morphine addiction	2	186	98	7365	0.709615	0.921863	0.808097	0.494891
PATH:00983	Drug metabolism - other enzymes	1	186	49	7365	0.713372	0.921863	0.808097	0.487274
PATH:00600	Sphingolipid metabolism	1	186	49	7365	0.713372	0.921863	0.808097	0.487274
PATH:00520	Amino sugar and nucleotide sugar metabolism	1	186	50	7365	0.720422	0.921863	0.791935	0.473085
PATH:04672	Intestinal immune network for IgA production	1	186	50	7365	0.720422	0.921863	0.791935	0.473085
PATH:05030	Cocaine addiction	1	186	50	7365	0.720422	0.921863	0.791935	0.473085
PATH:05223	Non-small cell lung cancer	1	186	51	7365	0.727299	0.921863	0.776407	0.45938
PATH:03460	Fanconi anemia pathway	1	186	51	7365	0.727299	0.921863	0.776407	0.45938
PATH:05169	Epstein-Barr virus infection	4	186	201	7365	0.745269	0.936568	0.787996	0.424167
PATH:04660	T cell receptor signaling pathway	2	186	106	7365	0.748313	0.936568	0.747109	0.418286
PATH:04066	HIF-1 signaling pathway	2	186	112	7365	0.774324	0.949622	0.707085	0.36899
PATH:04975	Fat digestion and absorption	1	186	59	7365	0.776531	0.949622	0.671132	0.364884
PATH:05214	Glioma	1	186	60	7365	0.782021	0.949622	0.659946	0.354721
PATH:04668	TNF signaling pathway	2	186	115	7365	0.786419	0.949622	0.68864	0.34663
PATH:00562	Inositol phosphate metabolism	1	186	61	7365	0.787375	0.949622	0.649127	0.344877
PATH:05110	Vibrio cholerae infection	1	186	61	7365	0.787375	0.949622	0.649127	0.344877
PATH:02010	ABC transporters	1	186	62	7365	0.792597	0.950162	0.638658	0.33534
PATH:00010	Glycolysis / Gluconeogenesis	1	186	63	7365	0.79769	0.950541	0.62852	0.326099
PATH:05212	Pancreatic cancer	1	186	65	7365	0.807503	0.951806	0.609181	0.308461
PATH:00230	Purine metabolism	3	186	173	7365	0.810107	0.951806	0.686649	0.303816
PATH:04141	Protein processing in endoplasmic reticulum	3	186	175	7365	0.816008	0.951806	0.678802	0.293345
PATH:04721	Synaptic vesicle cycle	1	186	68	7365	0.821332	0.951806	0.582306	0.283963
PATH:04670	Leukocyte transendothelial migration	2	186	125	7365	0.822666	0.951806	0.633548	0.281621
PATH:04918	Thyroid hormone synthesis	1	186	72	7365	0.83823	0.958778	0.549955	0.254582
PATH:04722	Neurotrophin signaling pathway	2	186	132	7365	0.844623	0.958778	0.599951	0.243621
PATH:04971	Gastric acid secretion	1	186	74	7365	0.846067	0.958778	0.535092	0.241157
PATH:05162	Measles	2	186	134	7365	0.850423	0.958778	0.590997	0.233748
PATH:05160	Hepatitis C	2	186	136	7365	0.856023	0.958778	0.582306	0.224278
PATH:00140	Steroid hormone biosynthesis	1	186	78	7365	0.860614	0.958778	0.507651	0.216561
PATH:03018	RNA degradation	1	186	79	7365	0.86403	0.958778	0.501225	0.210847
PATH:04650	Natural killer cell mediated cytotoxicity	2	186	142	7365	0.871683	0.958778	0.557701	0.198124
PATH:05134	Legionellosis	1	186	82	7365	0.873781	0.958778	0.482887	0.194657
PATH:04146	Peroxisome	1	186	83	7365	0.876872	0.958778	0.47707	0.189562
PATH:05132	Salmonella infection	1	186	97	7365	0.912957	0.988736	0.408214	0.131382
PATH:03015	mRNA surveillance pathway	1	186	99	7365	0.91716	0.988736	0.399967	0.124755
PATH:04810	Regulation of actin cytoskeleton	3	186	226	7365	0.9211	0.988736	0.525621	0.11857
PATH:03013	RNA transport	2	186	175	7365	0.932931	0.988736	0.452535	0.100158
PATH:01200	Carbon metabolism	1	186	108	7365	0.933689	0.988736	0.366637	0.0989861
PATH:04620	Toll-like receptor signaling pathway	1	186	112	7365	0.939929	0.988736	0.353543	0.0893763
PATH:05034	Alcoholism	2	186	182	7365	0.941719	0.988736	0.435129	0.0866322
PATH:05164	Influenza A	2	186	184	7365	0.944019	0.988736	0.4304	0.0831116
PATH:04068	FoxO signaling pathway	1	186	130	7365	0.96147	0.995853	0.304591	0.0566865
PATH:03040	Spliceosome	1	186	149	7365	0.975861	0.995853	0.26575	0.0352523
PATH:04120	Ubiquitin mediated proteolysis	1	186	149	7365	0.975861	0.995853	0.26575	0.0352523
PATH:00190	Oxidative phosphorylation	1	186	159	7365	0.981119	0.995853	0.249036	0.0275006
PATH:05012	Parkinson's disease	1	186	169	7365	0.985226	0.995853	0.2343	0.0214731
PATH:04932	Non-alcoholic fatty liver disease (NAFLD)	1	186	178	7365	0.98815	0.995853	0.222454	0.0171983
PATH:05152	Tuberculosis	1	186	196	7365	0.99237	0.995853	0.202024	0.01105
PATH:05016	Huntington's disease	1	186	211	7365	0.994709	0.995853	0.187662	0.00765353
PATH:05168	Herpes simplex infection	1	186	221	7365	0.995853	0.995853	0.179171	0.00599504

## Sheet: DownGene2Path
QueryID	QuerySymbol	Description	E-Value	SubjectSymbol	Description	PathwayID	PathwayTerm	P-Value	Enrichment
LOC101106395	LOC101106395	L-gulonolactone oxidase-like	0	Gulo	L-gulonolactone oxidase	PATH:00053	Ascorbate and aldarate metabolism	0.126803	3.4432
LOC101106395	LOC101106395	L-gulonolactone oxidase-like	0	Gulo	L-gulonolactone oxidase	PATH:01100	Metabolic pathways	0.19977	1.18534
IHH	IHH	Indian hedgehog	7e-174	Ihh	Indian hedgehog protein	PATH:04340	Hedgehog signaling pathway	0.000912409	5.03959
GNA14	GNA14	guanine nucleotide binding protein (G protein), alpha 14	0	Gna14	Guanine nucleotide-binding protein subunit alpha-14	PATH:04020	Calcium signaling pathway	0.000639178	2.9804
GNA14	GNA14	guanine nucleotide binding protein (G protein), alpha 14	0	Gna14	Guanine nucleotide-binding protein subunit alpha-14	PATH:05142	Chagas disease (American trypanosomiasis)	0.37977	1.29825
GNA14	GNA14	guanine nucleotide binding protein (G protein), alpha 14	0	Gna14	Guanine nucleotide-binding protein subunit alpha-14	PATH:05146	Amoebiasis	0.396408	1.2671
MASP2	MASP2	mannan-binding lectin serine peptidase 2	0	Masp2	Putative uncharacterized protein	PATH:04610	Complement and coagulation cascades	0.0663224	2.41444
MASP2	MASP2	mannan-binding lectin serine peptidase 2	0	Masp2	Putative uncharacterized protein	PATH:05150	Staphylococcus aureus infection	0.21827	1.91597
AQP7	AQP7	aquaporin 7	2e-114	Aqp7	Aquaporin-7	PATH:03320	PPAR signaling pathway	0.0197957	3.00735
TNXB	TNXB	tenascin XB	0	Tnxb	Clcn1 protein	PATH:04151	PI3K-Akt signaling pathway	0.0251408	1.80498
TNXB	TNXB	tenascin XB	0	Tnxb	Clcn1 protein	PATH:04512	ECM-receptor interaction	0.00331941	3.51971
TNXB	TNXB	tenascin XB	0	Tnxb	Clcn1 protein	PATH:04510	Focal adhesion	0.0213544	2.1247
TNXB	TNXB	tenascin XB	0	Tnxb	Clcn1 protein	PATH:05206	MicroRNAs in cancer	0.573963	0.996145
CHP2	CHP2	calcineurin-like EF hand protein 2	1e-82	Chp2	Calcineurin B homologous protein 2	PATH:05152	Tuberculosis	0.99237	0.202024
CHP2	CHP2	calcineurin-like EF hand protein 2	1e-82	Chp2	Calcineurin B homologous protein 2	PATH:05014	Amyotrophic lateral sclerosis (ALS)	0.463607	1.29825
CHP2	CHP2	calcineurin-like EF hand protein 2	1e-82	Chp2	Calcineurin B homologous protein 2	PATH:05166	HTLV-I infection	0.380441	1.1776
CHP2	CHP2	calcineurin-like EF hand protein 2	1e-82	Chp2	Calcineurin B homologous protein 2	PATH:05031	Amphetamine addiction	0.120785	2.19982
CHP2	CHP2	calcineurin-like EF hand protein 2	1e-82	Chp2	Calcineurin B homologous protein 2	PATH:05010	Alzheimer's disease	0.380061	1.21836
CHP2	CHP2	calcineurin-like EF hand protein 2	1e-82	Chp2	Calcineurin B homologous protein 2	PATH:04210	Apoptosis	0.648322	0.910271
CHP2	CHP2	calcineurin-like EF hand protein 2	1e-82	Chp2	Calcineurin B homologous protein 2	PATH:04020	Calcium signaling pathway	0.000639178	2.9804
CHP2	CHP2	calcineurin-like EF hand protein 2	1e-82	Chp2	Calcineurin B homologous protein 2	PATH:04010	MAPK signaling pathway	0.406116	1.14773
CHP2	CHP2	calcineurin-like EF hand protein 2	1e-82	Chp2	Calcineurin B homologous protein 2	PATH:04310	Wnt signaling pathway	0.0485172	2.08404
CHP2	CHP2	calcineurin-like EF hand protein 2	1e-82	Chp2	Calcineurin B homologous protein 2	PATH:04114	Oocyte meiosis	0.59885	0.973691
CHP2	CHP2	calcineurin-like EF hand protein 2	1e-82	Chp2	Calcineurin B homologous protein 2	PATH:04660	T cell receptor signaling pathway	0.748313	0.747109
CHP2	CHP2	calcineurin-like EF hand protein 2	1e-82	Chp2	Calcineurin B homologous protein 2	PATH:04380	Osteoclast differentiation	0.640238	0.913772
CHP2	CHP2	calcineurin-like EF hand protein 2	1e-82	Chp2	Calcineurin B homologous protein 2	PATH:04662	B cell receptor signaling pathway	0.577059	1.04202
CHP2	CHP2	calcineurin-like EF hand protein 2	1e-82	Chp2	Calcineurin B homologous protein 2	PATH:04650	Natural killer cell mediated cytotoxicity	0.871683	0.557701
CHP2	CHP2	calcineurin-like EF hand protein 2	1e-82	Chp2	Calcineurin B homologous protein 2	PATH:04370	VEGF signaling pathway	0.604153	0.989919
CHP2	CHP2	calcineurin-like EF hand protein 2	1e-82	Chp2	Calcineurin B homologous protein 2	PATH:04724	Glutamatergic synapse	0.0269101	2.36399
CHP2	CHP2	calcineurin-like EF hand protein 2	1e-82	Chp2	Calcineurin B homologous protein 2	PATH:04720	Long-term potentiation	0.271029	1.697
CHP2	CHP2	calcineurin-like EF hand protein 2	1e-82	Chp2	Calcineurin B homologous protein 2	PATH:04360	Axon guidance	0.00988749	2.67948
LOC101114745	LOC101114745	gonadotropin-releasing hormone II receptor-like	2e-51	Gnrhr	Gonadotropin-releasing hormone receptor	PATH:04912	GnRH signaling pathway	0.147214	1.85032
LOC101114745	LOC101114745	gonadotropin-releasing hormone II receptor-like	2e-51	Gnrhr	Gonadotropin-releasing hormone receptor	PATH:04080	Neuroactive ligand-receptor interaction	0.00010185	2.84869
MC4R	MC4R	Melanocortin 4 receptor	2e-176	Mc4r	Melanocortin receptor 4	PATH:04080	Neuroactive ligand-receptor interaction	0.00010185	2.84869
PLCB4	PLCB4	phospholipase C, beta 4	0	Plcb4	Protein Plcb4	PATH:05142	Chagas disease (American trypanosomiasis)	0.37977	1.29825
PLCB4	PLCB4	phospholipase C, beta 4	0	Plcb4	Protein Plcb4	PATH:05143	African trypanosomiasis	0.0636911	3.49383
PLCB4	PLCB4	phospholipase C, beta 4	0	Plcb4	Protein Plcb4	PATH:05146	Amoebiasis	0.396408	1.2671
PLCB4	PLCB4	phospholipase C, beta 4	0	Plcb4	Protein Plcb4	PATH:04015	Rap1 signaling pathway	0.457718	1.1154
PLCB4	PLCB4	phospholipase C, beta 4	0	Plcb4	Protein Plcb4	PATH:04972	Pancreatic secretion	0.0851169	2.04811
PLCB4	PLCB4	phospholipase C, beta 4	0	Plcb4	Protein Plcb4	PATH:04750	Inflammatory mediator regulation of TRP channels	0.0326082	2.43138
PLCB4	PLCB4	phospholipase C, beta 4	0	Plcb4	Protein Plcb4	PATH:04921	Oxytocin signaling pathway	0.108865	1.79985
PLCB4	PLCB4	phospholipase C, beta 4	0	Plcb4	Protein Plcb4	PATH:04062	Chemokine signaling pathway	0.501738	1.076
PLCB4	PLCB4	phospholipase C, beta 4	0	Plcb4	Protein Plcb4	PATH:04970	Salivary secretion	0.00996733	3.14974
PLCB4	PLCB4	phospholipase C, beta 4	0	Plcb4	Protein Plcb4	PATH:04971	Gastric acid secretion	0.846067	0.535092
PLCB4	PLCB4	phospholipase C, beta 4	0	Plcb4	Protein Plcb4	PATH:04713	Circadian entrainment	0.00448811	3.33447
PLCB4	PLCB4	phospholipase C, beta 4	0	Plcb4	Protein Plcb4	PATH:04730	Long-term depression	0.0496381	2.63978
PLCB4	PLCB4	phospholipase C, beta 4	0	Plcb4	Protein Plcb4	PATH:04540	Gap junction	0.0743119	2.32922
PLCB4	PLCB4	phospholipase C, beta 4	0	Plcb4	Protein Plcb4	PATH:04916	Melanogenesis	0.124997	1.96024
PLCB4	PLCB4	phospholipase C, beta 4	0	Plcb4	Protein Plcb4	PATH:04611	Platelet activation	0.65495	0.89316
PLCB4	PLCB4	phospholipase C, beta 4	0	Plcb4	Protein Plcb4	PATH:04261	Adrenergic signaling in cardiomyocytes	0.0485172	2.08404
PLCB4	PLCB4	phospholipase C, beta 4	0	Plcb4	Protein Plcb4	PATH:04915	Estrogen signaling pathway	0.45721	1.21215
PLCB4	PLCB4	phospholipase C, beta 4	0	Plcb4	Protein Plcb4	PATH:04918	Thyroid hormone synthesis	0.83823	0.549955
PLCB4	PLCB4	phospholipase C, beta 4	0	Plcb4	Protein Plcb4	PATH:04919	Thyroid hormone signaling pathway	0.58802	0.989919
PLCB4	PLCB4	phospholipase C, beta 4	0	Plcb4	Protein Plcb4	PATH:05010	Alzheimer's disease	0.380061	1.21836
PLCB4	PLCB4	phospholipase C, beta 4	0	Plcb4	Protein Plcb4	PATH:04912	GnRH signaling pathway	0.147214	1.85032
PLCB4	PLCB4	phospholipase C, beta 4	0	Plcb4	Protein Plcb4	PATH:04070	Phosphatidylinositol signaling system	0.331645	1.50367
PLCB4	PLCB4	phospholipase C, beta 4	0	Plcb4	Protein Plcb4	PATH:04961	Endocrine and other factor-regulated calcium reabsorption	0.369727	1.58387
PLCB4	PLCB4	phospholipase C, beta 4	0	Plcb4	Protein Plcb4	PATH:04911	Insulin secretion	0.190255	1.82054
PLCB4	PLCB4	phospholipase C, beta 4	0	Plcb4	Protein Plcb4	PATH:00562	Inositol phosphate metabolism	0.787375	0.649127
PLCB4	PLCB4	phospholipase C, beta 4	0	Plcb4	Protein Plcb4	PATH:04020	Calcium signaling pathway	0.000639178	2.9804
PLCB4	PLCB4	phospholipase C, beta 4	0	Plcb4	Protein Plcb4	PATH:04310	Wnt signaling pathway	0.0485172	2.08404
PLCB4	PLCB4	phospholipase C, beta 4	0	Plcb4	Protein Plcb4	PATH:04270	Vascular smooth muscle contraction	0.0191172	2.53419
PLCB4	PLCB4	phospholipase C, beta 4	0	Plcb4	Protein Plcb4	PATH:04728	Dopaminergic synapse	0.134114	1.78632
PLCB4	PLCB4	phospholipase C, beta 4	0	Plcb4	Protein Plcb4	PATH:05016	Huntington's disease	0.994709	0.187662
PLCB4	PLCB4	phospholipase C, beta 4	0	Plcb4	Protein Plcb4	PATH:04022	cGMP-PKG signaling pathway	0.136205	1.69011
PLCB4	PLCB4	phospholipase C, beta 4	0	Plcb4	Protein Plcb4	PATH:04726	Serotonergic synapse	0.035472	2.2308
PLCB4	PLCB4	phospholipase C, beta 4	0	Plcb4	Protein Plcb4	PATH:04725	Cholinergic synapse	0.0706239	2.15982
PLCB4	PLCB4	phospholipase C, beta 4	0	Plcb4	Protein Plcb4	PATH:04724	Glutamatergic synapse	0.0269101	2.36399
PLCB4	PLCB4	phospholipase C, beta 4	0	Plcb4	Protein Plcb4	PATH:04723	Retrograde endocannabinoid signaling	0.139631	1.88556
PLCB4	PLCB4	phospholipase C, beta 4	0	Plcb4	Protein Plcb4	PATH:01100	Metabolic pathways	0.19977	1.18534
PLCB4	PLCB4	phospholipase C, beta 4	0	Plcb4	Protein Plcb4	PATH:04720	Long-term potentiation	0.271029	1.697
GNB5	GNB5	guanine nucleotide binding protein (G protein), beta 5	0	Gnb5	Guanine nucleotide-binding protein subunit beta-5	PATH:04151	PI3K-Akt signaling pathway	0.0251408	1.80498
GNB5	GNB5	guanine nucleotide binding protein (G protein), beta 5	0	Gnb5	Guanine nucleotide-binding protein subunit beta-5	PATH:04014	Ras signaling pathway	0.1401	1.56303
GNB5	GNB5	guanine nucleotide binding protein (G protein), beta 5	0	Gnb5	Guanine nucleotide-binding protein subunit beta-5	PATH:04728	Dopaminergic synapse	0.134114	1.78632
GNB5	GNB5	guanine nucleotide binding protein (G protein), beta 5	0	Gnb5	Guanine nucleotide-binding protein subunit beta-5	PATH:04727	GABAergic synapse	0.682955	0.851544
GNB5	GNB5	guanine nucleotide binding protein (G protein), beta 5	0	Gnb5	Guanine nucleotide-binding protein subunit beta-5	PATH:04713	Circadian entrainment	0.00448811	3.33447
GNB5	GNB5	guanine nucleotide binding protein (G protein), beta 5	0	Gnb5	Guanine nucleotide-binding protein subunit beta-5	PATH:05032	Morphine addiction	0.709615	0.808097
GNB5	GNB5	guanine nucleotide binding protein (G protein), beta 5	0	Gnb5	Guanine nucleotide-binding protein subunit beta-5	PATH:04726	Serotonergic synapse	0.035472	2.2308
GNB5	GNB5	guanine nucleotide binding protein (G protein), beta 5	0	Gnb5	Guanine nucleotide-binding protein subunit beta-5	PATH:04725	Cholinergic synapse	0.0706239	2.15982
GNB5	GNB5	guanine nucleotide binding protein (G protein), beta 5	0	Gnb5	Guanine nucleotide-binding protein subunit beta-5	PATH:04724	Glutamatergic synapse	0.0269101	2.36399
GNB5	GNB5	guanine nucleotide binding protein (G protein), beta 5	0	Gnb5	Guanine nucleotide-binding protein subunit beta-5	PATH:04723	Retrograde endocannabinoid signaling	0.139631	1.88556
GNB5	GNB5	guanine nucleotide binding protein (G protein), beta 5	0	Gnb5	Guanine nucleotide-binding protein subunit beta-5	PATH:04062	Chemokine signaling pathway	0.501738	1.076
GNB5	GNB5	guanine nucleotide binding protein (G protein), beta 5	0	Gnb5	Guanine nucleotide-binding protein subunit beta-5	PATH:05034	Alcoholism	0.941719	0.435129
FBP1	FBP1	Fructose-1,6-bisphosphatase 1	2e-172	Fbp1	Folate receptor alpha	PATH:01200	Carbon metabolism	0.933689	0.366637
FBP1	FBP1	Fructose-1,6-bisphosphatase 1	2e-172	Fbp1	Folate receptor alpha	PATH:00051	Fructose and mannose metabolism	0.324825	1.75986
FBP1	FBP1	Fructose-1,6-bisphosphatase 1	2e-172	Fbp1	Folate receptor alpha	PATH:00030	Pentose phosphate pathway	0.539626	1.31989
FBP1	FBP1	Fructose-1,6-bisphosphatase 1	2e-172	Fbp1	Folate receptor alpha	PATH:00010	Glycolysis / Gluconeogenesis	0.79769	0.62852
FBP1	FBP1	Fructose-1,6-bisphosphatase 1	2e-172	Fbp1	Folate receptor alpha	PATH:01100	Metabolic pathways	0.19977	1.18534
FBP1	FBP1	Fructose-1,6-bisphosphatase 1	2e-172	Fbp1	Folate receptor alpha	PATH:04910	Insulin signaling pathway	0.493671	1.1076
SFRP5	SFRP5	secreted frizzled-related protein 5	9e-100	Sfrp5	Secreted frizzled-related protein 5	PATH:04310	Wnt signaling pathway	0.0485172	2.08404
SEMA3C	SEMA3C	sema domain, immunoglobulin domain (Ig), short basic domain, secreted, (semaphorin) 3C	0	Sema3c	Semaphorin-3C	PATH:04360	Axon guidance	0.00988749	2.67948
LOC101113583	LOC101113583	lanosterol 14-alpha demethylase-like	0	Cyp51	Lanosterol 14-alpha demethylase	PATH:00100	Steroid biosynthesis	0.00371639	7.19941
LOC101113583	LOC101113583	lanosterol 14-alpha demethylase-like	0	Cyp51	Lanosterol 14-alpha demethylase	PATH:01100	Metabolic pathways	0.19977	1.18534
SCN7A	SCN7A	sodium channel, voltage-gated, type VII, alpha subunit	0	Scn7a	Protein Scn7a	PATH:04261	Adrenergic signaling in cardiomyocytes	0.0485172	2.08404
PYGM	PYGM	Glycogen phosphorylase, muscle form	0	Pygm	Phosphorylase	PATH:00500	Starch and sucrose metabolism	0.138548	2.42429
PYGM	PYGM	Glycogen phosphorylase, muscle form	0	Pygm	Phosphorylase	PATH:04910	Insulin signaling pathway	0.493671	1.1076
LOC101123553	LOC101123553	prolyl 4-hydroxylase subunit alpha-2-like	0	P4ha2	Prolyl 4-hydroxylase subunit alpha-2	PATH:00330	Arginine and proline metabolism	0.0855679	2.51408
LOC101123553	LOC101123553	prolyl 4-hydroxylase subunit alpha-2-like	0	P4ha2	Prolyl 4-hydroxylase subunit alpha-2	PATH:01100	Metabolic pathways	0.19977	1.18534
LEPR	LEPR	Leptin receptor	0	Lepr	Leptin receptor	PATH:04630	Jak-STAT signaling pathway	0.392799	1.22971
LEPR	LEPR	Leptin receptor	0	Lepr	Leptin receptor	PATH:04060	Cytokine-cytokine receptor interaction	0.0402529	1.84888
LEPR	LEPR	Leptin receptor	0	Lepr	Leptin receptor	PATH:04932	Non-alcoholic fatty liver disease (NAFLD)	0.98815	0.222454
LEPR	LEPR	Leptin receptor	0	Lepr	Leptin receptor	PATH:04920	Adipocytokine signaling pathway	0.0357119	2.91153
LEPR	LEPR	Leptin receptor	0	Lepr	Leptin receptor	PATH:04080	Neuroactive ligand-receptor interaction	0.00010185	2.84869
BST1	BST1	bone marrow stromal cell antigen 1	7e-97	Bst1	ADP-ribosyl cyclase 2	PATH:04020	Calcium signaling pathway	0.000639178	2.9804
BST1	BST1	bone marrow stromal cell antigen 1	7e-97	Bst1	ADP-ribosyl cyclase 2	PATH:04970	Salivary secretion	0.00996733	3.14974
BST1	BST1	bone marrow stromal cell antigen 1	7e-97	Bst1	ADP-ribosyl cyclase 2	PATH:00760	Nicotinate and nicotinamide metabolism	0.503805	1.46655
BST1	BST1	bone marrow stromal cell antigen 1	7e-97	Bst1	ADP-ribosyl cyclase 2	PATH:04972	Pancreatic secretion	0.0851169	2.04811
BST1	BST1	bone marrow stromal cell antigen 1	7e-97	Bst1	ADP-ribosyl cyclase 2	PATH:05169	Epstein-Barr virus infection	0.745269	0.787996
BST1	BST1	bone marrow stromal cell antigen 1	7e-97	Bst1	ADP-ribosyl cyclase 2	PATH:01100	Metabolic pathways	0.19977	1.18534
INADL	INADL	InaD-like (Drosophila)	0	Inadl	InaD-like (Drosophila)	PATH:04530	Tight junction	0.286781	1.42434
INADL	INADL	InaD-like (Drosophila)	0	Inadl	InaD-like (Drosophila)	PATH:04390	Hippo signaling pathway	0.0470911	2.09784
GRIK2	GRIK2	glutamate receptor, ionotropic, kainate 2	0	Grik2	Grik2 protein	PATH:04724	Glutamatergic synapse	0.0269101	2.36399
GRIK2	GRIK2	glutamate receptor, ionotropic, kainate 2	0	Grik2	Grik2 protein	PATH:04080	Neuroactive ligand-receptor interaction	0.00010185	2.84869
DGKG	DGKG	diacylglycerol kinase, gamma 90kDa	0	Dgkg	Diacylglycerol kinase gamma	PATH:00561	Glycerolipid metabolism	0.0717768	2.68453
DGKG	DGKG	diacylglycerol kinase, gamma 90kDa	0	Dgkg	Diacylglycerol kinase gamma	PATH:00564	Glycerophospholipid metabolism	0.0480277	2.3998
DGKG	DGKG	diacylglycerol kinase, gamma 90kDa	0	Dgkg	Diacylglycerol kinase gamma	PATH:04070	Phosphatidylinositol signaling system	0.331645	1.50367
DGKG	DGKG	diacylglycerol kinase, gamma 90kDa	0	Dgkg	Diacylglycerol kinase gamma	PATH:01100	Metabolic pathways	0.19977	1.18534
NDST4	NDST4	N-deacetylase/N-sulfotransferase (heparan glucosaminyl) 4	0	Ndst4	Bifunctional heparan sulfate N-deacetylase/N-sulfotransferase 4	PATH:00534	Glycosaminoglycan biosynthesis - heparan sulfate / heparin	0.491253	1.52295
NDST4	NDST4	N-deacetylase/N-sulfotransferase (heparan glucosaminyl) 4	0	Ndst4	Bifunctional heparan sulfate N-deacetylase/N-sulfotransferase 4	PATH:01100	Metabolic pathways	0.19977	1.18534
MAS1	MAS1	MAS1 oncogene	3e-160	Mas1	Proto-oncogene Mas	PATH:04614	Renin-angiotensin system	0.0110541	7.4244
MAS1	MAS1	MAS1 oncogene	3e-160	Mas1	Proto-oncogene Mas	PATH:04080	Neuroactive ligand-receptor interaction	0.00010185	2.84869
NAPEPLD	NAPEPLD	N-acyl phosphatidylethanolamine phospholipase D	0	Napepld	N-acyl-phosphatidylethanolamine-hydrolyzing phospholipase D	PATH:04723	Retrograde endocannabinoid signaling	0.139631	1.88556
AASS	AASS	aminoadipate-semialdehyde synthase	0	Aass	Alpha-aminoadipic semialdehyde synthase, mitochondrial	PATH:00300	Lysine biosynthesis	0.0954099	13.1989
AASS	AASS	aminoadipate-semialdehyde synthase	0	Aass	Alpha-aminoadipic semialdehyde synthase, mitochondrial	PATH:01100	Metabolic pathways	0.19977	1.18534
AASS	AASS	aminoadipate-semialdehyde synthase	0	Aass	Alpha-aminoadipic semialdehyde synthase, mitochondrial	PATH:00310	Lysine degradation	0.404755	1.46655
NTNG1	NTNG1	netrin G1	0	Ntng1	Netrin-G1	PATH:04514	Cell adhesion molecules (CAMs)	0.0403689	2.16969
NTNG1	NTNG1	netrin G1	0	Ntng1	Netrin-G1	PATH:04360	Axon guidance	0.00988749	2.67948
PDE3A	PDE3A	phosphodiesterase 3A, cGMP-inhibited	0	Pde3a	Phosphodiesterase 3A, cGMP inhibited	PATH:04914	Progesterone-mediated oocyte maturation	0.688444	0.842485
PDE3A	PDE3A	phosphodiesterase 3A, cGMP-inhibited	0	Pde3a	Phosphodiesterase 3A, cGMP inhibited	PATH:04022	cGMP-PKG signaling pathway	0.136205	1.69011
PDE3A	PDE3A	phosphodiesterase 3A, cGMP-inhibited	0	Pde3a	Phosphodiesterase 3A, cGMP inhibited	PATH:05032	Morphine addiction	0.709615	0.808097
PDE3A	PDE3A	phosphodiesterase 3A, cGMP-inhibited	0	Pde3a	Phosphodiesterase 3A, cGMP inhibited	PATH:00230	Purine metabolism	0.810107	0.686649
PDE3A	PDE3A	phosphodiesterase 3A, cGMP-inhibited	0	Pde3a	Phosphodiesterase 3A, cGMP inhibited	PATH:04910	Insulin signaling pathway	0.493671	1.1076
CCL27	CCL27	chemokine (C-C motif) ligand 27	7e-32	Ccl27a	Protein Ccl27a	PATH:04060	Cytokine-cytokine receptor interaction	0.0402529	1.84888
CCL27	CCL27	chemokine (C-C motif) ligand 27	7e-32	Ccl27a	Protein Ccl27a	PATH:04672	Intestinal immune network for IgA production	0.720422	0.791935
CCL27	CCL27	chemokine (C-C motif) ligand 27	7e-32	Ccl27a	Protein Ccl27a	PATH:04062	Chemokine signaling pathway	0.501738	1.076
SQLE	SQLE	Squalene epoxidase	0	Sqle	Squalene monooxygenase	PATH:00100	Steroid biosynthesis	0.00371639	7.19941
SQLE	SQLE	Squalene epoxidase	0	Sqle	Squalene monooxygenase	PATH:01100	Metabolic pathways	0.19977	1.18534
LOC443165	LOC443165	Beta-1 subunit soluble guanylate cyclase	0	Gucy1b3	Guanylate cyclase soluble subunit beta-1	PATH:04611	Platelet activation	0.65495	0.89316
LOC443165	LOC443165	Beta-1 subunit soluble guanylate cyclase	0	Gucy1b3	Guanylate cyclase soluble subunit beta-1	PATH:04270	Vascular smooth muscle contraction	0.0191172	2.53419
LOC443165	LOC443165	Beta-1 subunit soluble guanylate cyclase	0	Gucy1b3	Guanylate cyclase soluble subunit beta-1	PATH:04970	Salivary secretion	0.00996733	3.14974
LOC443165	LOC443165	Beta-1 subunit soluble guanylate cyclase	0	Gucy1b3	Guanylate cyclase soluble subunit beta-1	PATH:04022	cGMP-PKG signaling pathway	0.136205	1.69011
LOC443165	LOC443165	Beta-1 subunit soluble guanylate cyclase	0	Gucy1b3	Guanylate cyclase soluble subunit beta-1	PATH:04713	Circadian entrainment	0.00448811	3.33447
LOC443165	LOC443165	Beta-1 subunit soluble guanylate cyclase	0	Gucy1b3	Guanylate cyclase soluble subunit beta-1	PATH:04730	Long-term depression	0.0496381	2.63978
LOC443165	LOC443165	Beta-1 subunit soluble guanylate cyclase	0	Gucy1b3	Guanylate cyclase soluble subunit beta-1	PATH:04921	Oxytocin signaling pathway	0.108865	1.79985
LOC443165	LOC443165	Beta-1 subunit soluble guanylate cyclase	0	Gucy1b3	Guanylate cyclase soluble subunit beta-1	PATH:00230	Purine metabolism	0.810107	0.686649
LOC443165	LOC443165	Beta-1 subunit soluble guanylate cyclase	0	Gucy1b3	Guanylate cyclase soluble subunit beta-1	PATH:04540	Gap junction	0.0743119	2.32922
HSPA4	HSPA4	heat shock 70kDa protein 4	0	Hspa4	Heat shock 70 kDa protein 4	PATH:04612	Antigen processing and presentation	0.604153	0.989919
LOC101104222	LOC101104222	retinol dehydrogenase 16-like	9e-142	Rdh1	Protein Rdh1	PATH:00830	Retinol metabolism	0.617192	0.965775
LOC101104222	LOC101104222	retinol dehydrogenase 16-like	9e-142	Rdh1	Protein Rdh1	PATH:01100	Metabolic pathways	0.19977	1.18534
CACNA2D3	CACNA2D3	calcium channel, voltage-dependent, alpha 2/delta subunit 3	0	Cacna2d3	Voltage-dependent calcium channel subunit alpha-2/delta-3	PATH:04261	Adrenergic signaling in cardiomyocytes	0.0485172	2.08404
CACNA2D3	CACNA2D3	calcium channel, voltage-dependent, alpha 2/delta subunit 3	0	Cacna2d3	Voltage-dependent calcium channel subunit alpha-2/delta-3	PATH:04010	MAPK signaling pathway	0.406116	1.14773
CACNA2D3	CACNA2D3	calcium channel, voltage-dependent, alpha 2/delta subunit 3	0	Cacna2d3	Voltage-dependent calcium channel subunit alpha-2/delta-3	PATH:04260	Cardiac muscle contraction	0.392012	1.34989
CACNA2D3	CACNA2D3	calcium channel, voltage-dependent, alpha 2/delta subunit 3	0	Cacna2d3	Voltage-dependent calcium channel subunit alpha-2/delta-3	PATH:05414	Dilated cardiomyopathy	0.0333419	2.63978
CACNA2D3	CACNA2D3	calcium channel, voltage-dependent, alpha 2/delta subunit 3	0	Cacna2d3	Voltage-dependent calcium channel subunit alpha-2/delta-3	PATH:05412	Arrhythmogenic right ventricular cardiomyopathy (ARVC)	0.0134712	3.29973
CACNA2D3	CACNA2D3	calcium channel, voltage-dependent, alpha 2/delta subunit 3	0	Cacna2d3	Voltage-dependent calcium channel subunit alpha-2/delta-3	PATH:05410	Hypertrophic cardiomyopathy (HCM)	0.0230338	2.89732
CACNA2D3	CACNA2D3	calcium channel, voltage-dependent, alpha 2/delta subunit 3	0	Cacna2d3	Voltage-dependent calcium channel subunit alpha-2/delta-3	PATH:04921	Oxytocin signaling pathway	0.108865	1.79985
CDO1	CDO1	cysteine dioxygenase, type I	6e-82	Cdo1	Cysteine dioxygenase type 1	PATH:00270	Cysteine and methionine metabolism	0.297454	1.88556
CDO1	CDO1	cysteine dioxygenase, type I	6e-82	Cdo1	Cysteine dioxygenase type 1	PATH:00430	Taurine and hypotaurine metabolism	0.277972	3.29973
CDO1	CDO1	cysteine dioxygenase, type I	6e-82	Cdo1	Cysteine dioxygenase type 1	PATH:01100	Metabolic pathways	0.19977	1.18534
LOC101120001	LOC101120001	C4b-binding protein alpha chain-like	5e-40	C4bp	C4b-binding protein	PATH:05133	Pertussis	0.610715	0.977698
LOC101120001	LOC101120001	C4b-binding protein alpha chain-like	5e-40	C4bp	C4b-binding protein	PATH:04610	Complement and coagulation cascades	0.0663224	2.41444
FCER1A	FCER1A	Fc fragment of IgE, high affinity I, receptor for; alpha polypeptide	1e-57	Fcer1a	High affinity immunoglobulin epsilon receptor subunit alpha	PATH:05310	Asthma	0.516047	1.41417
FCER1A	FCER1A	Fc fragment of IgE, high affinity I, receptor for; alpha polypeptide	1e-57	Fcer1a	High affinity immunoglobulin epsilon receptor subunit alpha	PATH:04664	Fc epsilon RI signaling pathway	0.617192	0.965775
FRMD6	FRMD6	FERM domain containing 6	0	Frmd6	Frmd6 protein	PATH:04390	Hippo signaling pathway	0.0470911	2.09784
SRR	SRR	serine racemase	1e-159	Srr	Serine racemase	PATH:00260	Glycine, serine and threonine metabolism	0.667149	0.920855
LOC101117786	LOC101117786	vitamin D 25-hydroxylase-like	0	Cyp2r1	Vitamin D 25-hydroxylase	PATH:00100	Steroid biosynthesis	0.00371639	7.19941
LOC101117786	LOC101117786	vitamin D 25-hydroxylase-like	0	Cyp2r1	Vitamin D 25-hydroxylase	PATH:01100	Metabolic pathways	0.19977	1.18534
KCNMA1	KCNMA1	Pulmonary calcium activated potassium channel	0	Kcnma1	KCNMA1	PATH:04270	Vascular smooth muscle contraction	0.0191172	2.53419
KCNMA1	KCNMA1	Pulmonary calcium activated potassium channel	0	Kcnma1	KCNMA1	PATH:04970	Salivary secretion	0.00996733	3.14974
KCNMA1	KCNMA1	Pulmonary calcium activated potassium channel	0	Kcnma1	KCNMA1	PATH:04022	cGMP-PKG signaling pathway	0.136205	1.69011
KCNMA1	KCNMA1	Pulmonary calcium activated potassium channel	0	Kcnma1	KCNMA1	PATH:04972	Pancreatic secretion	0.0851169	2.04811
KCNMA1	KCNMA1	Pulmonary calcium activated potassium channel	0	Kcnma1	KCNMA1	PATH:04911	Insulin secretion	0.190255	1.82054
GRID1	GRID1	glutamate receptor, ionotropic, delta 1	0	Grid1	Glutamate receptor ionotropic, delta-1	PATH:04080	Neuroactive ligand-receptor interaction	0.00010185	2.84869
KCNE3	KCNE3	potassium voltage-gated channel, Isk-related family, member 3	2e-46	Kcne3	Potassium voltage-gated channel, Isk-related subfamily, gene 3, isoform CRA_a	PATH:04974	Protein digestion and absorption	0.582533	0.998238
PLA2G4A	PLA2G4A	phospholipase A2, group IVA (cytosolic, calcium-dependent)	0	Pla2g4a	Cytosolic phospholipase A2	PATH:04611	Platelet activation	0.65495	0.89316
PLA2G4A	PLA2G4A	phospholipase A2, group IVA (cytosolic, calcium-dependent)	0	Pla2g4a	Cytosolic phospholipase A2	PATH:05145	Toxoplasmosis	0.329856	1.33773
PLA2G4A	PLA2G4A	phospholipase A2, group IVA (cytosolic, calcium-dependent)	0	Pla2g4a	Cytosolic phospholipase A2	PATH:00591	Linoleic acid metabolism	0.0751111	2.63978
PLA2G4A	PLA2G4A	phospholipase A2, group IVA (cytosolic, calcium-dependent)	0	Pla2g4a	Cytosolic phospholipase A2	PATH:04972	Pancreatic secretion	0.0851169	2.04811
PLA2G4A	PLA2G4A	phospholipase A2, group IVA (cytosolic, calcium-dependent)	0	Pla2g4a	Cytosolic phospholipase A2	PATH:00590	Arachidonic acid metabolism	0.190255	1.82054
PLA2G4A	PLA2G4A	phospholipase A2, group IVA (cytosolic, calcium-dependent)	0	Pla2g4a	Cytosolic phospholipase A2	PATH:04664	Fc epsilon RI signaling pathway	0.617192	0.965775
PLA2G4A	PLA2G4A	phospholipase A2, group IVA (cytosolic, calcium-dependent)	0	Pla2g4a	Cytosolic phospholipase A2	PATH:04975	Fat digestion and absorption	0.776531	0.671132
PLA2G4A	PLA2G4A	phospholipase A2, group IVA (cytosolic, calcium-dependent)	0	Pla2g4a	Cytosolic phospholipase A2	PATH:04750	Inflammatory mediator regulation of TRP channels	0.0326082	2.43138
PLA2G4A	PLA2G4A	phospholipase A2, group IVA (cytosolic, calcium-dependent)	0	Pla2g4a	Cytosolic phospholipase A2	PATH:04666	Fc gamma R-mediated phagocytosis	0.70444	0.816428
PLA2G4A	PLA2G4A	phospholipase A2, group IVA (cytosolic, calcium-dependent)	0	Pla2g4a	Cytosolic phospholipase A2	PATH:00592	alpha-Linolenic acid metabolism	0.178735	2.73081
PLA2G4A	PLA2G4A	phospholipase A2, group IVA (cytosolic, calcium-dependent)	0	Pla2g4a	Cytosolic phospholipase A2	PATH:04921	Oxytocin signaling pathway	0.108865	1.79985
PLA2G4A	PLA2G4A	phospholipase A2, group IVA (cytosolic, calcium-dependent)	0	Pla2g4a	Cytosolic phospholipase A2	PATH:04912	GnRH signaling pathway	0.147214	1.85032
PLA2G4A	PLA2G4A	phospholipase A2, group IVA (cytosolic, calcium-dependent)	0	Pla2g4a	Cytosolic phospholipase A2	PATH:04913	Ovarian steroidogenesis	0.0685196	2.73081
PLA2G4A	PLA2G4A	phospholipase A2, group IVA (cytosolic, calcium-dependent)	0	Pla2g4a	Cytosolic phospholipase A2	PATH:00564	Glycerophospholipid metabolism	0.0480277	2.3998
PLA2G4A	PLA2G4A	phospholipase A2, group IVA (cytosolic, calcium-dependent)	0	Pla2g4a	Cytosolic phospholipase A2	PATH:04010	MAPK signaling pathway	0.406116	1.14773
PLA2G4A	PLA2G4A	phospholipase A2, group IVA (cytosolic, calcium-dependent)	0	Pla2g4a	Cytosolic phospholipase A2	PATH:00565	Ether lipid metabolism	0.351897	1.64987
PLA2G4A	PLA2G4A	phospholipase A2, group IVA (cytosolic, calcium-dependent)	0	Pla2g4a	Cytosolic phospholipase A2	PATH:04270	Vascular smooth muscle contraction	0.0191172	2.53419
PLA2G4A	PLA2G4A	phospholipase A2, group IVA (cytosolic, calcium-dependent)	0	Pla2g4a	Cytosolic phospholipase A2	PATH:04014	Ras signaling pathway	0.1401	1.56303
PLA2G4A	PLA2G4A	phospholipase A2, group IVA (cytosolic, calcium-dependent)	0	Pla2g4a	Cytosolic phospholipase A2	PATH:04726	Serotonergic synapse	0.035472	2.2308
PLA2G4A	PLA2G4A	phospholipase A2, group IVA (cytosolic, calcium-dependent)	0	Pla2g4a	Cytosolic phospholipase A2	PATH:04370	VEGF signaling pathway	0.604153	0.989919
PLA2G4A	PLA2G4A	phospholipase A2, group IVA (cytosolic, calcium-dependent)	0	Pla2g4a	Cytosolic phospholipase A2	PATH:04730	Long-term depression	0.0496381	2.63978
PLA2G4A	PLA2G4A	phospholipase A2, group IVA (cytosolic, calcium-dependent)	0	Pla2g4a	Cytosolic phospholipase A2	PATH:04724	Glutamatergic synapse	0.0269101	2.36399
PLA2G4A	PLA2G4A	phospholipase A2, group IVA (cytosolic, calcium-dependent)	0	Pla2g4a	Cytosolic phospholipase A2	PATH:01100	Metabolic pathways	0.19977	1.18534
CPA3	CPA3	carboxypeptidase A3 (mast cell)	0	Cpa3	Mast cell carboxypeptidase A	PATH:04614	Renin-angiotensin system	0.0110541	7.4244
CPA3	CPA3	carboxypeptidase A3 (mast cell)	0	Cpa3	Mast cell carboxypeptidase A	PATH:04972	Pancreatic secretion	0.0851169	2.04811
CPA3	CPA3	carboxypeptidase A3 (mast cell)	0	Cpa3	Mast cell carboxypeptidase A	PATH:04974	Protein digestion and absorption	0.582533	0.998238
ANGPT2	ANGPT2	angiopoietin 2	0	Angpt2	Angiopoietin 2	PATH:04151	PI3K-Akt signaling pathway	0.0251408	1.80498
ANGPT2	ANGPT2	angiopoietin 2	0	Angpt2	Angiopoietin 2	PATH:04014	Ras signaling pathway	0.1401	1.56303
ANGPT2	ANGPT2	angiopoietin 2	0	Angpt2	Angiopoietin 2	PATH:04066	HIF-1 signaling pathway	0.774324	0.707085
ANGPT2	ANGPT2	angiopoietin 2	0	Angpt2	Angiopoietin 2	PATH:04015	Rap1 signaling pathway	0.457718	1.1154
EPHA3	EPHA3	EPH receptor A3	0	Epha3	Epha3 protein	PATH:04360	Axon guidance	0.00988749	2.67948
ABP1	ABP1	amiloride binding protein 1 (amine oxidase (copper-containing))	0	Aoc1	Amiloride-sensitive amine oxidase [copper-containing]	PATH:00340	Histidine metabolism	0.196688	2.55463
ABP1	ABP1	amiloride binding protein 1 (amine oxidase (copper-containing))	0	Aoc1	Amiloride-sensitive amine oxidase [copper-containing]	PATH:00380	Tryptophan metabolism	0.698729	0.842485
ABP1	ABP1	amiloride binding protein 1 (amine oxidase (copper-containing))	0	Aoc1	Amiloride-sensitive amine oxidase [copper-containing]	PATH:00330	Arginine and proline metabolism	0.0855679	2.51408
GLRB	GLRB	glycine receptor, beta	0	Glrb	Glycine receptor beta subunit	PATH:04080	Neuroactive ligand-receptor interaction	0.00010185	2.84869
PRKCQ	PRKCQ	protein kinase C, theta	0	Prkcq	Protein kinase C theta type	PATH:04660	T cell receptor signaling pathway	0.748313	0.747109
PRKCQ	PRKCQ	protein kinase C, theta	0	Prkcq	Protein kinase C theta type	PATH:04270	Vascular smooth muscle contraction	0.0191172	2.53419
PRKCQ	PRKCQ	protein kinase C, theta	0	Prkcq	Protein kinase C theta type	PATH:04920	Adipocytokine signaling pathway	0.0357119	2.91153
PRKCQ	PRKCQ	protein kinase C, theta	0	Prkcq	Protein kinase C theta type	PATH:04750	Inflammatory mediator regulation of TRP channels	0.0326082	2.43138
PRKCQ	PRKCQ	protein kinase C, theta	0	Prkcq	Protein kinase C theta type	PATH:04530	Tight junction	0.286781	1.42434
PRKCQ	PRKCQ	protein kinase C, theta	0	Prkcq	Protein kinase C theta type	PATH:05162	Measles	0.850423	0.590997
PRKCQ	PRKCQ	protein kinase C, theta	0	Prkcq	Protein kinase C theta type	PATH:04064	NF-kappa B signaling pathway	0.418406	1.2912
GRIA4	GRIA4	Glutamate receptor subunit AMPA4	0	Gria4	AMPA-selective glutamate receptor 4 flop type	PATH:04728	Dopaminergic synapse	0.134114	1.78632
GRIA4	GRIA4	Glutamate receptor subunit AMPA4	0	Gria4	AMPA-selective glutamate receptor 4 flop type	PATH:04713	Circadian entrainment	0.00448811	3.33447
GRIA4	GRIA4	Glutamate receptor subunit AMPA4	0	Gria4	AMPA-selective glutamate receptor 4 flop type	PATH:05033	Nicotine addiction	0.306604	1.84171
GRIA4	GRIA4	Glutamate receptor subunit AMPA4	0	Gria4	AMPA-selective glutamate receptor 4 flop type	PATH:04724	Glutamatergic synapse	0.0269101	2.36399
GRIA4	GRIA4	Glutamate receptor subunit AMPA4	0	Gria4	AMPA-selective glutamate receptor 4 flop type	PATH:05031	Amphetamine addiction	0.120785	2.19982
GRIA4	GRIA4	Glutamate receptor subunit AMPA4	0	Gria4	AMPA-selective glutamate receptor 4 flop type	PATH:04723	Retrograde endocannabinoid signaling	0.139631	1.88556
GRIA4	GRIA4	Glutamate receptor subunit AMPA4	0	Gria4	AMPA-selective glutamate receptor 4 flop type	PATH:04080	Neuroactive ligand-receptor interaction	0.00010185	2.84869
UGDH	UGDH	UDP-glucose 6-dehydrogenase	0	Ugdh	UDP-glucose 6-dehydrogenase	PATH:00053	Ascorbate and aldarate metabolism	0.126803	3.4432
UGDH	UGDH	UDP-glucose 6-dehydrogenase	0	Ugdh	UDP-glucose 6-dehydrogenase	PATH:00500	Starch and sucrose metabolism	0.138548	2.42429
UGDH	UGDH	UDP-glucose 6-dehydrogenase	0	Ugdh	UDP-glucose 6-dehydrogenase	PATH:00040	Pentose and glucuronate interconversions	0.516047	1.41417
UGDH	UGDH	UDP-glucose 6-dehydrogenase	0	Ugdh	UDP-glucose 6-dehydrogenase	PATH:00520	Amino sugar and nucleotide sugar metabolism	0.720422	0.791935
UGDH	UGDH	UDP-glucose 6-dehydrogenase	0	Ugdh	UDP-glucose 6-dehydrogenase	PATH:01100	Metabolic pathways	0.19977	1.18534
CHAT	CHAT	choline O-acetyltransferase	0	Chat	Choline O-acetyltransferase	PATH:00564	Glycerophospholipid metabolism	0.0480277	2.3998
CHAT	CHAT	choline O-acetyltransferase	0	Chat	Choline O-acetyltransferase	PATH:04725	Cholinergic synapse	0.0706239	2.15982
GLI1	GLI1	GLI family zinc finger 1	0	Gli1	Gli1 protein	PATH:04340	Hedgehog signaling pathway	0.000912409	5.03959
GLI1	GLI1	GLI family zinc finger 1	0	Gli1	Gli1 protein	PATH:05200	Pathways in cancer	0.103492	1.52747
GLI1	GLI1	GLI family zinc finger 1	0	Gli1	Gli1 protein	PATH:05217	Basal cell carcinoma	0.0147854	3.73554
LOC101122577	LOC101122577	S-adenosylmethionine decarboxylase proenzyme-like	2e-145	Amd1	S-adenosylmethionine decarboxylase proenzyme 1	PATH:00270	Cysteine and methionine metabolism	0.297454	1.88556
LOC101122577	LOC101122577	S-adenosylmethionine decarboxylase proenzyme-like	2e-145	Amd1	S-adenosylmethionine decarboxylase proenzyme 1	PATH:00330	Arginine and proline metabolism	0.0855679	2.51408
LOC101122577	LOC101122577	S-adenosylmethionine decarboxylase proenzyme-like	2e-145	Amd1	S-adenosylmethionine decarboxylase proenzyme 1	PATH:01100	Metabolic pathways	0.19977	1.18534
KCNJ14	KCNJ14	potassium inwardly-rectifying channel, subfamily J, member 14	2e-101	Kcnj14	ATP-sensitive inward rectifier potassium channel 14	PATH:04725	Cholinergic synapse	0.0706239	2.15982
KCNJ14	KCNJ14	potassium inwardly-rectifying channel, subfamily J, member 14	2e-101	Kcnj14	ATP-sensitive inward rectifier potassium channel 14	PATH:04921	Oxytocin signaling pathway	0.108865	1.79985
LOC101103238	LOC101103238	uncharacterized LOC101103238	4e-23	Cxcl5	C-X-C motif chemokine 5	PATH:05133	Pertussis	0.610715	0.977698
LOC101103238	LOC101103238	uncharacterized LOC101103238	4e-23	Cxcl5	C-X-C motif chemokine 5	PATH:04060	Cytokine-cytokine receptor interaction	0.0402529	1.84888
LOC101103238	LOC101103238	uncharacterized LOC101103238	4e-23	Cxcl5	C-X-C motif chemokine 5	PATH:05323	Rheumatoid arthritis	0.124997	1.96024
LOC101103238	LOC101103238	uncharacterized LOC101103238	4e-23	Cxcl5	C-X-C motif chemokine 5	PATH:04062	Chemokine signaling pathway	0.501738	1.076
LOC101103238	LOC101103238	uncharacterized LOC101103238	4e-23	Cxcl5	C-X-C motif chemokine 5	PATH:04668	TNF signaling pathway	0.786419	0.68864
LOC443413	LOC443413	Gonadotropin-releasing hormone receptor	2e-165	Gnrhr	Gonadotropin-releasing hormone receptor	PATH:04912	GnRH signaling pathway	0.147214	1.85032
LOC443413	LOC443413	Gonadotropin-releasing hormone receptor	2e-165	Gnrhr	Gonadotropin-releasing hormone receptor	PATH:04080	Neuroactive ligand-receptor interaction	0.00010185	2.84869
IL17RB	IL17RB	interleukin 17 receptor B	0	Il17rb	Interleukin-17 receptor B	PATH:04060	Cytokine-cytokine receptor interaction	0.0402529	1.84888
LOC443535	LOC443535	low density protein receptor	0	Ldlr	Low-density lipoprotein receptor	PATH:05160	Hepatitis C	0.856023	0.582306
LOC443535	LOC443535	low density protein receptor	0	Ldlr	Low-density lipoprotein receptor	PATH:05145	Toxoplasmosis	0.329856	1.33773
LOC443535	LOC443535	low density protein receptor	0	Ldlr	Low-density lipoprotein receptor	PATH:04913	Ovarian steroidogenesis	0.0685196	2.73081
LOC443535	LOC443535	low density protein receptor	0	Ldlr	Low-density lipoprotein receptor	PATH:04976	Bile secretion	0.107758	2.06233
LOC443535	LOC443535	low density protein receptor	0	Ldlr	Low-density lipoprotein receptor	PATH:04144	Endocytosis	0.302071	1.30744
RYR3	RYR3	ryanodine receptor 3	0	Ryr3	Ryanodine receptor 3	PATH:04020	Calcium signaling pathway	0.000639178	2.9804
RYR3	RYR3	ryanodine receptor 3	0	Ryr3	Ryanodine receptor 3	PATH:04970	Salivary secretion	0.00996733	3.14974
RYR3	RYR3	ryanodine receptor 3	0	Ryr3	Ryanodine receptor 3	PATH:04713	Circadian entrainment	0.00448811	3.33447
RYR3	RYR3	ryanodine receptor 3	0	Ryr3	Ryanodine receptor 3	PATH:05010	Alzheimer's disease	0.380061	1.21836
RYR3	RYR3	ryanodine receptor 3	0	Ryr3	Ryanodine receptor 3	PATH:04921	Oxytocin signaling pathway	0.108865	1.79985
WIF1	WIF1	WNT inhibitory factor 1	0	Wif1	Wnt inhibitory factor 1	PATH:04310	Wnt signaling pathway	0.0485172	2.08404
PERP	PERP	PERP, TP53 apoptosis effector	1e-87	Perp	p53 apoptosis effector related to PMP-22	PATH:04115	p53 signaling pathway	0.617192	0.965775
PIWIL3	PIWIL3	piwi-like 3 (Drosophila)	0	Piwil1	Piwi-like protein 1	PATH:04320	Dorso-ventral axis formation	0.478381	1.58387
NCKAP1	NCKAP1	NCK-associated protein 1	0	Nckap1	Nckap1 protein	PATH:04810	Regulation of actin cytoskeleton	0.9211	0.525621
GRM8	GRM8	glutamate receptor, metabotropic 8	0	Grm8	Glutamate receptor, metabotropic 8	PATH:04724	Glutamatergic synapse	0.0269101	2.36399
GRM8	GRM8	glutamate receptor, metabotropic 8	0	Grm8	Glutamate receptor, metabotropic 8	PATH:04080	Neuroactive ligand-receptor interaction	0.00010185	2.84869
UGT8	UGT8	UDP glycosyltransferase 8	0	Ugt8a	2-hydroxyacylsphingosine 1-beta-galactosyltransferase	PATH:00600	Sphingolipid metabolism	0.713372	0.808097
UGT8	UGT8	UDP glycosyltransferase 8	0	Ugt8a	2-hydroxyacylsphingosine 1-beta-galactosyltransferase	PATH:01100	Metabolic pathways	0.19977	1.18534
RASGRF2	RASGRF2	Ras protein-specific guanine nucleotide-releasing factor 2	0	Rasgrf2	Ras-specific guanine nucleotide-releasing factor 2	PATH:04010	MAPK signaling pathway	0.406116	1.14773
RASGRF2	RASGRF2	Ras protein-specific guanine nucleotide-releasing factor 2	0	Rasgrf2	Ras-specific guanine nucleotide-releasing factor 2	PATH:04014	Ras signaling pathway	0.1401	1.56303
SPRY1	SPRY1	sprouty homolog 1, antagonist of FGF signaling (Drosophila)	7e-131	Spry1	Sprouty1	PATH:04630	Jak-STAT signaling pathway	0.392799	1.22971
NEGR1	NEGR1	neuronal growth regulator 1	0	Negr1	Neuronal growth regulator 1	PATH:04514	Cell adhesion molecules (CAMs)	0.0403689	2.16969
WNT2B	WNT2B	wingless-type MMTV integration site family, member 2B	0	Wnt2b	Protein Wnt-2b	PATH:04916	Melanogenesis	0.124997	1.96024
WNT2B	WNT2B	wingless-type MMTV integration site family, member 2B	0	Wnt2b	Protein Wnt-2b	PATH:04340	Hedgehog signaling pathway	0.000912409	5.03959
WNT2B	WNT2B	wingless-type MMTV integration site family, member 2B	0	Wnt2b	Protein Wnt-2b	PATH:05200	Pathways in cancer	0.103492	1.52747
WNT2B	WNT2B	wingless-type MMTV integration site family, member 2B	0	Wnt2b	Protein Wnt-2b	PATH:04310	Wnt signaling pathway	0.0485172	2.08404
WNT2B	WNT2B	wingless-type MMTV integration site family, member 2B	0	Wnt2b	Protein Wnt-2b	PATH:05166	HTLV-I infection	0.380441	1.1776
WNT2B	WNT2B	wingless-type MMTV integration site family, member 2B	0	Wnt2b	Protein Wnt-2b	PATH:05217	Basal cell carcinoma	0.0147854	3.73554
WNT2B	WNT2B	wingless-type MMTV integration site family, member 2B	0	Wnt2b	Protein Wnt-2b	PATH:04390	Hippo signaling pathway	0.0470911	2.09784
WNT2B	WNT2B	wingless-type MMTV integration site family, member 2B	0	Wnt2b	Protein Wnt-2b	PATH:05205	Proteoglycans in cancer	0.0214201	2.04811
MYB	MYB	v-myb myeloblastosis viral oncogene homolog (avian)	0	Myb	Transcriptional activator Myb	PATH:04151	PI3K-Akt signaling pathway	0.0251408	1.80498
MYB	MYB	v-myb myeloblastosis viral oncogene homolog (avian)	0	Myb	Transcriptional activator Myb	PATH:05166	HTLV-I infection	0.380441	1.1776
HSPH1	HSPH1	heat shock 105kDa/110kDa protein 1	0	Hsph1	Heat shock protein 105 kDa	PATH:04141	Protein processing in endoplasmic reticulum	0.816008	0.678802
ERBB3	ERBB3	v-erb-b2 erythroblastic leukemia viral oncogene homolog 3 (avian)	0	Erbb3	EGF-like growth factor receptor ErbB3 extracellular domain	PATH:04020	Calcium signaling pathway	0.000639178	2.9804
ERBB3	ERBB3	v-erb-b2 erythroblastic leukemia viral oncogene homolog 3 (avian)	0	Erbb3	EGF-like growth factor receptor ErbB3 extracellular domain	PATH:04012	ErbB signaling pathway	0.0743119	2.32922
ERBB3	ERBB3	v-erb-b2 erythroblastic leukemia viral oncogene homolog 3 (avian)	0	Erbb3	EGF-like growth factor receptor ErbB3 extracellular domain	PATH:05206	MicroRNAs in cancer	0.573963	0.996145
ERBB3	ERBB3	v-erb-b2 erythroblastic leukemia viral oncogene homolog 3 (avian)	0	Erbb3	EGF-like growth factor receptor ErbB3 extracellular domain	PATH:04144	Endocytosis	0.302071	1.30744
ERBB3	ERBB3	v-erb-b2 erythroblastic leukemia viral oncogene homolog 3 (avian)	0	Erbb3	EGF-like growth factor receptor ErbB3 extracellular domain	PATH:05205	Proteoglycans in cancer	0.0214201	2.04811
ASIC1	ASIC1	acid-sensing (proton-gated) ion channel 1	0	Asic1	Accn2 protein	PATH:04750	Inflammatory mediator regulation of TRP channels	0.0326082	2.43138
LCAT	LCAT	Lecithin-cholesterol acyltransferase	0	Lcat	Phosphatidylcholine-sterol acyltransferase	PATH:00564	Glycerophospholipid metabolism	0.0480277	2.3998
COL6A5	COL6A5	collagen, type VI, alpha 5	0	Col6a5	Collagen alpha-5(VI) chain	PATH:04151	PI3K-Akt signaling pathway	0.0251408	1.80498
COL6A5	COL6A5	collagen, type VI, alpha 5	0	Col6a5	Collagen alpha-5(VI) chain	PATH:04512	ECM-receptor interaction	0.00331941	3.51971
COL6A5	COL6A5	collagen, type VI, alpha 5	0	Col6a5	Collagen alpha-5(VI) chain	PATH:04510	Focal adhesion	0.0213544	2.1247
COL6A5	COL6A5	collagen, type VI, alpha 5	0	Col6a5	Collagen alpha-5(VI) chain	PATH:04974	Protein digestion and absorption	0.582533	0.998238
LOC101104943	LOC101104943	cytochrome P450 2J2-like	0	Cyp2j6	Cytochrome P450 2J6	PATH:04726	Serotonergic synapse	0.035472	2.2308
LOC101104943	LOC101104943	cytochrome P450 2J2-like	0	Cyp2j6	Cytochrome P450 2J6	PATH:00591	Linoleic acid metabolism	0.0751111	2.63978
LOC101104943	LOC101104943	cytochrome P450 2J2-like	0	Cyp2j6	Cytochrome P450 2J6	PATH:00590	Arachidonic acid metabolism	0.190255	1.82054
LOC101104943	LOC101104943	cytochrome P450 2J2-like	0	Cyp2j6	Cytochrome P450 2J6	PATH:04750	Inflammatory mediator regulation of TRP channels	0.0326082	2.43138
LOC101104943	LOC101104943	cytochrome P450 2J2-like	0	Cyp2j6	Cytochrome P450 2J6	PATH:04913	Ovarian steroidogenesis	0.0685196	2.73081
LOC101104943	LOC101104943	cytochrome P450 2J2-like	0	Cyp2j6	Cytochrome P450 2J6	PATH:01100	Metabolic pathways	0.19977	1.18534
ZACN	ZACN	zinc activated ligand-gated ion channel	3e-21	Htr3a	5-hydroxytryptamine (Serotonin) receptor 3A	PATH:04726	Serotonergic synapse	0.035472	2.2308
DSG2	DSG2	desmoglein 2	0	Dsg2	Desmoglein-2	PATH:05412	Arrhythmogenic right ventricular cardiomyopathy (ARVC)	0.0134712	3.29973
BTG4	BTG4	B-cell translocation gene 4	5e-99	Btg4	Protein BTG4	PATH:03018	RNA degradation	0.86403	0.501225
SOCS5	SOCS5	Suppressor of cytokine signaling protein	0	Socs5	Suppressor of cytokine signaling 5	PATH:04917	Prolactin signaling pathway	0.151735	2.0049
SOCS5	SOCS5	Suppressor of cytokine signaling protein	0	Socs5	Suppressor of cytokine signaling 5	PATH:04630	Jak-STAT signaling pathway	0.392799	1.22971
DBT	DBT	dihydrolipoamide branched chain transacylase E2	0	Dbt	Lipoamide acyltransferase component of branched-chain alpha-keto acid dehydrogenase complex, mitochondrial	PATH:00280	Valine, leucine and isoleucine degradation	0.706142	0.824933
DBT	DBT	dihydrolipoamide branched chain transacylase E2	0	Dbt	Lipoamide acyltransferase component of branched-chain alpha-keto acid dehydrogenase complex, mitochondrial	PATH:01100	Metabolic pathways	0.19977	1.18534
FGF7	FGF7	Fibroblast growth factor 7	5e-98	Fgf7	Fibroblast growth factor 7	PATH:05200	Pathways in cancer	0.103492	1.52747
FGF7	FGF7	Fibroblast growth factor 7	5e-98	Fgf7	Fibroblast growth factor 7	PATH:04010	MAPK signaling pathway	0.406116	1.14773
FGF7	FGF7	Fibroblast growth factor 7	5e-98	Fgf7	Fibroblast growth factor 7	PATH:04151	PI3K-Akt signaling pathway	0.0251408	1.80498
FGF7	FGF7	Fibroblast growth factor 7	5e-98	Fgf7	Fibroblast growth factor 7	PATH:04810	Regulation of actin cytoskeleton	0.9211	0.525621
FGF7	FGF7	Fibroblast growth factor 7	5e-98	Fgf7	Fibroblast growth factor 7	PATH:04014	Ras signaling pathway	0.1401	1.56303
FGF7	FGF7	Fibroblast growth factor 7	5e-98	Fgf7	Fibroblast growth factor 7	PATH:04015	Rap1 signaling pathway	0.457718	1.1154
FGF7	FGF7	Fibroblast growth factor 7	5e-98	Fgf7	Fibroblast growth factor 7	PATH:05218	Melanoma	0.237841	1.82754
FGF7	FGF7	Fibroblast growth factor 7	5e-98	Fgf7	Fibroblast growth factor 7	PATH:05205	Proteoglycans in cancer	0.0214201	2.04811
DSC2	DSC2	desmocollin 2	0	Dsc2	Desmocollin-2	PATH:05412	Arrhythmogenic right ventricular cardiomyopathy (ARVC)	0.0134712	3.29973
ENDOD1	ENDOD1	endonuclease domain containing 1	2e-168	Endod1	Putative uncharacterized protein	PATH:04210	Apoptosis	0.648322	0.910271
ATP6V1B1	ATP6V1B1	ATPase, H+ transporting, lysosomal 56/58kDa, V1 subunit B1	0	Atp6v1b1	Atp6v1b1 protein	PATH:00190	Oxidative phosphorylation	0.981119	0.249036
ATP6V1B1	ATP6V1B1	ATPase, H+ transporting, lysosomal 56/58kDa, V1 subunit B1	0	Atp6v1b1	Atp6v1b1 protein	PATH:05120	Epithelial cell signaling in Helicobacter pylori infection	0.277728	1.6731
ATP6V1B1	ATP6V1B1	ATPase, H+ transporting, lysosomal 56/58kDa, V1 subunit B1	0	Atp6v1b1	Atp6v1b1 protein	PATH:04966	Collecting duct acid secretion	0.491253	1.52295
ATP6V1B1	ATP6V1B1	ATPase, H+ transporting, lysosomal 56/58kDa, V1 subunit B1	0	Atp6v1b1	Atp6v1b1 protein	PATH:05323	Rheumatoid arthritis	0.124997	1.96024
ATP6V1B1	ATP6V1B1	ATPase, H+ transporting, lysosomal 56/58kDa, V1 subunit B1	0	Atp6v1b1	Atp6v1b1 protein	PATH:04721	Synaptic vesicle cycle	0.821332	0.582306
ATP6V1B1	ATP6V1B1	ATPase, H+ transporting, lysosomal 56/58kDa, V1 subunit B1	0	Atp6v1b1	Atp6v1b1 protein	PATH:04145	Phagosome	0.436095	1.16461
ATP6V1B1	ATP6V1B1	ATPase, H+ transporting, lysosomal 56/58kDa, V1 subunit B1	0	Atp6v1b1	Atp6v1b1 protein	PATH:05110	Vibrio cholerae infection	0.787375	0.649127
ATP6V1B1	ATP6V1B1	ATPase, H+ transporting, lysosomal 56/58kDa, V1 subunit B1	0	Atp6v1b1	Atp6v1b1 protein	PATH:01100	Metabolic pathways	0.19977	1.18534
NRG4	NRG4	neuregulin 4	5e-47	Nrg4	Pro-neuregulin-4, membrane-bound isoform	PATH:04012	ErbB signaling pathway	0.0743119	2.32922
CSF	CSF	Granulocyte colony-stimulating factor	3e-42	Csf3	Granulocyte colony-stimulating factor	PATH:04630	Jak-STAT signaling pathway	0.392799	1.22971
CSF	CSF	Granulocyte colony-stimulating factor	3e-42	Csf3	Granulocyte colony-stimulating factor	PATH:04640	Hematopoietic cell lineage	0.693855	0.833616
CSF	CSF	Granulocyte colony-stimulating factor	3e-42	Csf3	Granulocyte colony-stimulating factor	PATH:04060	Cytokine-cytokine receptor interaction	0.0402529	1.84888
CSF	CSF	Granulocyte colony-stimulating factor	3e-42	Csf3	Granulocyte colony-stimulating factor	PATH:04151	PI3K-Akt signaling pathway	0.0251408	1.80498
CSF	CSF	Granulocyte colony-stimulating factor	3e-42	Csf3	Granulocyte colony-stimulating factor	PATH:05144	Malaria	0.0534146	2.98844
LPL	LPL	Lipoprotein lipase	0	Lpl	Lipoprotein lipase	PATH:00561	Glycerolipid metabolism	0.0717768	2.68453
LPL	LPL	Lipoprotein lipase	0	Lpl	Lipoprotein lipase	PATH:05010	Alzheimer's disease	0.380061	1.21836
LPL	LPL	Lipoprotein lipase	0	Lpl	Lipoprotein lipase	PATH:03320	PPAR signaling pathway	0.0197957	3.00735
RXRG	RXRG	retinoid X receptor, gamma	0	Rxrg	Retinoic acid receptor RXR-gamma	PATH:05200	Pathways in cancer	0.103492	1.52747
RXRG	RXRG	retinoid X receptor, gamma	0	Rxrg	Retinoic acid receptor RXR-gamma	PATH:05202	Transcriptional misregulation in cancer	0.671304	0.875067
RXRG	RXRG	retinoid X receptor, gamma	0	Rxrg	Retinoic acid receptor RXR-gamma	PATH:05222	Small cell lung cancer	0.43794	1.25042
RXRG	RXRG	retinoid X receptor, gamma	0	Rxrg	Retinoic acid receptor RXR-gamma	PATH:05223	Non-small cell lung cancer	0.727299	0.776407
RXRG	RXRG	retinoid X receptor, gamma	0	Rxrg	Retinoic acid receptor RXR-gamma	PATH:04919	Thyroid hormone signaling pathway	0.58802	0.989919
RXRG	RXRG	retinoid X receptor, gamma	0	Rxrg	Retinoic acid receptor RXR-gamma	PATH:04920	Adipocytokine signaling pathway	0.0357119	2.91153
RXRG	RXRG	retinoid X receptor, gamma	0	Rxrg	Retinoic acid receptor RXR-gamma	PATH:03320	PPAR signaling pathway	0.0197957	3.00735
RXRG	RXRG	retinoid X receptor, gamma	0	Rxrg	Retinoic acid receptor RXR-gamma	PATH:05216	Thyroid cancer	0.539626	1.31989
BMP7	BMP7	Bone morphogenic protein 7	0	Bmp7	Bone morphogenetic protein 7	PATH:04340	Hedgehog signaling pathway	0.000912409	5.03959
BMP7	BMP7	Bone morphogenic protein 7	0	Bmp7	Bone morphogenetic protein 7	PATH:04060	Cytokine-cytokine receptor interaction	0.0402529	1.84888
BMP7	BMP7	Bone morphogenic protein 7	0	Bmp7	Bone morphogenetic protein 7	PATH:04390	Hippo signaling pathway	0.0470911	2.09784
BMP7	BMP7	Bone morphogenic protein 7	0	Bmp7	Bone morphogenetic protein 7	PATH:04350	TGF-beta signaling pathway	0.331645	1.50367
Spry-2	SPRY-2	Sprouty 2	8e-106	Spry2	Sprouty homolog 2 (Drosophila)	PATH:04630	Jak-STAT signaling pathway	0.392799	1.22971
Spry-2	SPRY-2	Sprouty 2	8e-106	Spry2	Sprouty homolog 2 (Drosophila)	PATH:05206	MicroRNAs in cancer	0.573963	0.996145
TH	TH	tyrosine hydroxylase	3e-76	Th	Tyrosine 3-monooxygenase	PATH:04917	Prolactin signaling pathway	0.151735	2.0049
TH	TH	tyrosine hydroxylase	3e-76	Th	Tyrosine 3-monooxygenase	PATH:04728	Dopaminergic synapse	0.134114	1.78632
TH	TH	tyrosine hydroxylase	3e-76	Th	Tyrosine 3-monooxygenase	PATH:05030	Cocaine addiction	0.720422	0.791935
TH	TH	tyrosine hydroxylase	3e-76	Th	Tyrosine 3-monooxygenase	PATH:05012	Parkinson's disease	0.985226	0.2343
TH	TH	tyrosine hydroxylase	3e-76	Th	Tyrosine 3-monooxygenase	PATH:05031	Amphetamine addiction	0.120785	2.19982
TH	TH	tyrosine hydroxylase	3e-76	Th	Tyrosine 3-monooxygenase	PATH:00350	Tyrosine metabolism	0.667149	0.920855
TH	TH	tyrosine hydroxylase	3e-76	Th	Tyrosine 3-monooxygenase	PATH:05034	Alcoholism	0.941719	0.435129
TH	TH	tyrosine hydroxylase	3e-76	Th	Tyrosine 3-monooxygenase	PATH:01100	Metabolic pathways	0.19977	1.18534
LOC101108705	LOC101108705	glutathione S-transferase Mu 1-like	4e-104	Gstm4	Protein Gstm4	PATH:00480	Glutathione metabolism	0.421909	1.41417
LOC101108705	LOC101108705	glutathione S-transferase Mu 1-like	4e-104	Gstm4	Protein Gstm4	PATH:00982	Drug metabolism - cytochrome P450	0.190255	1.82054
LOC101108705	LOC101108705	glutathione S-transferase Mu 1-like	4e-104	Gstm4	Protein Gstm4	PATH:00980	Metabolism of xenobiotics by cytochrome P450	0.48244	1.16461
LOC101108705	LOC101108705	glutathione S-transferase Mu 1-like	4e-104	Gstm4	Protein Gstm4	PATH:05204	Chemical carcinogenesis	0.398643	1.33472
ARHGEF26	ARHGEF26	Rho guanine nucleotide exchange factor (GEF) 26	0	Arhgef26	Protein Arhgef26	PATH:05100	Bacterial invasion of epithelial cells	0.170619	1.90828
DSE	DSE	dermatan sulfate epimerase	0	Dse	Dermatan-sulfate epimerase	PATH:00532	Glycosaminoglycan biosynthesis - chondroitin sulfate / dermatan sulfate	0.408939	1.97984
DGKI	DGKI	diacylglycerol kinase, iota	0	Dgki	Protein Dgki	PATH:00561	Glycerolipid metabolism	0.0717768	2.68453
DGKI	DGKI	diacylglycerol kinase, iota	0	Dgki	Protein Dgki	PATH:00564	Glycerophospholipid metabolism	0.0480277	2.3998
DGKI	DGKI	diacylglycerol kinase, iota	0	Dgki	Protein Dgki	PATH:01100	Metabolic pathways	0.19977	1.18534
DGKI	DGKI	diacylglycerol kinase, iota	0	Dgki	Protein Dgki	PATH:04070	Phosphatidylinositol signaling system	0.331645	1.50367
CYP3A24	CYP3A24	Cytochrome P450 3A24	0	Cyp3a13	Cytochrome P450, family 3, subfamily a, polypeptide 13	PATH:00140	Steroid hormone biosynthesis	0.860614	0.507651
CYP3A24	CYP3A24	Cytochrome P450 3A24	0	Cyp3a13	Cytochrome P450, family 3, subfamily a, polypeptide 13	PATH:00983	Drug metabolism - other enzymes	0.713372	0.808097
CYP3A24	CYP3A24	Cytochrome P450 3A24	0	Cyp3a13	Cytochrome P450, family 3, subfamily a, polypeptide 13	PATH:00982	Drug metabolism - cytochrome P450	0.190255	1.82054
CYP3A24	CYP3A24	Cytochrome P450 3A24	0	Cyp3a13	Cytochrome P450, family 3, subfamily a, polypeptide 13	PATH:00980	Metabolism of xenobiotics by cytochrome P450	0.48244	1.16461
CYP3A24	CYP3A24	Cytochrome P450 3A24	0	Cyp3a13	Cytochrome P450, family 3, subfamily a, polypeptide 13	PATH:00591	Linoleic acid metabolism	0.0751111	2.63978
CYP3A24	CYP3A24	Cytochrome P450 3A24	0	Cyp3a13	Cytochrome P450, family 3, subfamily a, polypeptide 13	PATH:05204	Chemical carcinogenesis	0.398643	1.33472
CYP3A24	CYP3A24	Cytochrome P450 3A24	0	Cyp3a13	Cytochrome P450, family 3, subfamily a, polypeptide 13	PATH:04976	Bile secretion	0.107758	2.06233
CYP3A24	CYP3A24	Cytochrome P450 3A24	0	Cyp3a13	Cytochrome P450, family 3, subfamily a, polypeptide 13	PATH:00830	Retinol metabolism	0.617192	0.965775
CYP3A24	CYP3A24	Cytochrome P450 3A24	0	Cyp3a13	Cytochrome P450, family 3, subfamily a, polypeptide 13	PATH:01100	Metabolic pathways	0.19977	1.18534
CACNA1S	CACNA1S	calcium channel, voltage-dependent, L type, alpha 1S subunit	0	Cacna1c	Cacna1c protein	PATH:04261	Adrenergic signaling in cardiomyocytes	0.0485172	2.08404
CACNA1S	CACNA1S	calcium channel, voltage-dependent, L type, alpha 1S subunit	0	Cacna1c	Cacna1c protein	PATH:04260	Cardiac muscle contraction	0.392012	1.34989
CACNA1S	CACNA1S	calcium channel, voltage-dependent, L type, alpha 1S subunit	0	Cacna1c	Cacna1c protein	PATH:05414	Dilated cardiomyopathy	0.0333419	2.63978
CACNA1S	CACNA1S	calcium channel, voltage-dependent, L type, alpha 1S subunit	0	Cacna1c	Cacna1c protein	PATH:05412	Arrhythmogenic right ventricular cardiomyopathy (ARVC)	0.0134712	3.29973
CACNA1S	CACNA1S	calcium channel, voltage-dependent, L type, alpha 1S subunit	0	Cacna1c	Cacna1c protein	PATH:05031	Amphetamine addiction	0.120785	2.19982
CACNA1S	CACNA1S	calcium channel, voltage-dependent, L type, alpha 1S subunit	0	Cacna1c	Cacna1c protein	PATH:05010	Alzheimer's disease	0.380061	1.21836
CACNA1S	CACNA1S	calcium channel, voltage-dependent, L type, alpha 1S subunit	0	Cacna1c	Cacna1c protein	PATH:04930	Type II diabetes mellitus	0.360836	1.61619
CACNA1S	CACNA1S	calcium channel, voltage-dependent, L type, alpha 1S subunit	0	Cacna1c	Cacna1c protein	PATH:04921	Oxytocin signaling pathway	0.108865	1.79985
CACNA1S	CACNA1S	calcium channel, voltage-dependent, L type, alpha 1S subunit	0	Cacna1c	Cacna1c protein	PATH:04912	GnRH signaling pathway	0.147214	1.85032
CACNA1S	CACNA1S	calcium channel, voltage-dependent, L type, alpha 1S subunit	0	Cacna1c	Cacna1c protein	PATH:04911	Insulin secretion	0.190255	1.82054
CACNA1S	CACNA1S	calcium channel, voltage-dependent, L type, alpha 1S subunit	0	Cacna1c	Cacna1c protein	PATH:04020	Calcium signaling pathway	0.000639178	2.9804
CACNA1S	CACNA1S	calcium channel, voltage-dependent, L type, alpha 1S subunit	0	Cacna1c	Cacna1c protein	PATH:04010	MAPK signaling pathway	0.406116	1.14773
CACNA1S	CACNA1S	calcium channel, voltage-dependent, L type, alpha 1S subunit	0	Cacna1c	Cacna1c protein	PATH:04270	Vascular smooth muscle contraction	0.0191172	2.53419
CACNA1S	CACNA1S	calcium channel, voltage-dependent, L type, alpha 1S subunit	0	Cacna1c	Cacna1c protein	PATH:04728	Dopaminergic synapse	0.134114	1.78632
CACNA1S	CACNA1S	calcium channel, voltage-dependent, L type, alpha 1S subunit	0	Cacna1c	Cacna1c protein	PATH:04727	GABAergic synapse	0.682955	0.851544
CACNA1S	CACNA1S	calcium channel, voltage-dependent, L type, alpha 1S subunit	0	Cacna1c	Cacna1c protein	PATH:04022	cGMP-PKG signaling pathway	0.136205	1.69011
CACNA1S	CACNA1S	calcium channel, voltage-dependent, L type, alpha 1S subunit	0	Cacna1c	Cacna1c protein	PATH:04713	Circadian entrainment	0.00448811	3.33447
CACNA1S	CACNA1S	calcium channel, voltage-dependent, L type, alpha 1S subunit	0	Cacna1c	Cacna1c protein	PATH:04726	Serotonergic synapse	0.035472	2.2308
CACNA1S	CACNA1S	calcium channel, voltage-dependent, L type, alpha 1S subunit	0	Cacna1c	Cacna1c protein	PATH:05410	Hypertrophic cardiomyopathy (HCM)	0.0230338	2.89732
CACNA1S	CACNA1S	calcium channel, voltage-dependent, L type, alpha 1S subunit	0	Cacna1c	Cacna1c protein	PATH:04725	Cholinergic synapse	0.0706239	2.15982
CACNA1S	CACNA1S	calcium channel, voltage-dependent, L type, alpha 1S subunit	0	Cacna1c	Cacna1c protein	PATH:04724	Glutamatergic synapse	0.0269101	2.36399
CACNA1S	CACNA1S	calcium channel, voltage-dependent, L type, alpha 1S subunit	0	Cacna1c	Cacna1c protein	PATH:04723	Retrograde endocannabinoid signaling	0.139631	1.88556
CACNA1S	CACNA1S	calcium channel, voltage-dependent, L type, alpha 1S subunit	0	Cacna1c	Cacna1c protein	PATH:04720	Long-term potentiation	0.271029	1.697
MYH7B	MYH7B	myosin, heavy chain 7B, cardiac muscle, beta	0	Myh7b	Myosin-7B	PATH:05416	Viral myocarditis	0.378691	1.38128
MYH7B	MYH7B	myosin, heavy chain 7B, cardiac muscle, beta	0	Myh7b	Myosin-7B	PATH:04530	Tight junction	0.286781	1.42434
5HT2A	5HT2A	5-hydroxytryptamine 2A receptor	0	Htr2a	5-hydroxytryptamine receptor 2A	PATH:04020	Calcium signaling pathway	0.000639178	2.9804
5HT2A	5HT2A	5-hydroxytryptamine 2A receptor	0	Htr2a	5-hydroxytryptamine receptor 2A	PATH:04726	Serotonergic synapse	0.035472	2.2308
5HT2A	5HT2A	5-hydroxytryptamine 2A receptor	0	Htr2a	5-hydroxytryptamine receptor 2A	PATH:04750	Inflammatory mediator regulation of TRP channels	0.0326082	2.43138
5HT2A	5HT2A	5-hydroxytryptamine 2A receptor	0	Htr2a	5-hydroxytryptamine receptor 2A	PATH:04540	Gap junction	0.0743119	2.32922
5HT2A	5HT2A	5-hydroxytryptamine 2A receptor	0	Htr2a	5-hydroxytryptamine receptor 2A	PATH:04080	Neuroactive ligand-receptor interaction	0.00010185	2.84869
CRYAB	CRYAB	Alpha-crystallin B chain	1e-94	Cryab	Alpha-crystallin B chain	PATH:04141	Protein processing in endoplasmic reticulum	0.816008	0.678802
HMGCR	HMGCR	3-hydroxy-3-methylglutaryl-CoA reductase	0	Hmgcr	3-hydroxy-3-methylglutaryl-coenzyme A reductase	PATH:00900	Terpenoid backbone biosynthesis	0.110413	3.77112
HMGCR	HMGCR	3-hydroxy-3-methylglutaryl-CoA reductase	0	Hmgcr	3-hydroxy-3-methylglutaryl-coenzyme A reductase	PATH:04976	Bile secretion	0.107758	2.06233
HMGCR	HMGCR	3-hydroxy-3-methylglutaryl-CoA reductase	0	Hmgcr	3-hydroxy-3-methylglutaryl-coenzyme A reductase	PATH:01100	Metabolic pathways	0.19977	1.18534
ADA	ADA	adenosine deaminase	7e-163	Ada	Adenosine deaminase	PATH:05340	Primary immunodeficiency	0.613426	1.07018
ADA	ADA	adenosine deaminase	7e-163	Ada	Adenosine deaminase	PATH:00230	Purine metabolism	0.810107	0.686649
ADA	ADA	adenosine deaminase	7e-163	Ada	Adenosine deaminase	PATH:01100	Metabolic pathways	0.19977	1.18534
slc4A4	SLC4A4	Putative sodium bicarbonate cotransporter	0	Slc4a4	Slc4a4 protein	PATH:04972	Pancreatic secretion	0.0851169	2.04811
slc4A4	SLC4A4	Putative sodium bicarbonate cotransporter	0	Slc4a4	Slc4a4 protein	PATH:04964	Proximal tubule bicarbonate reclamation	0.423534	1.88556
slc4A4	SLC4A4	Putative sodium bicarbonate cotransporter	0	Slc4a4	Slc4a4 protein	PATH:04976	Bile secretion	0.107758	2.06233
ACSBG1	ACSBG1	acyl-CoA synthetase bubblegum family member 1	0	Acsbg1	Long-chain-fatty-acid--CoA ligase ACSBG1	PATH:01212	Fatty acid metabolism	0.351897	1.64987
ACSBG1	ACSBG1	acyl-CoA synthetase bubblegum family member 1	0	Acsbg1	Long-chain-fatty-acid--CoA ligase ACSBG1	PATH:04920	Adipocytokine signaling pathway	0.0357119	2.91153
ACSBG1	ACSBG1	acyl-CoA synthetase bubblegum family member 1	0	Acsbg1	Long-chain-fatty-acid--CoA ligase ACSBG1	PATH:00071	Fatty acid degradation	0.333888	1.7216
ACSBG1	ACSBG1	acyl-CoA synthetase bubblegum family member 1	0	Acsbg1	Long-chain-fatty-acid--CoA ligase ACSBG1	PATH:03320	PPAR signaling pathway	0.0197957	3.00735
ACSBG1	ACSBG1	acyl-CoA synthetase bubblegum family member 1	0	Acsbg1	Long-chain-fatty-acid--CoA ligase ACSBG1	PATH:01100	Metabolic pathways	0.19977	1.18534
AMPH	AMPH	amphiphysin	0	Amph	Amphiphysin	PATH:04666	Fc gamma R-mediated phagocytosis	0.70444	0.816428
FMO2	FMO2	flavin containing monooxygenase 2 (non-functional)	0	Fmo2	Dimethylaniline monooxygenase [N-oxide-forming] 2	PATH:00982	Drug metabolism - cytochrome P450	0.190255	1.82054
NUP88	NUP88	nucleoporin 88kDa	0	Nup88	Putative uncharacterized protein	PATH:03013	RNA transport	0.932931	0.452535
ALOX12B	ALOX12B	arachidonate 12-lipoxygenase, 12R type	0	Alox12b	Arachidonate 12-lipoxygenase, 12R-type	PATH:04726	Serotonergic synapse	0.035472	2.2308
ALOX12B	ALOX12B	arachidonate 12-lipoxygenase, 12R type	0	Alox12b	Arachidonate 12-lipoxygenase, 12R-type	PATH:00590	Arachidonic acid metabolism	0.190255	1.82054
ALOX12B	ALOX12B	arachidonate 12-lipoxygenase, 12R type	0	Alox12b	Arachidonate 12-lipoxygenase, 12R-type	PATH:01100	Metabolic pathways	0.19977	1.18534
LAMA1	LAMA1	laminin, alpha 1	0	Lama1	Laminin subunit alpha-1	PATH:05200	Pathways in cancer	0.103492	1.52747
LAMA1	LAMA1	laminin, alpha 1	0	Lama1	Laminin subunit alpha-1	PATH:04151	PI3K-Akt signaling pathway	0.0251408	1.80498
LAMA1	LAMA1	laminin, alpha 1	0	Lama1	Laminin subunit alpha-1	PATH:05222	Small cell lung cancer	0.43794	1.25042
LAMA1	LAMA1	laminin, alpha 1	0	Lama1	Laminin subunit alpha-1	PATH:05145	Toxoplasmosis	0.329856	1.33773
LAMA1	LAMA1	laminin, alpha 1	0	Lama1	Laminin subunit alpha-1	PATH:04512	ECM-receptor interaction	0.00331941	3.51971
LAMA1	LAMA1	laminin, alpha 1	0	Lama1	Laminin subunit alpha-1	PATH:05146	Amoebiasis	0.396408	1.2671
LAMA1	LAMA1	laminin, alpha 1	0	Lama1	Laminin subunit alpha-1	PATH:04510	Focal adhesion	0.0213544	2.1247
LOC100037694	LOC100037694	Nuclear factor kappa B ligand	5e-119	Tnfsf11	Tumor necrosis factor ligand superfamily member 11	PATH:04917	Prolactin signaling pathway	0.151735	2.0049
LOC100037694	LOC100037694	Nuclear factor kappa B ligand	5e-119	Tnfsf11	Tumor necrosis factor ligand superfamily member 11	PATH:04060	Cytokine-cytokine receptor interaction	0.0402529	1.84888
LOC100037694	LOC100037694	Nuclear factor kappa B ligand	5e-119	Tnfsf11	Tumor necrosis factor ligand superfamily member 11	PATH:04380	Osteoclast differentiation	0.640238	0.913772
LOC100037694	LOC100037694	Nuclear factor kappa B ligand	5e-119	Tnfsf11	Tumor necrosis factor ligand superfamily member 11	PATH:05323	Rheumatoid arthritis	0.124997	1.96024
LOC100037694	LOC100037694	Nuclear factor kappa B ligand	5e-119	Tnfsf11	Tumor necrosis factor ligand superfamily member 11	PATH:04064	NF-kappa B signaling pathway	0.418406	1.2912
SC5DL	SC5DL	sterol-C5-desaturase (ERG3 delta-5-desaturase homolog, S. cerevisiae)-like	3e-128	Sc5d	Lathosterol oxidase	PATH:00100	Steroid biosynthesis	0.00371639	7.19941
SC5DL	SC5DL	sterol-C5-desaturase (ERG3 delta-5-desaturase homolog, S. cerevisiae)-like	3e-128	Sc5d	Lathosterol oxidase	PATH:01100	Metabolic pathways	0.19977	1.18534
UBA2	UBA2	ubiquitin-like modifier activating enzyme 2	0	Uba2	SUMO-activating enzyme subunit 2	PATH:04120	Ubiquitin mediated proteolysis	0.975861	0.26575
ITGA8	ITGA8	integrin, alpha 8	0	Itga8	Integrin alpha-8	PATH:04151	PI3K-Akt signaling pathway	0.0251408	1.80498
ITGA8	ITGA8	integrin, alpha 8	0	Itga8	Integrin alpha-8	PATH:04514	Cell adhesion molecules (CAMs)	0.0403689	2.16969
ITGA8	ITGA8	integrin, alpha 8	0	Itga8	Integrin alpha-8	PATH:05414	Dilated cardiomyopathy	0.0333419	2.63978
ITGA8	ITGA8	integrin, alpha 8	0	Itga8	Integrin alpha-8	PATH:04810	Regulation of actin cytoskeleton	0.9211	0.525621
ITGA8	ITGA8	integrin, alpha 8	0	Itga8	Integrin alpha-8	PATH:04512	ECM-receptor interaction	0.00331941	3.51971
ITGA8	ITGA8	integrin, alpha 8	0	Itga8	Integrin alpha-8	PATH:05412	Arrhythmogenic right ventricular cardiomyopathy (ARVC)	0.0134712	3.29973
ITGA8	ITGA8	integrin, alpha 8	0	Itga8	Integrin alpha-8	PATH:04510	Focal adhesion	0.0213544	2.1247
ITGA8	ITGA8	integrin, alpha 8	0	Itga8	Integrin alpha-8	PATH:05410	Hypertrophic cardiomyopathy (HCM)	0.0230338	2.89732
L1CAM	L1CAM	L1 cell adhesion molecule	0	L1cam	Neural cell adhesion molecule L1	PATH:04514	Cell adhesion molecules (CAMs)	0.0403689	2.16969
L1CAM	L1CAM	L1 cell adhesion molecule	0	L1cam	Neural cell adhesion molecule L1	PATH:04360	Axon guidance	0.00988749	2.67948
GLP1R	GLP1R	Glucagon-like peptide 1 receptor	0	Glp1r	Glp1r protein	PATH:04080	Neuroactive ligand-receptor interaction	0.00010185	2.84869
GLP1R	GLP1R	Glucagon-like peptide 1 receptor	0	Glp1r	Glp1r protein	PATH:04911	Insulin secretion	0.190255	1.82054
SEMA3D	SEMA3D	sema domain, immunoglobulin domain (Ig), short basic domain, secreted, (semaphorin) 3D	0	Sema3d	Semaphorin-3D	PATH:04360	Axon guidance	0.00988749	2.67948
NPY5R	NPY5R	neuropeptide Y receptor Y5	0	Npy5r	Neuropeptide Y receptor type 5	PATH:04080	Neuroactive ligand-receptor interaction	0.00010185	2.84869
LOC101112563	LOC101112563	intercellular adhesion molecule 1-like	5e-31	Icam5	Intercellular adhesion molecule 5	PATH:05416	Viral myocarditis	0.378691	1.38128
LOC101112563	LOC101112563	intercellular adhesion molecule 1-like	5e-31	Icam5	Intercellular adhesion molecule 5	PATH:05143	African trypanosomiasis	0.0636911	3.49383
LOC101112563	LOC101112563	intercellular adhesion molecule 1-like	5e-31	Icam5	Intercellular adhesion molecule 5	PATH:04514	Cell adhesion molecules (CAMs)	0.0403689	2.16969
LOC101112563	LOC101112563	intercellular adhesion molecule 1-like	5e-31	Icam5	Intercellular adhesion molecule 5	PATH:05144	Malaria	0.0534146	2.98844
LOC101112563	LOC101112563	intercellular adhesion molecule 1-like	5e-31	Icam5	Intercellular adhesion molecule 5	PATH:04650	Natural killer cell mediated cytotoxicity	0.871683	0.557701
LOC101112563	LOC101112563	intercellular adhesion molecule 1-like	5e-31	Icam5	Intercellular adhesion molecule 5	PATH:05166	HTLV-I infection	0.380441	1.1776
LOC101112563	LOC101112563	intercellular adhesion molecule 1-like	5e-31	Icam5	Intercellular adhesion molecule 5	PATH:05169	Epstein-Barr virus infection	0.745269	0.787996
LOC101112563	LOC101112563	intercellular adhesion molecule 1-like	5e-31	Icam5	Intercellular adhesion molecule 5	PATH:05323	Rheumatoid arthritis	0.124997	1.96024
LOC101112563	LOC101112563	intercellular adhesion molecule 1-like	5e-31	Icam5	Intercellular adhesion molecule 5	PATH:05150	Staphylococcus aureus infection	0.21827	1.91597
LOC101112563	LOC101112563	intercellular adhesion molecule 1-like	5e-31	Icam5	Intercellular adhesion molecule 5	PATH:04668	TNF signaling pathway	0.786419	0.68864
LOC101112563	LOC101112563	intercellular adhesion molecule 1-like	5e-31	Icam5	Intercellular adhesion molecule 5	PATH:04670	Leukocyte transendothelial migration	0.822666	0.633548
LOC101112563	LOC101112563	intercellular adhesion molecule 1-like	5e-31	Icam5	Intercellular adhesion molecule 5	PATH:04064	NF-kappa B signaling pathway	0.418406	1.2912
LOC101112563	LOC101112563	intercellular adhesion molecule 1-like	5e-31	Icam5	Intercellular adhesion molecule 5	PATH:05164	Influenza A	0.944019	0.4304
LAMA4	LAMA4	laminin, alpha 4	0	Lama4	Laminin subunit alpha-4	PATH:05200	Pathways in cancer	0.103492	1.52747
LAMA4	LAMA4	laminin, alpha 4	0	Lama4	Laminin subunit alpha-4	PATH:04151	PI3K-Akt signaling pathway	0.0251408	1.80498
LAMA4	LAMA4	laminin, alpha 4	0	Lama4	Laminin subunit alpha-4	PATH:05143	African trypanosomiasis	0.0636911	3.49383
LAMA4	LAMA4	laminin, alpha 4	0	Lama4	Laminin subunit alpha-4	PATH:05222	Small cell lung cancer	0.43794	1.25042
LAMA4	LAMA4	laminin, alpha 4	0	Lama4	Laminin subunit alpha-4	PATH:05145	Toxoplasmosis	0.329856	1.33773
LAMA4	LAMA4	laminin, alpha 4	0	Lama4	Laminin subunit alpha-4	PATH:04512	ECM-receptor interaction	0.00331941	3.51971
LAMA4	LAMA4	laminin, alpha 4	0	Lama4	Laminin subunit alpha-4	PATH:05146	Amoebiasis	0.396408	1.2671
LAMA4	LAMA4	laminin, alpha 4	0	Lama4	Laminin subunit alpha-4	PATH:04510	Focal adhesion	0.0213544	2.1247
HSPA6	HSPA6	heat shock 70kDa protein 6 (HSP70B')	0	Hspa1a	Inducible heat shock protein 70	PATH:04612	Antigen processing and presentation	0.604153	0.989919
HSPA6	HSPA6	heat shock 70kDa protein 6 (HSP70B')	0	Hspa1a	Inducible heat shock protein 70	PATH:03040	Spliceosome	0.975861	0.26575
HSPA6	HSPA6	heat shock 70kDa protein 6 (HSP70B')	0	Hspa1a	Inducible heat shock protein 70	PATH:04010	MAPK signaling pathway	0.406116	1.14773
HSPA6	HSPA6	heat shock 70kDa protein 6 (HSP70B')	0	Hspa1a	Inducible heat shock protein 70	PATH:05134	Legionellosis	0.873781	0.482887
HSPA6	HSPA6	heat shock 70kDa protein 6 (HSP70B')	0	Hspa1a	Inducible heat shock protein 70	PATH:04915	Estrogen signaling pathway	0.45721	1.21215
HSPA6	HSPA6	heat shock 70kDa protein 6 (HSP70B')	0	Hspa1a	Inducible heat shock protein 70	PATH:05145	Toxoplasmosis	0.329856	1.33773
HSPA6	HSPA6	heat shock 70kDa protein 6 (HSP70B')	0	Hspa1a	Inducible heat shock protein 70	PATH:05020	Prion diseases	0.632239	1.0153
HSPA6	HSPA6	heat shock 70kDa protein 6 (HSP70B')	0	Hspa1a	Inducible heat shock protein 70	PATH:04141	Protein processing in endoplasmic reticulum	0.816008	0.678802
HSPA6	HSPA6	heat shock 70kDa protein 6 (HSP70B')	0	Hspa1a	Inducible heat shock protein 70	PATH:05169	Epstein-Barr virus infection	0.745269	0.787996
HSPA6	HSPA6	heat shock 70kDa protein 6 (HSP70B')	0	Hspa1a	Inducible heat shock protein 70	PATH:05162	Measles	0.850423	0.590997
HSPA6	HSPA6	heat shock 70kDa protein 6 (HSP70B')	0	Hspa1a	Inducible heat shock protein 70	PATH:04144	Endocytosis	0.302071	1.30744
HSPA6	HSPA6	heat shock 70kDa protein 6 (HSP70B')	0	Hspa1a	Inducible heat shock protein 70	PATH:05164	Influenza A	0.944019	0.4304
C-MET	C-MET	Hepatocyte growth factor receptor	0	Met	Met protein	PATH:05200	Pathways in cancer	0.103492	1.52747
C-MET	C-MET	Hepatocyte growth factor receptor	0	Met	Met protein	PATH:04060	Cytokine-cytokine receptor interaction	0.0402529	1.84888
C-MET	C-MET	Hepatocyte growth factor receptor	0	Met	Met protein	PATH:05211	Renal cell carcinoma	0.291167	1.62726
C-MET	C-MET	Hepatocyte growth factor receptor	0	Met	Met protein	PATH:05202	Transcriptional misregulation in cancer	0.671304	0.875067
C-MET	C-MET	Hepatocyte growth factor receptor	0	Met	Met protein	PATH:05144	Malaria	0.0534146	2.98844
C-MET	C-MET	Hepatocyte growth factor receptor	0	Met	Met protein	PATH:05120	Epithelial cell signaling in Helicobacter pylori infection	0.277728	1.6731
C-MET	C-MET	Hepatocyte growth factor receptor	0	Met	Met protein	PATH:04510	Focal adhesion	0.0213544	2.1247
C-MET	C-MET	Hepatocyte growth factor receptor	0	Met	Met protein	PATH:04015	Rap1 signaling pathway	0.457718	1.1154
C-MET	C-MET	Hepatocyte growth factor receptor	0	Met	Met protein	PATH:04144	Endocytosis	0.302071	1.30744
C-MET	C-MET	Hepatocyte growth factor receptor	0	Met	Met protein	PATH:04151	PI3K-Akt signaling pathway	0.0251408	1.80498
C-MET	C-MET	Hepatocyte growth factor receptor	0	Met	Met protein	PATH:04014	Ras signaling pathway	0.1401	1.56303
C-MET	C-MET	Hepatocyte growth factor receptor	0	Met	Met protein	PATH:05218	Melanoma	0.237841	1.82754
C-MET	C-MET	Hepatocyte growth factor receptor	0	Met	Met protein	PATH:04520	Adherens junction	0.563004	1.07018
C-MET	C-MET	Hepatocyte growth factor receptor	0	Met	Met protein	PATH:05100	Bacterial invasion of epithelial cells	0.170619	1.90828
C-MET	C-MET	Hepatocyte growth factor receptor	0	Met	Met protein	PATH:05206	MicroRNAs in cancer	0.573963	0.996145
C-MET	C-MET	Hepatocyte growth factor receptor	0	Met	Met protein	PATH:05205	Proteoglycans in cancer	0.0214201	2.04811
C-MET	C-MET	Hepatocyte growth factor receptor	0	Met	Met protein	PATH:04360	Axon guidance	0.00988749	2.67948
AR	AR	Androgen receptor	0	Ar	Androgen receptor	PATH:05200	Pathways in cancer	0.103492	1.52747
AR	AR	Androgen receptor	0	Ar	Androgen receptor	PATH:04114	Oocyte meiosis	0.59885	0.973691
AR	AR	Androgen receptor	0	Ar	Androgen receptor	PATH:05215	Prostate cancer	0.642263	0.920855
HCFC2	HCFC2	host cell factor C2	0	Hcfc2	Hcfc2 protein	PATH:05168	Herpes simplex infection	0.995853	0.179171
IGF1	IGF1	Insulin-like growth factor I	8e-77	Igf1	Insulin-like growth factor I	PATH:05200	Pathways in cancer	0.103492	1.52747
IGF1	IGF1	Insulin-like growth factor I	8e-77	Igf1	Insulin-like growth factor I	PATH:04914	Progesterone-mediated oocyte maturation	0.688444	0.842485
IGF1	IGF1	Insulin-like growth factor I	8e-77	Igf1	Insulin-like growth factor I	PATH:05202	Transcriptional misregulation in cancer	0.671304	0.875067
IGF1	IGF1	Insulin-like growth factor I	8e-77	Igf1	Insulin-like growth factor I	PATH:05414	Dilated cardiomyopathy	0.0333419	2.63978
IGF1	IGF1	Insulin-like growth factor I	8e-77	Igf1	Insulin-like growth factor I	PATH:04510	Focal adhesion	0.0213544	2.1247
IGF1	IGF1	Insulin-like growth factor I	8e-77	Igf1	Insulin-like growth factor I	PATH:04015	Rap1 signaling pathway	0.457718	1.1154
IGF1	IGF1	Insulin-like growth factor I	8e-77	Igf1	Insulin-like growth factor I	PATH:04066	HIF-1 signaling pathway	0.774324	0.707085
IGF1	IGF1	Insulin-like growth factor I	8e-77	Igf1	Insulin-like growth factor I	PATH:04068	FoxO signaling pathway	0.96147	0.304591
IGF1	IGF1	Insulin-like growth factor I	8e-77	Igf1	Insulin-like growth factor I	PATH:04750	Inflammatory mediator regulation of TRP channels	0.0326082	2.43138
IGF1	IGF1	Insulin-like growth factor I	8e-77	Igf1	Insulin-like growth factor I	PATH:04913	Ovarian steroidogenesis	0.0685196	2.73081
IGF1	IGF1	Insulin-like growth factor I	8e-77	Igf1	Insulin-like growth factor I	PATH:04960	Aldosterone-regulated sodium reabsorption	0.658747	0.94278
IGF1	IGF1	Insulin-like growth factor I	8e-77	Igf1	Insulin-like growth factor I	PATH:04150	mTOR signaling pathway	0.51118	1.18199
IGF1	IGF1	Insulin-like growth factor I	8e-77	Igf1	Insulin-like growth factor I	PATH:04151	PI3K-Akt signaling pathway	0.0251408	1.80498
IGF1	IGF1	Insulin-like growth factor I	8e-77	Igf1	Insulin-like growth factor I	PATH:04114	Oocyte meiosis	0.59885	0.973691
IGF1	IGF1	Insulin-like growth factor I	8e-77	Igf1	Insulin-like growth factor I	PATH:04115	p53 signaling pathway	0.617192	0.965775
IGF1	IGF1	Insulin-like growth factor I	8e-77	Igf1	Insulin-like growth factor I	PATH:04014	Ras signaling pathway	0.1401	1.56303
IGF1	IGF1	Insulin-like growth factor I	8e-77	Igf1	Insulin-like growth factor I	PATH:05410	Hypertrophic cardiomyopathy (HCM)	0.0230338	2.89732
IGF1	IGF1	Insulin-like growth factor I	8e-77	Igf1	Insulin-like growth factor I	PATH:04730	Long-term depression	0.0496381	2.63978
IGF1	IGF1	Insulin-like growth factor I	8e-77	Igf1	Insulin-like growth factor I	PATH:05218	Melanoma	0.237841	1.82754
IGF1	IGF1	Insulin-like growth factor I	8e-77	Igf1	Insulin-like growth factor I	PATH:05215	Prostate cancer	0.642263	0.920855
IGF1	IGF1	Insulin-like growth factor I	8e-77	Igf1	Insulin-like growth factor I	PATH:05214	Glioma	0.782021	0.659946
IGF1	IGF1	Insulin-like growth factor I	8e-77	Igf1	Insulin-like growth factor I	PATH:05205	Proteoglycans in cancer	0.0214201	2.04811
GSTA1-1	GSTA1-1	Glutathione S-transferase	1e-99	Gsta1	Glutathione S-transferase A1	PATH:00480	Glutathione metabolism	0.421909	1.41417
GSTA1-1	GSTA1-1	Glutathione S-transferase	1e-99	Gsta1	Glutathione S-transferase A1	PATH:00982	Drug metabolism - cytochrome P450	0.190255	1.82054
GSTA1-1	GSTA1-1	Glutathione S-transferase	1e-99	Gsta1	Glutathione S-transferase A1	PATH:00980	Metabolism of xenobiotics by cytochrome P450	0.48244	1.16461
GSTA1-1	GSTA1-1	Glutathione S-transferase	1e-99	Gsta1	Glutathione S-transferase A1	PATH:05204	Chemical carcinogenesis	0.398643	1.33472
NPY1R	NPY1R	Neuropeptide Y receptor type 1	0	Npy1r	Neuropeptide Y receptor type 1	PATH:04080	Neuroactive ligand-receptor interaction	0.00010185	2.84869
F13A1	F13A1	coagulation factor XIII, A1 polypeptide	0	F13a1	Putative uncharacterized protein	PATH:04610	Complement and coagulation cascades	0.0663224	2.41444
ERBB4	ERBB4	v-erb-a erythroblastic leukemia viral oncogene homolog 4 (avian)	0	Erbb4	Receptor tyrosine-protein kinase erbB-4	PATH:04020	Calcium signaling pathway	0.000639178	2.9804
ERBB4	ERBB4	v-erb-a erythroblastic leukemia viral oncogene homolog 4 (avian)	0	Erbb4	Receptor tyrosine-protein kinase erbB-4	PATH:04012	ErbB signaling pathway	0.0743119	2.32922
ERBB4	ERBB4	v-erb-a erythroblastic leukemia viral oncogene homolog 4 (avian)	0	Erbb4	Receptor tyrosine-protein kinase erbB-4	PATH:04144	Endocytosis	0.302071	1.30744
ERBB4	ERBB4	v-erb-a erythroblastic leukemia viral oncogene homolog 4 (avian)	0	Erbb4	Receptor tyrosine-protein kinase erbB-4	PATH:05205	Proteoglycans in cancer	0.0214201	2.04811
LOC101123331	LOC101123331	histone-lysine N-methyltransferase SETD2-like	0	Setd2	Histone-lysine N-methyltransferase SETD2	PATH:00310	Lysine degradation	0.404755	1.46655
ESR1	ESR1	Estrogen receptor alpha	0	Esr1	Estrogen receptor alpha variant U2	PATH:04917	Prolactin signaling pathway	0.151735	2.0049
ESR1	ESR1	Estrogen receptor alpha	0	Esr1	Estrogen receptor alpha variant U2	PATH:04915	Estrogen signaling pathway	0.45721	1.21215
ESR1	ESR1	Estrogen receptor alpha	0	Esr1	Estrogen receptor alpha variant U2	PATH:04919	Thyroid hormone signaling pathway	0.58802	0.989919
ESR1	ESR1	Estrogen receptor alpha	0	Esr1	Estrogen receptor alpha variant U2	PATH:05205	Proteoglycans in cancer	0.0214201	2.04811
ESR1	ESR1	Estrogen receptor alpha	0	Esr1	Estrogen receptor alpha variant U2	PATH:04961	Endocrine and other factor-regulated calcium reabsorption	0.369727	1.58387
SH3GL2	SH3GL2	SH3-domain GRB2-like 2	0	Sh3gl2	Endophilin-A1	PATH:04144	Endocytosis	0.302071	1.30744
NNOS	NNOS	Nitric oxide synthase, brain	0	Nos1	Nitric oxide synthase, brain	PATH:04020	Calcium signaling pathway	0.000639178	2.9804
NNOS	NNOS	Nitric oxide synthase, brain	0	Nos1	Nitric oxide synthase, brain	PATH:04970	Salivary secretion	0.00996733	3.14974
NNOS	NNOS	Nitric oxide synthase, brain	0	Nos1	Nitric oxide synthase, brain	PATH:04713	Circadian entrainment	0.00448811	3.33447
NNOS	NNOS	Nitric oxide synthase, brain	0	Nos1	Nitric oxide synthase, brain	PATH:05014	Amyotrophic lateral sclerosis (ALS)	0.463607	1.29825
NNOS	NNOS	Nitric oxide synthase, brain	0	Nos1	Nitric oxide synthase, brain	PATH:00330	Arginine and proline metabolism	0.0855679	2.51408
NNOS	NNOS	Nitric oxide synthase, brain	0	Nos1	Nitric oxide synthase, brain	PATH:04730	Long-term depression	0.0496381	2.63978
NNOS	NNOS	Nitric oxide synthase, brain	0	Nos1	Nitric oxide synthase, brain	PATH:05010	Alzheimer's disease	0.380061	1.21836
NNOS	NNOS	Nitric oxide synthase, brain	0	Nos1	Nitric oxide synthase, brain	PATH:04145	Phagosome	0.436095	1.16461
NNOS	NNOS	Nitric oxide synthase, brain	0	Nos1	Nitric oxide synthase, brain	PATH:01100	Metabolic pathways	0.19977	1.18534
SLIT3	SLIT3	slit homolog 3 (Drosophila)	0	Slit3	Slit homolog 3 (Drosophila)	PATH:04360	Axon guidance	0.00988749	2.67948
TARSL2	TARSL2	threonyl-tRNA synthetase-like 2	0	Tarsl2	Probable threonine--tRNA ligase 2, cytoplasmic	PATH:00970	Aminoacyl-tRNA biosynthesis	0.675343	0.899927
GAB1	GAB1	GRB2-associated binding protein 1	0	Gab1	Growth factor receptor bound protein 2-associated protein 1, isoform CRA_b	PATH:05211	Renal cell carcinoma	0.291167	1.62726
GAB1	GAB1	GRB2-associated binding protein 1	0	Gab1	Growth factor receptor bound protein 2-associated protein 1, isoform CRA_b	PATH:04012	ErbB signaling pathway	0.0743119	2.32922
GAB1	GAB1	GRB2-associated binding protein 1	0	Gab1	Growth factor receptor bound protein 2-associated protein 1, isoform CRA_b	PATH:04014	Ras signaling pathway	0.1401	1.56303
GAB1	GAB1	GRB2-associated binding protein 1	0	Gab1	Growth factor receptor bound protein 2-associated protein 1, isoform CRA_b	PATH:05100	Bacterial invasion of epithelial cells	0.170619	1.90828
GAB1	GAB1	GRB2-associated binding protein 1	0	Gab1	Growth factor receptor bound protein 2-associated protein 1, isoform CRA_b	PATH:04722	Neurotrophin signaling pathway	0.844623	0.599951
GAB1	GAB1	GRB2-associated binding protein 1	0	Gab1	Growth factor receptor bound protein 2-associated protein 1, isoform CRA_b	PATH:05205	Proteoglycans in cancer	0.0214201	2.04811
HPGD	HPGD	hydroxyprostaglandin dehydrogenase 15-(NAD)	6e-128	Hpgd	15-hydroxyprostaglandin dehydrogenase [NAD(+)]	PATH:05202	Transcriptional misregulation in cancer	0.671304	0.875067
LOC101113407	LOC101113407	maltase-glucoamylase, intestinal-like	0	Mgam	Soluble maltase-glucoamylase	PATH:00500	Starch and sucrose metabolism	0.138548	2.42429
LOC101113407	LOC101113407	maltase-glucoamylase, intestinal-like	0	Mgam	Soluble maltase-glucoamylase	PATH:00052	Galactose metabolism	0.572848	1.1999
LOC101113407	LOC101113407	maltase-glucoamylase, intestinal-like	0	Mgam	Soluble maltase-glucoamylase	PATH:04973	Carbohydrate digestion and absorption	0.683335	0.879928
LOC101113407	LOC101113407	maltase-glucoamylase, intestinal-like	0	Mgam	Soluble maltase-glucoamylase	PATH:01100	Metabolic pathways	0.19977	1.18534
NTRK3	NTRK3	neurotrophic tyrosine kinase, receptor, type 3	0	Ntrk3	Tyrosine kinase receptor isoform C	PATH:04722	Neurotrophin signaling pathway	0.844623	0.599951
LOC101114682	LOC101114682	dystrophin-like	0	Dmd	Dystrophin 71	PATH:05416	Viral myocarditis	0.378691	1.38128
LOC101114682	LOC101114682	dystrophin-like	0	Dmd	Dystrophin 71	PATH:05414	Dilated cardiomyopathy	0.0333419	2.63978
LOC101114682	LOC101114682	dystrophin-like	0	Dmd	Dystrophin 71	PATH:05412	Arrhythmogenic right ventricular cardiomyopathy (ARVC)	0.0134712	3.29973
LOC101114682	LOC101114682	dystrophin-like	0	Dmd	Dystrophin 71	PATH:05410	Hypertrophic cardiomyopathy (HCM)	0.0230338	2.89732
ADRA1A	ADRA1A	Adrenergic receptor alpha-1A	0	Adra1a	Alpha-1A adrenergic receptor	PATH:04020	Calcium signaling pathway	0.000639178	2.9804
ADRA1A	ADRA1A	Adrenergic receptor alpha-1A	0	Adra1a	Alpha-1A adrenergic receptor	PATH:04261	Adrenergic signaling in cardiomyocytes	0.0485172	2.08404
ADRA1A	ADRA1A	Adrenergic receptor alpha-1A	0	Adra1a	Alpha-1A adrenergic receptor	PATH:04270	Vascular smooth muscle contraction	0.0191172	2.53419
ADRA1A	ADRA1A	Adrenergic receptor alpha-1A	0	Adra1a	Alpha-1A adrenergic receptor	PATH:04970	Salivary secretion	0.00996733	3.14974
ADRA1A	ADRA1A	Adrenergic receptor alpha-1A	0	Adra1a	Alpha-1A adrenergic receptor	PATH:04022	cGMP-PKG signaling pathway	0.136205	1.69011
ADRA1A	ADRA1A	Adrenergic receptor alpha-1A	0	Adra1a	Alpha-1A adrenergic receptor	PATH:04080	Neuroactive ligand-receptor interaction	0.00010185	2.84869
THBS3	THBS3	thrombospondin 3	0	Thbs3	Thrombospondin-3	PATH:04151	PI3K-Akt signaling pathway	0.0251408	1.80498
THBS3	THBS3	thrombospondin 3	0	Thbs3	Thrombospondin-3	PATH:05144	Malaria	0.0534146	2.98844
THBS3	THBS3	thrombospondin 3	0	Thbs3	Thrombospondin-3	PATH:04512	ECM-receptor interaction	0.00331941	3.51971
THBS3	THBS3	thrombospondin 3	0	Thbs3	Thrombospondin-3	PATH:04510	Focal adhesion	0.0213544	2.1247
THBS3	THBS3	thrombospondin 3	0	Thbs3	Thrombospondin-3	PATH:04145	Phagosome	0.436095	1.16461
THBS3	THBS3	thrombospondin 3	0	Thbs3	Thrombospondin-3	PATH:04350	TGF-beta signaling pathway	0.331645	1.50367
CAV2	CAV2	Caveolin-2	2e-81	Cav2	Caveolin-2	PATH:04510	Focal adhesion	0.0213544	2.1247
CAV2	CAV2	Caveolin-2	2e-81	Cav2	Caveolin-2	PATH:05100	Bacterial invasion of epithelial cells	0.170619	1.90828
CAV2	CAV2	Caveolin-2	2e-81	Cav2	Caveolin-2	PATH:04144	Endocytosis	0.302071	1.30744
CAV2	CAV2	Caveolin-2	2e-81	Cav2	Caveolin-2	PATH:05205	Proteoglycans in cancer	0.0214201	2.04811
JAM2	JAM2	junctional adhesion molecule 2	1e-124	Jam2	Junctional adhesion molecule B	PATH:04514	Cell adhesion molecules (CAMs)	0.0403689	2.16969
JAM2	JAM2	junctional adhesion molecule 2	1e-124	Jam2	Junctional adhesion molecule B	PATH:05120	Epithelial cell signaling in Helicobacter pylori infection	0.277728	1.6731
JAM2	JAM2	junctional adhesion molecule 2	1e-124	Jam2	Junctional adhesion molecule B	PATH:04530	Tight junction	0.286781	1.42434
JAM2	JAM2	junctional adhesion molecule 2	1e-124	Jam2	Junctional adhesion molecule B	PATH:04670	Leukocyte transendothelial migration	0.822666	0.633548
PLB1	PLB1	phospholipase B1	0	Plb1	Phospholipase B1, membrane-associated	PATH:00564	Glycerophospholipid metabolism	0.0480277	2.3998
PLB1	PLB1	phospholipase B1	0	Plb1	Phospholipase B1, membrane-associated	PATH:00565	Ether lipid metabolism	0.351897	1.64987
PLB1	PLB1	phospholipase B1	0	Plb1	Phospholipase B1, membrane-associated	PATH:00591	Linoleic acid metabolism	0.0751111	2.63978
PLB1	PLB1	phospholipase B1	0	Plb1	Phospholipase B1, membrane-associated	PATH:00590	Arachidonic acid metabolism	0.190255	1.82054
PLB1	PLB1	phospholipase B1	0	Plb1	Phospholipase B1, membrane-associated	PATH:00592	alpha-Linolenic acid metabolism	0.178735	2.73081
PLB1	PLB1	phospholipase B1	0	Plb1	Phospholipase B1, membrane-associated	PATH:04977	Vitamin digestion and absorption	0.503805	1.46655
PLB1	PLB1	phospholipase B1	0	Plb1	Phospholipase B1, membrane-associated	PATH:01100	Metabolic pathways	0.19977	1.18534
AT2	AT2	Type-2 angiotensin II receptor	0	Agtr2	Type-2 angiotensin II receptor	PATH:04261	Adrenergic signaling in cardiomyocytes	0.0485172	2.08404
AT2	AT2	Type-2 angiotensin II receptor	0	Agtr2	Type-2 angiotensin II receptor	PATH:04614	Renin-angiotensin system	0.0110541	7.4244
AT2	AT2	Type-2 angiotensin II receptor	0	Agtr2	Type-2 angiotensin II receptor	PATH:04080	Neuroactive ligand-receptor interaction	0.00010185	2.84869
LOC100037695	LOC100037695	Osteoprotegerin	0	Tnfrsf11b	Tumor necrosis factor receptor superfamily member 11B	PATH:04060	Cytokine-cytokine receptor interaction	0.0402529	1.84888
LOC100037695	LOC100037695	Osteoprotegerin	0	Tnfrsf11b	Tumor necrosis factor receptor superfamily member 11B	PATH:04380	Osteoclast differentiation	0.640238	0.913772
PPP2R2C	PPP2R2C	protein phosphatase 2, regulatory subunit B, gamma	0	Ppp2r2c	Serine/threonine-protein phosphatase 2A 55 kDa regulatory subunit B gamma isoform	PATH:05142	Chagas disease (American trypanosomiasis)	0.37977	1.29825
PPP2R2C	PPP2R2C	protein phosphatase 2, regulatory subunit B, gamma	0	Ppp2r2c	Serine/threonine-protein phosphatase 2A 55 kDa regulatory subunit B gamma isoform	PATH:04261	Adrenergic signaling in cardiomyocytes	0.0485172	2.08404
PPP2R2C	PPP2R2C	protein phosphatase 2, regulatory subunit B, gamma	0	Ppp2r2c	Serine/threonine-protein phosphatase 2A 55 kDa regulatory subunit B gamma isoform	PATH:05160	Hepatitis C	0.856023	0.582306
PPP2R2C	PPP2R2C	protein phosphatase 2, regulatory subunit B, gamma	0	Ppp2r2c	Serine/threonine-protein phosphatase 2A 55 kDa regulatory subunit B gamma isoform	PATH:04151	PI3K-Akt signaling pathway	0.0251408	1.80498
PPP2R2C	PPP2R2C	protein phosphatase 2, regulatory subunit B, gamma	0	Ppp2r2c	Serine/threonine-protein phosphatase 2A 55 kDa regulatory subunit B gamma isoform	PATH:03015	mRNA surveillance pathway	0.91716	0.399967
PPP2R2C	PPP2R2C	protein phosphatase 2, regulatory subunit B, gamma	0	Ppp2r2c	Serine/threonine-protein phosphatase 2A 55 kDa regulatory subunit B gamma isoform	PATH:04728	Dopaminergic synapse	0.134114	1.78632
PPP2R2C	PPP2R2C	protein phosphatase 2, regulatory subunit B, gamma	0	Ppp2r2c	Serine/threonine-protein phosphatase 2A 55 kDa regulatory subunit B gamma isoform	PATH:04530	Tight junction	0.286781	1.42434
PPP2R2C	PPP2R2C	protein phosphatase 2, regulatory subunit B, gamma	0	Ppp2r2c	Serine/threonine-protein phosphatase 2A 55 kDa regulatory subunit B gamma isoform	PATH:04390	Hippo signaling pathway	0.0470911	2.09784
CNTN1	CNTN1	contactin 1	0	Cntn1	Contactin-1	PATH:04514	Cell adhesion molecules (CAMs)	0.0403689	2.16969
PLXNB3	PLXNB3	plexin B3	0	Plxnb3	Plexin B3	PATH:04360	Axon guidance	0.00988749	2.67948
BTC	BTC	betacellulin	9e-51	Btc	Probetacellulin	PATH:04012	ErbB signaling pathway	0.0743119	2.32922
RXFP1	RXFP1	relaxin/insulin-like family peptide receptor 1	0	Rxfp1	Relaxin receptor 1	PATH:04080	Neuroactive ligand-receptor interaction	0.00010185	2.84869
HDC	HDC	histidine decarboxylase	0	Hdc	Histidine decarboxylase	PATH:00340	Histidine metabolism	0.196688	2.55463
HDC	HDC	histidine decarboxylase	0	Hdc	Histidine decarboxylase	PATH:01100	Metabolic pathways	0.19977	1.18534
SORBS1	SORBS1	sorbin and SH3 domain containing 1	0	Sorbs1	Sorbin and SH3 domain-containing protein 1	PATH:04520	Adherens junction	0.563004	1.07018
SORBS1	SORBS1	sorbin and SH3 domain containing 1	0	Sorbs1	Sorbin and SH3 domain-containing protein 1	PATH:03320	PPAR signaling pathway	0.0197957	3.00735
SORBS1	SORBS1	sorbin and SH3 domain containing 1	0	Sorbs1	Sorbin and SH3 domain-containing protein 1	PATH:04910	Insulin signaling pathway	0.493671	1.1076
NPNT	NPNT	nephronectin	0	Npnt	Nephronectin	PATH:04512	ECM-receptor interaction	0.00331941	3.51971
ACTC1	ACTC1	actin, alpha, cardiac muscle 1	0	Actc1	Actin, alpha cardiac muscle 1	PATH:04261	Adrenergic signaling in cardiomyocytes	0.0485172	2.08404
ACTC1	ACTC1	actin, alpha, cardiac muscle 1	0	Actc1	Actin, alpha cardiac muscle 1	PATH:04260	Cardiac muscle contraction	0.392012	1.34989
ACTC1	ACTC1	actin, alpha, cardiac muscle 1	0	Actc1	Actin, alpha cardiac muscle 1	PATH:05414	Dilated cardiomyopathy	0.0333419	2.63978
ACTC1	ACTC1	actin, alpha, cardiac muscle 1	0	Actc1	Actin, alpha cardiac muscle 1	PATH:05410	Hypertrophic cardiomyopathy (HCM)	0.0230338	2.89732
CHRNA6	CHRNA6	cholinergic receptor, nicotinic, alpha 6 (neuronal)	0	Chrna6	Neuronal nicotinic acetylcholine receptor alpha6 subunit	PATH:05033	Nicotine addiction	0.306604	1.84171
CHRNA6	CHRNA6	cholinergic receptor, nicotinic, alpha 6 (neuronal)	0	Chrna6	Neuronal nicotinic acetylcholine receptor alpha6 subunit	PATH:04725	Cholinergic synapse	0.0706239	2.15982
CHRNA6	CHRNA6	cholinergic receptor, nicotinic, alpha 6 (neuronal)	0	Chrna6	Neuronal nicotinic acetylcholine receptor alpha6 subunit	PATH:04080	Neuroactive ligand-receptor interaction	0.00010185	2.84869
PON3	PON3	Paraoxonase 3	2e-170	Pon3	Serum paraoxonase/lactonase 3	PATH:01100	Metabolic pathways	0.19977	1.18534
WNT11	WNT11	wingless-type MMTV integration site family, member 11	0	Wnt11	Protein Wnt-11	PATH:04916	Melanogenesis	0.124997	1.96024
WNT11	WNT11	wingless-type MMTV integration site family, member 11	0	Wnt11	Protein Wnt-11	PATH:04340	Hedgehog signaling pathway	0.000912409	5.03959
WNT11	WNT11	wingless-type MMTV integration site family, member 11	0	Wnt11	Protein Wnt-11	PATH:05200	Pathways in cancer	0.103492	1.52747
WNT11	WNT11	wingless-type MMTV integration site family, member 11	0	Wnt11	Protein Wnt-11	PATH:04310	Wnt signaling pathway	0.0485172	2.08404
WNT11	WNT11	wingless-type MMTV integration site family, member 11	0	Wnt11	Protein Wnt-11	PATH:05166	HTLV-I infection	0.380441	1.1776
WNT11	WNT11	wingless-type MMTV integration site family, member 11	0	Wnt11	Protein Wnt-11	PATH:05217	Basal cell carcinoma	0.0147854	3.73554
WNT11	WNT11	wingless-type MMTV integration site family, member 11	0	Wnt11	Protein Wnt-11	PATH:04390	Hippo signaling pathway	0.0470911	2.09784
WNT11	WNT11	wingless-type MMTV integration site family, member 11	0	Wnt11	Protein Wnt-11	PATH:05205	Proteoglycans in cancer	0.0214201	2.04811
WNT6	WNT6	wingless-type MMTV integration site family, member 6	3e-102	Wnt6	Protein Wnt-6	PATH:04916	Melanogenesis	0.124997	1.96024
WNT6	WNT6	wingless-type MMTV integration site family, member 6	3e-102	Wnt6	Protein Wnt-6	PATH:04340	Hedgehog signaling pathway	0.000912409	5.03959
WNT6	WNT6	wingless-type MMTV integration site family, member 6	3e-102	Wnt6	Protein Wnt-6	PATH:05200	Pathways in cancer	0.103492	1.52747
WNT6	WNT6	wingless-type MMTV integration site family, member 6	3e-102	Wnt6	Protein Wnt-6	PATH:04310	Wnt signaling pathway	0.0485172	2.08404
WNT6	WNT6	wingless-type MMTV integration site family, member 6	3e-102	Wnt6	Protein Wnt-6	PATH:05166	HTLV-I infection	0.380441	1.1776
WNT6	WNT6	wingless-type MMTV integration site family, member 6	3e-102	Wnt6	Protein Wnt-6	PATH:05217	Basal cell carcinoma	0.0147854	3.73554
WNT6	WNT6	wingless-type MMTV integration site family, member 6	3e-102	Wnt6	Protein Wnt-6	PATH:04390	Hippo signaling pathway	0.0470911	2.09784
WNT6	WNT6	wingless-type MMTV integration site family, member 6	3e-102	Wnt6	Protein Wnt-6	PATH:05205	Proteoglycans in cancer	0.0214201	2.04811
TUBA4A	TUBA4A	Alpha-tubulin 1	0	Tuba1b	Alpha-tubulin	PATH:05130	Pathogenic Escherichia coli infection	0.421909	1.41417
TUBA4A	TUBA4A	Alpha-tubulin 1	0	Tuba1b	Alpha-tubulin	PATH:04540	Gap junction	0.0743119	2.32922
TUBA4A	TUBA4A	Alpha-tubulin 1	0	Tuba1b	Alpha-tubulin	PATH:04145	Phagosome	0.436095	1.16461
MPZ	MPZ	myelin protein zero	3e-116	Mpz	Myelin protein P0	PATH:04514	Cell adhesion molecules (CAMs)	0.0403689	2.16969
CR2	CR2	complement component (3d/Epstein Barr virus) receptor 2	0	Cr2	Complement receptor type 2	PATH:04640	Hematopoietic cell lineage	0.693855	0.833616
CR2	CR2	complement component (3d/Epstein Barr virus) receptor 2	0	Cr2	Complement receptor type 2	PATH:04610	Complement and coagulation cascades	0.0663224	2.41444
CR2	CR2	complement component (3d/Epstein Barr virus) receptor 2	0	Cr2	Complement receptor type 2	PATH:04662	B cell receptor signaling pathway	0.577059	1.04202
CR2	CR2	complement component (3d/Epstein Barr virus) receptor 2	0	Cr2	Complement receptor type 2	PATH:05169	Epstein-Barr virus infection	0.745269	0.787996
CCL14	CCL14	chemokine (C-C motif) ligand 14	4e-17	Ccl3	C-C motif chemokine 3	PATH:04620	Toll-like receptor signaling pathway	0.939929	0.353543
CCL14	CCL14	chemokine (C-C motif) ligand 14	4e-17	Ccl3	C-C motif chemokine 3	PATH:05142	Chagas disease (American trypanosomiasis)	0.37977	1.29825
CCL14	CCL14	chemokine (C-C motif) ligand 14	4e-17	Ccl3	C-C motif chemokine 3	PATH:04060	Cytokine-cytokine receptor interaction	0.0402529	1.84888
CCL14	CCL14	chemokine (C-C motif) ligand 14	4e-17	Ccl3	C-C motif chemokine 3	PATH:05132	Salmonella infection	0.912957	0.408214
CCL14	CCL14	chemokine (C-C motif) ligand 14	4e-17	Ccl3	C-C motif chemokine 3	PATH:05323	Rheumatoid arthritis	0.124997	1.96024
CCL14	CCL14	chemokine (C-C motif) ligand 14	4e-17	Ccl3	C-C motif chemokine 3	PATH:04062	Chemokine signaling pathway	0.501738	1.076
WNT10B	WNT10B	wingless-type MMTV integration site family, member 10B	1e-167	Wnt10b	Protein Wnt-10b	PATH:04916	Melanogenesis	0.124997	1.96024
WNT10B	WNT10B	wingless-type MMTV integration site family, member 10B	1e-167	Wnt10b	Protein Wnt-10b	PATH:04340	Hedgehog signaling pathway	0.000912409	5.03959
WNT10B	WNT10B	wingless-type MMTV integration site family, member 10B	1e-167	Wnt10b	Protein Wnt-10b	PATH:05200	Pathways in cancer	0.103492	1.52747
WNT10B	WNT10B	wingless-type MMTV integration site family, member 10B	1e-167	Wnt10b	Protein Wnt-10b	PATH:04310	Wnt signaling pathway	0.0485172	2.08404
WNT10B	WNT10B	wingless-type MMTV integration site family, member 10B	1e-167	Wnt10b	Protein Wnt-10b	PATH:05166	HTLV-I infection	0.380441	1.1776
WNT10B	WNT10B	wingless-type MMTV integration site family, member 10B	1e-167	Wnt10b	Protein Wnt-10b	PATH:05217	Basal cell carcinoma	0.0147854	3.73554
WNT10B	WNT10B	wingless-type MMTV integration site family, member 10B	1e-167	Wnt10b	Protein Wnt-10b	PATH:04390	Hippo signaling pathway	0.0470911	2.09784
WNT10B	WNT10B	wingless-type MMTV integration site family, member 10B	1e-167	Wnt10b	Protein Wnt-10b	PATH:05205	Proteoglycans in cancer	0.0214201	2.04811
P2RX3	P2RX3	purinergic receptor P2X, ligand-gated ion channel, 3	0	P2rx3	P2X purinoceptor 3	PATH:04020	Calcium signaling pathway	0.000639178	2.9804
P2RX3	P2RX3	purinergic receptor P2X, ligand-gated ion channel, 3	0	P2rx3	P2X purinoceptor 3	PATH:04080	Neuroactive ligand-receptor interaction	0.00010185	2.84869
CRY1	CRY1	Cryptochrome 1	0	Cry1	Cryptochrome-1	PATH:04710	Circadian rhythm	0.550979	1.27732
MTMR7	MTMR7	myotubularin related protein 7	0	Mtmr7	Myotubularin-related protein 7	PATH:00051	Fructose and mannose metabolism	0.324825	1.75986
LIPG	LIPG	Endothelial lipase	0	Lipg	Lipase	PATH:00561	Glycerolipid metabolism	0.0717768	2.68453
LIPG	LIPG	Endothelial lipase	0	Lipg	Lipase	PATH:01100	Metabolic pathways	0.19977	1.18534
EDNRA	EDNRA	Endothelin-1 receptor	0	Ednra	Endothelin-1 receptor	PATH:04020	Calcium signaling pathway	0.000639178	2.9804
EDNRA	EDNRA	Endothelin-1 receptor	0	Ednra	Endothelin-1 receptor	PATH:04270	Vascular smooth muscle contraction	0.0191172	2.53419
EDNRA	EDNRA	Endothelin-1 receptor	0	Ednra	Endothelin-1 receptor	PATH:04022	cGMP-PKG signaling pathway	0.136205	1.69011
EDNRA	EDNRA	Endothelin-1 receptor	0	Ednra	Endothelin-1 receptor	PATH:04080	Neuroactive ligand-receptor interaction	0.00010185	2.84869
ACVR2A	ACVR2A	Activin type 2 receptor	0	Acvr2a	Activin receptor IIA	PATH:04060	Cytokine-cytokine receptor interaction	0.0402529	1.84888
ACVR2A	ACVR2A	Activin type 2 receptor	0	Acvr2a	Activin receptor IIA	PATH:04350	TGF-beta signaling pathway	0.331645	1.50367
IDI1	IDI1	isopentenyl-diphosphate delta isomerase 1	9e-116	Idi1	Isopentenyl-diphosphate Delta-isomerase 1	PATH:00900	Terpenoid backbone biosynthesis	0.110413	3.77112
IDI1	IDI1	isopentenyl-diphosphate delta isomerase 1	9e-116	Idi1	Isopentenyl-diphosphate Delta-isomerase 1	PATH:01100	Metabolic pathways	0.19977	1.18534
RELN	RELN	reelin	0	Reln	Reelin splicing isoform MR-1A	PATH:04151	PI3K-Akt signaling pathway	0.0251408	1.80498
RELN	RELN	reelin	0	Reln	Reelin splicing isoform MR-1A	PATH:04512	ECM-receptor interaction	0.00331941	3.51971
RELN	RELN	reelin	0	Reln	Reelin splicing isoform MR-1A	PATH:04510	Focal adhesion	0.0213544	2.1247
ACSL3	ACSL3	acyl-CoA synthetase long-chain family member 3	0	Acsl3	Long-chain-fatty-acid--CoA ligase 3	PATH:01212	Fatty acid metabolism	0.351897	1.64987
ACSL3	ACSL3	acyl-CoA synthetase long-chain family member 3	0	Acsl3	Long-chain-fatty-acid--CoA ligase 3	PATH:00071	Fatty acid degradation	0.333888	1.7216
ACSL3	ACSL3	acyl-CoA synthetase long-chain family member 3	0	Acsl3	Long-chain-fatty-acid--CoA ligase 3	PATH:04920	Adipocytokine signaling pathway	0.0357119	2.91153
ACSL3	ACSL3	acyl-CoA synthetase long-chain family member 3	0	Acsl3	Long-chain-fatty-acid--CoA ligase 3	PATH:04146	Peroxisome	0.876872	0.47707
ACSL3	ACSL3	acyl-CoA synthetase long-chain family member 3	0	Acsl3	Long-chain-fatty-acid--CoA ligase 3	PATH:03320	PPAR signaling pathway	0.0197957	3.00735
ACSL3	ACSL3	acyl-CoA synthetase long-chain family member 3	0	Acsl3	Long-chain-fatty-acid--CoA ligase 3	PATH:01100	Metabolic pathways	0.19977	1.18534
FIGF	FIGF	c-fos induced growth factor (vascular endothelial growth factor D)	5e-171	Figf	Vascular endothelial growth factor D	PATH:05212	Pancreatic cancer	0.807503	0.609181
FIGF	FIGF	c-fos induced growth factor (vascular endothelial growth factor D)	5e-171	Figf	Vascular endothelial growth factor D	PATH:05200	Pathways in cancer	0.103492	1.52747
FIGF	FIGF	c-fos induced growth factor (vascular endothelial growth factor D)	5e-171	Figf	Vascular endothelial growth factor D	PATH:04150	mTOR signaling pathway	0.51118	1.18199
FIGF	FIGF	c-fos induced growth factor (vascular endothelial growth factor D)	5e-171	Figf	Vascular endothelial growth factor D	PATH:04060	Cytokine-cytokine receptor interaction	0.0402529	1.84888
FIGF	FIGF	c-fos induced growth factor (vascular endothelial growth factor D)	5e-171	Figf	Vascular endothelial growth factor D	PATH:04151	PI3K-Akt signaling pathway	0.0251408	1.80498
FIGF	FIGF	c-fos induced growth factor (vascular endothelial growth factor D)	5e-171	Figf	Vascular endothelial growth factor D	PATH:05211	Renal cell carcinoma	0.291167	1.62726
FIGF	FIGF	c-fos induced growth factor (vascular endothelial growth factor D)	5e-171	Figf	Vascular endothelial growth factor D	PATH:04014	Ras signaling pathway	0.1401	1.56303
FIGF	FIGF	c-fos induced growth factor (vascular endothelial growth factor D)	5e-171	Figf	Vascular endothelial growth factor D	PATH:04510	Focal adhesion	0.0213544	2.1247
FIGF	FIGF	c-fos induced growth factor (vascular endothelial growth factor D)	5e-171	Figf	Vascular endothelial growth factor D	PATH:04015	Rap1 signaling pathway	0.457718	1.1154
FIGF	FIGF	c-fos induced growth factor (vascular endothelial growth factor D)	5e-171	Figf	Vascular endothelial growth factor D	PATH:05219	Bladder cancer	0.632239	1.0153
LOC101121396	LOC101121396	tubulin alpha-1C chain-like	0	Tuba1c	Tubulin alpha-1C chain	PATH:05130	Pathogenic Escherichia coli infection	0.421909	1.41417
LOC101121396	LOC101121396	tubulin alpha-1C chain-like	0	Tuba1c	Tubulin alpha-1C chain	PATH:04540	Gap junction	0.0743119	2.32922
LOC101121396	LOC101121396	tubulin alpha-1C chain-like	0	Tuba1c	Tubulin alpha-1C chain	PATH:04145	Phagosome	0.436095	1.16461
LOC101115724	LOC101115724	complement factor H-like	0	Cfh	Complement factor H	PATH:04610	Complement and coagulation cascades	0.0663224	2.41444
LOC101115724	LOC101115724	complement factor H-like	0	Cfh	Complement factor H	PATH:05150	Staphylococcus aureus infection	0.21827	1.91597
B3GALT1	B3GALT1	UDP-Gal:betaGlcNAc beta 1,3-galactosyltransferase, polypeptide 1	0	B3galt1	Beta-1,3-galactosyltransferase 1	PATH:00601	Glycosphingolipid biosynthesis - lacto and neolacto series	0.503805	1.46655
B3GALT1	B3GALT1	UDP-Gal:betaGlcNAc beta 1,3-galactosyltransferase, polypeptide 1	0	B3galt1	Beta-1,3-galactosyltransferase 1	PATH:01100	Metabolic pathways	0.19977	1.18534
ATF3	ATF3	activating transcription factor 3	5e-92	Atf3	Atf3 protein	PATH:05166	HTLV-I infection	0.380441	1.1776
ABCB4	ABCB4	ATP-binding cassette, sub-family B (MDR/TAP), member 4	0	Abcb4	Multidrug resistance protein 3	PATH:04976	Bile secretion	0.107758	2.06233
ABCB4	ABCB4	ATP-binding cassette, sub-family B (MDR/TAP), member 4	0	Abcb4	Multidrug resistance protein 3	PATH:02010	ABC transporters	0.792597	0.638658
NUP205	NUP205	nucleoporin 205kDa	0	Nup205	Nucleoporin 205	PATH:03013	RNA transport	0.932931	0.452535
CACNA1G	CACNA1G	calcium channel, voltage-dependent, T type, alpha 1G subunit	0	Cacna1g	Protein Cacna1g	PATH:04020	Calcium signaling pathway	0.000639178	2.9804
CACNA1G	CACNA1G	calcium channel, voltage-dependent, T type, alpha 1G subunit	0	Cacna1g	Protein Cacna1g	PATH:04010	MAPK signaling pathway	0.406116	1.14773
CACNA1G	CACNA1G	calcium channel, voltage-dependent, T type, alpha 1G subunit	0	Cacna1g	Protein Cacna1g	PATH:04713	Circadian entrainment	0.00448811	3.33447
CACNA1G	CACNA1G	calcium channel, voltage-dependent, T type, alpha 1G subunit	0	Cacna1g	Protein Cacna1g	PATH:04930	Type II diabetes mellitus	0.360836	1.61619
POLK	POLK	polymerase (DNA directed) kappa	0	Polk	Putative uncharacterized protein	PATH:03460	Fanconi anemia pathway	0.727299	0.776407

## Sheet: UpPathway_Result
PathwayID	PathwayTerm	DifGene	AllDifGene	GeneInPathwayID	AllGene	P-Value	FDR	Enrichment	(-log2P)
PATH:03010	Ribosome	74	674	236	7365	1.02306e-15	2.68043e-13	3.42636	49.796
PATH:05322	Systemic lupus erythematosus	46	674	142	7365	6.31995e-11	8.27913e-09	3.53983	33.8813
PATH:00190	Oxidative phosphorylation	46	674	159	7365	1.28819e-09	1.12502e-07	3.16136	29.532
PATH:05150	Staphylococcus aureus infection	24	674	62	7365	1.29766e-07	6.83571e-06	4.22992	22.8776
PATH:04932	Non-alcoholic fatty liver disease (NAFLD)	44	674	178	7365	1.30452e-07	6.83571e-06	2.70113	22.87
PATH:05012	Parkinson's disease	41	674	169	7365	4.98527e-07	2.1769e-05	2.651	20.9358
PATH:05016	Huntington's disease	47	674	211	7365	6.62548e-07	2.47982e-05	2.43404	20.5255
PATH:05010	Alzheimer's disease	44	674	195	7365	1.06891e-06	3.50067e-05	2.46565	19.8354
PATH:04145	Phagosome	40	674	170	7365	1.28857e-06	3.75117e-05	2.57113	19.5658
PATH:05152	Tuberculosis	40	674	196	7365	2.28816e-05	0.000599497	2.23006	15.4155
PATH:04062	Chemokine signaling pathway	38	674	184	7365	2.84515e-05	0.000677663	2.25672	15.1011
PATH:04380	Osteoclast differentiation	30	674	130	7365	3.20857e-05	0.000700538	2.52168	14.9277
PATH:04142	Lysosome	28	674	127	7365	0.000110897	0.002235	2.40917	13.1385
PATH:05140	Leishmaniasis	20	674	77	7365	0.000159355	0.00298221	2.83826	12.6155
PATH:04978	Mineral absorption	16	674	55	7365	0.000237844	0.00415434	3.17885	12.0377
PATH:05323	Rheumatoid arthritis	23	674	101	7365	0.000284989	0.00466669	2.48839	11.7768
PATH:04650	Natural killer cell mediated cytotoxicity	28	674	142	7365	0.000529277	0.00815709	2.15468	10.8837
PATH:05034	Alcoholism	33	674	182	7365	0.000670293	0.00922259	1.98132	10.5429
PATH:04260	Cardiac muscle contraction	20	674	88	7365	0.000690719	0.00922259	2.48348	10.4996
PATH:04640	Hematopoietic cell lineage	21	674	95	7365	0.000704244	0.00922259	2.41551	10.4716
PATH:04514	Cell adhesion molecules (CAMs)	28	674	146	7365	0.00076778	0.00922259	2.09565	10.347
PATH:04672	Intestinal immune network for IgA production	14	674	50	7365	0.000774416	0.00922259	3.05964	10.3346
PATH:05310	Asthma	10	674	28	7365	0.000943106	0.0107432	3.90261	10.0503
PATH:05330	Allograft rejection	13	674	46	7365	0.00109241	0.0119254	3.08815	9.83828
PATH:04666	Fc gamma R-mediated phagocytosis	20	674	97	7365	0.00190194	0.0192973	2.25305	9.03832
PATH:04662	B cell receptor signaling pathway	17	674	76	7365	0.001915	0.0192973	2.44426	9.02844
PATH:05332	Graft-versus-host disease	14	674	58	7365	0.00254217	0.0246684	2.63762	8.61973
PATH:04940	Type I diabetes mellitus	13	674	54	7365	0.00361744	0.0338489	2.63065	8.11082
PATH:04060	Cytokine-cytokine receptor interaction	39	674	257	7365	0.00415077	0.0375	1.65823	7.91241
PATH:00860	Porphyrin and chlorophyll metabolism	11	674	44	7365	0.00560488	0.0489493	2.73182	7.4791
PATH:04612	Antigen processing and presentation	16	674	80	7365	0.00647923	0.0547599	2.18546	7.26996
PATH:05133	Pertussis	16	674	81	7365	0.00716025	0.0586245	2.15848	7.12577
PATH:05320	Autoimmune thyroid disease	13	674	60	7365	0.00764494	0.0589708	2.36758	7.03128
PATH:04620	Toll-like receptor signaling pathway	20	674	112	7365	0.0076527	0.0589708	1.9513	7.02982
PATH:05202	Transcriptional misregulation in cancer	28	674	181	7365	0.0104947	0.0785604	1.69041	6.57419
PATH:05321	Inflammatory bowel disease (IBD)	13	674	66	7365	0.0145768	0.106087	2.15235	6.10018
PATH:05132	Salmonella infection	17	674	97	7365	0.015151	0.107285	1.91509	6.04445
PATH:05203	Viral carcinogenesis	32	674	225	7365	0.0180975	0.124778	1.5541	5.78806
PATH:04611	Platelet activation	21	674	133	7365	0.0198101	0.131898	1.72536	5.65762
PATH:04670	Leukocyte transendothelial migration	20	674	125	7365	0.0201371	0.131898	1.74837	5.634
PATH:05416	Viral myocarditis	15	674	86	7365	0.0222051	0.141896	1.90592	5.49297
PATH:05340	Primary immunodeficiency	8	674	37	7365	0.0325465	0.203028	2.36266	4.94136
PATH:05020	Prion diseases	8	674	39	7365	0.0409341	0.249413	2.2415	4.61055
PATH:05164	Influenza A	25	674	184	7365	0.0489297	0.291354	1.48469	4.35315
PATH:04610	Complement and coagulation cascades	13	674	82	7365	0.0554422	0.321961	1.73238	4.17287
PATH:05146	Amoebiasis	18	674	125	7365	0.0565275	0.321961	1.57353	4.1449
PATH:04064	NF-kappa B signaling pathway	14	674	92	7365	0.0615812	0.341715	1.66285	4.02137
PATH:04621	NOD-like receptor signaling pathway	10	674	59	7365	0.0626043	0.341715	1.85208	3.99759
PATH:04066	HIF-1 signaling pathway	16	674	112	7365	0.0723092	0.379787	1.56104	3.78968
PATH:05110	Vibrio cholerae infection	10	674	61	7365	0.0731619	0.379787	1.79136	3.77276
PATH:05145	Toxoplasmosis	20	674	148	7365	0.0739279	0.379787	1.47666	3.75774
PATH:05142	Chagas disease	17	674	122	7365	0.0769839	0.38788	1.52266	3.6993
PATH:04810	Regulation of actin cytoskeleton	28	674	226	7365	0.0882705	0.436356	1.35382	3.50192
PATH:04623	Cytosolic DNA-sensing pathway	10	674	64	7365	0.0909642	0.438328	1.70739	3.45856
PATH:04512	ECM-receptor interaction	13	674	90	7365	0.0920155	0.438328	1.57839	3.44198
PATH:04664	Fc epsilon RI signaling pathway	12	674	82	7365	0.0960465	0.44936	1.59912	3.38012
PATH:05166	HTLV-I infection	32	674	269	7365	0.104593	0.480761	1.2999	3.25714
PATH:00524	Butirosin and neomycin biosynthesis	2	674	5	7365	0.111543	0.503869	4.37092	3.16432
PATH:00270	Cysteine and methionine metabolism	7	674	42	7365	0.114258	0.507385	1.82122	3.12963
PATH:04668	TNF signaling pathway	15	674	115	7365	0.131862	0.566467	1.4253	2.9229
PATH:05014	Amyotrophic lateral sclerosis (ALS)	9	674	61	7365	0.131887	0.566467	1.61222	2.92262
PATH:05144	Malaria	8	674	53	7365	0.137957	0.574423	1.6494	2.85771
PATH:05169	Epstein-Barr virus infection	24	674	201	7365	0.138125	0.574423	1.30475	2.85596
PATH:00051	Fructose and mannose metabolism	7	674	45	7365	0.143851	0.588888	1.6998	2.79736
PATH:05130	Pathogenic Escherichia coli infection	8	674	56	7365	0.167241	0.674111	1.56104	2.58
PATH:05221	Acute myeloid leukemia	8	674	58	7365	0.188198	0.747091	1.50721	2.40967
PATH:00750	Vitamin B6 metabolism	2	674	8	7365	0.202659	0.792487	2.73182	2.30288
PATH:03320	PPAR signaling pathway	10	674	79	7365	0.213588	0.822942	1.3832	2.2271
PATH:05120	Epithelial cell signaling in Helicobacter pylori infection	9	674	71	7365	0.228394	0.854847	1.38515	2.1304
PATH:05131	Shigellosis	9	674	71	7365	0.228394	0.854847	1.38515	2.1304
PATH:04122	Sulfur relay system	2	674	9	7365	0.234658	0.865922	2.42829	2.09137
PATH:04973	Carbohydrate digestion and absorption	6	674	45	7365	0.255283	0.928947	1.45697	1.96983
PATH:04660	T cell receptor signaling pathway	12	674	106	7365	0.28807	1	1.23705	1.79551
PATH:00780	Biotin metabolism	1	674	3	7365	0.295799	1	3.64243	1.75731
PATH:00565	Ether lipid metabolism	6	674	48	7365	0.299439	1	1.36591	1.73967
PATH:04913	Ovarian steroidogenesis	7	674	58	7365	0.303727	1	1.31881	1.71915
PATH:00600	Sphingolipid metabolism	6	674	49	7365	0.314471	1	1.33804	1.669
PATH:00520	Amino sugar and nucleotide sugar metabolism	6	674	50	7365	0.329615	1	1.31128	1.60115
PATH:00740	Riboflavin metabolism	2	674	12	7365	0.331075	1	1.82122	1.59477
PATH:00591	Linoleic acid metabolism	7	674	60	7365	0.331243	1	1.27485	1.59404
PATH:00340	Histidine metabolism	4	674	31	7365	0.338286	1	1.40997	1.56368
PATH:00920	Sulfur metabolism	3	674	22	7365	0.351091	1	1.49009	1.51008
PATH:05134	Legionellosis	9	674	82	7365	0.355361	1	1.19934	1.49264
PATH:04918	Thyroid hormone synthesis	8	674	72	7365	0.357411	1	1.21414	1.48434
PATH:04146	Peroxisome	9	674	83	7365	0.367455	1	1.18489	1.44436
PATH:00650	Butanoate metabolism	5	674	43	7365	0.377164	1	1.27062	1.40674
PATH:04971	Gastric acid secretion	8	674	74	7365	0.383343	1	1.18133	1.38329
PATH:00290	Valine, leucine and isoleucine biosynthesis	2	674	14	7365	0.393546	1	1.56104	1.3454
PATH:05143	African trypanosomiasis	4	674	34	7365	0.397026	1	1.28556	1.3327
PATH:00590	Arachidonic acid metabolism	9	674	87	7365	0.41609	1	1.13041	1.26503
PATH:04210	Apoptosis	9	674	87	7365	0.41609	1	1.13041	1.26503
PATH:00250	Alanine, aspartate and glutamate metabolism	4	674	35	7365	0.41645	1	1.24883	1.26379
PATH:00450	Selenocompound metabolism	4	674	35	7365	0.41645	1	1.24883	1.26379
PATH:00480	Glutathione metabolism	6	674	56	7365	0.421413	1	1.17078	1.24669
PATH:04915	Estrogen signaling pathway	10	674	98	7365	0.421767	1	1.11503	1.24548
PATH:00603	Glycosphingolipid biosynthesis - globo series	2	674	15	7365	0.423777	1	1.45697	1.23862
PATH:04510	Focal adhesion	20	674	205	7365	0.429103	1	1.06608	1.2206
PATH:00564	Glycerophospholipid metabolism	10	674	99	7365	0.433239	1	1.10377	1.20677
PATH:04966	Collecting duct acid secretion	3	674	26	7365	0.444068	1	1.26084	1.17115
PATH:00240	Pyrimidine metabolism	10	674	101	7365	0.456118	1	1.08191	1.13252
PATH:00460	Cyanoamino acid metabolism	1	674	6	7365	0.458597	1	1.82122	1.1247
PATH:00061	Fatty acid biosynthesis	1	674	6	7365	0.458597	1	1.82122	1.1247
PATH:04370	VEGF signaling pathway	8	674	80	7365	0.461124	1	1.09273	1.11677
PATH:00980	Metabolism of xenobiotics by cytochrome P450	10	674	102	7365	0.467507	1	1.0713	1.09694
PATH:04962	Vasopressin-regulated water reabsorption	5	674	49	7365	0.478366	1	1.11503	1.06381
PATH:04015	Rap1 signaling pathway	20	674	213	7365	0.491997	1	1.02604	1.02328
PATH:05100	Bacterial invasion of epithelial cells	8	674	83	7365	0.499345	1	1.05323	1.00189
PATH:00232	Caffeine metabolism	1	674	7	7365	0.504011	1	1.56104	0.988473
PATH:00770	Pantothenate and CoA biosynthesis	2	674	18	7365	0.509324	1	1.21414	0.973345
PATH:00592	alpha-Linolenic acid metabolism	3	674	29	7365	0.510175	1	1.13041	0.970935
PATH:04744	Phototransduction	3	674	29	7365	0.510175	1	1.13041	0.970935
PATH:05211	Renal cell carcinoma	7	674	73	7365	0.511591	1	1.04782	0.966937
PATH:05200	Pathways in cancer	31	674	337	7365	0.517885	1	1.00518	0.949298
PATH:03020	RNA polymerase	3	674	31	7365	0.551841	1	1.05748	0.857675
PATH:04722	Neurotrophin signaling pathway	12	674	132	7365	0.553009	1	0.993391	0.854624
PATH:05218	Melanoma	6	674	65	7365	0.554199	1	1.00867	0.851524
PATH:00360	Phenylalanine metabolism	2	674	20	7365	0.561513	1	1.09273	0.832608
PATH:00260	Glycine, serine and threonine metabolism	4	674	43	7365	0.563609	1	1.01649	0.827232
PATH:05210	Colorectal cancer	6	674	66	7365	0.568114	1	0.993391	0.815748
PATH:04144	Endocytosis	19	674	212	7365	0.569744	1	0.979333	0.811615
PATH:00630	Glyoxylate and dicarboxylate metabolism	3	674	32	7365	0.571862	1	1.02443	0.806262
PATH:00410	beta-Alanine metabolism	3	674	32	7365	0.571862	1	1.02443	0.806262
PATH:00120	Primary bile acid biosynthesis	2	674	21	7365	0.586068	1	1.0407	0.77086
PATH:01100	Metabolic pathways	111	674	1236	7365	0.586798	1	0.981335	0.769063
PATH:00052	Galactose metabolism	3	674	33	7365	0.591313	1	0.993391	0.758006
PATH:04920	Adipocytokine signaling pathway	6	674	68	7365	0.595282	1	0.964174	0.748354
PATH:04721	Synaptic vesicle cycle	6	674	68	7365	0.595282	1	0.964174	0.748354
PATH:00100	Steroid biosynthesis	2	674	22	7365	0.609583	1	0.993391	0.714105
PATH:00910	Nitrogen metabolism	2	674	22	7365	0.609583	1	0.993391	0.714105
PATH:00531	Glycosaminoglycan degradation	2	674	22	7365	0.609583	1	0.993391	0.714105
PATH:04630	Jak-STAT signaling pathway	14	674	161	7365	0.612419	1	0.9502	0.707409
PATH:00380	Tryptophan metabolism	4	674	47	7365	0.629031	1	0.929983	0.668796
PATH:04912	GnRH signaling pathway	9	674	107	7365	0.644644	1	0.919119	0.633425
PATH:05214	Glioma	5	674	60	7365	0.644964	1	0.910608	0.63271
PATH:04130	SNARE interactions in vesicular transport	3	674	36	7365	0.646116	1	0.910608	0.630134
PATH:04974	Protein digestion and absorption	10	674	119	7365	0.648211	1	0.91826	0.625466
PATH:00072	Synthesis and degradation of ketone bodies	1	674	11	7365	0.650597	1	0.993391	0.620164
PATH:01230	Biosynthesis of amino acids	6	674	73	7365	0.658939	1	0.898134	0.601783
PATH:00983	Drug metabolism - other enzymes	4	674	49	7365	0.659264	1	0.892024	0.601072
PATH:04930	Type II diabetes mellitus	4	674	49	7365	0.659264	1	0.892024	0.601072
PATH:04012	ErbB signaling pathway	7	674	85	7365	0.660399	1	0.899895	0.59859
PATH:05215	Prostate cancer	7	674	86	7365	0.671472	1	0.889431	0.574601
PATH:05030	Cocaine addiction	4	674	50	7365	0.673736	1	0.874184	0.569745
PATH:00510	N-Glycan biosynthesis	4	674	50	7365	0.673736	1	0.874184	0.569745
PATH:03060	Protein export	2	674	25	7365	0.673944	1	0.874184	0.5693
PATH:00430	Taurine and hypotaurine metabolism	1	674	12	7365	0.679887	1	0.910608	0.556632
PATH:00982	Drug metabolism - cytochrome P450	7	674	87	7365	0.682316	1	0.879208	0.551488
PATH:00330	Arginine and proline metabolism	5	674	63	7365	0.684087	1	0.867246	0.547749
PATH:05206	MicroRNAs in cancer	13	674	159	7365	0.690992	1	0.893427	0.533259
PATH:03440	Homologous recombination	2	674	26	7365	0.693383	1	0.840562	0.528276
PATH:05219	Bladder cancer	3	674	39	7365	0.695468	1	0.840562	0.523944
PATH:04916	Melanogenesis	8	674	101	7365	0.702589	1	0.865529	0.509247
PATH:00790	Folate biosynthesis	1	674	13	7365	0.706719	1	0.840562	0.500791
PATH:04977	Vitamin digestion and absorption	2	674	27	7365	0.711851	1	0.80943	0.490353
PATH:05168	Herpes simplex infection	18	674	221	7365	0.714704	1	0.890006	0.484581
PATH:00140	Steroid hormone biosynthesis	6	674	78	7365	0.715925	1	0.840562	0.48212
PATH:04151	PI3K-Akt signaling pathway	29	674	351	7365	0.725034	1	0.902825	0.463879
PATH:04972	Pancreatic secretion	9	674	116	7365	0.729169	1	0.847808	0.455674
PATH:04150	mTOR signaling pathway	5	674	67	7365	0.731521	1	0.81547	0.45103
PATH:04727	GABAergic synapse	7	674	93	7365	0.742447	1	0.822485	0.429641
PATH:00350	Tyrosine metabolism	3	674	43	7365	0.752875	1	0.76237	0.409518
PATH:05033	Nicotine addiction	3	674	43	7365	0.752875	1	0.76237	0.409518
PATH:00533	Glycosaminoglycan biosynthesis - keratan sulfate	1	674	15	7365	0.753816	1	0.728487	0.407716
PATH:04014	Ras signaling pathway	18	674	228	7365	0.757294	1	0.862682	0.401074
PATH:05222	Small cell lung cancer	7	674	95	7365	0.760587	1	0.805169	0.394815
PATH:04713	Circadian entrainment	7	674	95	7365	0.760587	1	0.805169	0.394815
PATH:05216	Thyroid cancer	2	674	30	7365	0.7617	1	0.728487	0.392706
PATH:04720	Long-term potentiation	5	674	70	7365	0.763533	1	0.780521	0.389238
PATH:04614	Renin-angiotensin system	1	674	16	7365	0.774443	1	0.682956	0.368769
PATH:00604	Glycosphingolipid biosynthesis - ganglio series	1	674	16	7365	0.774443	1	0.682956	0.368769
PATH:04724	Glutamatergic synapse	10	674	134	7365	0.774577	1	0.81547	0.36852
PATH:04725	Cholinergic synapse	8	674	110	7365	0.781087	1	0.794713	0.356445
PATH:04622	RIG-I-like receptor signaling pathway	5	674	72	7365	0.783208	1	0.75884	0.352533
PATH:05031	Amphetamine addiction	5	674	72	7365	0.783208	1	0.75884	0.352533
PATH:04975	Fat digestion and absorption	4	674	59	7365	0.784559	1	0.740834	0.350047
PATH:05032	Morphine addiction	7	674	98	7365	0.786022	1	0.780521	0.347358
PATH:04020	Calcium signaling pathway	14	674	186	7365	0.793295	1	0.822485	0.33407
PATH:04911	Insulin secretion	6	674	87	7365	0.80098	1	0.753607	0.320163
PATH:04970	Salivary secretion	6	674	88	7365	0.80907	1	0.745043	0.305663
PATH:04750	Inflammatory mediator regulation of TRP channels	8	674	114	7365	0.810631	1	0.766828	0.302883
PATH:01212	Fatty acid metabolism	3	674	48	7365	0.811969	1	0.682956	0.300504
PATH:05204	Chemical carcinogenesis	6	674	89	7365	0.8169	1	0.736672	0.291768
PATH:04010	MAPK signaling pathway	21	674	276	7365	0.817758	1	0.831425	0.290253
PATH:05213	Endometrial cancer	3	674	49	7365	0.822231	1	0.669018	0.282385
PATH:00500	Starch and sucrose metabolism	3	674	49	7365	0.822231	1	0.669018	0.282385
PATH:00010	Glycolysis / Gluconeogenesis	4	674	63	7365	0.823096	1	0.693797	0.280867
PATH:04921	Oxytocin signaling pathway	11	674	154	7365	0.823265	1	0.780521	0.280571
PATH:05414	Dilated cardiomyopathy	6	674	90	7365	0.824473	1	0.728487	0.278456
PATH:04961	Endocrine and other factor-regulated calcium reabsorption	3	674	50	7365	0.832009	1	0.655638	0.26533
PATH:04723	Retrograde endocannabinoid signaling	7	674	105	7365	0.837359	1	0.728487	0.256082
PATH:03410	Base excision repair	2	674	36	7365	0.839249	1	0.607072	0.252828
PATH:05205	Proteoglycans in cancer	17	674	232	7365	0.839488	1	0.800707	0.252419
PATH:05212	Pancreatic cancer	4	674	65	7365	0.840112	1	0.672449	0.251346
PATH:00532	Glycosaminoglycan biosynthesis - chondroitin sulfate / dermatan sulfate	1	674	20	7365	0.84104	1	0.546365	0.249754
PATH:00670	One carbon pool by folate	1	674	20	7365	0.84104	1	0.546365	0.249754
PATH:05223	Non-small cell lung cancer	3	674	51	7365	0.841319	1	0.642782	0.249276
PATH:04917	Prolactin signaling pathway	5	674	79	7365	0.842115	1	0.691601	0.247911
PATH:04919	Thyroid hormone signaling pathway	8	674	120	7365	0.849072	1	0.728487	0.236041
PATH:04964	Proximal tubule bicarbonate reclamation	1	674	21	7365	0.854351	1	0.520348	0.2271
PATH:00900	Terpenoid backbone biosynthesis	1	674	21	7365	0.854351	1	0.520348	0.2271
PATH:05162	Measles	9	674	134	7365	0.854415	1	0.733923	0.226991
PATH:04976	Bile secretion	6	674	96	7365	0.86477	1	0.682956	0.209612
PATH:05160	Hepatitis C	9	674	136	7365	0.864902	1	0.72313	0.209391
PATH:03430	Mismatch repair	1	674	22	7365	0.866545	1	0.496695	0.206653
PATH:05161	Hepatitis B	10	674	151	7365	0.874134	1	0.723662	0.194074
PATH:00062	Fatty acid elongation	1	674	24	7365	0.887953	1	0.455304	0.171445
PATH:01040	Biosynthesis of unsaturated fatty acids	1	674	24	7365	0.887953	1	0.455304	0.171445
PATH:05412	Arrhythmogenic right ventricular cardiomyopathy (ARVC)	4	674	72	7365	0.889155	1	0.607072	0.169494
PATH:04960	Aldosterone-regulated sodium reabsorption	2	674	42	7365	0.893152	1	0.520348	0.163023
PATH:04742	Taste transduction	2	674	42	7365	0.893152	1	0.520348	0.163023
PATH:04910	Insulin signaling pathway	9	674	143	7365	0.896868	1	0.687732	0.157033
PATH:00563	Glycosylphosphatidylinositol(GPI)-anchor biosynthesis	1	674	25	7365	0.897331	1	0.437092	0.156288
PATH:04068	FoxO signaling pathway	8	674	130	7365	0.89898	1	0.672449	0.153638
PATH:05220	Chronic myeloid leukemia	4	674	74	7365	0.900495	1	0.590665	0.151209
PATH:04520	Adherens junction	4	674	74	7365	0.900495	1	0.590665	0.151209
PATH:00561	Glycerolipid metabolism	3	674	59	7365	0.900881	1	0.555625	0.150591
PATH:04730	Long-term depression	4	674	75	7365	0.905771	1	0.582789	0.142782
PATH:03050	Proteasome	2	674	44	7365	0.907004	1	0.496695	0.140819
PATH:04360	Axon guidance	8	674	133	7365	0.910916	1	0.657281	0.134609
PATH:00760	Nicotinate and nicotinamide metabolism	1	674	27	7365	0.913795	1	0.404715	0.130058
PATH:02010	ABC transporters	3	674	62	7365	0.917408	1	0.52874	0.124364
PATH:00514	Other types of O-glycan biosynthesis	2	674	46	7365	0.919157	1	0.4751	0.121617
PATH:04070	Phosphatidylinositol signaling system	4	674	79	7365	0.924463	1	0.553281	0.113313
PATH:04914	Progesterone-mediated oocyte maturation	5	674	94	7365	0.924574	1	0.581239	0.113139
PATH:03022	Basal transcription factors	2	674	47	7365	0.924656	1	0.464991	0.113011
PATH:04261	Adrenergic signaling in cardiomyocytes	9	674	152	7365	0.928409	1	0.647011	0.107167
PATH:05410	Hypertrophic cardiomyopathy (HCM)	4	674	82	7365	0.936211	1	0.533039	0.095095
PATH:00020	Citrate cycle (TCA cycle)	1	674	31	7365	0.939217	1	0.352494	0.0904698
PATH:04710	Circadian rhythm - mammal	1	674	31	7365	0.939217	1	0.352494	0.0904698
PATH:00512	Mucin type O-Glycan biosynthesis	1	674	31	7365	0.939217	1	0.352494	0.0904698
PATH:04540	Gap junction	4	674	85	7365	0.94627	1	0.514226	0.0796769
PATH:00230	Purine metabolism	10	674	173	7365	0.946705	1	0.631636	0.0790125
PATH:04330	Notch signaling pathway	2	674	52	7365	0.947227	1	0.420281	0.0782184
PATH:00310	Lysine degradation	2	674	54	7365	0.954307	1	0.404715	0.0674746
PATH:03040	Spliceosome	8	674	149	7365	0.9561	1	0.586701	0.064766
PATH:04022	cGMP-PKG signaling pathway	9	674	164	7365	0.957237	1	0.599669	0.0630515
PATH:03030	DNA replication	1	674	36	7365	0.960717	1	0.303536	0.0578166
PATH:04080	Neuroactive ligand-receptor interaction	17	674	278	7365	0.962152	1	0.668216	0.0556636
PATH:01200	Carbon metabolism	5	674	108	7365	0.964334	1	0.505894	0.0523945
PATH:04270	Vascular smooth muscle contraction	6	674	125	7365	0.967018	1	0.52451	0.0483854
PATH:03018	RNA degradation	3	674	79	7365	0.97201	1	0.414961	0.0409572
PATH:00562	Inositol phosphate metabolism	2	674	61	7365	0.972577	1	0.358272	0.040115
PATH:04115	p53 signaling pathway	3	674	82	7365	0.97704	1	0.399779	0.0335111
PATH:00830	Retinol metabolism	3	674	82	7365	0.97704	1	0.399779	0.0335111
PATH:04728	Dopaminergic synapse	6	674	133	7365	0.97844	1	0.492961	0.031445
PATH:03420	Nucleotide excision repair	1	674	43	7365	0.97867	1	0.254123	0.0311063
PATH:04120	Ubiquitin mediated proteolysis	7	674	149	7365	0.978839	1	0.513363	0.0308564
PATH:00970	Aminoacyl-tRNA biosynthesis	1	674	44	7365	0.980451	1	0.248348	0.0284832
PATH:00071	Fatty acid degradation	1	674	46	7365	0.983578	1	0.23755	0.023888
PATH:00280	Valine, leucine and isoleucine degradation	1	674	48	7365	0.986205	1	0.227652	0.0200403
PATH:04726	Serotonergic synapse	6	674	142	7365	0.986835	1	0.461717	0.019119
PATH:03460	Fanconi anemia pathway	1	674	51	7365	0.989378	1	0.214261	0.0154062
PATH:05217	Basal cell carcinoma	1	674	53	7365	0.991076	1	0.206175	0.0129322
PATH:04340	Hedgehog signaling pathway	1	674	55	7365	0.992502	1	0.198678	0.0108575
PATH:04310	Wnt signaling pathway	6	674	152	7365	0.992516	1	0.431341	0.0108376
PATH:04530	Tight junction	5	674	139	7365	0.994155	1	0.393068	0.00845676
PATH:04114	Oocyte meiosis	4	674	122	7365	0.994511	1	0.358272	0.00794093
PATH:04141	Protein processing in endoplasmic reticulum	6	674	175	7365	0.998071	1	0.37465	0.00278601
PATH:04390	Hippo signaling pathway	4	674	151	7365	0.999208	1	0.289465	0.00114306
PATH:04110	Cell cycle	2	674	135	7365	0.99991	1	0.161886	0.000129461
PATH:03013	RNA transport	2	674	175	7365	0.999996	1	0.124883	5.25788e-06
PATH:04740	Olfactory transduction	4	674	844	7365	1	1	0.0517882	1.21138e-11

## Sheet: UpGene2Path
QueryID	QuerySymbol	Description	E-Value	SubjectSymbol	Description	PathwayID	PathwayTerm	P-Value	Enrichment
LAMC3	LAMC3	laminin, gamma 3	0	Lamc3	Laminin subunit gamma-3	PATH:05200	Pathways in cancer	0.517885	1.00518
LAMC3	LAMC3	laminin, gamma 3	0	Lamc3	Laminin subunit gamma-3	PATH:04151	PI3K-Akt signaling pathway	0.725034	0.902825
LAMC3	LAMC3	laminin, gamma 3	0	Lamc3	Laminin subunit gamma-3	PATH:05222	Small cell lung cancer	0.760587	0.805169
LAMC3	LAMC3	laminin, gamma 3	0	Lamc3	Laminin subunit gamma-3	PATH:05145	Toxoplasmosis	0.0739279	1.47666
LAMC3	LAMC3	laminin, gamma 3	0	Lamc3	Laminin subunit gamma-3	PATH:04512	ECM-receptor interaction	0.0920155	1.57839
LAMC3	LAMC3	laminin, gamma 3	0	Lamc3	Laminin subunit gamma-3	PATH:05146	Amoebiasis	0.0565275	1.57353
LAMC3	LAMC3	laminin, gamma 3	0	Lamc3	Laminin subunit gamma-3	PATH:04510	Focal adhesion	0.429103	1.06608
CTRB1	CTRB1	chymotrypsinogen B1	9e-107	Ctrb1	Chymotrypsinogen B	PATH:04972	Pancreatic secretion	0.729169	0.847808
CTRB1	CTRB1	chymotrypsinogen B1	9e-107	Ctrb1	Chymotrypsinogen B	PATH:04974	Protein digestion and absorption	0.648211	0.91826
ST6GAL1	ST6GAL1	Beta-galactosamide alpha-2,6-sialyltranferase 1	0	St6gal1	Beta-galactoside alpha-2,6-sialyltransferase 1	PATH:00514	Other types of O-glycan biosynthesis	0.919157	0.4751
ST6GAL1	ST6GAL1	Beta-galactosamide alpha-2,6-sialyltranferase 1	0	St6gal1	Beta-galactoside alpha-2,6-sialyltransferase 1	PATH:01100	Metabolic pathways	0.586798	0.981335
ST6GAL1	ST6GAL1	Beta-galactosamide alpha-2,6-sialyltranferase 1	0	St6gal1	Beta-galactoside alpha-2,6-sialyltransferase 1	PATH:00510	N-Glycan biosynthesis	0.673736	0.874184
AGAP2	AGAP2	ArfGAP with GTPase domain, ankyrin repeat and PH domain 2	0	Agap2	Arf-GAP with GTPase, ANK repeat and PH domain-containing protein 2	PATH:04068	FoxO signaling pathway	0.89898	0.672449
AGAP2	AGAP2	ArfGAP with GTPase domain, ankyrin repeat and PH domain 2	0	Agap2	Arf-GAP with GTPase, ANK repeat and PH domain-containing protein 2	PATH:04144	Endocytosis	0.569744	0.979333
LOC101112253	LOC101112253	uncharacterized LOC101112253	3e-111	Apoe	Apolipoprotein E	PATH:05010	Alzheimer's disease	1.06891e-06	2.46565
GGT5	GGT5	gamma-glutamyltransferase 5	0	Ggt5	Ggt5 protein	PATH:00450	Selenocompound metabolism	0.41645	1.24883
GGT5	GGT5	gamma-glutamyltransferase 5	0	Ggt5	Ggt5 protein	PATH:00460	Cyanoamino acid metabolism	0.458597	1.82122
GGT5	GGT5	gamma-glutamyltransferase 5	0	Ggt5	Ggt5 protein	PATH:00480	Glutathione metabolism	0.421413	1.17078
GGT5	GGT5	gamma-glutamyltransferase 5	0	Ggt5	Ggt5 protein	PATH:00590	Arachidonic acid metabolism	0.41609	1.13041
GGT5	GGT5	gamma-glutamyltransferase 5	0	Ggt5	Ggt5 protein	PATH:00430	Taurine and hypotaurine metabolism	0.679887	0.910608
GGT5	GGT5	gamma-glutamyltransferase 5	0	Ggt5	Ggt5 protein	PATH:01100	Metabolic pathways	0.586798	0.981335
CNGA3	CNGA3	Cyclic nucleotide gated channel alpha 3 protein	2e-55	Cnga3	Cyclic nucleotide-gated cation channel alpha-3	PATH:04740	Olfactory transduction	1	0.0517882
OVUBQ-L40	OVUBQ-L40	Ubiquitin-60S ribosomal protein L40	2e-71	Uba52	Ubiquitin A-52 residue ribosomal protein fusion product 1	PATH:03010	Ribosome	1.02306e-15	3.42636
LOC101109380	LOC101109380	60S ribosomal protein L12-like	5e-93	Rpl12	60S ribosomal protein L12	PATH:03010	Ribosome	1.02306e-15	3.42636
ATP5G2	ATP5G2	ATP synthase F(0) complex subunit C2, mitochondrial	2e-60	xp_003084720		PATH:00190	Oxidative phosphorylation	1.28819e-09	3.16136
ATP5G2	ATP5G2	ATP synthase F(0) complex subunit C2, mitochondrial	2e-60	xp_003084720		PATH:05016	Huntington's disease	6.62548e-07	2.43404
ATP5G2	ATP5G2	ATP synthase F(0) complex subunit C2, mitochondrial	2e-60	xp_003084720		PATH:05012	Parkinson's disease	4.98527e-07	2.651
ATP5G2	ATP5G2	ATP synthase F(0) complex subunit C2, mitochondrial	2e-60	xp_003084720		PATH:05010	Alzheimer's disease	1.06891e-06	2.46565
ATP5G2	ATP5G2	ATP synthase F(0) complex subunit C2, mitochondrial	2e-60	xp_003084720		PATH:01100	Metabolic pathways	0.586798	0.981335
FLT3	FLT3	fms-related tyrosine kinase 3	0	Flt3	Receptor-type tyrosine-protein kinase FLT3	PATH:05200	Pathways in cancer	0.517885	1.00518
FLT3	FLT3	fms-related tyrosine kinase 3	0	Flt3	Receptor-type tyrosine-protein kinase FLT3	PATH:04640	Hematopoietic cell lineage	0.000704244	2.41551
FLT3	FLT3	fms-related tyrosine kinase 3	0	Flt3	Receptor-type tyrosine-protein kinase FLT3	PATH:04060	Cytokine-cytokine receptor interaction	0.00415077	1.65823
FLT3	FLT3	fms-related tyrosine kinase 3	0	Flt3	Receptor-type tyrosine-protein kinase FLT3	PATH:05202	Transcriptional misregulation in cancer	0.0104947	1.69041
FLT3	FLT3	fms-related tyrosine kinase 3	0	Flt3	Receptor-type tyrosine-protein kinase FLT3	PATH:05221	Acute myeloid leukemia	0.188198	1.50721
ACOT8	ACOT8	acyl-CoA thioesterase 8	3e-152	Acot8	Acyl-coenzyme A thioesterase 8	PATH:00120	Primary bile acid biosynthesis	0.586068	1.0407
ACOT8	ACOT8	acyl-CoA thioesterase 8	3e-152	Acot8	Acyl-coenzyme A thioesterase 8	PATH:04146	Peroxisome	0.367455	1.18489
ACOT8	ACOT8	acyl-CoA thioesterase 8	3e-152	Acot8	Acyl-coenzyme A thioesterase 8	PATH:01100	Metabolic pathways	0.586798	0.981335
NDUFA4	NDUFA4	NADH dehydrogenase (ubiquinone) 1 alpha subcomplex, 4, 9kDa	2e-42	Ndufa4	NADH dehydrogenase [ubiquinone] 1 alpha subcomplex subunit 4	PATH:00190	Oxidative phosphorylation	1.28819e-09	3.16136
NDUFA4	NDUFA4	NADH dehydrogenase (ubiquinone) 1 alpha subcomplex, 4, 9kDa	2e-42	Ndufa4	NADH dehydrogenase [ubiquinone] 1 alpha subcomplex subunit 4	PATH:05016	Huntington's disease	6.62548e-07	2.43404
NDUFA4	NDUFA4	NADH dehydrogenase (ubiquinone) 1 alpha subcomplex, 4, 9kDa	2e-42	Ndufa4	NADH dehydrogenase [ubiquinone] 1 alpha subcomplex subunit 4	PATH:05012	Parkinson's disease	4.98527e-07	2.651
NDUFA4	NDUFA4	NADH dehydrogenase (ubiquinone) 1 alpha subcomplex, 4, 9kDa	2e-42	Ndufa4	NADH dehydrogenase [ubiquinone] 1 alpha subcomplex subunit 4	PATH:04932	Non-alcoholic fatty liver disease (NAFLD)	1.30452e-07	2.70113
NDUFA4	NDUFA4	NADH dehydrogenase (ubiquinone) 1 alpha subcomplex, 4, 9kDa	2e-42	Ndufa4	NADH dehydrogenase [ubiquinone] 1 alpha subcomplex subunit 4	PATH:05010	Alzheimer's disease	1.06891e-06	2.46565
NDUFA4	NDUFA4	NADH dehydrogenase (ubiquinone) 1 alpha subcomplex, 4, 9kDa	2e-42	Ndufa4	NADH dehydrogenase [ubiquinone] 1 alpha subcomplex subunit 4	PATH:01100	Metabolic pathways	0.586798	0.981335
LCP2	LCP2	lymphocyte cytosolic protein 2 (SH2 domain containing leukocyte protein of 76kDa)	0	Lcp2	Lymphocyte cytosolic protein 2	PATH:04611	Platelet activation	0.0198101	1.72536
LCP2	LCP2	lymphocyte cytosolic protein 2 (SH2 domain containing leukocyte protein of 76kDa)	0	Lcp2	Lymphocyte cytosolic protein 2	PATH:04660	T cell receptor signaling pathway	0.28807	1.23705
LCP2	LCP2	lymphocyte cytosolic protein 2 (SH2 domain containing leukocyte protein of 76kDa)	0	Lcp2	Lymphocyte cytosolic protein 2	PATH:04380	Osteoclast differentiation	3.20857e-05	2.52168
LCP2	LCP2	lymphocyte cytosolic protein 2 (SH2 domain containing leukocyte protein of 76kDa)	0	Lcp2	Lymphocyte cytosolic protein 2	PATH:04650	Natural killer cell mediated cytotoxicity	0.000529277	2.15468
LCP2	LCP2	lymphocyte cytosolic protein 2 (SH2 domain containing leukocyte protein of 76kDa)	0	Lcp2	Lymphocyte cytosolic protein 2	PATH:04015	Rap1 signaling pathway	0.491997	1.02604
LCP2	LCP2	lymphocyte cytosolic protein 2 (SH2 domain containing leukocyte protein of 76kDa)	0	Lcp2	Lymphocyte cytosolic protein 2	PATH:04664	Fc epsilon RI signaling pathway	0.0960465	1.59912
LOC100101238	LOC100101238	Regakine 1-like protein	9e-17	Ccl5	C-C motif chemokine 5	PATH:04620	Toll-like receptor signaling pathway	0.0076527	1.9513
LOC100101238	LOC100101238	Regakine 1-like protein	9e-17	Ccl5	C-C motif chemokine 5	PATH:04621	NOD-like receptor signaling pathway	0.0626043	1.85208
LOC100101238	LOC100101238	Regakine 1-like protein	9e-17	Ccl5	C-C motif chemokine 5	PATH:05142	Chagas disease (American trypanosomiasis)	0.0769839	1.52266
LOC100101238	LOC100101238	Regakine 1-like protein	9e-17	Ccl5	C-C motif chemokine 5	PATH:04060	Cytokine-cytokine receptor interaction	0.00415077	1.65823
LOC100101238	LOC100101238	Regakine 1-like protein	9e-17	Ccl5	C-C motif chemokine 5	PATH:04623	Cytosolic DNA-sensing pathway	0.0909642	1.70739
LOC100101238	LOC100101238	Regakine 1-like protein	9e-17	Ccl5	C-C motif chemokine 5	PATH:05132	Salmonella infection	0.015151	1.91509
LOC100101238	LOC100101238	Regakine 1-like protein	9e-17	Ccl5	C-C motif chemokine 5	PATH:05020	Prion diseases	0.0409341	2.2415
LOC100101238	LOC100101238	Regakine 1-like protein	9e-17	Ccl5	C-C motif chemokine 5	PATH:05323	Rheumatoid arthritis	0.000284989	2.48839
LOC100101238	LOC100101238	Regakine 1-like protein	9e-17	Ccl5	C-C motif chemokine 5	PATH:05168	Herpes simplex infection	0.714704	0.890006
LOC100101238	LOC100101238	Regakine 1-like protein	9e-17	Ccl5	C-C motif chemokine 5	PATH:04062	Chemokine signaling pathway	2.84515e-05	2.25672
LOC100101238	LOC100101238	Regakine 1-like protein	9e-17	Ccl5	C-C motif chemokine 5	PATH:04668	TNF signaling pathway	0.131862	1.4253
LOC100101238	LOC100101238	Regakine 1-like protein	9e-17	Ccl5	C-C motif chemokine 5	PATH:05164	Influenza A	0.0489297	1.48469
LOC101121762	LOC101121762	killer cell lectin-like receptor subfamily B member 1B allele A-like	2e-20	Klrb1c	Killer cell lectin-like receptor subfamily B member 1C	PATH:04650	Natural killer cell mediated cytotoxicity	0.000529277	2.15468
LOC101102333	LOC101102333	N-acetylneuraminate lyase-like	3e-75	Npl	N-acetylneuraminate lyase	PATH:00520	Amino sugar and nucleotide sugar metabolism	0.329615	1.31128
ZBP1	ZBP1	Z-DNA binding protein 1	5e-77	Zbp1	Z-DNA-binding protein 1	PATH:04623	Cytosolic DNA-sensing pathway	0.0909642	1.70739
RAB13	RAB13	RAB13, member RAS oncogene family	2e-104	Rab13	Ras-related protein Rab-13	PATH:04530	Tight junction	0.994155	0.393068
RPL35	RPL35	ribosomal protein L35	3e-44	Rpl35	60S ribosomal protein L35	PATH:03010	Ribosome	1.02306e-15	3.42636
AQP9	AQP9	Aquaporin 9	4e-121	Aqp9	Aquaporin-9	PATH:04976	Bile secretion	0.86477	0.682956
LYPLA2	LYPLA2	lysophospholipase II	3e-133	Lypla2	Acyl-protein thioesterase 2	PATH:00564	Glycerophospholipid metabolism	0.433239	1.10377
LOC101107153	LOC101107153	cytochrome c oxidase copper chaperone-like	3e-23	Cox17	Cytochrome c oxidase copper chaperone	PATH:00190	Oxidative phosphorylation	1.28819e-09	3.16136
LOC101107153	LOC101107153	cytochrome c oxidase copper chaperone-like	3e-23	Cox17	Cytochrome c oxidase copper chaperone	PATH:01100	Metabolic pathways	0.586798	0.981335
LOC101104237	LOC101104237	60S ribosomal protein L26-like	4e-77	Rpl26	60S ribosomal protein L26	PATH:03010	Ribosome	1.02306e-15	3.42636
DUSP4	DUSP4	dual specificity phosphatase 4	0	Dusp4	Dual specificity protein phosphatase 4	PATH:04010	MAPK signaling pathway	0.817758	0.831425
LOC101109747	LOC101109747	MHC class II antigen	2e-104	H2-Ea-ps	I-E alpha MHC class II protein	PATH:05140	Leishmaniasis	0.000159355	2.83826
LOC101109747	LOC101109747	MHC class II antigen	2e-104	H2-Ea-ps	I-E alpha MHC class II protein	PATH:04612	Antigen processing and presentation	0.00647923	2.18546
LOC101109747	LOC101109747	MHC class II antigen	2e-104	H2-Ea-ps	I-E alpha MHC class II protein	PATH:05416	Viral myocarditis	0.0222051	1.90592
LOC101109747	LOC101109747	MHC class II antigen	2e-104	H2-Ea-ps	I-E alpha MHC class II protein	PATH:04514	Cell adhesion molecules (CAMs)	0.00076778	2.09565
LOC101109747	LOC101109747	MHC class II antigen	2e-104	H2-Ea-ps	I-E alpha MHC class II protein	PATH:05152	Tuberculosis	2.28816e-05	2.23006
LOC101109747	LOC101109747	MHC class II antigen	2e-104	H2-Ea-ps	I-E alpha MHC class II protein	PATH:05145	Toxoplasmosis	0.0739279	1.47666
LOC101109747	LOC101109747	MHC class II antigen	2e-104	H2-Ea-ps	I-E alpha MHC class II protein	PATH:05310	Asthma	0.000943106	3.90261
LOC101109747	LOC101109747	MHC class II antigen	2e-104	H2-Ea-ps	I-E alpha MHC class II protein	PATH:05320	Autoimmune thyroid disease	0.00764494	2.36758
LOC101109747	LOC101109747	MHC class II antigen	2e-104	H2-Ea-ps	I-E alpha MHC class II protein	PATH:04672	Intestinal immune network for IgA production	0.000774416	3.05964
LOC101109747	LOC101109747	MHC class II antigen	2e-104	H2-Ea-ps	I-E alpha MHC class II protein	PATH:05321	Inflammatory bowel disease (IBD)	0.0145768	2.15235
LOC101109747	LOC101109747	MHC class II antigen	2e-104	H2-Ea-ps	I-E alpha MHC class II protein	PATH:05166	HTLV-I infection	0.104593	1.2999
LOC101109747	LOC101109747	MHC class II antigen	2e-104	H2-Ea-ps	I-E alpha MHC class II protein	PATH:05169	Epstein-Barr virus infection	0.138125	1.30475
LOC101109747	LOC101109747	MHC class II antigen	2e-104	H2-Ea-ps	I-E alpha MHC class II protein	PATH:05322	Systemic lupus erythematosus	6.31995e-11	3.53983
LOC101109747	LOC101109747	MHC class II antigen	2e-104	H2-Ea-ps	I-E alpha MHC class II protein	PATH:05332	Graft-versus-host disease	0.00254217	2.63762
LOC101109747	LOC101109747	MHC class II antigen	2e-104	H2-Ea-ps	I-E alpha MHC class II protein	PATH:05323	Rheumatoid arthritis	0.000284989	2.48839
LOC101109747	LOC101109747	MHC class II antigen	2e-104	H2-Ea-ps	I-E alpha MHC class II protein	PATH:05168	Herpes simplex infection	0.714704	0.890006
LOC101109747	LOC101109747	MHC class II antigen	2e-104	H2-Ea-ps	I-E alpha MHC class II protein	PATH:05330	Allograft rejection	0.00109241	3.08815
LOC101109747	LOC101109747	MHC class II antigen	2e-104	H2-Ea-ps	I-E alpha MHC class II protein	PATH:04145	Phagosome	1.28857e-06	2.57113
LOC101109747	LOC101109747	MHC class II antigen	2e-104	H2-Ea-ps	I-E alpha MHC class II protein	PATH:04940	Type I diabetes mellitus	0.00361744	2.63065
LOC101109747	LOC101109747	MHC class II antigen	2e-104	H2-Ea-ps	I-E alpha MHC class II protein	PATH:05150	Staphylococcus aureus infection	1.29766e-07	4.22992
LOC101109747	LOC101109747	MHC class II antigen	2e-104	H2-Ea-ps	I-E alpha MHC class II protein	PATH:05164	Influenza A	0.0489297	1.48469
LOC101109747	LOC101109747	MHC class II antigen	2e-104	H2-Ea-ps	I-E alpha MHC class II protein	PATH:04640	Hematopoietic cell lineage	0.000704244	2.41551
CALY	CALY	calcyon neuron-specific vesicular protein	2e-70	Caly	Neuron-specific vesicular protein calcyon	PATH:04728	Dopaminergic synapse	0.97844	0.492961
LOC101122311	LOC101122311	granzyme H-like	2e-80	Gzmb	Granzyme B(G,H)	PATH:05202	Transcriptional misregulation in cancer	0.0104947	1.69041
LOC101122311	LOC101122311	granzyme H-like	2e-80	Gzmb	Granzyme B(G,H)	PATH:04650	Natural killer cell mediated cytotoxicity	0.000529277	2.15468
LOC101122311	LOC101122311	granzyme H-like	2e-80	Gzmb	Granzyme B(G,H)	PATH:05320	Autoimmune thyroid disease	0.00764494	2.36758
LOC101122311	LOC101122311	granzyme H-like	2e-80	Gzmb	Granzyme B(G,H)	PATH:05332	Graft-versus-host disease	0.00254217	2.63762
LOC101122311	LOC101122311	granzyme H-like	2e-80	Gzmb	Granzyme B(G,H)	PATH:05330	Allograft rejection	0.00109241	3.08815
LOC101122311	LOC101122311	granzyme H-like	2e-80	Gzmb	Granzyme B(G,H)	PATH:04940	Type I diabetes mellitus	0.00361744	2.63065
NPY3R	CXCR4	C-X-C chemokine receptor type 4	1e-174	Cxcr4	Chemokine receptor 4	PATH:04060	Cytokine-cytokine receptor interaction	0.00415077	1.65823
NPY3R	CXCR4	C-X-C chemokine receptor type 4	1e-174	Cxcr4	Chemokine receptor 4	PATH:04672	Intestinal immune network for IgA production	0.000774416	3.05964
NPY3R	CXCR4	C-X-C chemokine receptor type 4	1e-174	Cxcr4	Chemokine receptor 4	PATH:04062	Chemokine signaling pathway	2.84515e-05	2.25672
NPY3R	CXCR4	C-X-C chemokine receptor type 4	1e-174	Cxcr4	Chemokine receptor 4	PATH:04670	Leukocyte transendothelial migration	0.0201371	1.74837
NPY3R	CXCR4	C-X-C chemokine receptor type 4	1e-174	Cxcr4	Chemokine receptor 4	PATH:04144	Endocytosis	0.569744	0.979333
NPY3R	CXCR4	C-X-C chemokine receptor type 4	1e-174	Cxcr4	Chemokine receptor 4	PATH:04360	Axon guidance	0.910916	0.657281
NUP210	NUP210	nucleoporin 210kDa	0	Nup210	Nuclear pore membrane glycoprotein 210	PATH:03013	RNA transport	0.999996	0.124883
SSR4	SSR4	signal sequence receptor, delta	1e-87	Ssr4	Signal sequence receptor, delta, isoform CRA_b	PATH:04141	Protein processing in endoplasmic reticulum	0.998071	0.37465
RAC2	RAC2	ras-related C3 botulinum toxin substrate 2 (rho family, small GTP binding protein Rac2)	8e-83	Rac2	Ras-related C3 botulinum toxin substrate 2	PATH:05212	Pancreatic cancer	0.840112	0.672449
RAC2	RAC2	ras-related C3 botulinum toxin substrate 2 (rho family, small GTP binding protein Rac2)	8e-83	Rac2	Ras-related C3 botulinum toxin substrate 2	PATH:05200	Pathways in cancer	0.517885	1.00518
RAC2	RAC2	ras-related C3 botulinum toxin substrate 2 (rho family, small GTP binding protein Rac2)	8e-83	Rac2	Ras-related C3 botulinum toxin substrate 2	PATH:05416	Viral myocarditis	0.0222051	1.90592
RAC2	RAC2	ras-related C3 botulinum toxin substrate 2 (rho family, small GTP binding protein Rac2)	8e-83	Rac2	Ras-related C3 botulinum toxin substrate 2	PATH:05210	Colorectal cancer	0.568114	0.993391
RAC2	RAC2	ras-related C3 botulinum toxin substrate 2 (rho family, small GTP binding protein Rac2)	8e-83	Rac2	Ras-related C3 botulinum toxin substrate 2	PATH:04810	Regulation of actin cytoskeleton	0.0882705	1.35382
RAC2	RAC2	ras-related C3 botulinum toxin substrate 2 (rho family, small GTP binding protein Rac2)	8e-83	Rac2	Ras-related C3 botulinum toxin substrate 2	PATH:04510	Focal adhesion	0.429103	1.06608
RAC2	RAC2	ras-related C3 botulinum toxin substrate 2 (rho family, small GTP binding protein Rac2)	8e-83	Rac2	Ras-related C3 botulinum toxin substrate 2	PATH:04015	Rap1 signaling pathway	0.491997	1.02604
RAC2	RAC2	ras-related C3 botulinum toxin substrate 2 (rho family, small GTP binding protein Rac2)	8e-83	Rac2	Ras-related C3 botulinum toxin substrate 2	PATH:04664	Fc epsilon RI signaling pathway	0.0960465	1.59912
RAC2	RAC2	ras-related C3 botulinum toxin substrate 2 (rho family, small GTP binding protein Rac2)	8e-83	Rac2	Ras-related C3 botulinum toxin substrate 2	PATH:04666	Fc gamma R-mediated phagocytosis	0.00190194	2.25305
RAC2	RAC2	ras-related C3 botulinum toxin substrate 2 (rho family, small GTP binding protein Rac2)	8e-83	Rac2	Ras-related C3 botulinum toxin substrate 2	PATH:04062	Chemokine signaling pathway	2.84515e-05	2.25672
RAC2	RAC2	ras-related C3 botulinum toxin substrate 2 (rho family, small GTP binding protein Rac2)	8e-83	Rac2	Ras-related C3 botulinum toxin substrate 2	PATH:04670	Leukocyte transendothelial migration	0.0201371	1.74837
RAC2	RAC2	ras-related C3 botulinum toxin substrate 2 (rho family, small GTP binding protein Rac2)	8e-83	Rac2	Ras-related C3 botulinum toxin substrate 2	PATH:04010	MAPK signaling pathway	0.817758	0.831425
RAC2	RAC2	ras-related C3 botulinum toxin substrate 2 (rho family, small GTP binding protein Rac2)	8e-83	Rac2	Ras-related C3 botulinum toxin substrate 2	PATH:04310	Wnt signaling pathway	0.992516	0.431341
RAC2	RAC2	ras-related C3 botulinum toxin substrate 2 (rho family, small GTP binding protein Rac2)	8e-83	Rac2	Ras-related C3 botulinum toxin substrate 2	PATH:04014	Ras signaling pathway	0.757294	0.862682
RAC2	RAC2	ras-related C3 botulinum toxin substrate 2 (rho family, small GTP binding protein Rac2)	8e-83	Rac2	Ras-related C3 botulinum toxin substrate 2	PATH:04662	B cell receptor signaling pathway	0.001915	2.44426
RAC2	RAC2	ras-related C3 botulinum toxin substrate 2 (rho family, small GTP binding protein Rac2)	8e-83	Rac2	Ras-related C3 botulinum toxin substrate 2	PATH:04650	Natural killer cell mediated cytotoxicity	0.000529277	2.15468
RAC2	RAC2	ras-related C3 botulinum toxin substrate 2 (rho family, small GTP binding protein Rac2)	8e-83	Rac2	Ras-related C3 botulinum toxin substrate 2	PATH:04370	VEGF signaling pathway	0.461124	1.09273
RAC2	RAC2	ras-related C3 botulinum toxin substrate 2 (rho family, small GTP binding protein Rac2)	8e-83	Rac2	Ras-related C3 botulinum toxin substrate 2	PATH:04520	Adherens junction	0.900495	0.590665
RAC2	RAC2	ras-related C3 botulinum toxin substrate 2 (rho family, small GTP binding protein Rac2)	8e-83	Rac2	Ras-related C3 botulinum toxin substrate 2	PATH:04360	Axon guidance	0.910916	0.657281
LGMN	LGMN	Legumain	0	Lgmn	Legumain, isoform CRA_a	PATH:04612	Antigen processing and presentation	0.00647923	2.18546
LGMN	LGMN	Legumain	0	Lgmn	Legumain, isoform CRA_a	PATH:04142	Lysosome	0.000110897	2.40917
LOC101109746	LOC101109746	HLA class II histocompatibility antigen, DM beta chain-like	1e-94	H2-DMb2	Histocompatibility 2, class II, locus Mb2	PATH:05140	Leishmaniasis	0.000159355	2.83826
LOC101109746	LOC101109746	HLA class II histocompatibility antigen, DM beta chain-like	1e-94	H2-DMb2	Histocompatibility 2, class II, locus Mb2	PATH:04612	Antigen processing and presentation	0.00647923	2.18546
LOC101109746	LOC101109746	HLA class II histocompatibility antigen, DM beta chain-like	1e-94	H2-DMb2	Histocompatibility 2, class II, locus Mb2	PATH:05416	Viral myocarditis	0.0222051	1.90592
LOC101109746	LOC101109746	HLA class II histocompatibility antigen, DM beta chain-like	1e-94	H2-DMb2	Histocompatibility 2, class II, locus Mb2	PATH:04514	Cell adhesion molecules (CAMs)	0.00076778	2.09565
LOC101109746	LOC101109746	HLA class II histocompatibility antigen, DM beta chain-like	1e-94	H2-DMb2	Histocompatibility 2, class II, locus Mb2	PATH:05152	Tuberculosis	2.28816e-05	2.23006
LOC101109746	LOC101109746	HLA class II histocompatibility antigen, DM beta chain-like	1e-94	H2-DMb2	Histocompatibility 2, class II, locus Mb2	PATH:05145	Toxoplasmosis	0.0739279	1.47666
LOC101109746	LOC101109746	HLA class II histocompatibility antigen, DM beta chain-like	1e-94	H2-DMb2	Histocompatibility 2, class II, locus Mb2	PATH:05310	Asthma	0.000943106	3.90261
LOC101109746	LOC101109746	HLA class II histocompatibility antigen, DM beta chain-like	1e-94	H2-DMb2	Histocompatibility 2, class II, locus Mb2	PATH:05320	Autoimmune thyroid disease	0.00764494	2.36758
LOC101109746	LOC101109746	HLA class II histocompatibility antigen, DM beta chain-like	1e-94	H2-DMb2	Histocompatibility 2, class II, locus Mb2	PATH:04672	Intestinal immune network for IgA production	0.000774416	3.05964
LOC101109746	LOC101109746	HLA class II histocompatibility antigen, DM beta chain-like	1e-94	H2-DMb2	Histocompatibility 2, class II, locus Mb2	PATH:05321	Inflammatory bowel disease (IBD)	0.0145768	2.15235
LOC101109746	LOC101109746	HLA class II histocompatibility antigen, DM beta chain-like	1e-94	H2-DMb2	Histocompatibility 2, class II, locus Mb2	PATH:05166	HTLV-I infection	0.104593	1.2999
LOC101109746	LOC101109746	HLA class II histocompatibility antigen, DM beta chain-like	1e-94	H2-DMb2	Histocompatibility 2, class II, locus Mb2	PATH:05322	Systemic lupus erythematosus	6.31995e-11	3.53983
LOC101109746	LOC101109746	HLA class II histocompatibility antigen, DM beta chain-like	1e-94	H2-DMb2	Histocompatibility 2, class II, locus Mb2	PATH:05332	Graft-versus-host disease	0.00254217	2.63762
LOC101109746	LOC101109746	HLA class II histocompatibility antigen, DM beta chain-like	1e-94	H2-DMb2	Histocompatibility 2, class II, locus Mb2	PATH:05323	Rheumatoid arthritis	0.000284989	2.48839
LOC101109746	LOC101109746	HLA class II histocompatibility antigen, DM beta chain-like	1e-94	H2-DMb2	Histocompatibility 2, class II, locus Mb2	PATH:05168	Herpes simplex infection	0.714704	0.890006
LOC101109746	LOC101109746	HLA class II histocompatibility antigen, DM beta chain-like	1e-94	H2-DMb2	Histocompatibility 2, class II, locus Mb2	PATH:05330	Allograft rejection	0.00109241	3.08815
LOC101109746	LOC101109746	HLA class II histocompatibility antigen, DM beta chain-like	1e-94	H2-DMb2	Histocompatibility 2, class II, locus Mb2	PATH:04145	Phagosome	1.28857e-06	2.57113
LOC101109746	LOC101109746	HLA class II histocompatibility antigen, DM beta chain-like	1e-94	H2-DMb2	Histocompatibility 2, class II, locus Mb2	PATH:04940	Type I diabetes mellitus	0.00361744	2.63065
LOC101109746	LOC101109746	HLA class II histocompatibility antigen, DM beta chain-like	1e-94	H2-DMb2	Histocompatibility 2, class II, locus Mb2	PATH:05150	Staphylococcus aureus infection	1.29766e-07	4.22992
LOC101109746	LOC101109746	HLA class II histocompatibility antigen, DM beta chain-like	1e-94	H2-DMb2	Histocompatibility 2, class II, locus Mb2	PATH:05164	Influenza A	0.0489297	1.48469
CNDP2	CNDP2	CNDP dipeptidase 2 (metallopeptidase M20 family)	0	Cndp2	CNDP dipeptidase 2 (Metallopeptidase M20 family), isoform CRA_a	PATH:00410	beta-Alanine metabolism	0.571862	1.02443
CNDP2	CNDP2	CNDP dipeptidase 2 (metallopeptidase M20 family)	0	Cndp2	CNDP dipeptidase 2 (Metallopeptidase M20 family), isoform CRA_a	PATH:00340	Histidine metabolism	0.338286	1.40997
CNDP2	CNDP2	CNDP dipeptidase 2 (metallopeptidase M20 family)	0	Cndp2	CNDP dipeptidase 2 (Metallopeptidase M20 family), isoform CRA_a	PATH:00330	Arginine and proline metabolism	0.684087	0.867246
CNDP2	CNDP2	CNDP dipeptidase 2 (metallopeptidase M20 family)	0	Cndp2	CNDP dipeptidase 2 (Metallopeptidase M20 family), isoform CRA_a	PATH:01100	Metabolic pathways	0.586798	0.981335
LOC101116886	LOC101116886	cytochrome c oxidase subunit 7B, mitochondrial-like	8e-34	Cox7b	Cytochrome c oxidase subunit 7B, mitochondrial	PATH:00190	Oxidative phosphorylation	1.28819e-09	3.16136
LOC101116886	LOC101116886	cytochrome c oxidase subunit 7B, mitochondrial-like	8e-34	Cox7b	Cytochrome c oxidase subunit 7B, mitochondrial	PATH:04260	Cardiac muscle contraction	0.000690719	2.48348
LOC101116886	LOC101116886	cytochrome c oxidase subunit 7B, mitochondrial-like	8e-34	Cox7b	Cytochrome c oxidase subunit 7B, mitochondrial	PATH:05016	Huntington's disease	6.62548e-07	2.43404
LOC101116886	LOC101116886	cytochrome c oxidase subunit 7B, mitochondrial-like	8e-34	Cox7b	Cytochrome c oxidase subunit 7B, mitochondrial	PATH:05012	Parkinson's disease	4.98527e-07	2.651
LOC101116886	LOC101116886	cytochrome c oxidase subunit 7B, mitochondrial-like	8e-34	Cox7b	Cytochrome c oxidase subunit 7B, mitochondrial	PATH:04932	Non-alcoholic fatty liver disease (NAFLD)	1.30452e-07	2.70113
LOC101116886	LOC101116886	cytochrome c oxidase subunit 7B, mitochondrial-like	8e-34	Cox7b	Cytochrome c oxidase subunit 7B, mitochondrial	PATH:05010	Alzheimer's disease	1.06891e-06	2.46565
LOC101116886	LOC101116886	cytochrome c oxidase subunit 7B, mitochondrial-like	8e-34	Cox7b	Cytochrome c oxidase subunit 7B, mitochondrial	PATH:01100	Metabolic pathways	0.586798	0.981335
ASPA	ASPA	aspartoacylase	6e-164	Aspa	Aspartoacylase	PATH:00340	Histidine metabolism	0.338286	1.40997
ASPA	ASPA	aspartoacylase	6e-164	Aspa	Aspartoacylase	PATH:00250	Alanine, aspartate and glutamate metabolism	0.41645	1.24883
RPL18	RPL18	ribosomal protein L18	7e-88	Rpl18	Rpl18 protein	PATH:03010	Ribosome	1.02306e-15	3.42636
IL6R	IL6R	interleukin 6 receptor	4e-109	Il6ra	Interleukin-6 receptor subunit alpha	PATH:04630	Jak-STAT signaling pathway	0.612419	0.9502
IL6R	IL6R	interleukin 6 receptor	4e-109	Il6ra	Interleukin-6 receptor subunit alpha	PATH:04640	Hematopoietic cell lineage	0.000704244	2.41551
IL6R	IL6R	interleukin 6 receptor	4e-109	Il6ra	Interleukin-6 receptor subunit alpha	PATH:04060	Cytokine-cytokine receptor interaction	0.00415077	1.65823
IL6R	IL6R	interleukin 6 receptor	4e-109	Il6ra	Interleukin-6 receptor subunit alpha	PATH:04151	PI3K-Akt signaling pathway	0.725034	0.902825
IL6R	IL6R	interleukin 6 receptor	4e-109	Il6ra	Interleukin-6 receptor subunit alpha	PATH:04066	HIF-1 signaling pathway	0.0723092	1.56104
IL6R	IL6R	interleukin 6 receptor	4e-109	Il6ra	Interleukin-6 receptor subunit alpha	PATH:04932	Non-alcoholic fatty liver disease (NAFLD)	1.30452e-07	2.70113
RPS25	RPS25	40S ribosomal protein S25	6e-66	Rps25	40S ribosomal protein S25	PATH:03010	Ribosome	1.02306e-15	3.42636
DNAL4	DNAL4	dynein, axonemal, light chain 4	5e-58	Dnal4	Dynein, axonemal, light chain 4, isoform CRA_c	PATH:05016	Huntington's disease	6.62548e-07	2.43404
C3AR1	C3AR1	complement component 3a receptor 1	1e-159	C3ar1	C3a anaphylatoxin chemotactic receptor	PATH:04610	Complement and coagulation cascades	0.0554422	1.73238
C3AR1	C3AR1	complement component 3a receptor 1	1e-159	C3ar1	C3a anaphylatoxin chemotactic receptor	PATH:05150	Staphylococcus aureus infection	1.29766e-07	4.22992
C3AR1	C3AR1	complement component 3a receptor 1	1e-159	C3ar1	C3a anaphylatoxin chemotactic receptor	PATH:04080	Neuroactive ligand-receptor interaction	0.962152	0.668216
RPL28	RPL28	ribosomal protein L28	7e-74	Rpl28	60S ribosomal protein L28	PATH:03010	Ribosome	1.02306e-15	3.42636
BDH1	BDH1	3-hydroxybutyrate dehydrogenase, type 1	4e-176	Bdh1	3-hydroxybutyrate dehydrogenase	PATH:00650	Butanoate metabolism	0.377164	1.27062
BDH1	BDH1	3-hydroxybutyrate dehydrogenase, type 1	4e-176	Bdh1	3-hydroxybutyrate dehydrogenase	PATH:00072	Synthesis and degradation of ketone bodies	0.650597	0.993391
BDH1	BDH1	3-hydroxybutyrate dehydrogenase, type 1	4e-176	Bdh1	3-hydroxybutyrate dehydrogenase	PATH:01100	Metabolic pathways	0.586798	0.981335
PDXK	PDXK	Pyridoxal kinase	7e-135	Pdxk	Pyridoxal kinase	PATH:00750	Vitamin B6 metabolism	0.202659	2.73182
PDXK	PDXK	Pyridoxal kinase	7e-135	Pdxk	Pyridoxal kinase	PATH:01100	Metabolic pathways	0.586798	0.981335
TYROBP	TYROBP	TYRO protein tyrosine kinase binding protein	4e-40	Tyrobp	TYRO protein tyrosine kinase-binding protein	PATH:04380	Osteoclast differentiation	3.20857e-05	2.52168
TYROBP	TYROBP	TYRO protein tyrosine kinase binding protein	4e-40	Tyrobp	TYRO protein tyrosine kinase-binding protein	PATH:04650	Natural killer cell mediated cytotoxicity	0.000529277	2.15468
IL2RG	IL2RG	interleukin 2 receptor, gamma	2e-133	Il2rg	Cytokine receptor common subunit gamma	PATH:04630	Jak-STAT signaling pathway	0.612419	0.9502
IL2RG	IL2RG	interleukin 2 receptor, gamma	2e-133	Il2rg	Cytokine receptor common subunit gamma	PATH:04060	Cytokine-cytokine receptor interaction	0.00415077	1.65823
IL2RG	IL2RG	interleukin 2 receptor, gamma	2e-133	Il2rg	Cytokine receptor common subunit gamma	PATH:04151	PI3K-Akt signaling pathway	0.725034	0.902825
IL2RG	IL2RG	interleukin 2 receptor, gamma	2e-133	Il2rg	Cytokine receptor common subunit gamma	PATH:05321	Inflammatory bowel disease (IBD)	0.0145768	2.15235
IL2RG	IL2RG	interleukin 2 receptor, gamma	2e-133	Il2rg	Cytokine receptor common subunit gamma	PATH:05166	HTLV-I infection	0.104593	1.2999
IL2RG	IL2RG	interleukin 2 receptor, gamma	2e-133	Il2rg	Cytokine receptor common subunit gamma	PATH:05340	Primary immunodeficiency	0.0325465	2.36266
IL2RG	IL2RG	interleukin 2 receptor, gamma	2e-133	Il2rg	Cytokine receptor common subunit gamma	PATH:05162	Measles	0.854415	0.733923
IL2RG	IL2RG	interleukin 2 receptor, gamma	2e-133	Il2rg	Cytokine receptor common subunit gamma	PATH:04144	Endocytosis	0.569744	0.979333
SLC7A7	SLC7A7	solute carrier family 7 (amino acid transporter light chain, y+L system), member 7	0	Slc7a7	Y+L amino acid transporter 1	PATH:04974	Protein digestion and absorption	0.648211	0.91826
Bax	BAX	BCL2-associated X	7e-92	Bax	Apoptosis regulator BAX	PATH:05200	Pathways in cancer	0.517885	1.00518
Bax	BAX	BCL2-associated X	7e-92	Bax	Apoptosis regulator BAX	PATH:05210	Colorectal cancer	0.568114	0.993391
Bax	BAX	BCL2-associated X	7e-92	Bax	Apoptosis regulator BAX	PATH:05161	Hepatitis B	0.874134	0.723662
Bax	BAX	BCL2-associated X	7e-92	Bax	Apoptosis regulator BAX	PATH:05152	Tuberculosis	2.28816e-05	2.23006
Bax	BAX	BCL2-associated X	7e-92	Bax	Apoptosis regulator BAX	PATH:05014	Amyotrophic lateral sclerosis (ALS)	0.131887	1.61222
Bax	BAX	BCL2-associated X	7e-92	Bax	Apoptosis regulator BAX	PATH:04141	Protein processing in endoplasmic reticulum	0.998071	0.37465
Bax	BAX	BCL2-associated X	7e-92	Bax	Apoptosis regulator BAX	PATH:05020	Prion diseases	0.0409341	2.2415
Bax	BAX	BCL2-associated X	7e-92	Bax	Apoptosis regulator BAX	PATH:05166	HTLV-I infection	0.104593	1.2999
Bax	BAX	BCL2-associated X	7e-92	Bax	Apoptosis regulator BAX	PATH:04932	Non-alcoholic fatty liver disease (NAFLD)	1.30452e-07	2.70113
Bax	BAX	BCL2-associated X	7e-92	Bax	Apoptosis regulator BAX	PATH:04210	Apoptosis	0.41609	1.13041
Bax	BAX	BCL2-associated X	7e-92	Bax	Apoptosis regulator BAX	PATH:04115	p53 signaling pathway	0.97704	0.399779
Bax	BAX	BCL2-associated X	7e-92	Bax	Apoptosis regulator BAX	PATH:05016	Huntington's disease	6.62548e-07	2.43404
Bax	BAX	BCL2-associated X	7e-92	Bax	Apoptosis regulator BAX	PATH:04722	Neurotrophin signaling pathway	0.553009	0.993391
Bax	BAX	BCL2-associated X	7e-92	Bax	Apoptosis regulator BAX	PATH:05203	Viral carcinogenesis	0.0180975	1.5541
LOC101113981	LOC101113981	ferritin light chain-like	1e-32	Gm20746	predicted gene, 20746	PATH:00860	Porphyrin and chlorophyll metabolism	0.00560488	2.73182
LOC101113981	LOC101113981	ferritin light chain-like	1e-32	Gm20746	predicted gene, 20746	PATH:04978	Mineral absorption	0.000237844	3.17885
CTSW	CTSW	cathepsin W	3e-142	Ctsw	Cathepsin W, isoform CRA_b	PATH:04142	Lysosome	0.000110897	2.40917
RASD1	RASD1	RASD1	1e-135	Rasd1	Dexamethasone-induced Ras-related protein 1	PATH:04713	Circadian entrainment	0.760587	0.805169
LOC101112471	LOC101112471	60S ribosomal protein L35a-like	1e-58	Gm14279	predicted gene 14279	PATH:03010	Ribosome	1.02306e-15	3.42636
TMEM173	TMEM173	transmembrane protein 173	3e-155	Tmem173	Stimulator of interferon genes protein	PATH:04622	RIG-I-like receptor signaling pathway	0.783208	0.75884
TMEM173	TMEM173	transmembrane protein 173	3e-155	Tmem173	Stimulator of interferon genes protein	PATH:04623	Cytosolic DNA-sensing pathway	0.0909642	1.70739
LOC101105336	LOC101105336	60S ribosomal protein L9-like	3e-108	Rpl9	60S ribosomal protein L9	PATH:03010	Ribosome	1.02306e-15	3.42636
SPHK1	SPHK1	sphingosine kinase 1	1e-150	Sphk1	Sphingosine kinase 1	PATH:04020	Calcium signaling pathway	0.793295	0.822485
SPHK1	SPHK1	sphingosine kinase 1	1e-150	Sphk1	Sphingosine kinase 1	PATH:05152	Tuberculosis	2.28816e-05	2.23006
SPHK1	SPHK1	sphingosine kinase 1	1e-150	Sphk1	Sphingosine kinase 1	PATH:04370	VEGF signaling pathway	0.461124	1.09273
SPHK1	SPHK1	sphingosine kinase 1	1e-150	Sphk1	Sphingosine kinase 1	PATH:04666	Fc gamma R-mediated phagocytosis	0.00190194	2.25305
SPHK1	SPHK1	sphingosine kinase 1	1e-150	Sphk1	Sphingosine kinase 1	PATH:00600	Sphingolipid metabolism	0.314471	1.33804
SPHK1	SPHK1	sphingosine kinase 1	1e-150	Sphk1	Sphingosine kinase 1	PATH:01100	Metabolic pathways	0.586798	0.981335
NCF1	NCF1	Neutrophil cytosolic factor	1e-171	Ncf1	Neutrophil cytosol factor 1	PATH:05140	Leishmaniasis	0.000159355	2.83826
NCF1	NCF1	Neutrophil cytosolic factor	1e-171	Ncf1	Neutrophil cytosol factor 1	PATH:04380	Osteoclast differentiation	3.20857e-05	2.52168
NCF1	NCF1	Neutrophil cytosolic factor	1e-171	Ncf1	Neutrophil cytosol factor 1	PATH:04666	Fc gamma R-mediated phagocytosis	0.00190194	2.25305
NCF1	NCF1	Neutrophil cytosolic factor	1e-171	Ncf1	Neutrophil cytosol factor 1	PATH:04062	Chemokine signaling pathway	2.84515e-05	2.25672
NCF1	NCF1	Neutrophil cytosolic factor	1e-171	Ncf1	Neutrophil cytosol factor 1	PATH:04145	Phagosome	1.28857e-06	2.57113
NCF1	NCF1	Neutrophil cytosolic factor	1e-171	Ncf1	Neutrophil cytosol factor 1	PATH:04670	Leukocyte transendothelial migration	0.0201371	1.74837
LOC101111747	LOC101111747	40S ribosomal protein S6-like	1e-68	Rps6-ps4	40S ribosomal protein S6	PATH:04150	mTOR signaling pathway	0.731521	0.81547
LOC101111747	LOC101111747	40S ribosomal protein S6-like	1e-68	Rps6-ps4	40S ribosomal protein S6	PATH:04151	PI3K-Akt signaling pathway	0.725034	0.902825
LOC101111747	LOC101111747	40S ribosomal protein S6-like	1e-68	Rps6-ps4	40S ribosomal protein S6	PATH:04066	HIF-1 signaling pathway	0.0723092	1.56104
LOC101111747	LOC101111747	40S ribosomal protein S6-like	1e-68	Rps6-ps4	40S ribosomal protein S6	PATH:04910	Insulin signaling pathway	0.896868	0.687732
LOC101111747	LOC101111747	40S ribosomal protein S6-like	1e-68	Rps6-ps4	40S ribosomal protein S6	PATH:05205	Proteoglycans in cancer	0.839488	0.800707
LOC101111747	LOC101111747	40S ribosomal protein S6-like	1e-68	Rps6-ps4	40S ribosomal protein S6	PATH:03010	Ribosome	1.02306e-15	3.42636
SDS	SDS	serine dehydratase	3e-138	Sds	L-serine dehydratase/L-threonine deaminase	PATH:00270	Cysteine and methionine metabolism	0.114258	1.82122
SDS	SDS	serine dehydratase	3e-138	Sds	L-serine dehydratase/L-threonine deaminase	PATH:01200	Carbon metabolism	0.964334	0.505894
SDS	SDS	serine dehydratase	3e-138	Sds	L-serine dehydratase/L-threonine deaminase	PATH:00290	Valine, leucine and isoleucine biosynthesis	0.393546	1.56104
SDS	SDS	serine dehydratase	3e-138	Sds	L-serine dehydratase/L-threonine deaminase	PATH:00260	Glycine, serine and threonine metabolism	0.563609	1.01649
SDS	SDS	serine dehydratase	3e-138	Sds	L-serine dehydratase/L-threonine deaminase	PATH:01230	Biosynthesis of amino acids	0.658939	0.898134
SDS	SDS	serine dehydratase	3e-138	Sds	L-serine dehydratase/L-threonine deaminase	PATH:01100	Metabolic pathways	0.586798	0.981335
P2RY13	P2RY13	purinergic receptor P2Y, G-protein coupled, 13	5e-143	P2ry13	P2Y purinoceptor 13	PATH:04080	Neuroactive ligand-receptor interaction	0.962152	0.668216
SHFM1	SHFM1	split hand/foot malformation (ectrodactyly) type 1	9e-34	Shfm1	26S proteasome complex subunit DSS1	PATH:03050	Proteasome	0.907004	0.496695
SHFM1	SHFM1	split hand/foot malformation (ectrodactyly) type 1	9e-34	Shfm1	26S proteasome complex subunit DSS1	PATH:03440	Homologous recombination	0.693383	0.840562
SHFM1	SHFM1	split hand/foot malformation (ectrodactyly) type 1	9e-34	Shfm1	26S proteasome complex subunit DSS1	PATH:05169	Epstein-Barr virus infection	0.138125	1.30475
CD3D	CD3D	T-cell surface glycoprotein CD3 delta chain	4e-54	Cd3d	T3 delta-chain	PATH:05142	Chagas disease (American trypanosomiasis)	0.0769839	1.52266
CD3D	CD3D	T-cell surface glycoprotein CD3 delta chain	4e-54	Cd3d	T3 delta-chain	PATH:04640	Hematopoietic cell lineage	0.000704244	2.41551
CD3D	CD3D	T-cell surface glycoprotein CD3 delta chain	4e-54	Cd3d	T3 delta-chain	PATH:04660	T cell receptor signaling pathway	0.28807	1.23705
CD3D	CD3D	T-cell surface glycoprotein CD3 delta chain	4e-54	Cd3d	T3 delta-chain	PATH:05166	HTLV-I infection	0.104593	1.2999
CD3D	CD3D	T-cell surface glycoprotein CD3 delta chain	4e-54	Cd3d	T3 delta-chain	PATH:05340	Primary immunodeficiency	0.0325465	2.36266
CD3D	CD3D	T-cell surface glycoprotein CD3 delta chain	4e-54	Cd3d	T3 delta-chain	PATH:05162	Measles	0.854415	0.733923
VAMP8	VAMP8	vesicle-associated membrane protein 8	1e-38	Vamp8	Vesicle-associated membrane protein 8	PATH:04611	Platelet activation	0.0198101	1.72536
VAMP8	VAMP8	vesicle-associated membrane protein 8	1e-38	Vamp8	Vesicle-associated membrane protein 8	PATH:04130	SNARE interactions in vesicular transport	0.646116	0.910608
LOC101121036	LOC101121036	cytochrome c oxidase subunit 6B2-like	2e-30	Cox6b2	Cytochrome c oxidase subunit VIb polypeptide 2	PATH:00190	Oxidative phosphorylation	1.28819e-09	3.16136
LOC101121036	LOC101121036	cytochrome c oxidase subunit 6B2-like	2e-30	Cox6b2	Cytochrome c oxidase subunit VIb polypeptide 2	PATH:04260	Cardiac muscle contraction	0.000690719	2.48348
LOC101121036	LOC101121036	cytochrome c oxidase subunit 6B2-like	2e-30	Cox6b2	Cytochrome c oxidase subunit VIb polypeptide 2	PATH:05016	Huntington's disease	6.62548e-07	2.43404
LOC101121036	LOC101121036	cytochrome c oxidase subunit 6B2-like	2e-30	Cox6b2	Cytochrome c oxidase subunit VIb polypeptide 2	PATH:05012	Parkinson's disease	4.98527e-07	2.651
LOC101121036	LOC101121036	cytochrome c oxidase subunit 6B2-like	2e-30	Cox6b2	Cytochrome c oxidase subunit VIb polypeptide 2	PATH:04932	Non-alcoholic fatty liver disease (NAFLD)	1.30452e-07	2.70113
LOC101121036	LOC101121036	cytochrome c oxidase subunit 6B2-like	2e-30	Cox6b2	Cytochrome c oxidase subunit VIb polypeptide 2	PATH:05010	Alzheimer's disease	1.06891e-06	2.46565
LOC101121036	LOC101121036	cytochrome c oxidase subunit 6B2-like	2e-30	Cox6b2	Cytochrome c oxidase subunit VIb polypeptide 2	PATH:01100	Metabolic pathways	0.586798	0.981335
MMP14	MMP14	Membrane-inserted matrix metallopeptidase 14	0	Mmp14	Matrix metalloproteinase-14	PATH:04912	GnRH signaling pathway	0.644644	0.919119
MMP14	MMP14	Membrane-inserted matrix metallopeptidase 14	0	Mmp14	Matrix metalloproteinase-14	PATH:04668	TNF signaling pathway	0.131862	1.4253
LOC101110527	LOC101110527	transcription elongation factor B polypeptide 2-like	1e-46	Tceb2	Transcription elongation factor B polypeptide 2	PATH:05200	Pathways in cancer	0.517885	1.00518
LOC101110527	LOC101110527	transcription elongation factor B polypeptide 2-like	1e-46	Tceb2	Transcription elongation factor B polypeptide 2	PATH:05211	Renal cell carcinoma	0.511591	1.04782
LOC101110527	LOC101110527	transcription elongation factor B polypeptide 2-like	1e-46	Tceb2	Transcription elongation factor B polypeptide 2	PATH:04066	HIF-1 signaling pathway	0.0723092	1.56104
LOC101110527	LOC101110527	transcription elongation factor B polypeptide 2-like	1e-46	Tceb2	Transcription elongation factor B polypeptide 2	PATH:04120	Ubiquitin mediated proteolysis	0.978839	0.513363
SOX4	SOX4	SRY (sex determining region Y)-box 4	4e-81	Sox4	Transcription factor SOX-4	PATH:05206	MicroRNAs in cancer	0.690992	0.893427
HMOX1	HMOX1	heme oxygenase (decycling) 1	5e-133	Hmox1	Heme oxygenase 1	PATH:04066	HIF-1 signaling pathway	0.0723092	1.56104
HMOX1	HMOX1	heme oxygenase (decycling) 1	5e-133	Hmox1	Heme oxygenase 1	PATH:00860	Porphyrin and chlorophyll metabolism	0.00560488	2.73182
HMOX1	HMOX1	heme oxygenase (decycling) 1	5e-133	Hmox1	Heme oxygenase 1	PATH:05206	MicroRNAs in cancer	0.690992	0.893427
HMOX1	HMOX1	heme oxygenase (decycling) 1	5e-133	Hmox1	Heme oxygenase 1	PATH:04978	Mineral absorption	0.000237844	3.17885
LOC101108696	LOC101108696	SLA class II histocompatibility antigen, DQ haplotype D alpha chain-like	1e-103	H2-Aa	H-2 class II histocompatibility antigen, A-Q alpha chain	PATH:05140	Leishmaniasis	0.000159355	2.83826
LOC101108696	LOC101108696	SLA class II histocompatibility antigen, DQ haplotype D alpha chain-like	1e-103	H2-Aa	H-2 class II histocompatibility antigen, A-Q alpha chain	PATH:04612	Antigen processing and presentation	0.00647923	2.18546
LOC101108696	LOC101108696	SLA class II histocompatibility antigen, DQ haplotype D alpha chain-like	1e-103	H2-Aa	H-2 class II histocompatibility antigen, A-Q alpha chain	PATH:05416	Viral myocarditis	0.0222051	1.90592
LOC101108696	LOC101108696	SLA class II histocompatibility antigen, DQ haplotype D alpha chain-like	1e-103	H2-Aa	H-2 class II histocompatibility antigen, A-Q alpha chain	PATH:05152	Tuberculosis	2.28816e-05	2.23006
LOC101108696	LOC101108696	SLA class II histocompatibility antigen, DQ haplotype D alpha chain-like	1e-103	H2-Aa	H-2 class II histocompatibility antigen, A-Q alpha chain	PATH:04514	Cell adhesion molecules (CAMs)	0.00076778	2.09565
LOC101108696	LOC101108696	SLA class II histocompatibility antigen, DQ haplotype D alpha chain-like	1e-103	H2-Aa	H-2 class II histocompatibility antigen, A-Q alpha chain	PATH:05145	Toxoplasmosis	0.0739279	1.47666
LOC101108696	LOC101108696	SLA class II histocompatibility antigen, DQ haplotype D alpha chain-like	1e-103	H2-Aa	H-2 class II histocompatibility antigen, A-Q alpha chain	PATH:05310	Asthma	0.000943106	3.90261
LOC101108696	LOC101108696	SLA class II histocompatibility antigen, DQ haplotype D alpha chain-like	1e-103	H2-Aa	H-2 class II histocompatibility antigen, A-Q alpha chain	PATH:04672	Intestinal immune network for IgA production	0.000774416	3.05964
LOC101108696	LOC101108696	SLA class II histocompatibility antigen, DQ haplotype D alpha chain-like	1e-103	H2-Aa	H-2 class II histocompatibility antigen, A-Q alpha chain	PATH:05320	Autoimmune thyroid disease	0.00764494	2.36758
LOC101108696	LOC101108696	SLA class II histocompatibility antigen, DQ haplotype D alpha chain-like	1e-103	H2-Aa	H-2 class II histocompatibility antigen, A-Q alpha chain	PATH:05321	Inflammatory bowel disease (IBD)	0.0145768	2.15235
LOC101108696	LOC101108696	SLA class II histocompatibility antigen, DQ haplotype D alpha chain-like	1e-103	H2-Aa	H-2 class II histocompatibility antigen, A-Q alpha chain	PATH:05166	HTLV-I infection	0.104593	1.2999
LOC101108696	LOC101108696	SLA class II histocompatibility antigen, DQ haplotype D alpha chain-like	1e-103	H2-Aa	H-2 class II histocompatibility antigen, A-Q alpha chain	PATH:05169	Epstein-Barr virus infection	0.138125	1.30475
LOC101108696	LOC101108696	SLA class II histocompatibility antigen, DQ haplotype D alpha chain-like	1e-103	H2-Aa	H-2 class II histocompatibility antigen, A-Q alpha chain	PATH:05322	Systemic lupus erythematosus	6.31995e-11	3.53983
LOC101108696	LOC101108696	SLA class II histocompatibility antigen, DQ haplotype D alpha chain-like	1e-103	H2-Aa	H-2 class II histocompatibility antigen, A-Q alpha chain	PATH:05323	Rheumatoid arthritis	0.000284989	2.48839
LOC101108696	LOC101108696	SLA class II histocompatibility antigen, DQ haplotype D alpha chain-like	1e-103	H2-Aa	H-2 class II histocompatibility antigen, A-Q alpha chain	PATH:05168	Herpes simplex infection	0.714704	0.890006
LOC101108696	LOC101108696	SLA class II histocompatibility antigen, DQ haplotype D alpha chain-like	1e-103	H2-Aa	H-2 class II histocompatibility antigen, A-Q alpha chain	PATH:05332	Graft-versus-host disease	0.00254217	2.63762
LOC101108696	LOC101108696	SLA class II histocompatibility antigen, DQ haplotype D alpha chain-like	1e-103	H2-Aa	H-2 class II histocompatibility antigen, A-Q alpha chain	PATH:04145	Phagosome	1.28857e-06	2.57113
LOC101108696	LOC101108696	SLA class II histocompatibility antigen, DQ haplotype D alpha chain-like	1e-103	H2-Aa	H-2 class II histocompatibility antigen, A-Q alpha chain	PATH:04940	Type I diabetes mellitus	0.00361744	2.63065
LOC101108696	LOC101108696	SLA class II histocompatibility antigen, DQ haplotype D alpha chain-like	1e-103	H2-Aa	H-2 class II histocompatibility antigen, A-Q alpha chain	PATH:05150	Staphylococcus aureus infection	1.29766e-07	4.22992
LOC101108696	LOC101108696	SLA class II histocompatibility antigen, DQ haplotype D alpha chain-like	1e-103	H2-Aa	H-2 class II histocompatibility antigen, A-Q alpha chain	PATH:05330	Allograft rejection	0.00109241	3.08815
LOC101108696	LOC101108696	SLA class II histocompatibility antigen, DQ haplotype D alpha chain-like	1e-103	H2-Aa	H-2 class II histocompatibility antigen, A-Q alpha chain	PATH:05164	Influenza A	0.0489297	1.48469
CYBB	CYBB	NADPH oxidase heavy chain subunit	0	Cybb	Cytochrome b-245 heavy chain	PATH:04380	Osteoclast differentiation	3.20857e-05	2.52168
CYBB	CYBB	NADPH oxidase heavy chain subunit	0	Cybb	Cytochrome b-245 heavy chain	PATH:04066	HIF-1 signaling pathway	0.0723092	1.56104
CYBB	CYBB	NADPH oxidase heavy chain subunit	0	Cybb	Cytochrome b-245 heavy chain	PATH:04145	Phagosome	1.28857e-06	2.57113
CYBB	CYBB	NADPH oxidase heavy chain subunit	0	Cybb	Cytochrome b-245 heavy chain	PATH:04670	Leukocyte transendothelial migration	0.0201371	1.74837
ST6GAL2	ST6GAL2	ST6 beta-galactosamide alpha-2,6-sialyltranferase 2	5e-67	St6gal2	Beta-galactoside alpha-2,6-sialyltransferase 2	PATH:00514	Other types of O-glycan biosynthesis	0.919157	0.4751
ST6GAL2	ST6GAL2	ST6 beta-galactosamide alpha-2,6-sialyltranferase 2	5e-67	St6gal2	Beta-galactoside alpha-2,6-sialyltransferase 2	PATH:01100	Metabolic pathways	0.586798	0.981335
ST6GAL2	ST6GAL2	ST6 beta-galactosamide alpha-2,6-sialyltranferase 2	5e-67	St6gal2	Beta-galactoside alpha-2,6-sialyltransferase 2	PATH:00510	N-Glycan biosynthesis	0.673736	0.874184
ND3	ND3	NADH-ubiquinone oxidoreductase chain 3	1e-42	ND3	NADH-ubiquinone oxidoreductase chain 3	PATH:00190	Oxidative phosphorylation	1.28819e-09	3.16136
ND3	ND3	NADH-ubiquinone oxidoreductase chain 3	1e-42	ND3	NADH-ubiquinone oxidoreductase chain 3	PATH:05012	Parkinson's disease	4.98527e-07	2.651
ND3	ND3	NADH-ubiquinone oxidoreductase chain 3	1e-42	ND3	NADH-ubiquinone oxidoreductase chain 3	PATH:01100	Metabolic pathways	0.586798	0.981335
DNASE2	DNASE2	deoxyribonuclease II, lysosomal	5e-149	Dnase2a	Deoxyribonuclease-2-alpha	PATH:04142	Lysosome	0.000110897	2.40917
SELL	SELL	selectin L	9e-159	Sell	L-selectin isoform v2	PATH:04514	Cell adhesion molecules (CAMs)	0.00076778	2.09565
BAK	BAK	Bak protein	7e-83	Bak1	Bcl-2 homologous antagonist/killer	PATH:04141	Protein processing in endoplasmic reticulum	0.998071	0.37465
BAK	BAK	Bak protein	7e-83	Bak1	Bcl-2 homologous antagonist/killer	PATH:05203	Viral carcinogenesis	0.0180975	1.5541
BAK	BAK	Bak protein	7e-83	Bak1	Bcl-2 homologous antagonist/killer	PATH:05206	MicroRNAs in cancer	0.690992	0.893427
LOC100037702	LOC100037702	Transmembrane 7 superfamily member 2	0	Tm7sf2	Delta(14)-sterol reductase	PATH:00100	Steroid biosynthesis	0.609583	0.993391
LOC100037702	LOC100037702	Transmembrane 7 superfamily member 2	0	Tm7sf2	Delta(14)-sterol reductase	PATH:01100	Metabolic pathways	0.586798	0.981335
ICOSLG	ICOSLG	inducible T-cell co-stimulator ligand	1e-60	Icosl	Putative uncharacterized protein	PATH:04514	Cell adhesion molecules (CAMs)	0.00076778	2.09565
ICOSLG	ICOSLG	inducible T-cell co-stimulator ligand	1e-60	Icosl	Putative uncharacterized protein	PATH:04672	Intestinal immune network for IgA production	0.000774416	3.05964
PKIA	PKIA	protein kinase (cAMP-dependent, catalytic) inhibitor alpha	2e-35	Pkia	cAMP-dependent protein kinase inhibitor alpha	PATH:05034	Alcoholism	0.000670293	1.98132
DNAH3	DNAH3	dynein, axonemal, heavy chain 3	0	Dnah3	Dynein heavy chain 3, axonemal	PATH:05016	Huntington's disease	6.62548e-07	2.43404
CADM1	CADM1	cell adhesion molecule 1	0	Cadm1	RA175 isoform f	PATH:04514	Cell adhesion molecules (CAMs)	0.00076778	2.09565
TREX1	TREX1	three prime repair exonuclease 1	7e-85	Trex1	Three prime repair exonuclease 1	PATH:04623	Cytosolic DNA-sensing pathway	0.0909642	1.70739
CXCL9	CXCL9	chemokine (C-X-C motif) ligand 9	2e-28	Cxcl9	C-X-C motif chemokine 9	PATH:04620	Toll-like receptor signaling pathway	0.0076527	1.9513
CXCL9	CXCL9	chemokine (C-X-C motif) ligand 9	2e-28	Cxcl9	C-X-C motif chemokine 9	PATH:04060	Cytokine-cytokine receptor interaction	0.00415077	1.65823
CXCL9	CXCL9	chemokine (C-X-C motif) ligand 9	2e-28	Cxcl9	C-X-C motif chemokine 9	PATH:04062	Chemokine signaling pathway	2.84515e-05	2.25672
SPP1	SPP1	Osteopontin	5e-55	Spp1	Sphingosine-1-phosphate phosphatase 1	PATH:04620	Toll-like receptor signaling pathway	0.0076527	1.9513
SPP1	SPP1	Osteopontin	5e-55	Spp1	Sphingosine-1-phosphate phosphatase 1	PATH:04151	PI3K-Akt signaling pathway	0.725034	0.902825
SPP1	SPP1	Osteopontin	5e-55	Spp1	Sphingosine-1-phosphate phosphatase 1	PATH:04512	ECM-receptor interaction	0.0920155	1.57839
SPP1	SPP1	Osteopontin	5e-55	Spp1	Sphingosine-1-phosphate phosphatase 1	PATH:04510	Focal adhesion	0.429103	1.06608
P2RY6	P2RY6	pyrimidinergic receptor P2Y, G-protein coupled, 6	7e-159	P2ry6	Pyrimidinergic receptor P2Y, G-protein coupled, 6	PATH:04080	Neuroactive ligand-receptor interaction	0.962152	0.668216
PYCARD	PYCARD	PYD and CARD domain containing	1e-74	Pycard	PYD and CARD domain containing	PATH:04621	NOD-like receptor signaling pathway	0.0626043	1.85208
PYCARD	PYCARD	PYD and CARD domain containing	1e-74	Pycard	PYD and CARD domain containing	PATH:05133	Pertussis	0.00716025	2.15848
PYCARD	PYCARD	PYD and CARD domain containing	1e-74	Pycard	PYD and CARD domain containing	PATH:05134	Legionellosis	0.355361	1.19934
PYCARD	PYCARD	PYD and CARD domain containing	1e-74	Pycard	PYD and CARD domain containing	PATH:04623	Cytosolic DNA-sensing pathway	0.0909642	1.70739
PYCARD	PYCARD	PYD and CARD domain containing	1e-74	Pycard	PYD and CARD domain containing	PATH:05132	Salmonella infection	0.015151	1.91509
PYCARD	PYCARD	PYD and CARD domain containing	1e-74	Pycard	PYD and CARD domain containing	PATH:05164	Influenza A	0.0489297	1.48469
BAD	BAD	BCL2-associated agonist of cell death	1e-58	Bad	Bcl2 antagonist of cell death	PATH:05212	Pancreatic cancer	0.840112	0.672449
BAD	BAD	BCL2-associated agonist of cell death	1e-58	Bad	Bcl2 antagonist of cell death	PATH:05213	Endometrial cancer	0.822231	0.669018
BAD	BAD	BCL2-associated agonist of cell death	1e-58	Bad	Bcl2 antagonist of cell death	PATH:05200	Pathways in cancer	0.517885	1.00518
BAD	BAD	BCL2-associated agonist of cell death	1e-58	Bad	Bcl2 antagonist of cell death	PATH:05210	Colorectal cancer	0.568114	0.993391
BAD	BAD	BCL2-associated agonist of cell death	1e-58	Bad	Bcl2 antagonist of cell death	PATH:05161	Hepatitis B	0.874134	0.723662
BAD	BAD	BCL2-associated agonist of cell death	1e-58	Bad	Bcl2 antagonist of cell death	PATH:05220	Chronic myeloid leukemia	0.900495	0.590665
BAD	BAD	BCL2-associated agonist of cell death	1e-58	Bad	Bcl2 antagonist of cell death	PATH:05160	Hepatitis C	0.864902	0.72313
BAD	BAD	BCL2-associated agonist of cell death	1e-58	Bad	Bcl2 antagonist of cell death	PATH:05152	Tuberculosis	2.28816e-05	2.23006
BAD	BAD	BCL2-associated agonist of cell death	1e-58	Bad	Bcl2 antagonist of cell death	PATH:05221	Acute myeloid leukemia	0.188198	1.50721
BAD	BAD	BCL2-associated agonist of cell death	1e-58	Bad	Bcl2 antagonist of cell death	PATH:05145	Toxoplasmosis	0.0739279	1.47666
BAD	BAD	BCL2-associated agonist of cell death	1e-58	Bad	Bcl2 antagonist of cell death	PATH:05223	Non-small cell lung cancer	0.841319	0.642782
BAD	BAD	BCL2-associated agonist of cell death	1e-58	Bad	Bcl2 antagonist of cell death	PATH:04510	Focal adhesion	0.429103	1.06608
BAD	BAD	BCL2-associated agonist of cell death	1e-58	Bad	Bcl2 antagonist of cell death	PATH:04919	Thyroid hormone signaling pathway	0.849072	0.728487
BAD	BAD	BCL2-associated agonist of cell death	1e-58	Bad	Bcl2 antagonist of cell death	PATH:05014	Amyotrophic lateral sclerosis (ALS)	0.131887	1.61222
BAD	BAD	BCL2-associated agonist of cell death	1e-58	Bad	Bcl2 antagonist of cell death	PATH:05010	Alzheimer's disease	1.06891e-06	2.46565
BAD	BAD	BCL2-associated agonist of cell death	1e-58	Bad	Bcl2 antagonist of cell death	PATH:04210	Apoptosis	0.41609	1.13041
BAD	BAD	BCL2-associated agonist of cell death	1e-58	Bad	Bcl2 antagonist of cell death	PATH:04910	Insulin signaling pathway	0.896868	0.687732
BAD	BAD	BCL2-associated agonist of cell death	1e-58	Bad	Bcl2 antagonist of cell death	PATH:04151	PI3K-Akt signaling pathway	0.725034	0.902825
BAD	BAD	BCL2-associated agonist of cell death	1e-58	Bad	Bcl2 antagonist of cell death	PATH:04012	ErbB signaling pathway	0.660399	0.899895
BAD	BAD	BCL2-associated agonist of cell death	1e-58	Bad	Bcl2 antagonist of cell death	PATH:04014	Ras signaling pathway	0.757294	0.862682
BAD	BAD	BCL2-associated agonist of cell death	1e-58	Bad	Bcl2 antagonist of cell death	PATH:04022	cGMP-PKG signaling pathway	0.957237	0.599669
BAD	BAD	BCL2-associated agonist of cell death	1e-58	Bad	Bcl2 antagonist of cell death	PATH:04370	VEGF signaling pathway	0.461124	1.09273
BAD	BAD	BCL2-associated agonist of cell death	1e-58	Bad	Bcl2 antagonist of cell death	PATH:05218	Melanoma	0.554199	1.00867
BAD	BAD	BCL2-associated agonist of cell death	1e-58	Bad	Bcl2 antagonist of cell death	PATH:04722	Neurotrophin signaling pathway	0.553009	0.993391
BAD	BAD	BCL2-associated agonist of cell death	1e-58	Bad	Bcl2 antagonist of cell death	PATH:05203	Viral carcinogenesis	0.0180975	1.5541
BAD	BAD	BCL2-associated agonist of cell death	1e-58	Bad	Bcl2 antagonist of cell death	PATH:05215	Prostate cancer	0.671472	0.889431
LOC101119721	LOC101119721	cytochrome b-c1 complex subunit 10-like	1e-24	Uqcr11	MCG13388, isoform CRA_b	PATH:00190	Oxidative phosphorylation	1.28819e-09	3.16136
LOC101119721	LOC101119721	cytochrome b-c1 complex subunit 10-like	1e-24	Uqcr11	MCG13388, isoform CRA_b	PATH:04260	Cardiac muscle contraction	0.000690719	2.48348
LOC101119721	LOC101119721	cytochrome b-c1 complex subunit 10-like	1e-24	Uqcr11	MCG13388, isoform CRA_b	PATH:05016	Huntington's disease	6.62548e-07	2.43404
LOC101119721	LOC101119721	cytochrome b-c1 complex subunit 10-like	1e-24	Uqcr11	MCG13388, isoform CRA_b	PATH:05012	Parkinson's disease	4.98527e-07	2.651
LOC101119721	LOC101119721	cytochrome b-c1 complex subunit 10-like	1e-24	Uqcr11	MCG13388, isoform CRA_b	PATH:04932	Non-alcoholic fatty liver disease (NAFLD)	1.30452e-07	2.70113
LOC101119721	LOC101119721	cytochrome b-c1 complex subunit 10-like	1e-24	Uqcr11	MCG13388, isoform CRA_b	PATH:05010	Alzheimer's disease	1.06891e-06	2.46565
LOC101119721	LOC101119721	cytochrome b-c1 complex subunit 10-like	1e-24	Uqcr11	MCG13388, isoform CRA_b	PATH:01100	Metabolic pathways	0.586798	0.981335
LOC101118496	LOC101118496	transcription elongation factor B polypeptide 2-like	7e-62	Tceb2	Transcription elongation factor B polypeptide 2	PATH:05200	Pathways in cancer	0.517885	1.00518
LOC101118496	LOC101118496	transcription elongation factor B polypeptide 2-like	7e-62	Tceb2	Transcription elongation factor B polypeptide 2	PATH:05211	Renal cell carcinoma	0.511591	1.04782
LOC101118496	LOC101118496	transcription elongation factor B polypeptide 2-like	7e-62	Tceb2	Transcription elongation factor B polypeptide 2	PATH:04066	HIF-1 signaling pathway	0.0723092	1.56104
LOC101118496	LOC101118496	transcription elongation factor B polypeptide 2-like	7e-62	Tceb2	Transcription elongation factor B polypeptide 2	PATH:04120	Ubiquitin mediated proteolysis	0.978839	0.513363
CFL1	CFL1	Cofilin-1	3e-91	Cfl1	Cofilin-1	PATH:05133	Pertussis	0.00716025	2.15848
CFL1	CFL1	Cofilin-1	3e-91	Cfl1	Cofilin-1	PATH:04810	Regulation of actin cytoskeleton	0.0882705	1.35382
CFL1	CFL1	Cofilin-1	3e-91	Cfl1	Cofilin-1	PATH:04666	Fc gamma R-mediated phagocytosis	0.00190194	2.25305
CFL1	CFL1	Cofilin-1	3e-91	Cfl1	Cofilin-1	PATH:04360	Axon guidance	0.910916	0.657281
MRPS18A	MRPS18A	mitochondrial ribosomal protein S18A	7e-90	Mrps18a	Mitochondrial ribosomal protein S18A, isoform CRA_a	PATH:03010	Ribosome	1.02306e-15	3.42636
EPN1	EPN1	epsin 1	0	Epn1	Epsin-1	PATH:04144	Endocytosis	0.569744	0.979333
CCL4	CCL4	Putative MIP1-beta protein	3e-35	Ccl4	C-C motif chemokine 4	PATH:04620	Toll-like receptor signaling pathway	0.0076527	1.9513
CCL4	CCL4	Putative MIP1-beta protein	3e-35	Ccl4	C-C motif chemokine 4	PATH:04060	Cytokine-cytokine receptor interaction	0.00415077	1.65823
CCL4	CCL4	Putative MIP1-beta protein	3e-35	Ccl4	C-C motif chemokine 4	PATH:04623	Cytosolic DNA-sensing pathway	0.0909642	1.70739
CCL4	CCL4	Putative MIP1-beta protein	3e-35	Ccl4	C-C motif chemokine 4	PATH:05132	Salmonella infection	0.015151	1.91509
CCL4	CCL4	Putative MIP1-beta protein	3e-35	Ccl4	C-C motif chemokine 4	PATH:04062	Chemokine signaling pathway	2.84515e-05	2.25672
CCL4	CCL4	Putative MIP1-beta protein	3e-35	Ccl4	C-C motif chemokine 4	PATH:04064	NF-kappa B signaling pathway	0.0615812	1.66285
ST6GALNAC4	ST6GALNAC4	ST6 (alpha-N-acetyl-neuraminyl-2,3-beta-galactosyl-1,3)-N-acetylgalactosaminide alpha-2,6-sialyltransferase 4	1e-149	St6galnac4	Putative uncharacterized protein	PATH:00604	Glycosphingolipid biosynthesis - ganglio series	0.774443	0.682956
ST6GALNAC4	ST6GALNAC4	ST6 (alpha-N-acetyl-neuraminyl-2,3-beta-galactosyl-1,3)-N-acetylgalactosaminide alpha-2,6-sialyltransferase 4	1e-149	St6galnac4	Putative uncharacterized protein	PATH:01100	Metabolic pathways	0.586798	0.981335
CCR7	CCR7	chemokine (C-C motif) receptor 7	0	Ccr7	C-C chemokine receptor type 7	PATH:04060	Cytokine-cytokine receptor interaction	0.00415077	1.65823
CCR7	CCR7	chemokine (C-C motif) receptor 7	0	Ccr7	C-C chemokine receptor type 7	PATH:05202	Transcriptional misregulation in cancer	0.0104947	1.69041
CCR7	CCR7	chemokine (C-C motif) receptor 7	0	Ccr7	C-C chemokine receptor type 7	PATH:04062	Chemokine signaling pathway	2.84515e-05	2.25672
LOC101102278	LOC101102278	actin, cytoplasmic 1-like	0	Actb	Beta-actin	PATH:04611	Platelet activation	0.0198101	1.72536
LOC101102278	LOC101102278	actin, cytoplasmic 1-like	0	Actb	Beta-actin	PATH:05416	Viral myocarditis	0.0222051	1.90592
LOC101102278	LOC101102278	actin, cytoplasmic 1-like	0	Actb	Beta-actin	PATH:05131	Shigellosis	0.228394	1.38515
LOC101102278	LOC101102278	actin, cytoplasmic 1-like	0	Actb	Beta-actin	PATH:05414	Dilated cardiomyopathy	0.824473	0.728487
LOC101102278	LOC101102278	actin, cytoplasmic 1-like	0	Actb	Beta-actin	PATH:05132	Salmonella infection	0.015151	1.91509
LOC101102278	LOC101102278	actin, cytoplasmic 1-like	0	Actb	Beta-actin	PATH:04810	Regulation of actin cytoskeleton	0.0882705	1.35382
LOC101102278	LOC101102278	actin, cytoplasmic 1-like	0	Actb	Beta-actin	PATH:05412	Arrhythmogenic right ventricular cardiomyopathy (ARVC)	0.889155	0.607072
LOC101102278	LOC101102278	actin, cytoplasmic 1-like	0	Actb	Beta-actin	PATH:05130	Pathogenic Escherichia coli infection	0.167241	1.56104
LOC101102278	LOC101102278	actin, cytoplasmic 1-like	0	Actb	Beta-actin	PATH:04510	Focal adhesion	0.429103	1.06608
LOC101102278	LOC101102278	actin, cytoplasmic 1-like	0	Actb	Beta-actin	PATH:04919	Thyroid hormone signaling pathway	0.849072	0.728487
LOC101102278	LOC101102278	actin, cytoplasmic 1-like	0	Actb	Beta-actin	PATH:04015	Rap1 signaling pathway	0.491997	1.02604
LOC101102278	LOC101102278	actin, cytoplasmic 1-like	0	Actb	Beta-actin	PATH:04921	Oxytocin signaling pathway	0.823265	0.780521
LOC101102278	LOC101102278	actin, cytoplasmic 1-like	0	Actb	Beta-actin	PATH:04145	Phagosome	1.28857e-06	2.57113
LOC101102278	LOC101102278	actin, cytoplasmic 1-like	0	Actb	Beta-actin	PATH:04390	Hippo signaling pathway	0.999208	0.289465
LOC101102278	LOC101102278	actin, cytoplasmic 1-like	0	Actb	Beta-actin	PATH:04670	Leukocyte transendothelial migration	0.0201371	1.74837
LOC101102278	LOC101102278	actin, cytoplasmic 1-like	0	Actb	Beta-actin	PATH:05164	Influenza A	0.0489297	1.48469
LOC101102278	LOC101102278	actin, cytoplasmic 1-like	0	Actb	Beta-actin	PATH:04971	Gastric acid secretion	0.383343	1.18133
LOC101102278	LOC101102278	actin, cytoplasmic 1-like	0	Actb	Beta-actin	PATH:05410	Hypertrophic cardiomyopathy (HCM)	0.936211	0.533039
LOC101102278	LOC101102278	actin, cytoplasmic 1-like	0	Actb	Beta-actin	PATH:05100	Bacterial invasion of epithelial cells	0.499345	1.05323
LOC101102278	LOC101102278	actin, cytoplasmic 1-like	0	Actb	Beta-actin	PATH:04520	Adherens junction	0.900495	0.590665
LOC101102278	LOC101102278	actin, cytoplasmic 1-like	0	Actb	Beta-actin	PATH:04530	Tight junction	0.994155	0.393068
LOC101102278	LOC101102278	actin, cytoplasmic 1-like	0	Actb	Beta-actin	PATH:05110	Vibrio cholerae infection	0.0731619	1.79136
LOC101102278	LOC101102278	actin, cytoplasmic 1-like	0	Actb	Beta-actin	PATH:05205	Proteoglycans in cancer	0.839488	0.800707
C-JUN	C-JUN	C-Jun protein	1e-148	Jun	Transcription factor AP-1	PATH:04620	Toll-like receptor signaling pathway	0.0076527	1.9513
C-JUN	C-JUN	C-Jun protein	1e-148	Jun	Transcription factor AP-1	PATH:05140	Leishmaniasis	0.000159355	2.83826
C-JUN	C-JUN	C-Jun protein	1e-148	Jun	Transcription factor AP-1	PATH:05200	Pathways in cancer	0.517885	1.00518
C-JUN	C-JUN	C-Jun protein	1e-148	Jun	Transcription factor AP-1	PATH:05142	Chagas disease (American trypanosomiasis)	0.0769839	1.52266
C-JUN	C-JUN	C-Jun protein	1e-148	Jun	Transcription factor AP-1	PATH:05161	Hepatitis B	0.874134	0.723662
C-JUN	C-JUN	C-Jun protein	1e-148	Jun	Transcription factor AP-1	PATH:05120	Epithelial cell signaling in Helicobacter pylori infection	0.228394	1.38515
C-JUN	C-JUN	C-Jun protein	1e-148	Jun	Transcription factor AP-1	PATH:05321	Inflammatory bowel disease (IBD)	0.0145768	2.15235
C-JUN	C-JUN	C-Jun protein	1e-148	Jun	Transcription factor AP-1	PATH:05166	HTLV-I infection	0.104593	1.2999
C-JUN	C-JUN	C-Jun protein	1e-148	Jun	Transcription factor AP-1	PATH:05169	Epstein-Barr virus infection	0.138125	1.30475
C-JUN	C-JUN	C-Jun protein	1e-148	Jun	Transcription factor AP-1	PATH:05323	Rheumatoid arthritis	0.000284989	2.48839
C-JUN	C-JUN	C-Jun protein	1e-148	Jun	Transcription factor AP-1	PATH:05168	Herpes simplex infection	0.714704	0.890006
C-JUN	C-JUN	C-Jun protein	1e-148	Jun	Transcription factor AP-1	PATH:04921	Oxytocin signaling pathway	0.823265	0.780521
C-JUN	C-JUN	C-Jun protein	1e-148	Jun	Transcription factor AP-1	PATH:04668	TNF signaling pathway	0.131862	1.4253
C-JUN	C-JUN	C-Jun protein	1e-148	Jun	Transcription factor AP-1	PATH:05164	Influenza A	0.0489297	1.48469
C-JUN	C-JUN	C-Jun protein	1e-148	Jun	Transcription factor AP-1	PATH:04010	MAPK signaling pathway	0.817758	0.831425
C-JUN	C-JUN	C-Jun protein	1e-148	Jun	Transcription factor AP-1	PATH:04660	T cell receptor signaling pathway	0.28807	1.23705
C-JUN	C-JUN	C-Jun protein	1e-148	Jun	Transcription factor AP-1	PATH:04012	ErbB signaling pathway	0.660399	0.899895
C-JUN	C-JUN	C-Jun protein	1e-148	Jun	Transcription factor AP-1	PATH:04380	Osteoclast differentiation	3.20857e-05	2.52168
C-JUN	C-JUN	C-Jun protein	1e-148	Jun	Transcription factor AP-1	PATH:04662	B cell receptor signaling pathway	0.001915	2.44426
C-JUN	C-JUN	C-Jun protein	1e-148	Jun	Transcription factor AP-1	PATH:05203	Viral carcinogenesis	0.0180975	1.5541
C-JUN	C-JUN	C-Jun protein	1e-148	Jun	Transcription factor AP-1	PATH:05210	Colorectal cancer	0.568114	0.993391
C-JUN	C-JUN	C-Jun protein	1e-148	Jun	Transcription factor AP-1	PATH:05133	Pertussis	0.00716025	2.15848
C-JUN	C-JUN	C-Jun protein	1e-148	Jun	Transcription factor AP-1	PATH:05211	Renal cell carcinoma	0.511591	1.04782
C-JUN	C-JUN	C-Jun protein	1e-148	Jun	Transcription factor AP-1	PATH:04915	Estrogen signaling pathway	0.421767	1.11503
C-JUN	C-JUN	C-Jun protein	1e-148	Jun	Transcription factor AP-1	PATH:05132	Salmonella infection	0.015151	1.91509
C-JUN	C-JUN	C-Jun protein	1e-148	Jun	Transcription factor AP-1	PATH:04510	Focal adhesion	0.429103	1.06608
C-JUN	C-JUN	C-Jun protein	1e-148	Jun	Transcription factor AP-1	PATH:04932	Non-alcoholic fatty liver disease (NAFLD)	1.30452e-07	2.70113
C-JUN	C-JUN	C-Jun protein	1e-148	Jun	Transcription factor AP-1	PATH:05030	Cocaine addiction	0.673736	0.874184
C-JUN	C-JUN	C-Jun protein	1e-148	Jun	Transcription factor AP-1	PATH:05031	Amphetamine addiction	0.783208	0.75884
C-JUN	C-JUN	C-Jun protein	1e-148	Jun	Transcription factor AP-1	PATH:04912	GnRH signaling pathway	0.644644	0.919119
C-JUN	C-JUN	C-Jun protein	1e-148	Jun	Transcription factor AP-1	PATH:04310	Wnt signaling pathway	0.992516	0.431341
C-JUN	C-JUN	C-Jun protein	1e-148	Jun	Transcription factor AP-1	PATH:04722	Neurotrophin signaling pathway	0.553009	0.993391
RPLP1	RPLP1	ribosomal protein, large, P1	3e-36	Gm13777	predicted gene 13777	PATH:03010	Ribosome	1.02306e-15	3.42636
LOC101120865	LOC101120865	cytochrome c oxidase subunit 7C, mitochondrial-like	1e-30	xp_003689387		PATH:00190	Oxidative phosphorylation	1.28819e-09	3.16136
LOC101120865	LOC101120865	cytochrome c oxidase subunit 7C, mitochondrial-like	1e-30	xp_003689387		PATH:04260	Cardiac muscle contraction	0.000690719	2.48348
LOC101120865	LOC101120865	cytochrome c oxidase subunit 7C, mitochondrial-like	1e-30	xp_003689387		PATH:05016	Huntington's disease	6.62548e-07	2.43404
LOC101120865	LOC101120865	cytochrome c oxidase subunit 7C, mitochondrial-like	1e-30	xp_003689387		PATH:04932	Non-alcoholic fatty liver disease (NAFLD)	1.30452e-07	2.70113
LOC101120865	LOC101120865	cytochrome c oxidase subunit 7C, mitochondrial-like	1e-30	xp_003689387		PATH:05012	Parkinson's disease	4.98527e-07	2.651
LOC101120865	LOC101120865	cytochrome c oxidase subunit 7C, mitochondrial-like	1e-30	xp_003689387		PATH:05010	Alzheimer's disease	1.06891e-06	2.46565
LOC101120865	LOC101120865	cytochrome c oxidase subunit 7C, mitochondrial-like	1e-30	xp_003689387		PATH:01100	Metabolic pathways	0.586798	0.981335
LOC101102230	LOC101102230	platelet glycoprotein 4-like	0	Cd36	CD36 antigen variant	PATH:04640	Hematopoietic cell lineage	0.000704244	2.41551
LOC101102230	LOC101102230	platelet glycoprotein 4-like	0	Cd36	CD36 antigen variant	PATH:05144	Malaria	0.137957	1.6494
LOC101102230	LOC101102230	platelet glycoprotein 4-like	0	Cd36	CD36 antigen variant	PATH:04512	ECM-receptor interaction	0.0920155	1.57839
LOC101102230	LOC101102230	platelet glycoprotein 4-like	0	Cd36	CD36 antigen variant	PATH:04975	Fat digestion and absorption	0.784559	0.740834
LOC101102230	LOC101102230	platelet glycoprotein 4-like	0	Cd36	CD36 antigen variant	PATH:04920	Adipocytokine signaling pathway	0.595282	0.964174
LOC101102230	LOC101102230	platelet glycoprotein 4-like	0	Cd36	CD36 antigen variant	PATH:03320	PPAR signaling pathway	0.213588	1.3832
LOC101102230	LOC101102230	platelet glycoprotein 4-like	0	Cd36	CD36 antigen variant	PATH:04145	Phagosome	1.28857e-06	2.57113
LOC101110066	LOC101110066	cytochrome c oxidase subunit 7A2, mitochondrial-like	5e-37	Cox7a2	Cytochrome c oxidase subunit 7A2, mitochondrial	PATH:00190	Oxidative phosphorylation	1.28819e-09	3.16136
LOC101110066	LOC101110066	cytochrome c oxidase subunit 7A2, mitochondrial-like	5e-37	Cox7a2	Cytochrome c oxidase subunit 7A2, mitochondrial	PATH:04260	Cardiac muscle contraction	0.000690719	2.48348
LOC101110066	LOC101110066	cytochrome c oxidase subunit 7A2, mitochondrial-like	5e-37	Cox7a2	Cytochrome c oxidase subunit 7A2, mitochondrial	PATH:05016	Huntington's disease	6.62548e-07	2.43404
LOC101110066	LOC101110066	cytochrome c oxidase subunit 7A2, mitochondrial-like	5e-37	Cox7a2	Cytochrome c oxidase subunit 7A2, mitochondrial	PATH:04932	Non-alcoholic fatty liver disease (NAFLD)	1.30452e-07	2.70113
LOC101110066	LOC101110066	cytochrome c oxidase subunit 7A2, mitochondrial-like	5e-37	Cox7a2	Cytochrome c oxidase subunit 7A2, mitochondrial	PATH:05012	Parkinson's disease	4.98527e-07	2.651
LOC101110066	LOC101110066	cytochrome c oxidase subunit 7A2, mitochondrial-like	5e-37	Cox7a2	Cytochrome c oxidase subunit 7A2, mitochondrial	PATH:05010	Alzheimer's disease	1.06891e-06	2.46565
EPOR	EPOR	Erythropoietin receptor	6e-172	Epor	Erythropoietin receptor	PATH:04630	Jak-STAT signaling pathway	0.612419	0.9502
EPOR	EPOR	Erythropoietin receptor	6e-172	Epor	Erythropoietin receptor	PATH:04640	Hematopoietic cell lineage	0.000704244	2.41551
EPOR	EPOR	Erythropoietin receptor	6e-172	Epor	Erythropoietin receptor	PATH:04060	Cytokine-cytokine receptor interaction	0.00415077	1.65823
EPOR	EPOR	Erythropoietin receptor	6e-172	Epor	Erythropoietin receptor	PATH:04151	PI3K-Akt signaling pathway	0.725034	0.902825
DPM3	DPM3	dolichyl-phosphate mannosyltransferase polypeptide 3	5e-44	Dpm3	Dolichol-phosphate mannosyltransferase subunit 3	PATH:01100	Metabolic pathways	0.586798	0.981335
DPM3	DPM3	dolichyl-phosphate mannosyltransferase polypeptide 3	5e-44	Dpm3	Dolichol-phosphate mannosyltransferase subunit 3	PATH:00510	N-Glycan biosynthesis	0.673736	0.874184
MRPS11	MRPS11	mitochondrial ribosomal protein S11	6e-72	Mrps11	Putative uncharacterized protein	PATH:03010	Ribosome	1.02306e-15	3.42636
CXCR3	CXCR3	chemokine (C-X-C motif) receptor 3	1e-155	Cxcr3	C-X-C chemokine receptor type 3	PATH:04060	Cytokine-cytokine receptor interaction	0.00415077	1.65823
CXCR3	CXCR3	chemokine (C-X-C motif) receptor 3	1e-155	Cxcr3	C-X-C chemokine receptor type 3	PATH:04062	Chemokine signaling pathway	2.84515e-05	2.25672
CH25H	CH25H	cholesterol 25-hydroxylase	2e-122	Ch25h	Cholesterol 25-hydroxylase	PATH:00120	Primary bile acid biosynthesis	0.586068	1.0407
P2RX4	P2RX4	purinergic receptor P2X, ligand-gated ion channel, 4	0	P2rx4	P2X purinoceptor	PATH:04020	Calcium signaling pathway	0.793295	0.822485
P2RX4	P2RX4	purinergic receptor P2X, ligand-gated ion channel, 4	0	P2rx4	P2X purinoceptor	PATH:04080	Neuroactive ligand-receptor interaction	0.962152	0.668216
SF3B5	SF3B5	splicing factor 3b, subunit 5, 10kDa	1e-45	Sf3b5	Putative uncharacterized protein	PATH:03040	Spliceosome	0.9561	0.586701
MPST	MPST	mercaptopyruvate sulfurtransferase	3e-149	Mpst	3-mercaptopyruvate sulfurtransferase	PATH:00270	Cysteine and methionine metabolism	0.114258	1.82122
MPST	MPST	mercaptopyruvate sulfurtransferase	3e-149	Mpst	3-mercaptopyruvate sulfurtransferase	PATH:04122	Sulfur relay system	0.234658	2.42829
MPST	MPST	mercaptopyruvate sulfurtransferase	3e-149	Mpst	3-mercaptopyruvate sulfurtransferase	PATH:00920	Sulfur metabolism	0.351091	1.49009
MPST	MPST	mercaptopyruvate sulfurtransferase	3e-149	Mpst	3-mercaptopyruvate sulfurtransferase	PATH:01100	Metabolic pathways	0.586798	0.981335
GABRB1	GABRB1	gamma-aminobutyric acid (GABA) A receptor, beta 1	0	Gabrb1	Gamma-aminobutyric acid receptor subunit beta-1	PATH:04727	GABAergic synapse	0.742447	0.822485
GABRB1	GABRB1	gamma-aminobutyric acid (GABA) A receptor, beta 1	0	Gabrb1	Gamma-aminobutyric acid receptor subunit beta-1	PATH:05032	Morphine addiction	0.786022	0.780521
GABRB1	GABRB1	gamma-aminobutyric acid (GABA) A receptor, beta 1	0	Gabrb1	Gamma-aminobutyric acid receptor subunit beta-1	PATH:04726	Serotonergic synapse	0.986835	0.461717
GABRB1	GABRB1	gamma-aminobutyric acid (GABA) A receptor, beta 1	0	Gabrb1	Gamma-aminobutyric acid receptor subunit beta-1	PATH:05033	Nicotine addiction	0.752875	0.76237
GABRB1	GABRB1	gamma-aminobutyric acid (GABA) A receptor, beta 1	0	Gabrb1	Gamma-aminobutyric acid receptor subunit beta-1	PATH:04723	Retrograde endocannabinoid signaling	0.837359	0.728487
GABRB1	GABRB1	gamma-aminobutyric acid (GABA) A receptor, beta 1	0	Gabrb1	Gamma-aminobutyric acid receptor subunit beta-1	PATH:04080	Neuroactive ligand-receptor interaction	0.962152	0.668216
RAB8A	RAB8A	RAB8A	6e-116	Rab8a	Ras-related protein Rab-8A	PATH:04972	Pancreatic secretion	0.729169	0.847808
UPP1	UPP1	uridine phosphorylase 1	1e-150	Upp1	Uridine phosphorylase 1, isoform CRA_a	PATH:00983	Drug metabolism - other enzymes	0.659264	0.892024
UPP1	UPP1	uridine phosphorylase 1	1e-150	Upp1	Uridine phosphorylase 1, isoform CRA_a	PATH:01100	Metabolic pathways	0.586798	0.981335
UPP1	UPP1	uridine phosphorylase 1	1e-150	Upp1	Uridine phosphorylase 1, isoform CRA_a	PATH:00240	Pyrimidine metabolism	0.456118	1.08191
SDSL	SDSL	serine dehydratase-like	4e-140	Sdsl	Serine dehydratase-like	PATH:00270	Cysteine and methionine metabolism	0.114258	1.82122
SDSL	SDSL	serine dehydratase-like	4e-140	Sdsl	Serine dehydratase-like	PATH:01200	Carbon metabolism	0.964334	0.505894
SDSL	SDSL	serine dehydratase-like	4e-140	Sdsl	Serine dehydratase-like	PATH:00290	Valine, leucine and isoleucine biosynthesis	0.393546	1.56104
SDSL	SDSL	serine dehydratase-like	4e-140	Sdsl	Serine dehydratase-like	PATH:00260	Glycine, serine and threonine metabolism	0.563609	1.01649
SDSL	SDSL	serine dehydratase-like	4e-140	Sdsl	Serine dehydratase-like	PATH:01230	Biosynthesis of amino acids	0.658939	0.898134
ASIP	ASIP	Agouti signaling protein	6e-45	a	Agouti-signaling protein	PATH:04916	Melanogenesis	0.702589	0.865529
SLC25A10	SLC25A10	SLC25A10	1e-135	Slc25a10	Mitochondrial dicarboxylate carrier	PATH:04964	Proximal tubule bicarbonate reclamation	0.854351	0.520348
PAX8	PAX8	paired box 8	0	Pax8	Paired box protein Pax-8	PATH:05200	Pathways in cancer	0.517885	1.00518
PAX8	PAX8	paired box 8	0	Pax8	Paired box protein Pax-8	PATH:05202	Transcriptional misregulation in cancer	0.0104947	1.69041
PAX8	PAX8	paired box 8	0	Pax8	Paired box protein Pax-8	PATH:04918	Thyroid hormone synthesis	0.357411	1.21414
PAX8	PAX8	paired box 8	0	Pax8	Paired box protein Pax-8	PATH:05216	Thyroid cancer	0.7617	0.728487
BLVRB	BLVRB	biliverdin reductase B (flavin reductase (NADPH))	8e-78	Blvrb	Flavin reductase (NADPH)	PATH:00740	Riboflavin metabolism	0.331075	1.82122
BLVRB	BLVRB	biliverdin reductase B (flavin reductase (NADPH))	8e-78	Blvrb	Flavin reductase (NADPH)	PATH:00860	Porphyrin and chlorophyll metabolism	0.00560488	2.73182
PIK3R5	PIK3R5	phosphoinositide-3-kinase, regulatory subunit 5	0	Pik3r5	Phosphoinositide-3-kinase, regulatory subunit 5, p101	PATH:04620	Toll-like receptor signaling pathway	0.0076527	1.9513
PIK3R5	PIK3R5	phosphoinositide-3-kinase, regulatory subunit 5	0	Pik3r5	Phosphoinositide-3-kinase, regulatory subunit 5, p101	PATH:05200	Pathways in cancer	0.517885	1.00518
PIK3R5	PIK3R5	phosphoinositide-3-kinase, regulatory subunit 5	0	Pik3r5	Phosphoinositide-3-kinase, regulatory subunit 5, p101	PATH:05161	Hepatitis B	0.874134	0.723662
PIK3R5	PIK3R5	phosphoinositide-3-kinase, regulatory subunit 5	0	Pik3r5	Phosphoinositide-3-kinase, regulatory subunit 5, p101	PATH:05160	Hepatitis C	0.864902	0.72313
PIK3R5	PIK3R5	phosphoinositide-3-kinase, regulatory subunit 5	0	Pik3r5	Phosphoinositide-3-kinase, regulatory subunit 5, p101	PATH:04015	Rap1 signaling pathway	0.491997	1.02604
PIK3R5	PIK3R5	phosphoinositide-3-kinase, regulatory subunit 5	0	Pik3r5	Phosphoinositide-3-kinase, regulatory subunit 5, p101	PATH:04066	HIF-1 signaling pathway	0.0723092	1.56104
PIK3R5	PIK3R5	phosphoinositide-3-kinase, regulatory subunit 5	0	Pik3r5	Phosphoinositide-3-kinase, regulatory subunit 5, p101	PATH:04973	Carbohydrate digestion and absorption	0.255283	1.45697
PIK3R5	PIK3R5	phosphoinositide-3-kinase, regulatory subunit 5	0	Pik3r5	Phosphoinositide-3-kinase, regulatory subunit 5, p101	PATH:04664	Fc epsilon RI signaling pathway	0.0960465	1.59912
PIK3R5	PIK3R5	phosphoinositide-3-kinase, regulatory subunit 5	0	Pik3r5	Phosphoinositide-3-kinase, regulatory subunit 5, p101	PATH:05166	HTLV-I infection	0.104593	1.2999
PIK3R5	PIK3R5	phosphoinositide-3-kinase, regulatory subunit 5	0	Pik3r5	Phosphoinositide-3-kinase, regulatory subunit 5, p101	PATH:05169	Epstein-Barr virus infection	0.138125	1.30475
PIK3R5	PIK3R5	phosphoinositide-3-kinase, regulatory subunit 5	0	Pik3r5	Phosphoinositide-3-kinase, regulatory subunit 5, p101	PATH:04068	FoxO signaling pathway	0.89898	0.672449
PIK3R5	PIK3R5	phosphoinositide-3-kinase, regulatory subunit 5	0	Pik3r5	Phosphoinositide-3-kinase, regulatory subunit 5, p101	PATH:04666	Fc gamma R-mediated phagocytosis	0.00190194	2.25305
PIK3R5	PIK3R5	phosphoinositide-3-kinase, regulatory subunit 5	0	Pik3r5	Phosphoinositide-3-kinase, regulatory subunit 5, p101	PATH:04062	Chemokine signaling pathway	2.84515e-05	2.25672
PIK3R5	PIK3R5	phosphoinositide-3-kinase, regulatory subunit 5	0	Pik3r5	Phosphoinositide-3-kinase, regulatory subunit 5, p101	PATH:04921	Oxytocin signaling pathway	0.823265	0.780521
PIK3R5	PIK3R5	phosphoinositide-3-kinase, regulatory subunit 5	0	Pik3r5	Phosphoinositide-3-kinase, regulatory subunit 5, p101	PATH:04668	TNF signaling pathway	0.131862	1.4253
PIK3R5	PIK3R5	phosphoinositide-3-kinase, regulatory subunit 5	0	Pik3r5	Phosphoinositide-3-kinase, regulatory subunit 5, p101	PATH:04210	Apoptosis	0.41609	1.13041
PIK3R5	PIK3R5	phosphoinositide-3-kinase, regulatory subunit 5	0	Pik3r5	Phosphoinositide-3-kinase, regulatory subunit 5, p101	PATH:05162	Measles	0.854415	0.733923
PIK3R5	PIK3R5	phosphoinositide-3-kinase, regulatory subunit 5	0	Pik3r5	Phosphoinositide-3-kinase, regulatory subunit 5, p101	PATH:05164	Influenza A	0.0489297	1.48469
PIK3R5	PIK3R5	phosphoinositide-3-kinase, regulatory subunit 5	0	Pik3r5	Phosphoinositide-3-kinase, regulatory subunit 5, p101	PATH:04660	T cell receptor signaling pathway	0.28807	1.23705
PIK3R5	PIK3R5	phosphoinositide-3-kinase, regulatory subunit 5	0	Pik3r5	Phosphoinositide-3-kinase, regulatory subunit 5, p101	PATH:04012	ErbB signaling pathway	0.660399	0.899895
PIK3R5	PIK3R5	phosphoinositide-3-kinase, regulatory subunit 5	0	Pik3r5	Phosphoinositide-3-kinase, regulatory subunit 5, p101	PATH:04662	B cell receptor signaling pathway	0.001915	2.44426
PIK3R5	PIK3R5	phosphoinositide-3-kinase, regulatory subunit 5	0	Pik3r5	Phosphoinositide-3-kinase, regulatory subunit 5, p101	PATH:04014	Ras signaling pathway	0.757294	0.862682
PIK3R5	PIK3R5	phosphoinositide-3-kinase, regulatory subunit 5	0	Pik3r5	Phosphoinositide-3-kinase, regulatory subunit 5, p101	PATH:05203	Viral carcinogenesis	0.0180975	1.5541
PIK3R5	PIK3R5	phosphoinositide-3-kinase, regulatory subunit 5	0	Pik3r5	Phosphoinositide-3-kinase, regulatory subunit 5, p101	PATH:05205	Proteoglycans in cancer	0.839488	0.800707
PIK3R5	PIK3R5	phosphoinositide-3-kinase, regulatory subunit 5	0	Pik3r5	Phosphoinositide-3-kinase, regulatory subunit 5, p101	PATH:05212	Pancreatic cancer	0.840112	0.672449
PIK3R5	PIK3R5	phosphoinositide-3-kinase, regulatory subunit 5	0	Pik3r5	Phosphoinositide-3-kinase, regulatory subunit 5, p101	PATH:04611	Platelet activation	0.0198101	1.72536
PIK3R5	PIK3R5	phosphoinositide-3-kinase, regulatory subunit 5	0	Pik3r5	Phosphoinositide-3-kinase, regulatory subunit 5, p101	PATH:05213	Endometrial cancer	0.822231	0.669018
PIK3R5	PIK3R5	phosphoinositide-3-kinase, regulatory subunit 5	0	Pik3r5	Phosphoinositide-3-kinase, regulatory subunit 5, p101	PATH:04917	Prolactin signaling pathway	0.842115	0.691601
PIK3R5	PIK3R5	phosphoinositide-3-kinase, regulatory subunit 5	0	Pik3r5	Phosphoinositide-3-kinase, regulatory subunit 5, p101	PATH:05210	Colorectal cancer	0.568114	0.993391
PIK3R5	PIK3R5	phosphoinositide-3-kinase, regulatory subunit 5	0	Pik3r5	Phosphoinositide-3-kinase, regulatory subunit 5, p101	PATH:04261	Adrenergic signaling in cardiomyocytes	0.928409	0.647011
PIK3R5	PIK3R5	phosphoinositide-3-kinase, regulatory subunit 5	0	Pik3r5	Phosphoinositide-3-kinase, regulatory subunit 5, p101	PATH:04914	Progesterone-mediated oocyte maturation	0.924574	0.581239
PIK3R5	PIK3R5	phosphoinositide-3-kinase, regulatory subunit 5	0	Pik3r5	Phosphoinositide-3-kinase, regulatory subunit 5, p101	PATH:05211	Renal cell carcinoma	0.511591	1.04782
PIK3R5	PIK3R5	phosphoinositide-3-kinase, regulatory subunit 5	0	Pik3r5	Phosphoinositide-3-kinase, regulatory subunit 5, p101	PATH:04915	Estrogen signaling pathway	0.421767	1.11503
PIK3R5	PIK3R5	phosphoinositide-3-kinase, regulatory subunit 5	0	Pik3r5	Phosphoinositide-3-kinase, regulatory subunit 5, p101	PATH:04810	Regulation of actin cytoskeleton	0.0882705	1.35382
PIK3R5	PIK3R5	phosphoinositide-3-kinase, regulatory subunit 5	0	Pik3r5	Phosphoinositide-3-kinase, regulatory subunit 5, p101	PATH:04510	Focal adhesion	0.429103	1.06608
PIK3R5	PIK3R5	phosphoinositide-3-kinase, regulatory subunit 5	0	Pik3r5	Phosphoinositide-3-kinase, regulatory subunit 5, p101	PATH:04919	Thyroid hormone signaling pathway	0.849072	0.728487
PIK3R5	PIK3R5	phosphoinositide-3-kinase, regulatory subunit 5	0	Pik3r5	Phosphoinositide-3-kinase, regulatory subunit 5, p101	PATH:04910	Insulin signaling pathway	0.896868	0.687732
PIK3R5	PIK3R5	phosphoinositide-3-kinase, regulatory subunit 5	0	Pik3r5	Phosphoinositide-3-kinase, regulatory subunit 5, p101	PATH:04150	mTOR signaling pathway	0.731521	0.81547
PIK3R5	PIK3R5	phosphoinositide-3-kinase, regulatory subunit 5	0	Pik3r5	Phosphoinositide-3-kinase, regulatory subunit 5, p101	PATH:04151	PI3K-Akt signaling pathway	0.725034	0.902825
PIK3R5	PIK3R5	phosphoinositide-3-kinase, regulatory subunit 5	0	Pik3r5	Phosphoinositide-3-kinase, regulatory subunit 5, p101	PATH:04650	Natural killer cell mediated cytotoxicity	0.000529277	2.15468
PIK3R5	PIK3R5	phosphoinositide-3-kinase, regulatory subunit 5	0	Pik3r5	Phosphoinositide-3-kinase, regulatory subunit 5, p101	PATH:04022	cGMP-PKG signaling pathway	0.957237	0.599669
PIK3R5	PIK3R5	phosphoinositide-3-kinase, regulatory subunit 5	0	Pik3r5	Phosphoinositide-3-kinase, regulatory subunit 5, p101	PATH:05218	Melanoma	0.554199	1.00867
PIK3R5	PIK3R5	phosphoinositide-3-kinase, regulatory subunit 5	0	Pik3r5	Phosphoinositide-3-kinase, regulatory subunit 5, p101	PATH:05215	Prostate cancer	0.671472	0.889431
PIK3R5	PIK3R5	phosphoinositide-3-kinase, regulatory subunit 5	0	Pik3r5	Phosphoinositide-3-kinase, regulatory subunit 5, p101	PATH:05214	Glioma	0.644964	0.910608
PIK3R5	PIK3R5	phosphoinositide-3-kinase, regulatory subunit 5	0	Pik3r5	Phosphoinositide-3-kinase, regulatory subunit 5, p101	PATH:05142	Chagas disease (American trypanosomiasis)	0.0769839	1.52266
PIK3R5	PIK3R5	phosphoinositide-3-kinase, regulatory subunit 5	0	Pik3r5	Phosphoinositide-3-kinase, regulatory subunit 5, p101	PATH:05220	Chronic myeloid leukemia	0.900495	0.590665
PIK3R5	PIK3R5	phosphoinositide-3-kinase, regulatory subunit 5	0	Pik3r5	Phosphoinositide-3-kinase, regulatory subunit 5, p101	PATH:05221	Acute myeloid leukemia	0.188198	1.50721
PIK3R5	PIK3R5	phosphoinositide-3-kinase, regulatory subunit 5	0	Pik3r5	Phosphoinositide-3-kinase, regulatory subunit 5, p101	PATH:05222	Small cell lung cancer	0.760587	0.805169
PIK3R5	PIK3R5	phosphoinositide-3-kinase, regulatory subunit 5	0	Pik3r5	Phosphoinositide-3-kinase, regulatory subunit 5, p101	PATH:05145	Toxoplasmosis	0.0739279	1.47666
PIK3R5	PIK3R5	phosphoinositide-3-kinase, regulatory subunit 5	0	Pik3r5	Phosphoinositide-3-kinase, regulatory subunit 5, p101	PATH:05223	Non-small cell lung cancer	0.841319	0.642782
PIK3R5	PIK3R5	phosphoinositide-3-kinase, regulatory subunit 5	0	Pik3r5	Phosphoinositide-3-kinase, regulatory subunit 5, p101	PATH:05146	Amoebiasis	0.0565275	1.57353
PIK3R5	PIK3R5	phosphoinositide-3-kinase, regulatory subunit 5	0	Pik3r5	Phosphoinositide-3-kinase, regulatory subunit 5, p101	PATH:04750	Inflammatory mediator regulation of TRP channels	0.810631	0.766828
PIK3R5	PIK3R5	phosphoinositide-3-kinase, regulatory subunit 5	0	Pik3r5	Phosphoinositide-3-kinase, regulatory subunit 5, p101	PATH:04380	Osteoclast differentiation	3.20857e-05	2.52168
PIK3R5	PIK3R5	phosphoinositide-3-kinase, regulatory subunit 5	0	Pik3r5	Phosphoinositide-3-kinase, regulatory subunit 5, p101	PATH:04932	Non-alcoholic fatty liver disease (NAFLD)	1.30452e-07	2.70113
PIK3R5	PIK3R5	phosphoinositide-3-kinase, regulatory subunit 5	0	Pik3r5	Phosphoinositide-3-kinase, regulatory subunit 5, p101	PATH:04930	Type II diabetes mellitus	0.659264	0.892024
PIK3R5	PIK3R5	phosphoinositide-3-kinase, regulatory subunit 5	0	Pik3r5	Phosphoinositide-3-kinase, regulatory subunit 5, p101	PATH:04070	Phosphatidylinositol signaling system	0.924463	0.553281
PIK3R5	PIK3R5	phosphoinositide-3-kinase, regulatory subunit 5	0	Pik3r5	Phosphoinositide-3-kinase, regulatory subunit 5, p101	PATH:04670	Leukocyte transendothelial migration	0.0201371	1.74837
PIK3R5	PIK3R5	phosphoinositide-3-kinase, regulatory subunit 5	0	Pik3r5	Phosphoinositide-3-kinase, regulatory subunit 5, p101	PATH:04630	Jak-STAT signaling pathway	0.612419	0.9502
PIK3R5	PIK3R5	phosphoinositide-3-kinase, regulatory subunit 5	0	Pik3r5	Phosphoinositide-3-kinase, regulatory subunit 5, p101	PATH:04960	Aldosterone-regulated sodium reabsorption	0.893152	0.520348
PIK3R5	PIK3R5	phosphoinositide-3-kinase, regulatory subunit 5	0	Pik3r5	Phosphoinositide-3-kinase, regulatory subunit 5, p101	PATH:04370	VEGF signaling pathway	0.461124	1.09273
PIK3R5	PIK3R5	phosphoinositide-3-kinase, regulatory subunit 5	0	Pik3r5	Phosphoinositide-3-kinase, regulatory subunit 5, p101	PATH:04725	Cholinergic synapse	0.781087	0.794713
PIK3R5	PIK3R5	phosphoinositide-3-kinase, regulatory subunit 5	0	Pik3r5	Phosphoinositide-3-kinase, regulatory subunit 5, p101	PATH:05100	Bacterial invasion of epithelial cells	0.499345	1.05323
PIK3R5	PIK3R5	phosphoinositide-3-kinase, regulatory subunit 5	0	Pik3r5	Phosphoinositide-3-kinase, regulatory subunit 5, p101	PATH:04722	Neurotrophin signaling pathway	0.553009	0.993391
LIPA	LIPA	Lipase	1e-177	Lipa	Lysosomal acid lipase/cholesteryl ester hydrolase	PATH:04142	Lysosome	0.000110897	2.40917
LIPA	LIPA	Lipase	1e-177	Lipa	Lysosomal acid lipase/cholesteryl ester hydrolase	PATH:00100	Steroid biosynthesis	0.609583	0.993391
FOXO6	FOXO6	forkhead box O6	2e-120	Foxo6	Foxo6 protein	PATH:04068	FoxO signaling pathway	0.89898	0.672449
RPS21	RPS21	ribosomal protein S21	4e-42	Rps21	40S ribosomal protein S21	PATH:03010	Ribosome	1.02306e-15	3.42636
GM2A	GM2A	GM2 ganglioside activator	7e-70	Gm2a	GM2 ganglioside activator protein	PATH:04142	Lysosome	0.000110897	2.40917
CD74	CD74	CD74 molecule, major histocompatibility complex, class II invariant chain	3e-86	Cd74	H-2 class II histocompatibility antigen gamma chain	PATH:04612	Antigen processing and presentation	0.00647923	2.18546
CD74	CD74	CD74 molecule, major histocompatibility complex, class II invariant chain	3e-86	Cd74	H-2 class II histocompatibility antigen gamma chain	PATH:05152	Tuberculosis	2.28816e-05	2.23006
CD74	CD74	CD74 molecule, major histocompatibility complex, class II invariant chain	3e-86	Cd74	H-2 class II histocompatibility antigen gamma chain	PATH:05168	Herpes simplex infection	0.714704	0.890006
SF3A2	SF3A2	splicing factor 3a, subunit 2, 66kDa	7e-121	Sf3a2	Splicing factor 3a, subunit 2, isoform CRA_c	PATH:03040	Spliceosome	0.9561	0.586701
FABP4	FABP4	Adipocyte fatty acid-binding protein 4	7e-62	Fabp4	Fatty acid-binding protein, adipocyte	PATH:03320	PPAR signaling pathway	0.213588	1.3832
LSM3	LSM3	LSM3 homolog, U6 small nuclear RNA associated (S. cerevisiae)	4e-54	Lsm3	U6 snRNA-associated Sm-like protein LSm3	PATH:03040	Spliceosome	0.9561	0.586701
LSM3	LSM3	LSM3 homolog, U6 small nuclear RNA associated (S. cerevisiae)	4e-54	Lsm3	U6 snRNA-associated Sm-like protein LSm3	PATH:03018	RNA degradation	0.97201	0.414961
RPL36A	RPL36A	ribosomal protein L36a	7e-57	Rpl36al	ribosomal protein L36A-like	PATH:03010	Ribosome	1.02306e-15	3.42636
LOC101104790	LOC101104790	histone H2A type 1-like	3e-70	Hist1h2ao	Histone H2A	PATH:05322	Systemic lupus erythematosus	6.31995e-11	3.53983
LOC101104790	LOC101104790	histone H2A type 1-like	3e-70	Hist1h2ao	Histone H2A	PATH:05034	Alcoholism	0.000670293	1.98132
LOC101119679	LOC101119679	histone H2B type 1-like	2e-68	Hist1h2bc	Histone H2B type 1-C/E/G	PATH:05322	Systemic lupus erythematosus	6.31995e-11	3.53983
LOC101119679	LOC101119679	histone H2B type 1-like	2e-68	Hist1h2bc	Histone H2B type 1-C/E/G	PATH:05203	Viral carcinogenesis	0.0180975	1.5541
LOC101119679	LOC101119679	histone H2B type 1-like	2e-68	Hist1h2bc	Histone H2B type 1-C/E/G	PATH:05034	Alcoholism	0.000670293	1.98132
SPTLC3	SPTLC3	serine palmitoyltransferase, long chain base subunit 3	0	Sptlc2	Serine palmitoyltransferase 2	PATH:00600	Sphingolipid metabolism	0.314471	1.33804
SPTLC3	SPTLC3	serine palmitoyltransferase, long chain base subunit 3	0	Sptlc2	Serine palmitoyltransferase 2	PATH:01100	Metabolic pathways	0.586798	0.981335
LOC101106730	LOC101106730	low affinity immunoglobulin gamma Fc region receptor II-like	2e-70	Fcgr3	Low affinity immunoglobulin gamma Fc region receptor III	PATH:05140	Leishmaniasis	0.000159355	2.83826
LOC101106730	LOC101106730	low affinity immunoglobulin gamma Fc region receptor II-like	2e-70	Fcgr3	Low affinity immunoglobulin gamma Fc region receptor III	PATH:05152	Tuberculosis	2.28816e-05	2.23006
LOC101106730	LOC101106730	low affinity immunoglobulin gamma Fc region receptor II-like	2e-70	Fcgr3	Low affinity immunoglobulin gamma Fc region receptor III	PATH:04380	Osteoclast differentiation	3.20857e-05	2.52168
LOC101106730	LOC101106730	low affinity immunoglobulin gamma Fc region receptor II-like	2e-70	Fcgr3	Low affinity immunoglobulin gamma Fc region receptor III	PATH:04662	B cell receptor signaling pathway	0.001915	2.44426
LOC101106730	LOC101106730	low affinity immunoglobulin gamma Fc region receptor II-like	2e-70	Fcgr3	Low affinity immunoglobulin gamma Fc region receptor III	PATH:04650	Natural killer cell mediated cytotoxicity	0.000529277	2.15468
LOC101106730	LOC101106730	low affinity immunoglobulin gamma Fc region receptor II-like	2e-70	Fcgr3	Low affinity immunoglobulin gamma Fc region receptor III	PATH:05322	Systemic lupus erythematosus	6.31995e-11	3.53983
LOC101106730	LOC101106730	low affinity immunoglobulin gamma Fc region receptor II-like	2e-70	Fcgr3	Low affinity immunoglobulin gamma Fc region receptor III	PATH:04666	Fc gamma R-mediated phagocytosis	0.00190194	2.25305
LOC101106730	LOC101106730	low affinity immunoglobulin gamma Fc region receptor II-like	2e-70	Fcgr3	Low affinity immunoglobulin gamma Fc region receptor III	PATH:05162	Measles	0.854415	0.733923
LOC101106730	LOC101106730	low affinity immunoglobulin gamma Fc region receptor II-like	2e-70	Fcgr3	Low affinity immunoglobulin gamma Fc region receptor III	PATH:05150	Staphylococcus aureus infection	1.29766e-07	4.22992
LOC101106730	LOC101106730	low affinity immunoglobulin gamma Fc region receptor II-like	2e-70	Fcgr3	Low affinity immunoglobulin gamma Fc region receptor III	PATH:04145	Phagosome	1.28857e-06	2.57113
PRF1	PRF1	perforin 1 (pore forming protein)	0	Prf1	Perforin 1 (Pore forming protein)	PATH:05416	Viral myocarditis	0.0222051	1.90592
PRF1	PRF1	perforin 1 (pore forming protein)	0	Prf1	Perforin 1 (Pore forming protein)	PATH:04650	Natural killer cell mediated cytotoxicity	0.000529277	2.15468
PRF1	PRF1	perforin 1 (pore forming protein)	0	Prf1	Perforin 1 (Pore forming protein)	PATH:05320	Autoimmune thyroid disease	0.00764494	2.36758
PRF1	PRF1	perforin 1 (pore forming protein)	0	Prf1	Perforin 1 (Pore forming protein)	PATH:05332	Graft-versus-host disease	0.00254217	2.63762
PRF1	PRF1	perforin 1 (pore forming protein)	0	Prf1	Perforin 1 (Pore forming protein)	PATH:05330	Allograft rejection	0.00109241	3.08815
PRF1	PRF1	perforin 1 (pore forming protein)	0	Prf1	Perforin 1 (Pore forming protein)	PATH:04940	Type I diabetes mellitus	0.00361744	2.63065
CHST11	CHST11	carbohydrate (chondroitin 4) sulfotransferase 11	0	Chst11	Uncharacterized protein	PATH:00532	Glycosaminoglycan biosynthesis - chondroitin sulfate / dermatan sulfate	0.84104	0.546365
CHST11	CHST11	carbohydrate (chondroitin 4) sulfotransferase 11	0	Chst11	Uncharacterized protein	PATH:00920	Sulfur metabolism	0.351091	1.49009
LOC101108778	LOC101108778	cytochrome b-c1 complex subunit 9-like	3e-30	Uqcr10	Uncharacterized protein	PATH:00190	Oxidative phosphorylation	1.28819e-09	3.16136
LOC101108778	LOC101108778	cytochrome b-c1 complex subunit 9-like	3e-30	Uqcr10	Uncharacterized protein	PATH:04260	Cardiac muscle contraction	0.000690719	2.48348
LOC101108778	LOC101108778	cytochrome b-c1 complex subunit 9-like	3e-30	Uqcr10	Uncharacterized protein	PATH:05016	Huntington's disease	6.62548e-07	2.43404
LOC101108778	LOC101108778	cytochrome b-c1 complex subunit 9-like	3e-30	Uqcr10	Uncharacterized protein	PATH:05012	Parkinson's disease	4.98527e-07	2.651
LOC101108778	LOC101108778	cytochrome b-c1 complex subunit 9-like	3e-30	Uqcr10	Uncharacterized protein	PATH:04932	Non-alcoholic fatty liver disease (NAFLD)	1.30452e-07	2.70113
LOC101108778	LOC101108778	cytochrome b-c1 complex subunit 9-like	3e-30	Uqcr10	Uncharacterized protein	PATH:05010	Alzheimer's disease	1.06891e-06	2.46565
LOC101108778	LOC101108778	cytochrome b-c1 complex subunit 9-like	3e-30	Uqcr10	Uncharacterized protein	PATH:01100	Metabolic pathways	0.586798	0.981335
UBE2L6	UBE2L6	ubiquitin-conjugating enzyme E2L 6	1e-53	Ube2l6	Ubiquitin/ISG15-conjugating enzyme E2 L6	PATH:05012	Parkinson's disease	4.98527e-07	2.651
UBE2L6	UBE2L6	ubiquitin-conjugating enzyme E2L 6	1e-53	Ube2l6	Ubiquitin/ISG15-conjugating enzyme E2 L6	PATH:04120	Ubiquitin mediated proteolysis	0.978839	0.513363
ALPL	ALPL	alkaline phosphatase, liver/bone/kidney	0	Alpl	Alkaline phosphatase, tissue-nonspecific isozyme	PATH:00790	Folate biosynthesis	0.706719	0.840562
ALPL	ALPL	alkaline phosphatase, liver/bone/kidney	0	Alpl	Alkaline phosphatase, tissue-nonspecific isozyme	PATH:01100	Metabolic pathways	0.586798	0.981335
CD14	CD14	Monocyte differentiation antigen CD14	3e-116	Cd14	Monocyte differentiation antigen CD14	PATH:04620	Toll-like receptor signaling pathway	0.0076527	1.9513
CD14	CD14	Monocyte differentiation antigen CD14	3e-116	Cd14	Monocyte differentiation antigen CD14	PATH:05133	Pertussis	0.00716025	2.15848
CD14	CD14	Monocyte differentiation antigen CD14	3e-116	Cd14	Monocyte differentiation antigen CD14	PATH:04640	Hematopoietic cell lineage	0.000704244	2.41551
CD14	CD14	Monocyte differentiation antigen CD14	3e-116	Cd14	Monocyte differentiation antigen CD14	PATH:04010	MAPK signaling pathway	0.817758	0.831425
CD14	CD14	Monocyte differentiation antigen CD14	3e-116	Cd14	Monocyte differentiation antigen CD14	PATH:05202	Transcriptional misregulation in cancer	0.0104947	1.69041
CD14	CD14	Monocyte differentiation antigen CD14	3e-116	Cd14	Monocyte differentiation antigen CD14	PATH:05152	Tuberculosis	2.28816e-05	2.23006
CD14	CD14	Monocyte differentiation antigen CD14	3e-116	Cd14	Monocyte differentiation antigen CD14	PATH:05134	Legionellosis	0.355361	1.19934
CD14	CD14	Monocyte differentiation antigen CD14	3e-116	Cd14	Monocyte differentiation antigen CD14	PATH:05132	Salmonella infection	0.015151	1.91509
CD14	CD14	Monocyte differentiation antigen CD14	3e-116	Cd14	Monocyte differentiation antigen CD14	PATH:04810	Regulation of actin cytoskeleton	0.0882705	1.35382
CD14	CD14	Monocyte differentiation antigen CD14	3e-116	Cd14	Monocyte differentiation antigen CD14	PATH:05146	Amoebiasis	0.0565275	1.57353
CD14	CD14	Monocyte differentiation antigen CD14	3e-116	Cd14	Monocyte differentiation antigen CD14	PATH:05130	Pathogenic Escherichia coli infection	0.167241	1.56104
CD14	CD14	Monocyte differentiation antigen CD14	3e-116	Cd14	Monocyte differentiation antigen CD14	PATH:04145	Phagosome	1.28857e-06	2.57113
CD14	CD14	Monocyte differentiation antigen CD14	3e-116	Cd14	Monocyte differentiation antigen CD14	PATH:04064	NF-kappa B signaling pathway	0.0615812	1.66285
VPS37C	VPS37C	vacuolar protein sorting 37 homolog C (S. cerevisiae)	2e-88	Vps37c	Vacuolar protein sorting-associated protein 37C	PATH:04144	Endocytosis	0.569744	0.979333
GILT	GILT	interferon-gamma-inducible lysosomal thiol reductase	4e-80	Ifi30	Gamma-interferon-inducible lysosomal thiol reductase	PATH:04612	Antigen processing and presentation	0.00647923	2.18546
LOC101115015	LOC101115015	60S ribosomal protein L9-like	2e-105	Rpl9	60S ribosomal protein L9	PATH:03010	Ribosome	1.02306e-15	3.42636
SERPINF2	SERPINF2	serpin peptidase inhibitor, clade F (alpha-2 antiplasmin, pigment epithelium derived factor), member 2	0	Serpinf2	Alpha-2-antiplasmin	PATH:04610	Complement and coagulation cascades	0.0554422	1.73238
RPL31	RPL31	ribosomal protein L31	2e-68	xp_003086232		PATH:03010	Ribosome	1.02306e-15	3.42636
LOC101120029	LOC101120029	group XVI phospholipase A1/A2-like	2e-49	Pla2g16	HRAS-like suppressor 3	PATH:00564	Glycerophospholipid metabolism	0.433239	1.10377
LOC101120029	LOC101120029	group XVI phospholipase A1/A2-like	2e-49	Pla2g16	HRAS-like suppressor 3	PATH:00565	Ether lipid metabolism	0.299439	1.36591
LOC101120029	LOC101120029	group XVI phospholipase A1/A2-like	2e-49	Pla2g16	HRAS-like suppressor 3	PATH:04014	Ras signaling pathway	0.757294	0.862682
LOC101120029	LOC101120029	group XVI phospholipase A1/A2-like	2e-49	Pla2g16	HRAS-like suppressor 3	PATH:00591	Linoleic acid metabolism	0.331243	1.27485
LOC101120029	LOC101120029	group XVI phospholipase A1/A2-like	2e-49	Pla2g16	HRAS-like suppressor 3	PATH:00590	Arachidonic acid metabolism	0.41609	1.13041
LOC101120029	LOC101120029	group XVI phospholipase A1/A2-like	2e-49	Pla2g16	HRAS-like suppressor 3	PATH:00592	alpha-Linolenic acid metabolism	0.510175	1.13041
PIK3AP1	PIK3AP1	phosphoinositide-3-kinase adaptor protein 1	0	Pik3ap1	Phosphoinositide 3-kinase adapter protein 1	PATH:04151	PI3K-Akt signaling pathway	0.725034	0.902825
PIK3AP1	PIK3AP1	phosphoinositide-3-kinase adaptor protein 1	0	Pik3ap1	Phosphoinositide 3-kinase adapter protein 1	PATH:04662	B cell receptor signaling pathway	0.001915	2.44426
RPS14	RPS14	ribosomal protein S14	1e-84	Rps14	40S ribosomal protein S14	PATH:03010	Ribosome	1.02306e-15	3.42636
ANGPTL4	ANGPTL4	angiopoietin-like 4	4e-148	Angptl4	Angiopoietin-related protein 4	PATH:03320	PPAR signaling pathway	0.213588	1.3832
LOC101121134	LOC101121134	histone H4-like	2e-52	Hist1h4h	Histone H4	PATH:05322	Systemic lupus erythematosus	6.31995e-11	3.53983
LOC101121134	LOC101121134	histone H4-like	2e-52	Hist1h4h	Histone H4	PATH:05203	Viral carcinogenesis	0.0180975	1.5541
LOC101121134	LOC101121134	histone H4-like	2e-52	Hist1h4h	Histone H4	PATH:05034	Alcoholism	0.000670293	1.98132
PLXNC1	PLXNC1	plexin C1	0	Plxnc1	Putative uncharacterized protein	PATH:04360	Axon guidance	0.910916	0.657281
LOC101109219	LOC101109219	HLA class II histocompatibility antigen, DO beta chain-like	4e-113	H2-Ob	Histocompatibility 2, O region beta locus	PATH:05140	Leishmaniasis	0.000159355	2.83826
LOC101109219	LOC101109219	HLA class II histocompatibility antigen, DO beta chain-like	4e-113	H2-Ob	Histocompatibility 2, O region beta locus	PATH:04612	Antigen processing and presentation	0.00647923	2.18546
LOC101109219	LOC101109219	HLA class II histocompatibility antigen, DO beta chain-like	4e-113	H2-Ob	Histocompatibility 2, O region beta locus	PATH:05416	Viral myocarditis	0.0222051	1.90592
LOC101109219	LOC101109219	HLA class II histocompatibility antigen, DO beta chain-like	4e-113	H2-Ob	Histocompatibility 2, O region beta locus	PATH:04514	Cell adhesion molecules (CAMs)	0.00076778	2.09565
LOC101109219	LOC101109219	HLA class II histocompatibility antigen, DO beta chain-like	4e-113	H2-Ob	Histocompatibility 2, O region beta locus	PATH:05152	Tuberculosis	2.28816e-05	2.23006
LOC101109219	LOC101109219	HLA class II histocompatibility antigen, DO beta chain-like	4e-113	H2-Ob	Histocompatibility 2, O region beta locus	PATH:05145	Toxoplasmosis	0.0739279	1.47666
LOC101109219	LOC101109219	HLA class II histocompatibility antigen, DO beta chain-like	4e-113	H2-Ob	Histocompatibility 2, O region beta locus	PATH:05310	Asthma	0.000943106	3.90261
LOC101109219	LOC101109219	HLA class II histocompatibility antigen, DO beta chain-like	4e-113	H2-Ob	Histocompatibility 2, O region beta locus	PATH:05320	Autoimmune thyroid disease	0.00764494	2.36758
LOC101109219	LOC101109219	HLA class II histocompatibility antigen, DO beta chain-like	4e-113	H2-Ob	Histocompatibility 2, O region beta locus	PATH:04672	Intestinal immune network for IgA production	0.000774416	3.05964
LOC101109219	LOC101109219	HLA class II histocompatibility antigen, DO beta chain-like	4e-113	H2-Ob	Histocompatibility 2, O region beta locus	PATH:05321	Inflammatory bowel disease (IBD)	0.0145768	2.15235
LOC101109219	LOC101109219	HLA class II histocompatibility antigen, DO beta chain-like	4e-113	H2-Ob	Histocompatibility 2, O region beta locus	PATH:05166	HTLV-I infection	0.104593	1.2999
LOC101109219	LOC101109219	HLA class II histocompatibility antigen, DO beta chain-like	4e-113	H2-Ob	Histocompatibility 2, O region beta locus	PATH:05322	Systemic lupus erythematosus	6.31995e-11	3.53983
LOC101109219	LOC101109219	HLA class II histocompatibility antigen, DO beta chain-like	4e-113	H2-Ob	Histocompatibility 2, O region beta locus	PATH:05332	Graft-versus-host disease	0.00254217	2.63762
LOC101109219	LOC101109219	HLA class II histocompatibility antigen, DO beta chain-like	4e-113	H2-Ob	Histocompatibility 2, O region beta locus	PATH:05323	Rheumatoid arthritis	0.000284989	2.48839
LOC101109219	LOC101109219	HLA class II histocompatibility antigen, DO beta chain-like	4e-113	H2-Ob	Histocompatibility 2, O region beta locus	PATH:05168	Herpes simplex infection	0.714704	0.890006
LOC101109219	LOC101109219	HLA class II histocompatibility antigen, DO beta chain-like	4e-113	H2-Ob	Histocompatibility 2, O region beta locus	PATH:05330	Allograft rejection	0.00109241	3.08815
LOC101109219	LOC101109219	HLA class II histocompatibility antigen, DO beta chain-like	4e-113	H2-Ob	Histocompatibility 2, O region beta locus	PATH:04145	Phagosome	1.28857e-06	2.57113
LOC101109219	LOC101109219	HLA class II histocompatibility antigen, DO beta chain-like	4e-113	H2-Ob	Histocompatibility 2, O region beta locus	PATH:04940	Type I diabetes mellitus	0.00361744	2.63065
LOC101109219	LOC101109219	HLA class II histocompatibility antigen, DO beta chain-like	4e-113	H2-Ob	Histocompatibility 2, O region beta locus	PATH:05150	Staphylococcus aureus infection	1.29766e-07	4.22992
LOC101109219	LOC101109219	HLA class II histocompatibility antigen, DO beta chain-like	4e-113	H2-Ob	Histocompatibility 2, O region beta locus	PATH:05164	Influenza A	0.0489297	1.48469
LOC101118976	LOC101118976	DNA-directed RNA polymerases I, II, and III subunit RPABC4-like	6e-26	Polr2k	MCG1040972	PATH:04623	Cytosolic DNA-sensing pathway	0.0909642	1.70739
LOC101118976	LOC101118976	DNA-directed RNA polymerases I, II, and III subunit RPABC4-like	6e-26	Polr2k	MCG1040972	PATH:05016	Huntington's disease	6.62548e-07	2.43404
LOC101118976	LOC101118976	DNA-directed RNA polymerases I, II, and III subunit RPABC4-like	6e-26	Polr2k	MCG1040972	PATH:03020	RNA polymerase	0.551841	1.05748
LOC101118976	LOC101118976	DNA-directed RNA polymerases I, II, and III subunit RPABC4-like	6e-26	Polr2k	MCG1040972	PATH:05169	Epstein-Barr virus infection	0.138125	1.30475
LOC101118976	LOC101118976	DNA-directed RNA polymerases I, II, and III subunit RPABC4-like	6e-26	Polr2k	MCG1040972	PATH:00230	Purine metabolism	0.946705	0.631636
LOC101118976	LOC101118976	DNA-directed RNA polymerases I, II, and III subunit RPABC4-like	6e-26	Polr2k	MCG1040972	PATH:01100	Metabolic pathways	0.586798	0.981335
LOC101118976	LOC101118976	DNA-directed RNA polymerases I, II, and III subunit RPABC4-like	6e-26	Polr2k	MCG1040972	PATH:00240	Pyrimidine metabolism	0.456118	1.08191
MRPS17	MRPS17	mitochondrial ribosomal protein S17	2e-55	Mrps17	28S ribosomal protein S17, mitochondrial	PATH:03010	Ribosome	1.02306e-15	3.42636
ACP5	ACP5	Acid phosphatase type 5	5e-159	Acp5	Tartrate-resistant acid phosphatase type 5	PATH:00740	Riboflavin metabolism	0.331075	1.82122
ACP5	ACP5	Acid phosphatase type 5	5e-159	Acp5	Tartrate-resistant acid phosphatase type 5	PATH:04380	Osteoclast differentiation	3.20857e-05	2.52168
ACP5	ACP5	Acid phosphatase type 5	5e-159	Acp5	Tartrate-resistant acid phosphatase type 5	PATH:04142	Lysosome	0.000110897	2.40917
ACP5	ACP5	Acid phosphatase type 5	5e-159	Acp5	Tartrate-resistant acid phosphatase type 5	PATH:05323	Rheumatoid arthritis	0.000284989	2.48839
LOC101123401	LOC101123401	immunoglobulin alpha Fc receptor-like	2e-37	Gp6	MCG22075, isoform CRA_a	PATH:04611	Platelet activation	0.0198101	1.72536
LOC101123401	LOC101123401	immunoglobulin alpha Fc receptor-like	2e-37	Gp6	MCG22075, isoform CRA_a	PATH:04512	ECM-receptor interaction	0.0920155	1.57839
LOC101123401	LOC101123401	immunoglobulin alpha Fc receptor-like	2e-37	Gp6	MCG22075, isoform CRA_a	PATH:05150	Staphylococcus aureus infection	1.29766e-07	4.22992
LOC101123401	LOC101123401	immunoglobulin alpha Fc receptor-like	2e-37	Gp6	MCG22075, isoform CRA_a	PATH:04145	Phagosome	1.28857e-06	2.57113
DPM2	DPM2	dolichyl-phosphate mannosyltransferase polypeptide 2, regulatory subunit	3e-27	Dpm2	Dolichol phosphate-mannose biosynthesis regulatory protein	PATH:00563	Glycosylphosphatidylinositol(GPI)-anchor biosynthesis	0.897331	0.437092
DPM2	DPM2	dolichyl-phosphate mannosyltransferase polypeptide 2, regulatory subunit	3e-27	Dpm2	Dolichol phosphate-mannose biosynthesis regulatory protein	PATH:01100	Metabolic pathways	0.586798	0.981335
DPM2	DPM2	dolichyl-phosphate mannosyltransferase polypeptide 2, regulatory subunit	3e-27	Dpm2	Dolichol phosphate-mannose biosynthesis regulatory protein	PATH:00510	N-Glycan biosynthesis	0.673736	0.874184
LOC101106291	LOC101106291	glutathione S-transferase A1-like	7e-97	Gsta1	Glutathione S-transferase A1	PATH:00480	Glutathione metabolism	0.421413	1.17078
LOC101106291	LOC101106291	glutathione S-transferase A1-like	7e-97	Gsta1	Glutathione S-transferase A1	PATH:00982	Drug metabolism - cytochrome P450	0.682316	0.879208
LOC101106291	LOC101106291	glutathione S-transferase A1-like	7e-97	Gsta1	Glutathione S-transferase A1	PATH:00980	Metabolism of xenobiotics by cytochrome P450	0.467507	1.0713
LOC101106291	LOC101106291	glutathione S-transferase A1-like	7e-97	Gsta1	Glutathione S-transferase A1	PATH:05204	Chemical carcinogenesis	0.8169	0.736672
UBE2N	UBE2N	Ubiquitin-conjugating enzyme	3e-87	Mcg1038069	ubiquitin-conjugating enzyme E2 N-like	PATH:04120	Ubiquitin mediated proteolysis	0.978839	0.513363
NDUFA13	NDUFA13	NADH dehydrogenase (ubiquinone) 1 alpha subcomplex, 13	6e-69	Ndufa13	NADH dehydrogenase [ubiquinone] 1 alpha subcomplex subunit 13	PATH:00190	Oxidative phosphorylation	1.28819e-09	3.16136
NDUFA13	NDUFA13	NADH dehydrogenase (ubiquinone) 1 alpha subcomplex, 13	6e-69	Ndufa13	NADH dehydrogenase [ubiquinone] 1 alpha subcomplex subunit 13	PATH:05016	Huntington's disease	6.62548e-07	2.43404
NDUFA13	NDUFA13	NADH dehydrogenase (ubiquinone) 1 alpha subcomplex, 13	6e-69	Ndufa13	NADH dehydrogenase [ubiquinone] 1 alpha subcomplex subunit 13	PATH:05012	Parkinson's disease	4.98527e-07	2.651
NDUFA13	NDUFA13	NADH dehydrogenase (ubiquinone) 1 alpha subcomplex, 13	6e-69	Ndufa13	NADH dehydrogenase [ubiquinone] 1 alpha subcomplex subunit 13	PATH:04932	Non-alcoholic fatty liver disease (NAFLD)	1.30452e-07	2.70113
NDUFA13	NDUFA13	NADH dehydrogenase (ubiquinone) 1 alpha subcomplex, 13	6e-69	Ndufa13	NADH dehydrogenase [ubiquinone] 1 alpha subcomplex subunit 13	PATH:05010	Alzheimer's disease	1.06891e-06	2.46565
NDUFA13	NDUFA13	NADH dehydrogenase (ubiquinone) 1 alpha subcomplex, 13	6e-69	Ndufa13	NADH dehydrogenase [ubiquinone] 1 alpha subcomplex subunit 13	PATH:01100	Metabolic pathways	0.586798	0.981335
SERPINA1	SERPINA1	Alpha-1-antitrypsin transcript variant 1	2e-144	Serpina1d	Alpha-1-antitrypsin 1-4	PATH:04610	Complement and coagulation cascades	0.0554422	1.73238
FABP5	FABP5	Fatty acid binding protein 5	5e-59	Fabp5	Fatty acid-binding protein, epidermal	PATH:03320	PPAR signaling pathway	0.213588	1.3832
CFD	CFD	complement factor D (adipsin)	2e-98	Cfd	Cfd protein	PATH:04610	Complement and coagulation cascades	0.0554422	1.73238
CFD	CFD	complement factor D (adipsin)	2e-98	Cfd	Cfd protein	PATH:05150	Staphylococcus aureus infection	1.29766e-07	4.22992
LOC101102690	LOC101102690	60S ribosomal protein L27-like	3e-71	Rpl27	60S ribosomal protein L27	PATH:03010	Ribosome	1.02306e-15	3.42636
LILRA6	LILRA6	leukocyte immunoglobulin-like receptor, subfamily A (with TM domain), member 6	1e-26	Ncr1	Natural cytotoxicity triggering receptor 1	PATH:04380	Osteoclast differentiation	3.20857e-05	2.52168
LILRA6	LILRA6	leukocyte immunoglobulin-like receptor, subfamily A (with TM domain), member 6	1e-26	Ncr1	Natural cytotoxicity triggering receptor 1	PATH:04662	B cell receptor signaling pathway	0.001915	2.44426
LILRA6	LILRA6	leukocyte immunoglobulin-like receptor, subfamily A (with TM domain), member 6	1e-26	Ncr1	Natural cytotoxicity triggering receptor 1	PATH:04650	Natural killer cell mediated cytotoxicity	0.000529277	2.15468
GPR35	GPR35	G protein-coupled receptor 35	3e-84	Gpr35	G protein-coupled receptor 35, isoform CRA_a	PATH:04080	Neuroactive ligand-receptor interaction	0.962152	0.668216
XPNPEP2	XPNPEP2	X-prolyl aminopeptidase (aminopeptidase P) 2, membrane-bound	0	Xpnpep2	X-prolyl aminopeptidase (Aminopeptidase P) 2, membrane-bound, isoform CRA_c	PATH:04974	Protein digestion and absorption	0.648211	0.91826
LOC101109220	LOC101109220	SLA class II histocompatibility antigen, DQ haplotype D alpha chain-like	3e-111	H2-Aa	H-2 class II histocompatibility antigen, A-Q alpha chain	PATH:05140	Leishmaniasis	0.000159355	2.83826
LOC101109220	LOC101109220	SLA class II histocompatibility antigen, DQ haplotype D alpha chain-like	3e-111	H2-Aa	H-2 class II histocompatibility antigen, A-Q alpha chain	PATH:04612	Antigen processing and presentation	0.00647923	2.18546
LOC101109220	LOC101109220	SLA class II histocompatibility antigen, DQ haplotype D alpha chain-like	3e-111	H2-Aa	H-2 class II histocompatibility antigen, A-Q alpha chain	PATH:05416	Viral myocarditis	0.0222051	1.90592
LOC101109220	LOC101109220	SLA class II histocompatibility antigen, DQ haplotype D alpha chain-like	3e-111	H2-Aa	H-2 class II histocompatibility antigen, A-Q alpha chain	PATH:05152	Tuberculosis	2.28816e-05	2.23006
LOC101109220	LOC101109220	SLA class II histocompatibility antigen, DQ haplotype D alpha chain-like	3e-111	H2-Aa	H-2 class II histocompatibility antigen, A-Q alpha chain	PATH:04514	Cell adhesion molecules (CAMs)	0.00076778	2.09565
LOC101109220	LOC101109220	SLA class II histocompatibility antigen, DQ haplotype D alpha chain-like	3e-111	H2-Aa	H-2 class II histocompatibility antigen, A-Q alpha chain	PATH:05145	Toxoplasmosis	0.0739279	1.47666
LOC101109220	LOC101109220	SLA class II histocompatibility antigen, DQ haplotype D alpha chain-like	3e-111	H2-Aa	H-2 class II histocompatibility antigen, A-Q alpha chain	PATH:05310	Asthma	0.000943106	3.90261
LOC101109220	LOC101109220	SLA class II histocompatibility antigen, DQ haplotype D alpha chain-like	3e-111	H2-Aa	H-2 class II histocompatibility antigen, A-Q alpha chain	PATH:04672	Intestinal immune network for IgA production	0.000774416	3.05964
LOC101109220	LOC101109220	SLA class II histocompatibility antigen, DQ haplotype D alpha chain-like	3e-111	H2-Aa	H-2 class II histocompatibility antigen, A-Q alpha chain	PATH:05320	Autoimmune thyroid disease	0.00764494	2.36758
LOC101109220	LOC101109220	SLA class II histocompatibility antigen, DQ haplotype D alpha chain-like	3e-111	H2-Aa	H-2 class II histocompatibility antigen, A-Q alpha chain	PATH:05321	Inflammatory bowel disease (IBD)	0.0145768	2.15235
LOC101109220	LOC101109220	SLA class II histocompatibility antigen, DQ haplotype D alpha chain-like	3e-111	H2-Aa	H-2 class II histocompatibility antigen, A-Q alpha chain	PATH:05166	HTLV-I infection	0.104593	1.2999
LOC101109220	LOC101109220	SLA class II histocompatibility antigen, DQ haplotype D alpha chain-like	3e-111	H2-Aa	H-2 class II histocompatibility antigen, A-Q alpha chain	PATH:05169	Epstein-Barr virus infection	0.138125	1.30475
LOC101109220	LOC101109220	SLA class II histocompatibility antigen, DQ haplotype D alpha chain-like	3e-111	H2-Aa	H-2 class II histocompatibility antigen, A-Q alpha chain	PATH:05322	Systemic lupus erythematosus	6.31995e-11	3.53983
LOC101109220	LOC101109220	SLA class II histocompatibility antigen, DQ haplotype D alpha chain-like	3e-111	H2-Aa	H-2 class II histocompatibility antigen, A-Q alpha chain	PATH:05323	Rheumatoid arthritis	0.000284989	2.48839
LOC101109220	LOC101109220	SLA class II histocompatibility antigen, DQ haplotype D alpha chain-like	3e-111	H2-Aa	H-2 class II histocompatibility antigen, A-Q alpha chain	PATH:05168	Herpes simplex infection	0.714704	0.890006
LOC101109220	LOC101109220	SLA class II histocompatibility antigen, DQ haplotype D alpha chain-like	3e-111	H2-Aa	H-2 class II histocompatibility antigen, A-Q alpha chain	PATH:05332	Graft-versus-host disease	0.00254217	2.63762
LOC101109220	LOC101109220	SLA class II histocompatibility antigen, DQ haplotype D alpha chain-like	3e-111	H2-Aa	H-2 class II histocompatibility antigen, A-Q alpha chain	PATH:04145	Phagosome	1.28857e-06	2.57113
LOC101109220	LOC101109220	SLA class II histocompatibility antigen, DQ haplotype D alpha chain-like	3e-111	H2-Aa	H-2 class II histocompatibility antigen, A-Q alpha chain	PATH:04940	Type I diabetes mellitus	0.00361744	2.63065
LOC101109220	LOC101109220	SLA class II histocompatibility antigen, DQ haplotype D alpha chain-like	3e-111	H2-Aa	H-2 class II histocompatibility antigen, A-Q alpha chain	PATH:05150	Staphylococcus aureus infection	1.29766e-07	4.22992
LOC101109220	LOC101109220	SLA class II histocompatibility antigen, DQ haplotype D alpha chain-like	3e-111	H2-Aa	H-2 class II histocompatibility antigen, A-Q alpha chain	PATH:05330	Allograft rejection	0.00109241	3.08815
LOC101109220	LOC101109220	SLA class II histocompatibility antigen, DQ haplotype D alpha chain-like	3e-111	H2-Aa	H-2 class II histocompatibility antigen, A-Q alpha chain	PATH:05164	Influenza A	0.0489297	1.48469
LOC101110567	LOC101110567	60S ribosomal protein L9-like	2e-97	Rpl9	60S ribosomal protein L9	PATH:03010	Ribosome	1.02306e-15	3.42636
LOC101103150	LOC101103150	60S ribosomal protein L23-like	1e-74	Rpl23	60S ribosomal protein L23	PATH:03010	Ribosome	1.02306e-15	3.42636
LOC101117691	LOC101117691	Metallothionein-1C	3e-11	Mt1	Metallothionein-1	PATH:04978	Mineral absorption	0.000237844	3.17885
HK2	HK2	hexokinase 2	0	Hk2	Hexokinase-2	PATH:01200	Carbon metabolism	0.964334	0.505894
HK2	HK2	hexokinase 2	0	Hk2	Hexokinase-2	PATH:00500	Starch and sucrose metabolism	0.822231	0.669018
HK2	HK2	hexokinase 2	0	Hk2	Hexokinase-2	PATH:00051	Fructose and mannose metabolism	0.143851	1.6998
HK2	HK2	hexokinase 2	0	Hk2	Hexokinase-2	PATH:00052	Galactose metabolism	0.591313	0.993391
HK2	HK2	hexokinase 2	0	Hk2	Hexokinase-2	PATH:04066	HIF-1 signaling pathway	0.0723092	1.56104
HK2	HK2	hexokinase 2	0	Hk2	Hexokinase-2	PATH:00010	Glycolysis / Gluconeogenesis	0.823096	0.693797
HK2	HK2	hexokinase 2	0	Hk2	Hexokinase-2	PATH:04973	Carbohydrate digestion and absorption	0.255283	1.45697
HK2	HK2	hexokinase 2	0	Hk2	Hexokinase-2	PATH:00520	Amino sugar and nucleotide sugar metabolism	0.329615	1.31128
HK2	HK2	hexokinase 2	0	Hk2	Hexokinase-2	PATH:04930	Type II diabetes mellitus	0.659264	0.892024
HK2	HK2	hexokinase 2	0	Hk2	Hexokinase-2	PATH:01100	Metabolic pathways	0.586798	0.981335
HK2	HK2	hexokinase 2	0	Hk2	Hexokinase-2	PATH:04910	Insulin signaling pathway	0.896868	0.687732
HK2	HK2	hexokinase 2	0	Hk2	Hexokinase-2	PATH:00524	Butirosin and neomycin biosynthesis	0.111543	4.37092
SCIN	SCIN	scinderin	0	Scin	Putative uncharacterized protein	PATH:04810	Regulation of actin cytoskeleton	0.0882705	1.35382
SCIN	SCIN	scinderin	0	Scin	Putative uncharacterized protein	PATH:04666	Fc gamma R-mediated phagocytosis	0.00190194	2.25305
SCIN	SCIN	scinderin	0	Scin	Putative uncharacterized protein	PATH:05203	Viral carcinogenesis	0.0180975	1.5541
TMSB4X	TMSB4X	Thymosin beta 4, X-linked	7e-18	Tmsb4x	Thymosin beta-4	PATH:04810	Regulation of actin cytoskeleton	0.0882705	1.35382
NTRK1	NTRK1	neurotrophic tyrosine kinase, receptor, type 1	0	Ntrk1	High affinity nerve growth factor receptor	PATH:05200	Pathways in cancer	0.517885	1.00518
NTRK1	NTRK1	neurotrophic tyrosine kinase, receptor, type 1	0	Ntrk1	High affinity nerve growth factor receptor	PATH:04010	MAPK signaling pathway	0.817758	0.831425
NTRK1	NTRK1	neurotrophic tyrosine kinase, receptor, type 1	0	Ntrk1	High affinity nerve growth factor receptor	PATH:05202	Transcriptional misregulation in cancer	0.0104947	1.69041
NTRK1	NTRK1	neurotrophic tyrosine kinase, receptor, type 1	0	Ntrk1	High affinity nerve growth factor receptor	PATH:04750	Inflammatory mediator regulation of TRP channels	0.810631	0.766828
NTRK1	NTRK1	neurotrophic tyrosine kinase, receptor, type 1	0	Ntrk1	High affinity nerve growth factor receptor	PATH:04722	Neurotrophin signaling pathway	0.553009	0.993391
NTRK1	NTRK1	neurotrophic tyrosine kinase, receptor, type 1	0	Ntrk1	High affinity nerve growth factor receptor	PATH:05216	Thyroid cancer	0.7617	0.728487
NTRK1	NTRK1	neurotrophic tyrosine kinase, receptor, type 1	0	Ntrk1	High affinity nerve growth factor receptor	PATH:04210	Apoptosis	0.41609	1.13041
NTRK1	NTRK1	neurotrophic tyrosine kinase, receptor, type 1	0	Ntrk1	High affinity nerve growth factor receptor	PATH:04144	Endocytosis	0.569744	0.979333
CDKN1A	CDKN1A	CDKN1A	3e-63	Cdkn1a	Cyclin-dependent kinase inhibitor 1	PATH:05200	Pathways in cancer	0.517885	1.00518
CDKN1A	CDKN1A	CDKN1A	3e-63	Cdkn1a	Cyclin-dependent kinase inhibitor 1	PATH:05161	Hepatitis B	0.874134	0.723662
CDKN1A	CDKN1A	CDKN1A	3e-63	Cdkn1a	Cyclin-dependent kinase inhibitor 1	PATH:05220	Chronic myeloid leukemia	0.900495	0.590665
CDKN1A	CDKN1A	CDKN1A	3e-63	Cdkn1a	Cyclin-dependent kinase inhibitor 1	PATH:05202	Transcriptional misregulation in cancer	0.0104947	1.69041
CDKN1A	CDKN1A	CDKN1A	3e-63	Cdkn1a	Cyclin-dependent kinase inhibitor 1	PATH:05160	Hepatitis C	0.864902	0.72313
CDKN1A	CDKN1A	CDKN1A	3e-63	Cdkn1a	Cyclin-dependent kinase inhibitor 1	PATH:04066	HIF-1 signaling pathway	0.0723092	1.56104
CDKN1A	CDKN1A	CDKN1A	3e-63	Cdkn1a	Cyclin-dependent kinase inhibitor 1	PATH:04110	Cell cycle	0.99991	0.161886
CDKN1A	CDKN1A	CDKN1A	3e-63	Cdkn1a	Cyclin-dependent kinase inhibitor 1	PATH:05166	HTLV-I infection	0.104593	1.2999
CDKN1A	CDKN1A	CDKN1A	3e-63	Cdkn1a	Cyclin-dependent kinase inhibitor 1	PATH:04068	FoxO signaling pathway	0.89898	0.672449
CDKN1A	CDKN1A	CDKN1A	3e-63	Cdkn1a	Cyclin-dependent kinase inhibitor 1	PATH:05169	Epstein-Barr virus infection	0.138125	1.30475
CDKN1A	CDKN1A	CDKN1A	3e-63	Cdkn1a	Cyclin-dependent kinase inhibitor 1	PATH:04921	Oxytocin signaling pathway	0.823265	0.780521
CDKN1A	CDKN1A	CDKN1A	3e-63	Cdkn1a	Cyclin-dependent kinase inhibitor 1	PATH:04151	PI3K-Akt signaling pathway	0.725034	0.902825
CDKN1A	CDKN1A	CDKN1A	3e-63	Cdkn1a	Cyclin-dependent kinase inhibitor 1	PATH:04012	ErbB signaling pathway	0.660399	0.899895
CDKN1A	CDKN1A	CDKN1A	3e-63	Cdkn1a	Cyclin-dependent kinase inhibitor 1	PATH:04115	p53 signaling pathway	0.97704	0.399779
CDKN1A	CDKN1A	CDKN1A	3e-63	Cdkn1a	Cyclin-dependent kinase inhibitor 1	PATH:05219	Bladder cancer	0.695468	0.840562
CDKN1A	CDKN1A	CDKN1A	3e-63	Cdkn1a	Cyclin-dependent kinase inhibitor 1	PATH:05218	Melanoma	0.554199	1.00867
CDKN1A	CDKN1A	CDKN1A	3e-63	Cdkn1a	Cyclin-dependent kinase inhibitor 1	PATH:05203	Viral carcinogenesis	0.0180975	1.5541
CDKN1A	CDKN1A	CDKN1A	3e-63	Cdkn1a	Cyclin-dependent kinase inhibitor 1	PATH:05215	Prostate cancer	0.671472	0.889431
CDKN1A	CDKN1A	CDKN1A	3e-63	Cdkn1a	Cyclin-dependent kinase inhibitor 1	PATH:05206	MicroRNAs in cancer	0.690992	0.893427
CDKN1A	CDKN1A	CDKN1A	3e-63	Cdkn1a	Cyclin-dependent kinase inhibitor 1	PATH:05214	Glioma	0.644964	0.910608
CDKN1A	CDKN1A	CDKN1A	3e-63	Cdkn1a	Cyclin-dependent kinase inhibitor 1	PATH:05205	Proteoglycans in cancer	0.839488	0.800707
LOC101122496	LOC101122496	multidrug resistance-associated protein 1-like	0	Abcc1	ATP-binding cassette, sub-family C (CFTR/MRP), member 1	PATH:04977	Vitamin digestion and absorption	0.711851	0.80943
LOC101122496	LOC101122496	multidrug resistance-associated protein 1-like	0	Abcc1	ATP-binding cassette, sub-family C (CFTR/MRP), member 1	PATH:05206	MicroRNAs in cancer	0.690992	0.893427
LOC101122496	LOC101122496	multidrug resistance-associated protein 1-like	0	Abcc1	ATP-binding cassette, sub-family C (CFTR/MRP), member 1	PATH:02010	ABC transporters	0.917408	0.52874
LOC101123118	LOC101123118	ADP-ribosylation factor 1-like	8e-54	Arf1	ADP-ribosylation factor 1	PATH:05134	Legionellosis	0.355361	1.19934
LOC101123118	LOC101123118	ADP-ribosylation factor 1-like	8e-54	Arf1	ADP-ribosylation factor 1	PATH:05110	Vibrio cholerae infection	0.0731619	1.79136
MSR1	MSR1	macrophage scavenger receptor 1	6e-171	Msr1	Macrophage scavenger receptor types I and II	PATH:04145	Phagosome	1.28857e-06	2.57113
RPL29	RPL29	ribosomal protein L29	3e-53	Gm4889	Protein Gm4889	PATH:03010	Ribosome	1.02306e-15	3.42636
SAT1	SAT1	spermidine/spermine N1-acetyltransferase 1	1e-94	Sat1	MCG11896, isoform CRA_a	PATH:00330	Arginine and proline metabolism	0.684087	0.867246
SAT1	SAT1	spermidine/spermine N1-acetyltransferase 1	1e-94	Sat1	MCG11896, isoform CRA_a	PATH:01100	Metabolic pathways	0.586798	0.981335
ADORA3	ADORA3	Adenosine receptor A3	2e-132	Adora3	Adenosine receptor A3	PATH:04022	cGMP-PKG signaling pathway	0.957237	0.599669
ADORA3	ADORA3	Adenosine receptor A3	2e-132	Adora3	Adenosine receptor A3	PATH:04080	Neuroactive ligand-receptor interaction	0.962152	0.668216
PSMB10	PSMB10	proteasome (prosome, macropain) subunit, beta type, 10	2e-136	Psmb10	Proteasome subunit beta type-10	PATH:03050	Proteasome	0.907004	0.496695
LOC101110941	LOC101110941	60S ribosomal protein L21-like	5e-62	LOC100505283	60S ribosomal protein L21-like	PATH:03010	Ribosome	1.02306e-15	3.42636
NLRC4	NLRC4	NLR family, CARD domain containing 4	0	Nlrc4	NLR family CARD domain-containing protein 4	PATH:04621	NOD-like receptor signaling pathway	0.0626043	1.85208
NLRC4	NLRC4	NLR family, CARD domain containing 4	0	Nlrc4	NLR family CARD domain-containing protein 4	PATH:05134	Legionellosis	0.355361	1.19934
NLRC4	NLRC4	NLR family, CARD domain containing 4	0	Nlrc4	NLR family CARD domain-containing protein 4	PATH:05132	Salmonella infection	0.015151	1.91509
LOC101114063	LOC101114063	nucleolin-like	1e-49	Ncl	Nucleolin	PATH:05130	Pathogenic Escherichia coli infection	0.167241	1.56104
SH2D1B	SH2D1B	SH2 domain containing 1B	9e-48	Sh2d1b1	Uncharacterized protein	PATH:04650	Natural killer cell mediated cytotoxicity	0.000529277	2.15468
MTHFD1L	MTHFD1L	methylenetetrahydrofolate dehydrogenase (NADP+ dependent) 1-like	0	Mthfd1l	Monofunctional C1-tetrahydrofolate synthase, mitochondrial	PATH:00630	Glyoxylate and dicarboxylate metabolism	0.571862	1.02443
MTHFD1L	MTHFD1L	methylenetetrahydrofolate dehydrogenase (NADP+ dependent) 1-like	0	Mthfd1l	Monofunctional C1-tetrahydrofolate synthase, mitochondrial	PATH:00670	One carbon pool by folate	0.84104	0.546365
MTHFD1L	MTHFD1L	methylenetetrahydrofolate dehydrogenase (NADP+ dependent) 1-like	0	Mthfd1l	Monofunctional C1-tetrahydrofolate synthase, mitochondrial	PATH:01100	Metabolic pathways	0.586798	0.981335
DNAJC6	DNAJC6	DnaJ (Hsp40) homolog, subfamily C, member 6	0	Dnajc6	Putative tyrosine-protein phosphatase auxilin	PATH:04144	Endocytosis	0.569744	0.979333
COX2	COX2	Cytochrome c oxidase subunit 2	9e-121	COX2	Cytochrome c oxidase subunit 2	PATH:00190	Oxidative phosphorylation	1.28819e-09	3.16136
COX2	COX2	Cytochrome c oxidase subunit 2	9e-121	COX2	Cytochrome c oxidase subunit 2	PATH:04260	Cardiac muscle contraction	0.000690719	2.48348
COX2	COX2	Cytochrome c oxidase subunit 2	9e-121	COX2	Cytochrome c oxidase subunit 2	PATH:05016	Huntington's disease	6.62548e-07	2.43404
COX2	COX2	Cytochrome c oxidase subunit 2	9e-121	COX2	Cytochrome c oxidase subunit 2	PATH:05012	Parkinson's disease	4.98527e-07	2.651
COX2	COX2	Cytochrome c oxidase subunit 2	9e-121	COX2	Cytochrome c oxidase subunit 2	PATH:04932	Non-alcoholic fatty liver disease (NAFLD)	1.30452e-07	2.70113
COX2	COX2	Cytochrome c oxidase subunit 2	9e-121	COX2	Cytochrome c oxidase subunit 2	PATH:05010	Alzheimer's disease	1.06891e-06	2.46565
COX2	COX2	Cytochrome c oxidase subunit 2	9e-121	COX2	Cytochrome c oxidase subunit 2	PATH:01100	Metabolic pathways	0.586798	0.981335
ATP6V0B	ATP6V0B	ATPase, H+ transporting, lysosomal 21kDa, V0 subunit b	1e-110	Atp6v0b	V-type proton ATPase 21 kDa proteolipid subunit	PATH:00190	Oxidative phosphorylation	1.28819e-09	3.16136
ATP6V0B	ATP6V0B	ATPase, H+ transporting, lysosomal 21kDa, V0 subunit b	1e-110	Atp6v0b	V-type proton ATPase 21 kDa proteolipid subunit	PATH:05152	Tuberculosis	2.28816e-05	2.23006
ATP6V0B	ATP6V0B	ATPase, H+ transporting, lysosomal 21kDa, V0 subunit b	1e-110	Atp6v0b	V-type proton ATPase 21 kDa proteolipid subunit	PATH:05120	Epithelial cell signaling in Helicobacter pylori infection	0.228394	1.38515
ATP6V0B	ATP6V0B	ATPase, H+ transporting, lysosomal 21kDa, V0 subunit b	1e-110	Atp6v0b	V-type proton ATPase 21 kDa proteolipid subunit	PATH:04142	Lysosome	0.000110897	2.40917
ATP6V0B	ATP6V0B	ATPase, H+ transporting, lysosomal 21kDa, V0 subunit b	1e-110	Atp6v0b	V-type proton ATPase 21 kDa proteolipid subunit	PATH:05323	Rheumatoid arthritis	0.000284989	2.48839
ATP6V0B	ATP6V0B	ATPase, H+ transporting, lysosomal 21kDa, V0 subunit b	1e-110	Atp6v0b	V-type proton ATPase 21 kDa proteolipid subunit	PATH:04721	Synaptic vesicle cycle	0.595282	0.964174
ATP6V0B	ATP6V0B	ATPase, H+ transporting, lysosomal 21kDa, V0 subunit b	1e-110	Atp6v0b	V-type proton ATPase 21 kDa proteolipid subunit	PATH:04145	Phagosome	1.28857e-06	2.57113
ATP6V0B	ATP6V0B	ATPase, H+ transporting, lysosomal 21kDa, V0 subunit b	1e-110	Atp6v0b	V-type proton ATPase 21 kDa proteolipid subunit	PATH:05110	Vibrio cholerae infection	0.0731619	1.79136
ATP6V0B	ATP6V0B	ATPase, H+ transporting, lysosomal 21kDa, V0 subunit b	1e-110	Atp6v0b	V-type proton ATPase 21 kDa proteolipid subunit	PATH:01100	Metabolic pathways	0.586798	0.981335
NCF2	NCF2	neutrophil cytosolic factor 2	0	Ncf2	Neutrophil cytosol factor 2	PATH:05140	Leishmaniasis	0.000159355	2.83826
NCF2	NCF2	neutrophil cytosolic factor 2	0	Ncf2	Neutrophil cytosol factor 2	PATH:04380	Osteoclast differentiation	3.20857e-05	2.52168
NCF2	NCF2	neutrophil cytosolic factor 2	0	Ncf2	Neutrophil cytosol factor 2	PATH:04145	Phagosome	1.28857e-06	2.57113
NCF2	NCF2	neutrophil cytosolic factor 2	0	Ncf2	Neutrophil cytosol factor 2	PATH:04670	Leukocyte transendothelial migration	0.0201371	1.74837
CSF2RB	CSF2RB	colony stimulating factor 2 receptor, beta, low-affinity (granulocyte-macrophage)	0	Csf2rb	Cytokine receptor common subunit beta	PATH:04630	Jak-STAT signaling pathway	0.612419	0.9502
CSF2RB	CSF2RB	colony stimulating factor 2 receptor, beta, low-affinity (granulocyte-macrophage)	0	Csf2rb	Cytokine receptor common subunit beta	PATH:04060	Cytokine-cytokine receptor interaction	0.00415077	1.65823
CSF2RB	CSF2RB	colony stimulating factor 2 receptor, beta, low-affinity (granulocyte-macrophage)	0	Csf2rb	Cytokine receptor common subunit beta	PATH:04210	Apoptosis	0.41609	1.13041
F5	F5	coagulation factor V (proaccelerin, labile factor)	0	F5	Coagulation factor V	PATH:04610	Complement and coagulation cascades	0.0554422	1.73238
CLEC7A	CLEC7A	C-type lectin domain family 7, member A	5e-71	Clec7a	C-type lectin domain family 7 member A	PATH:05152	Tuberculosis	2.28816e-05	2.23006
CLEC7A	CLEC7A	C-type lectin domain family 7, member A	5e-71	Clec7a	C-type lectin domain family 7 member A	PATH:04145	Phagosome	1.28857e-06	2.57113
GNA15	GNA15	guanine nucleotide binding protein (G protein), alpha 15 (Gq class)	0	Gna15	Guanine nucleotide-binding protein subunit alpha-15	PATH:04020	Calcium signaling pathway	0.793295	0.822485
GNA15	GNA15	guanine nucleotide binding protein (G protein), alpha 15 (Gq class)	0	Gna15	Guanine nucleotide-binding protein subunit alpha-15	PATH:05142	Chagas disease (American trypanosomiasis)	0.0769839	1.52266
GNA15	GNA15	guanine nucleotide binding protein (G protein), alpha 15 (Gq class)	0	Gna15	Guanine nucleotide-binding protein subunit alpha-15	PATH:05146	Amoebiasis	0.0565275	1.57353
NCKAP1L	NCKAP1L	NCK-associated protein 1-like	0	Nckap1l	Putative uncharacterized protein	PATH:04810	Regulation of actin cytoskeleton	0.0882705	1.35382
SGSH	SGSH	N-sulfoglucosamine sulfohydrolase	0	Sgsh	N-sulfoglucosamine sulfohydrolase (Sulfamidase)	PATH:04142	Lysosome	0.000110897	2.40917
SGSH	SGSH	N-sulfoglucosamine sulfohydrolase	0	Sgsh	N-sulfoglucosamine sulfohydrolase (Sulfamidase)	PATH:00531	Glycosaminoglycan degradation	0.609583	0.993391
SGSH	SGSH	N-sulfoglucosamine sulfohydrolase	0	Sgsh	N-sulfoglucosamine sulfohydrolase (Sulfamidase)	PATH:01100	Metabolic pathways	0.586798	0.981335
ASGR1	ASGR1	asialoglycoprotein receptor 1	6e-117	Asgr1	Asialoglycoprotein receptor 1	PATH:04918	Thyroid hormone synthesis	0.357411	1.21414
HAAO	HAAO	3-hydroxyanthranilate 3,4-dioxygenase	5e-141	Haao	3-hydroxyanthranilate 3,4-dioxygenase	PATH:00380	Tryptophan metabolism	0.629031	0.929983
HAAO	HAAO	3-hydroxyanthranilate 3,4-dioxygenase	5e-141	Haao	3-hydroxyanthranilate 3,4-dioxygenase	PATH:01100	Metabolic pathways	0.586798	0.981335
RUNX2	RUNX2	runt-related transcription factor 2	0	Runx2	Runt-related transcription factor 2	PATH:05202	Transcriptional misregulation in cancer	0.0104947	1.69041
NUPR1	NUPR1	nuclear protein, transcriptional regulator, 1	5e-25	Nupr1	Nuclear protein 1	PATH:05202	Transcriptional misregulation in cancer	0.0104947	1.69041
LOC101109129	LOC101109129	histone H4-like	2e-52	Hist1h4h	Histone H4	PATH:05322	Systemic lupus erythematosus	6.31995e-11	3.53983
LOC101109129	LOC101109129	histone H4-like	2e-52	Hist1h4h	Histone H4	PATH:05203	Viral carcinogenesis	0.0180975	1.5541
LOC101109129	LOC101109129	histone H4-like	2e-52	Hist1h4h	Histone H4	PATH:05034	Alcoholism	0.000670293	1.98132
CD79A	CD79A	CD79a molecule, immunoglobulin-associated alpha	3e-85	Cd79a	B-cell antigen receptor complex-associated protein alpha chain	PATH:04662	B cell receptor signaling pathway	0.001915	2.44426
CD79A	CD79A	CD79a molecule, immunoglobulin-associated alpha	3e-85	Cd79a	B-cell antigen receptor complex-associated protein alpha chain	PATH:05340	Primary immunodeficiency	0.0325465	2.36266
LOC101107948	LOC101107948	histone H4-like	2e-52	Hist1h4h	Histone H4	PATH:05322	Systemic lupus erythematosus	6.31995e-11	3.53983
LOC101107948	LOC101107948	histone H4-like	2e-52	Hist1h4h	Histone H4	PATH:05203	Viral carcinogenesis	0.0180975	1.5541
LOC101107948	LOC101107948	histone H4-like	2e-52	Hist1h4h	Histone H4	PATH:05034	Alcoholism	0.000670293	1.98132
LOC101109111	LOC101109111	dihydrodiol dehydrogenase 3-like	1e-140	Akr1c6	Estradiol 17 beta-dehydrogenase 5	PATH:00140	Steroid hormone biosynthesis	0.715925	0.840562
LOC101109111	LOC101109111	dihydrodiol dehydrogenase 3-like	1e-140	Akr1c6	Estradiol 17 beta-dehydrogenase 5	PATH:00051	Fructose and mannose metabolism	0.143851	1.6998
LOC101109111	LOC101109111	dihydrodiol dehydrogenase 3-like	1e-140	Akr1c6	Estradiol 17 beta-dehydrogenase 5	PATH:00980	Metabolism of xenobiotics by cytochrome P450	0.467507	1.0713
LOC101109111	LOC101109111	dihydrodiol dehydrogenase 3-like	1e-140	Akr1c6	Estradiol 17 beta-dehydrogenase 5	PATH:00650	Butanoate metabolism	0.377164	1.27062
LOC101109111	LOC101109111	dihydrodiol dehydrogenase 3-like	1e-140	Akr1c6	Estradiol 17 beta-dehydrogenase 5	PATH:00591	Linoleic acid metabolism	0.331243	1.27485
LOC101109111	LOC101109111	dihydrodiol dehydrogenase 3-like	1e-140	Akr1c6	Estradiol 17 beta-dehydrogenase 5	PATH:01100	Metabolic pathways	0.586798	0.981335
A4GALT	A4GALT	alpha 1,4-galactosyltransferase	5e-154	A4galt	Alpha-1,4-galactosyltransferase	PATH:00603	Glycosphingolipid biosynthesis - globo series	0.423777	1.45697
A4GALT	A4GALT	alpha 1,4-galactosyltransferase	5e-154	A4galt	Alpha-1,4-galactosyltransferase	PATH:01100	Metabolic pathways	0.586798	0.981335
LOC101109919	LOC101109919	histone H4-like	2e-52	Hist1h4h	Histone H4	PATH:05322	Systemic lupus erythematosus	6.31995e-11	3.53983
LOC101109919	LOC101109919	histone H4-like	2e-52	Hist1h4h	Histone H4	PATH:05203	Viral carcinogenesis	0.0180975	1.5541
LOC101109919	LOC101109919	histone H4-like	2e-52	Hist1h4h	Histone H4	PATH:05034	Alcoholism	0.000670293	1.98132
RPS29	RPS29	ribosomal protein S29	7e-28	Rps29	40S ribosomal protein S29	PATH:03010	Ribosome	1.02306e-15	3.42636
RPS19	RPS19	ribosomal protein S19	8e-81	Rps19	40S ribosomal protein S19	PATH:03010	Ribosome	1.02306e-15	3.42636
LOC101120961	LOC101120961	histone H4-like	2e-52	Hist1h4h	Histone H4	PATH:05322	Systemic lupus erythematosus	6.31995e-11	3.53983
LOC101120961	LOC101120961	histone H4-like	2e-52	Hist1h4h	Histone H4	PATH:05203	Viral carcinogenesis	0.0180975	1.5541
LOC101120961	LOC101120961	histone H4-like	2e-52	Hist1h4h	Histone H4	PATH:05034	Alcoholism	0.000670293	1.98132
SPN	SPN	sialophorin	1e-49	Spn	Leukosialin	PATH:04514	Cell adhesion molecules (CAMs)	0.00076778	2.09565
SPN	SPN	sialophorin	1e-49	Spn	Leukosialin	PATH:05169	Epstein-Barr virus infection	0.138125	1.30475
MAP2K7	MAP2K7	MAP2K7	0	Map2k7	Dual specificity mitogen-activated protein kinase kinase 7	PATH:04620	Toll-like receptor signaling pathway	0.0076527	1.9513
MAP2K7	MAP2K7	MAP2K7	0	Map2k7	Dual specificity mitogen-activated protein kinase kinase 7	PATH:04010	MAPK signaling pathway	0.817758	0.831425
MAP2K7	MAP2K7	MAP2K7	0	Map2k7	Dual specificity mitogen-activated protein kinase kinase 7	PATH:04660	T cell receptor signaling pathway	0.28807	1.23705
MAP2K7	MAP2K7	MAP2K7	0	Map2k7	Dual specificity mitogen-activated protein kinase kinase 7	PATH:04012	ErbB signaling pathway	0.660399	0.899895
MAP2K7	MAP2K7	MAP2K7	0	Map2k7	Dual specificity mitogen-activated protein kinase kinase 7	PATH:04380	Osteoclast differentiation	3.20857e-05	2.52168
MAP2K7	MAP2K7	MAP2K7	0	Map2k7	Dual specificity mitogen-activated protein kinase kinase 7	PATH:04664	Fc epsilon RI signaling pathway	0.0960465	1.59912
MAP2K7	MAP2K7	MAP2K7	0	Map2k7	Dual specificity mitogen-activated protein kinase kinase 7	PATH:04141	Protein processing in endoplasmic reticulum	0.998071	0.37465
MAP2K7	MAP2K7	MAP2K7	0	Map2k7	Dual specificity mitogen-activated protein kinase kinase 7	PATH:05169	Epstein-Barr virus infection	0.138125	1.30475
MAP2K7	MAP2K7	MAP2K7	0	Map2k7	Dual specificity mitogen-activated protein kinase kinase 7	PATH:04912	GnRH signaling pathway	0.644644	0.919119
MAP2K7	MAP2K7	MAP2K7	0	Map2k7	Dual specificity mitogen-activated protein kinase kinase 7	PATH:04722	Neurotrophin signaling pathway	0.553009	0.993391
MAP2K7	MAP2K7	MAP2K7	0	Map2k7	Dual specificity mitogen-activated protein kinase kinase 7	PATH:04668	TNF signaling pathway	0.131862	1.4253
MAP2K7	MAP2K7	MAP2K7	0	Map2k7	Dual specificity mitogen-activated protein kinase kinase 7	PATH:05164	Influenza A	0.0489297	1.48469
ELOVL5	ELOVL5	ELOVL fatty acid elongase 5	5e-157	Elovl5	Elongation of very long chain fatty acids protein 5	PATH:00062	Fatty acid elongation	0.887953	0.455304
ELOVL5	ELOVL5	ELOVL fatty acid elongase 5	5e-157	Elovl5	Elongation of very long chain fatty acids protein 5	PATH:01212	Fatty acid metabolism	0.811969	0.682956
ELOVL5	ELOVL5	ELOVL fatty acid elongase 5	5e-157	Elovl5	Elongation of very long chain fatty acids protein 5	PATH:01040	Biosynthesis of unsaturated fatty acids	0.887953	0.455304
XDH	XDH	Xanthine dehydrogenase	0	Xdh	Xanthine dehydrogenase/oxidase	PATH:00983	Drug metabolism - other enzymes	0.659264	0.892024
XDH	XDH	Xanthine dehydrogenase	0	Xdh	Xanthine dehydrogenase/oxidase	PATH:00232	Caffeine metabolism	0.504011	1.56104
XDH	XDH	Xanthine dehydrogenase	0	Xdh	Xanthine dehydrogenase/oxidase	PATH:04146	Peroxisome	0.367455	1.18489
XDH	XDH	Xanthine dehydrogenase	0	Xdh	Xanthine dehydrogenase/oxidase	PATH:00230	Purine metabolism	0.946705	0.631636
XDH	XDH	Xanthine dehydrogenase	0	Xdh	Xanthine dehydrogenase/oxidase	PATH:01100	Metabolic pathways	0.586798	0.981335
KNG1	KNG1	kininogen 1	0	Kng1	Kininogen-1	PATH:04610	Complement and coagulation cascades	0.0554422	1.73238
CD68	CD68	CD68 molecule	1e-100	Cd68	Macrosialin	PATH:04142	Lysosome	0.000110897	2.40917
CXCL13	CXCL13	chemokine (C-X-C motif) ligand 13	1e-19	Cxcl13	C-X-C motif chemokine 13	PATH:04060	Cytokine-cytokine receptor interaction	0.00415077	1.65823
CXCL13	CXCL13	chemokine (C-X-C motif) ligand 13	1e-19	Cxcl13	C-X-C motif chemokine 13	PATH:04062	Chemokine signaling pathway	2.84515e-05	2.25672
RASGRP4	RASGRP4	RAS guanyl releasing protein 4	0	Rasgrp4	RAS guanyl-releasing protein 4	PATH:04010	MAPK signaling pathway	0.817758	0.831425
RASGRP4	RASGRP4	RAS guanyl releasing protein 4	0	Rasgrp4	RAS guanyl-releasing protein 4	PATH:04014	Ras signaling pathway	0.757294	0.862682
GCG	GCG	Glucagon	2e-90	Gcg	Glucagon	PATH:04911	Insulin secretion	0.80098	0.753607
IL13RA2	IL13RA2	interleukin 13 receptor, alpha 2	3e-122	Il13ra2	Interleukin-13 receptor subunit alpha-2	PATH:04630	Jak-STAT signaling pathway	0.612419	0.9502
TP53INP1	TP53INP1	tumor protein p53 inducible nuclear protein 1	7e-114	Trp53inp1	Transformation related protein 53 inducible nuclear protein 1	PATH:05166	HTLV-I infection	0.104593	1.2999
LOC101104280	LOC101104280	histone H3.1-like	3e-53	Hist1h3i	histone cluster 1, H3i	PATH:05202	Transcriptional misregulation in cancer	0.0104947	1.69041
LOC101104280	LOC101104280	histone H3.1-like	3e-53	Hist1h3i	histone cluster 1, H3i	PATH:05322	Systemic lupus erythematosus	6.31995e-11	3.53983
LOC101104280	LOC101104280	histone H3.1-like	3e-53	Hist1h3i	histone cluster 1, H3i	PATH:05034	Alcoholism	0.000670293	1.98132
ABCB11	ABCB11	ATP-binding cassette, sub-family B (MDR/TAP), member 11	0	Abcb11	Bile salt export pump	PATH:04976	Bile secretion	0.86477	0.682956
ABCB11	ABCB11	ATP-binding cassette, sub-family B (MDR/TAP), member 11	0	Abcb11	Bile salt export pump	PATH:02010	ABC transporters	0.917408	0.52874
MT1A	MT1A	Metallothionein-1A	2e-11	Mt1	Metallothionein-1	PATH:04978	Mineral absorption	0.000237844	3.17885
PLTP	PLTP	phospholipid transfer protein	0	Pltp	Phospholipid transfer protein	PATH:03320	PPAR signaling pathway	0.213588	1.3832
FCER1G	FCER1G	Fc fragment of IgE, high affinity I, receptor for; gamma polypeptide	1e-36	Fcer1g	High affinity immunoglobulin epsilon receptor subunit gamma	PATH:04611	Platelet activation	0.0198101	1.72536
FCER1G	FCER1G	Fc fragment of IgE, high affinity I, receptor for; gamma polypeptide	1e-36	Fcer1g	High affinity immunoglobulin epsilon receptor subunit gamma	PATH:05152	Tuberculosis	2.28816e-05	2.23006
FCER1G	FCER1G	Fc fragment of IgE, high affinity I, receptor for; gamma polypeptide	1e-36	Fcer1g	High affinity immunoglobulin epsilon receptor subunit gamma	PATH:05310	Asthma	0.000943106	3.90261
FCER1G	FCER1G	Fc fragment of IgE, high affinity I, receptor for; gamma polypeptide	1e-36	Fcer1g	High affinity immunoglobulin epsilon receptor subunit gamma	PATH:04650	Natural killer cell mediated cytotoxicity	0.000529277	2.15468
FCER1G	FCER1G	Fc fragment of IgE, high affinity I, receptor for; gamma polypeptide	1e-36	Fcer1g	High affinity immunoglobulin epsilon receptor subunit gamma	PATH:04664	Fc epsilon RI signaling pathway	0.0960465	1.59912
PTGES	PTGES	prostaglandin E synthase	1e-59	Ptges	Prostaglandin E synthase	PATH:00590	Arachidonic acid metabolism	0.41609	1.13041
PTGES	PTGES	prostaglandin E synthase	1e-59	Ptges	Prostaglandin E synthase	PATH:01100	Metabolic pathways	0.586798	0.981335
FTL	FTL	Ferritin light chain	2e-86	LOC100862446	ferritin light chain 1-like	PATH:00860	Porphyrin and chlorophyll metabolism	0.00560488	2.73182
FTL	FTL	Ferritin light chain	2e-86	LOC100862446	ferritin light chain 1-like	PATH:04978	Mineral absorption	0.000237844	3.17885
LOC101107098	LOC101107098	60S ribosomal protein L9-like	3e-108	Rpl9	60S ribosomal protein L9	PATH:03010	Ribosome	1.02306e-15	3.42636
NUDT2	NUDT2	nudix (nucleoside diphosphate linked moiety X)-type motif 2	3e-71	Nudt2	Bis(5'-nucleosyl)-tetraphosphatase [asymmetrical]	PATH:00230	Purine metabolism	0.946705	0.631636
NUDT2	NUDT2	nudix (nucleoside diphosphate linked moiety X)-type motif 2	3e-71	Nudt2	Bis(5'-nucleosyl)-tetraphosphatase [asymmetrical]	PATH:00240	Pyrimidine metabolism	0.456118	1.08191
UQCRH	UQCRH	Cytochrome b-c1 complex subunit 6	7e-38	Uqcrh	Cytochrome b-c1 complex subunit 6, mitochondrial	PATH:00190	Oxidative phosphorylation	1.28819e-09	3.16136
UQCRH	UQCRH	Cytochrome b-c1 complex subunit 6	7e-38	Uqcrh	Cytochrome b-c1 complex subunit 6, mitochondrial	PATH:04260	Cardiac muscle contraction	0.000690719	2.48348
UQCRH	UQCRH	Cytochrome b-c1 complex subunit 6	7e-38	Uqcrh	Cytochrome b-c1 complex subunit 6, mitochondrial	PATH:05016	Huntington's disease	6.62548e-07	2.43404
UQCRH	UQCRH	Cytochrome b-c1 complex subunit 6	7e-38	Uqcrh	Cytochrome b-c1 complex subunit 6, mitochondrial	PATH:05012	Parkinson's disease	4.98527e-07	2.651
UQCRH	UQCRH	Cytochrome b-c1 complex subunit 6	7e-38	Uqcrh	Cytochrome b-c1 complex subunit 6, mitochondrial	PATH:04932	Non-alcoholic fatty liver disease (NAFLD)	1.30452e-07	2.70113
UQCRH	UQCRH	Cytochrome b-c1 complex subunit 6	7e-38	Uqcrh	Cytochrome b-c1 complex subunit 6, mitochondrial	PATH:05010	Alzheimer's disease	1.06891e-06	2.46565
UQCRH	UQCRH	Cytochrome b-c1 complex subunit 6	7e-38	Uqcrh	Cytochrome b-c1 complex subunit 6, mitochondrial	PATH:01100	Metabolic pathways	0.586798	0.981335
LOC101102959	LOC101102959	deoxyuridine 5'-triphosphate nucleotidohydrolase, mitochondrial-like	1e-74	Dut	Dutp protein	PATH:01100	Metabolic pathways	0.586798	0.981335
LOC101102959	LOC101102959	deoxyuridine 5'-triphosphate nucleotidohydrolase, mitochondrial-like	1e-74	Dut	Dutp protein	PATH:00240	Pyrimidine metabolism	0.456118	1.08191
ATP6V1F	ATP6V1F	ATPase, H+ transporting, lysosomal 14kDa, V1 subunit F	6e-65	Atp6v1f	V-type proton ATPase subunit F	PATH:00190	Oxidative phosphorylation	1.28819e-09	3.16136
ATP6V1F	ATP6V1F	ATPase, H+ transporting, lysosomal 14kDa, V1 subunit F	6e-65	Atp6v1f	V-type proton ATPase subunit F	PATH:05120	Epithelial cell signaling in Helicobacter pylori infection	0.228394	1.38515
ATP6V1F	ATP6V1F	ATPase, H+ transporting, lysosomal 14kDa, V1 subunit F	6e-65	Atp6v1f	V-type proton ATPase subunit F	PATH:04966	Collecting duct acid secretion	0.444068	1.26084
ATP6V1F	ATP6V1F	ATPase, H+ transporting, lysosomal 14kDa, V1 subunit F	6e-65	Atp6v1f	V-type proton ATPase subunit F	PATH:05323	Rheumatoid arthritis	0.000284989	2.48839
ATP6V1F	ATP6V1F	ATPase, H+ transporting, lysosomal 14kDa, V1 subunit F	6e-65	Atp6v1f	V-type proton ATPase subunit F	PATH:04721	Synaptic vesicle cycle	0.595282	0.964174
ATP6V1F	ATP6V1F	ATPase, H+ transporting, lysosomal 14kDa, V1 subunit F	6e-65	Atp6v1f	V-type proton ATPase subunit F	PATH:04145	Phagosome	1.28857e-06	2.57113
ATP6V1F	ATP6V1F	ATPase, H+ transporting, lysosomal 14kDa, V1 subunit F	6e-65	Atp6v1f	V-type proton ATPase subunit F	PATH:05110	Vibrio cholerae infection	0.0731619	1.79136
ATP6V1F	ATP6V1F	ATPase, H+ transporting, lysosomal 14kDa, V1 subunit F	6e-65	Atp6v1f	V-type proton ATPase subunit F	PATH:01100	Metabolic pathways	0.586798	0.981335
NAPSA	NAPSA	napsin A aspartic peptidase	1e-173	Napsa	Napsin-A	PATH:04142	Lysosome	0.000110897	2.40917
UBE2C	UBE2C	ubiquitin-conjugating enzyme E2C	7e-102	Ube2c	Ubiquitin-conjugating enzyme E2C	PATH:04120	Ubiquitin mediated proteolysis	0.978839	0.513363
PDGFB	PDGFB	Platelet-derived growth factor subunit B	3e-119	Pdgfb	Platelet-derived growth factor subunit B	PATH:05200	Pathways in cancer	0.517885	1.00518
PDGFB	PDGFB	Platelet-derived growth factor subunit B	3e-119	Pdgfb	Platelet-derived growth factor subunit B	PATH:04060	Cytokine-cytokine receptor interaction	0.00415077	1.65823
PDGFB	PDGFB	Platelet-derived growth factor subunit B	3e-119	Pdgfb	Platelet-derived growth factor subunit B	PATH:05211	Renal cell carcinoma	0.511591	1.04782
PDGFB	PDGFB	Platelet-derived growth factor subunit B	3e-119	Pdgfb	Platelet-derived growth factor subunit B	PATH:05202	Transcriptional misregulation in cancer	0.0104947	1.69041
PDGFB	PDGFB	Platelet-derived growth factor subunit B	3e-119	Pdgfb	Platelet-derived growth factor subunit B	PATH:04810	Regulation of actin cytoskeleton	0.0882705	1.35382
PDGFB	PDGFB	Platelet-derived growth factor subunit B	3e-119	Pdgfb	Platelet-derived growth factor subunit B	PATH:04510	Focal adhesion	0.429103	1.06608
PDGFB	PDGFB	Platelet-derived growth factor subunit B	3e-119	Pdgfb	Platelet-derived growth factor subunit B	PATH:04015	Rap1 signaling pathway	0.491997	1.02604
PDGFB	PDGFB	Platelet-derived growth factor subunit B	3e-119	Pdgfb	Platelet-derived growth factor subunit B	PATH:05166	HTLV-I infection	0.104593	1.2999
PDGFB	PDGFB	Platelet-derived growth factor subunit B	3e-119	Pdgfb	Platelet-derived growth factor subunit B	PATH:04010	MAPK signaling pathway	0.817758	0.831425
PDGFB	PDGFB	Platelet-derived growth factor subunit B	3e-119	Pdgfb	Platelet-derived growth factor subunit B	PATH:04151	PI3K-Akt signaling pathway	0.725034	0.902825
PDGFB	PDGFB	Platelet-derived growth factor subunit B	3e-119	Pdgfb	Platelet-derived growth factor subunit B	PATH:04014	Ras signaling pathway	0.757294	0.862682
PDGFB	PDGFB	Platelet-derived growth factor subunit B	3e-119	Pdgfb	Platelet-derived growth factor subunit B	PATH:05218	Melanoma	0.554199	1.00867
PDGFB	PDGFB	Platelet-derived growth factor subunit B	3e-119	Pdgfb	Platelet-derived growth factor subunit B	PATH:04540	Gap junction	0.94627	0.514226
PDGFB	PDGFB	Platelet-derived growth factor subunit B	3e-119	Pdgfb	Platelet-derived growth factor subunit B	PATH:05215	Prostate cancer	0.671472	0.889431
PDGFB	PDGFB	Platelet-derived growth factor subunit B	3e-119	Pdgfb	Platelet-derived growth factor subunit B	PATH:05206	MicroRNAs in cancer	0.690992	0.893427
PDGFB	PDGFB	Platelet-derived growth factor subunit B	3e-119	Pdgfb	Platelet-derived growth factor subunit B	PATH:05214	Glioma	0.644964	0.910608
RPS15A	RPS15A	ribosomal protein S15a	9e-73	Rps15a	40S ribosomal protein S15a	PATH:03010	Ribosome	1.02306e-15	3.42636
SLC9A1	SLC9A1	Putative sodium hydrogen exchanger 1	0	Slc9a1	Sodium/hydrogen exchanger 1	PATH:04261	Adrenergic signaling in cardiomyocytes	0.928409	0.647011
SLC9A1	SLC9A1	Putative sodium hydrogen exchanger 1	0	Slc9a1	Sodium/hydrogen exchanger 1	PATH:04260	Cardiac muscle contraction	0.000690719	2.48348
SLC9A1	SLC9A1	Putative sodium hydrogen exchanger 1	0	Slc9a1	Sodium/hydrogen exchanger 1	PATH:04810	Regulation of actin cytoskeleton	0.0882705	1.35382
SLC9A1	SLC9A1	Putative sodium hydrogen exchanger 1	0	Slc9a1	Sodium/hydrogen exchanger 1	PATH:04970	Salivary secretion	0.80907	0.745043
SLC9A1	SLC9A1	Putative sodium hydrogen exchanger 1	0	Slc9a1	Sodium/hydrogen exchanger 1	PATH:04971	Gastric acid secretion	0.383343	1.18133
SLC9A1	SLC9A1	Putative sodium hydrogen exchanger 1	0	Slc9a1	Sodium/hydrogen exchanger 1	PATH:04919	Thyroid hormone signaling pathway	0.849072	0.728487
SLC9A1	SLC9A1	Putative sodium hydrogen exchanger 1	0	Slc9a1	Sodium/hydrogen exchanger 1	PATH:04972	Pancreatic secretion	0.729169	0.847808
SLC9A1	SLC9A1	Putative sodium hydrogen exchanger 1	0	Slc9a1	Sodium/hydrogen exchanger 1	PATH:04976	Bile secretion	0.86477	0.682956
SLC9A1	SLC9A1	Putative sodium hydrogen exchanger 1	0	Slc9a1	Sodium/hydrogen exchanger 1	PATH:05205	Proteoglycans in cancer	0.839488	0.800707
LOC101112330	LOC101112330	high mobility group protein B1-like	8e-93	LOC637733	high mobility group protein B1-like	PATH:03410	Base excision repair	0.839249	0.607072
C1QC	C1QC	complement component 1, q subcomponent, C chain	8e-89	C1qc	Complement C1q subcomponent subunit C	PATH:05142	Chagas disease (American trypanosomiasis)	0.0769839	1.52266
C1QC	C1QC	complement component 1, q subcomponent, C chain	8e-89	C1qc	Complement C1q subcomponent subunit C	PATH:05133	Pertussis	0.00716025	2.15848
C1QC	C1QC	complement component 1, q subcomponent, C chain	8e-89	C1qc	Complement C1q subcomponent subunit C	PATH:04610	Complement and coagulation cascades	0.0554422	1.73238
C1QC	C1QC	complement component 1, q subcomponent, C chain	8e-89	C1qc	Complement C1q subcomponent subunit C	PATH:05020	Prion diseases	0.0409341	2.2415
C1QC	C1QC	complement component 1, q subcomponent, C chain	8e-89	C1qc	Complement C1q subcomponent subunit C	PATH:05322	Systemic lupus erythematosus	6.31995e-11	3.53983
C1QC	C1QC	complement component 1, q subcomponent, C chain	8e-89	C1qc	Complement C1q subcomponent subunit C	PATH:05150	Staphylococcus aureus infection	1.29766e-07	4.22992
LOC780442	LOC780442	Succinate dehydrogenase [ubiquinone] cytochrome b small subunit, mitochondrial	3e-69	Sdhd	Succinate dehydrogenase [ubiquinone] cytochrome b small subunit, mitochondrial	PATH:00190	Oxidative phosphorylation	1.28819e-09	3.16136
LOC780442	LOC780442	Succinate dehydrogenase [ubiquinone] cytochrome b small subunit, mitochondrial	3e-69	Sdhd	Succinate dehydrogenase [ubiquinone] cytochrome b small subunit, mitochondrial	PATH:01200	Carbon metabolism	0.964334	0.505894
LOC780442	LOC780442	Succinate dehydrogenase [ubiquinone] cytochrome b small subunit, mitochondrial	3e-69	Sdhd	Succinate dehydrogenase [ubiquinone] cytochrome b small subunit, mitochondrial	PATH:05016	Huntington's disease	6.62548e-07	2.43404
LOC780442	LOC780442	Succinate dehydrogenase [ubiquinone] cytochrome b small subunit, mitochondrial	3e-69	Sdhd	Succinate dehydrogenase [ubiquinone] cytochrome b small subunit, mitochondrial	PATH:05012	Parkinson's disease	4.98527e-07	2.651
LOC780442	LOC780442	Succinate dehydrogenase [ubiquinone] cytochrome b small subunit, mitochondrial	3e-69	Sdhd	Succinate dehydrogenase [ubiquinone] cytochrome b small subunit, mitochondrial	PATH:04932	Non-alcoholic fatty liver disease (NAFLD)	1.30452e-07	2.70113
LOC780442	LOC780442	Succinate dehydrogenase [ubiquinone] cytochrome b small subunit, mitochondrial	3e-69	Sdhd	Succinate dehydrogenase [ubiquinone] cytochrome b small subunit, mitochondrial	PATH:00020	Citrate cycle (TCA cycle)	0.939217	0.352494
LOC780442	LOC780442	Succinate dehydrogenase [ubiquinone] cytochrome b small subunit, mitochondrial	3e-69	Sdhd	Succinate dehydrogenase [ubiquinone] cytochrome b small subunit, mitochondrial	PATH:05010	Alzheimer's disease	1.06891e-06	2.46565
LOC780442	LOC780442	Succinate dehydrogenase [ubiquinone] cytochrome b small subunit, mitochondrial	3e-69	Sdhd	Succinate dehydrogenase [ubiquinone] cytochrome b small subunit, mitochondrial	PATH:01100	Metabolic pathways	0.586798	0.981335
EGR1	EGR1	Early growth response factor 1	0	Egr1	Early growth response protein 1	PATH:05166	HTLV-I infection	0.104593	1.2999
EGR1	EGR1	Early growth response factor 1	0	Egr1	Early growth response protein 1	PATH:05020	Prion diseases	0.0409341	2.2415
CIITA	CIITA	class II, major histocompatibility complex, transactivator	0	Ciita	MHC class II transactivator	PATH:04612	Antigen processing and presentation	0.00647923	2.18546
CIITA	CIITA	class II, major histocompatibility complex, transactivator	0	Ciita	MHC class II transactivator	PATH:05152	Tuberculosis	2.28816e-05	2.23006
CIITA	CIITA	class II, major histocompatibility complex, transactivator	0	Ciita	MHC class II transactivator	PATH:05145	Toxoplasmosis	0.0739279	1.47666
CIITA	CIITA	class II, major histocompatibility complex, transactivator	0	Ciita	MHC class II transactivator	PATH:05340	Primary immunodeficiency	0.0325465	2.36266
CIITA	CIITA	class II, major histocompatibility complex, transactivator	0	Ciita	MHC class II transactivator	PATH:05164	Influenza A	0.0489297	1.48469
LOC101106452	LOC101106452	cytochrome b-245 light chain-like	7e-86	Cyba	p22phox	PATH:05140	Leishmaniasis	0.000159355	2.83826
LOC101106452	LOC101106452	cytochrome b-245 light chain-like	7e-86	Cyba	p22phox	PATH:04380	Osteoclast differentiation	3.20857e-05	2.52168
LOC101106452	LOC101106452	cytochrome b-245 light chain-like	7e-86	Cyba	p22phox	PATH:04145	Phagosome	1.28857e-06	2.57113
LOC101106452	LOC101106452	cytochrome b-245 light chain-like	7e-86	Cyba	p22phox	PATH:04670	Leukocyte transendothelial migration	0.0201371	1.74837
RPS26	RPS26	40S ribosomal protein S26	6e-61	Rps26	40S ribosomal protein S26	PATH:03010	Ribosome	1.02306e-15	3.42636
LYZ	LYZ	Lysozyme	2e-59	Lyz2	Lysozyme C-2	PATH:04970	Salivary secretion	0.80907	0.745043
LOC554317	LOC554317	CD80/B7-1 transmembrane form	2e-62	Cd80	T-lymphocyte activation antigen CD80	PATH:04620	Toll-like receptor signaling pathway	0.0076527	1.9513
LOC554317	LOC554317	CD80/B7-1 transmembrane form	2e-62	Cd80	T-lymphocyte activation antigen CD80	PATH:05416	Viral myocarditis	0.0222051	1.90592
LOC554317	LOC554317	CD80/B7-1 transmembrane form	2e-62	Cd80	T-lymphocyte activation antigen CD80	PATH:04514	Cell adhesion molecules (CAMs)	0.00076778	2.09565
LOC554317	LOC554317	CD80/B7-1 transmembrane form	2e-62	Cd80	T-lymphocyte activation antigen CD80	PATH:05320	Autoimmune thyroid disease	0.00764494	2.36758
LOC554317	LOC554317	CD80/B7-1 transmembrane form	2e-62	Cd80	T-lymphocyte activation antigen CD80	PATH:04672	Intestinal immune network for IgA production	0.000774416	3.05964
LOC554317	LOC554317	CD80/B7-1 transmembrane form	2e-62	Cd80	T-lymphocyte activation antigen CD80	PATH:05322	Systemic lupus erythematosus	6.31995e-11	3.53983
LOC554317	LOC554317	CD80/B7-1 transmembrane form	2e-62	Cd80	T-lymphocyte activation antigen CD80	PATH:05332	Graft-versus-host disease	0.00254217	2.63762
LOC554317	LOC554317	CD80/B7-1 transmembrane form	2e-62	Cd80	T-lymphocyte activation antigen CD80	PATH:05323	Rheumatoid arthritis	0.000284989	2.48839
LOC554317	LOC554317	CD80/B7-1 transmembrane form	2e-62	Cd80	T-lymphocyte activation antigen CD80	PATH:05330	Allograft rejection	0.00109241	3.08815
LOC554317	LOC554317	CD80/B7-1 transmembrane form	2e-62	Cd80	T-lymphocyte activation antigen CD80	PATH:04940	Type I diabetes mellitus	0.00361744	2.63065
LOC100192427	LOC100192427	Fc gamma 2 receptor	5e-45	Ncr1	Natural cytotoxicity triggering receptor 1	PATH:04650	Natural killer cell mediated cytotoxicity	0.000529277	2.15468
C1QB	C1QB	complement component 1, q subcomponent, B chain	9e-88	C1qb	Complement C1q subcomponent subunit B	PATH:05142	Chagas disease (American trypanosomiasis)	0.0769839	1.52266
C1QB	C1QB	complement component 1, q subcomponent, B chain	9e-88	C1qb	Complement C1q subcomponent subunit B	PATH:05133	Pertussis	0.00716025	2.15848
C1QB	C1QB	complement component 1, q subcomponent, B chain	9e-88	C1qb	Complement C1q subcomponent subunit B	PATH:04610	Complement and coagulation cascades	0.0554422	1.73238
C1QB	C1QB	complement component 1, q subcomponent, B chain	9e-88	C1qb	Complement C1q subcomponent subunit B	PATH:05020	Prion diseases	0.0409341	2.2415
C1QB	C1QB	complement component 1, q subcomponent, B chain	9e-88	C1qb	Complement C1q subcomponent subunit B	PATH:05322	Systemic lupus erythematosus	6.31995e-11	3.53983
C1QB	C1QB	complement component 1, q subcomponent, B chain	9e-88	C1qb	Complement C1q subcomponent subunit B	PATH:05150	Staphylococcus aureus infection	1.29766e-07	4.22992
COL4A2	COL4A2	collagen, type IV, alpha 2	0	Col4a2	Collagen, type IV, alpha 2	PATH:05200	Pathways in cancer	0.517885	1.00518
COL4A2	COL4A2	collagen, type IV, alpha 2	0	Col4a2	Collagen, type IV, alpha 2	PATH:04151	PI3K-Akt signaling pathway	0.725034	0.902825
COL4A2	COL4A2	collagen, type IV, alpha 2	0	Col4a2	Collagen, type IV, alpha 2	PATH:05222	Small cell lung cancer	0.760587	0.805169
COL4A2	COL4A2	collagen, type IV, alpha 2	0	Col4a2	Collagen, type IV, alpha 2	PATH:04512	ECM-receptor interaction	0.0920155	1.57839
COL4A2	COL4A2	collagen, type IV, alpha 2	0	Col4a2	Collagen, type IV, alpha 2	PATH:05146	Amoebiasis	0.0565275	1.57353
COL4A2	COL4A2	collagen, type IV, alpha 2	0	Col4a2	Collagen, type IV, alpha 2	PATH:04510	Focal adhesion	0.429103	1.06608
COL4A2	COL4A2	collagen, type IV, alpha 2	0	Col4a2	Collagen, type IV, alpha 2	PATH:04974	Protein digestion and absorption	0.648211	0.91826
CSF2RA	CSF2RA	colony stimulating factor 2 receptor, alpha, low-affinity (granulocyte-macrophage)	1e-57	Csf2ra	Granulocyte-macrophage colony-stimulating factor receptor alpha-chain deletion isoform	PATH:05200	Pathways in cancer	0.517885	1.00518
CSF2RA	CSF2RA	colony stimulating factor 2 receptor, alpha, low-affinity (granulocyte-macrophage)	1e-57	Csf2ra	Granulocyte-macrophage colony-stimulating factor receptor alpha-chain deletion isoform	PATH:04630	Jak-STAT signaling pathway	0.612419	0.9502
CSF2RA	CSF2RA	colony stimulating factor 2 receptor, alpha, low-affinity (granulocyte-macrophage)	1e-57	Csf2ra	Granulocyte-macrophage colony-stimulating factor receptor alpha-chain deletion isoform	PATH:04640	Hematopoietic cell lineage	0.000704244	2.41551
CSF2RA	CSF2RA	colony stimulating factor 2 receptor, alpha, low-affinity (granulocyte-macrophage)	1e-57	Csf2ra	Granulocyte-macrophage colony-stimulating factor receptor alpha-chain deletion isoform	PATH:04060	Cytokine-cytokine receptor interaction	0.00415077	1.65823
PLA2G15	PLA2G15	phospholipase A2, group XV	0	Pla2g15	Group XV phospholipase A2	PATH:00564	Glycerophospholipid metabolism	0.433239	1.10377
PLA2G15	PLA2G15	phospholipase A2, group XV	0	Pla2g15	Group XV phospholipase A2	PATH:04142	Lysosome	0.000110897	2.40917
LOC101105144	LOC101105144	small nuclear ribonucleoprotein G-like	3e-39	Snrpg	Small nuclear ribonucleoprotein G	PATH:03040	Spliceosome	0.9561	0.586701
SNRPE	SNRPE	small nuclear ribonucleoprotein polypeptide E	3e-49	Snrpe	Small nuclear ribonucleoprotein E	PATH:03040	Spliceosome	0.9561	0.586701
POLR2F	POLR2F	polymerase (RNA) II (DNA directed) polypeptide F	6e-69	Polr2f	DNA-directed RNA polymerases I, II, and III subunit RPABC2	PATH:04623	Cytosolic DNA-sensing pathway	0.0909642	1.70739
POLR2F	POLR2F	polymerase (RNA) II (DNA directed) polypeptide F	6e-69	Polr2f	DNA-directed RNA polymerases I, II, and III subunit RPABC2	PATH:05016	Huntington's disease	6.62548e-07	2.43404
POLR2F	POLR2F	polymerase (RNA) II (DNA directed) polypeptide F	6e-69	Polr2f	DNA-directed RNA polymerases I, II, and III subunit RPABC2	PATH:03020	RNA polymerase	0.551841	1.05748
POLR2F	POLR2F	polymerase (RNA) II (DNA directed) polypeptide F	6e-69	Polr2f	DNA-directed RNA polymerases I, II, and III subunit RPABC2	PATH:05169	Epstein-Barr virus infection	0.138125	1.30475
POLR2F	POLR2F	polymerase (RNA) II (DNA directed) polypeptide F	6e-69	Polr2f	DNA-directed RNA polymerases I, II, and III subunit RPABC2	PATH:00230	Purine metabolism	0.946705	0.631636
POLR2F	POLR2F	polymerase (RNA) II (DNA directed) polypeptide F	6e-69	Polr2f	DNA-directed RNA polymerases I, II, and III subunit RPABC2	PATH:01100	Metabolic pathways	0.586798	0.981335
POLR2F	POLR2F	polymerase (RNA) II (DNA directed) polypeptide F	6e-69	Polr2f	DNA-directed RNA polymerases I, II, and III subunit RPABC2	PATH:00240	Pyrimidine metabolism	0.456118	1.08191
PIPOX	PIPOX	pipecolic acid oxidase	0	Pipox	Pipecolic acid oxidase	PATH:00260	Glycine, serine and threonine metabolism	0.563609	1.01649
PIPOX	PIPOX	pipecolic acid oxidase	0	Pipox	Pipecolic acid oxidase	PATH:04146	Peroxisome	0.367455	1.18489
PIPOX	PIPOX	pipecolic acid oxidase	0	Pipox	Pipecolic acid oxidase	PATH:01100	Metabolic pathways	0.586798	0.981335
PIPOX	PIPOX	pipecolic acid oxidase	0	Pipox	Pipecolic acid oxidase	PATH:00310	Lysine degradation	0.954307	0.404715
LSP1	LSP1	lymphocyte-specific protein 1	3e-75	Lsp1	Lymphocyte-specific protein 1	PATH:05152	Tuberculosis	2.28816e-05	2.23006
IRF8	IRF8	interferon regulatory factor 8	1e-127	Irf8	Interferon regulatory factor 8	PATH:05133	Pertussis	0.00716025	2.15848
FURIN	FURIN	Furin	0	Furin	Furin	PATH:05164	Influenza A	0.0489297	1.48469
NDUFB2	NDUFB2	NADH dehydrogenase (ubiquinone) 1 beta subcomplex, 2, 8kDa	2e-45	Ndufb2	NADH dehydrogenase [ubiquinone] 1 beta subcomplex subunit 2, mitochondrial	PATH:00190	Oxidative phosphorylation	1.28819e-09	3.16136
NDUFB2	NDUFB2	NADH dehydrogenase (ubiquinone) 1 beta subcomplex, 2, 8kDa	2e-45	Ndufb2	NADH dehydrogenase [ubiquinone] 1 beta subcomplex subunit 2, mitochondrial	PATH:05016	Huntington's disease	6.62548e-07	2.43404
NDUFB2	NDUFB2	NADH dehydrogenase (ubiquinone) 1 beta subcomplex, 2, 8kDa	2e-45	Ndufb2	NADH dehydrogenase [ubiquinone] 1 beta subcomplex subunit 2, mitochondrial	PATH:05012	Parkinson's disease	4.98527e-07	2.651
NDUFB2	NDUFB2	NADH dehydrogenase (ubiquinone) 1 beta subcomplex, 2, 8kDa	2e-45	Ndufb2	NADH dehydrogenase [ubiquinone] 1 beta subcomplex subunit 2, mitochondrial	PATH:04932	Non-alcoholic fatty liver disease (NAFLD)	1.30452e-07	2.70113
NDUFB2	NDUFB2	NADH dehydrogenase (ubiquinone) 1 beta subcomplex, 2, 8kDa	2e-45	Ndufb2	NADH dehydrogenase [ubiquinone] 1 beta subcomplex subunit 2, mitochondrial	PATH:05010	Alzheimer's disease	1.06891e-06	2.46565
NDUFB2	NDUFB2	NADH dehydrogenase (ubiquinone) 1 beta subcomplex, 2, 8kDa	2e-45	Ndufb2	NADH dehydrogenase [ubiquinone] 1 beta subcomplex subunit 2, mitochondrial	PATH:01100	Metabolic pathways	0.586798	0.981335
SULT1E1	SULT1E1	sulfotransferase family 1E, estrogen-preferring, member 1	8e-122	Sult1e1	Estrogen sulfotransferase, testis isoform	PATH:00140	Steroid hormone biosynthesis	0.715925	0.840562
SULT1E1	SULT1E1	sulfotransferase family 1E, estrogen-preferring, member 1	8e-122	Sult1e1	Estrogen sulfotransferase, testis isoform	PATH:00920	Sulfur metabolism	0.351091	1.49009
ST14	ST14	suppression of tumorigenicity 14 (colon carcinoma)	0	St14	Suppressor of tumorigenicity 14 protein homolog	PATH:05206	MicroRNAs in cancer	0.690992	0.893427
LOC101114092	LOC101114092	60S ribosomal protein L23a-like	5e-66	xp_001480950		PATH:03010	Ribosome	1.02306e-15	3.42636
BBOX1	BBOX1	butyrobetaine (gamma), 2-oxoglutarate dioxygenase (gamma-butyrobetaine hydroxylase) 1	0	Bbox1	Gamma-butyrobetaine dioxygenase	PATH:00310	Lysine degradation	0.954307	0.404715
AGPAT3	AGPAT3	1-acylglycerol-3-phosphate O-acyltransferase 3	0	Agpat3	1-acylglycerol-3-phosphate O-acyltransferase 3, isoform CRA_a	PATH:00561	Glycerolipid metabolism	0.900881	0.555625
AGPAT3	AGPAT3	1-acylglycerol-3-phosphate O-acyltransferase 3	0	Agpat3	1-acylglycerol-3-phosphate O-acyltransferase 3, isoform CRA_a	PATH:00564	Glycerophospholipid metabolism	0.433239	1.10377
AGPAT3	AGPAT3	1-acylglycerol-3-phosphate O-acyltransferase 3	0	Agpat3	1-acylglycerol-3-phosphate O-acyltransferase 3, isoform CRA_a	PATH:01100	Metabolic pathways	0.586798	0.981335
FCER2	FCER2	Fc fragment of IgE, low affinity II, receptor for (CD23)	1e-99	Fcer2a	Low affinity immunoglobulin epsilon Fc receptor	PATH:04640	Hematopoietic cell lineage	0.000704244	2.41551
FCER2	FCER2	Fc fragment of IgE, low affinity II, receptor for (CD23)	1e-99	Fcer2a	Low affinity immunoglobulin epsilon Fc receptor	PATH:05169	Epstein-Barr virus infection	0.138125	1.30475
LOC101122148	LOC101122148	histone H2A type 2-A-like	7e-70	Hist2h2aa2	histone cluster 2, H2aa2	PATH:05322	Systemic lupus erythematosus	6.31995e-11	3.53983
LOC101122148	LOC101122148	histone H2A type 2-A-like	7e-70	Hist2h2aa2	histone cluster 2, H2aa2	PATH:05034	Alcoholism	0.000670293	1.98132
CTSS	CTSS	Cathepsin S	4e-154	Ctss	Cathepsin S	PATH:04612	Antigen processing and presentation	0.00647923	2.18546
CTSS	CTSS	Cathepsin S	4e-154	Ctss	Cathepsin S	PATH:05152	Tuberculosis	2.28816e-05	2.23006
CTSS	CTSS	Cathepsin S	4e-154	Ctss	Cathepsin S	PATH:04142	Lysosome	0.000110897	2.40917
CTSS	CTSS	Cathepsin S	4e-154	Ctss	Cathepsin S	PATH:04145	Phagosome	1.28857e-06	2.57113
LY96	LY96	lymphocyte antigen 96	7e-58	Ly96	Lymphocyte antigen 96, isoform CRA_a	PATH:04620	Toll-like receptor signaling pathway	0.0076527	1.9513
LY96	LY96	lymphocyte antigen 96	7e-58	Ly96	Lymphocyte antigen 96, isoform CRA_a	PATH:05133	Pertussis	0.00716025	2.15848
LY96	LY96	lymphocyte antigen 96	7e-58	Ly96	Lymphocyte antigen 96, isoform CRA_a	PATH:05145	Toxoplasmosis	0.0739279	1.47666
LY96	LY96	lymphocyte antigen 96	7e-58	Ly96	Lymphocyte antigen 96, isoform CRA_a	PATH:05130	Pathogenic Escherichia coli infection	0.167241	1.56104
LY96	LY96	lymphocyte antigen 96	7e-58	Ly96	Lymphocyte antigen 96, isoform CRA_a	PATH:04064	NF-kappa B signaling pathway	0.0615812	1.66285
LOC101105864	LOC101105864	pepsin A-like	2e-124	Pga5	Protein Pga5	PATH:04974	Protein digestion and absorption	0.648211	0.91826
LOC101120455	LOC101120455	histone H2B type 2-F-like	1e-68	Hist2h2bb	Histone H2B type 2-B	PATH:05322	Systemic lupus erythematosus	6.31995e-11	3.53983
LOC101120455	LOC101120455	histone H2B type 2-F-like	1e-68	Hist2h2bb	Histone H2B type 2-B	PATH:05203	Viral carcinogenesis	0.0180975	1.5541
LOC101120455	LOC101120455	histone H2B type 2-F-like	1e-68	Hist2h2bb	Histone H2B type 2-B	PATH:05034	Alcoholism	0.000670293	1.98132
LOC101118348	LOC101118348	ATP synthase subunit g, mitochondrial-like	1e-48	Atp5l	ATP synthase subunit g, mitochondrial	PATH:00190	Oxidative phosphorylation	1.28819e-09	3.16136
LOC101118348	LOC101118348	ATP synthase subunit g, mitochondrial-like	1e-48	Atp5l	ATP synthase subunit g, mitochondrial	PATH:01100	Metabolic pathways	0.586798	0.981335
PTGFR	PTGFR	Prostaglandin F2-alpha receptor	2e-149	Ptgfr	Prostaglandin F2-alpha receptor	PATH:04020	Calcium signaling pathway	0.793295	0.822485
PTGFR	PTGFR	Prostaglandin F2-alpha receptor	2e-149	Ptgfr	Prostaglandin F2-alpha receptor	PATH:04080	Neuroactive ligand-receptor interaction	0.962152	0.668216
NTSR2	NTSR2	neurotensin receptor 2	3e-159	Ntsr2	Neurotensin receptor type 2	PATH:04080	Neuroactive ligand-receptor interaction	0.962152	0.668216
IL17RA	IL17RA	interleukin 17 receptor A	1e-166	Il17ra	Interleukin-17 receptor A	PATH:04060	Cytokine-cytokine receptor interaction	0.00415077	1.65823
RILP	RILP	Rab interacting lysosomal protein	1e-47	Rilp	Rab interacting lysosomal protein	PATH:05132	Salmonella infection	0.015151	1.91509
RILP	RILP	Rab interacting lysosomal protein	1e-47	Rilp	Rab interacting lysosomal protein	PATH:04145	Phagosome	1.28857e-06	2.57113
LOC101105551	LOC101105551	60S ribosomal protein L12-like	3e-90	Rpl12	60S ribosomal protein L12	PATH:03010	Ribosome	1.02306e-15	3.42636
PBR	PBR	Translocator protein	2e-71	Tspo	Translocator protein	PATH:05166	HTLV-I infection	0.104593	1.2999
PBR	PBR	Translocator protein	2e-71	Tspo	Translocator protein	PATH:04080	Neuroactive ligand-receptor interaction	0.962152	0.668216
LOC101120934	LOC101120934	glutamine synthetase-like	2e-156	Glul	Glutamine synthetase	PATH:00630	Glyoxylate and dicarboxylate metabolism	0.571862	1.02443
LOC101120934	LOC101120934	glutamine synthetase-like	2e-156	Glul	Glutamine synthetase	PATH:00910	Nitrogen metabolism	0.609583	0.993391
LOC101120934	LOC101120934	glutamine synthetase-like	2e-156	Glul	Glutamine synthetase	PATH:04727	GABAergic synapse	0.742447	0.822485
LOC101120934	LOC101120934	glutamine synthetase-like	2e-156	Glul	Glutamine synthetase	PATH:00330	Arginine and proline metabolism	0.684087	0.867246
LOC101120934	LOC101120934	glutamine synthetase-like	2e-156	Glul	Glutamine synthetase	PATH:01230	Biosynthesis of amino acids	0.658939	0.898134
LOC101120934	LOC101120934	glutamine synthetase-like	2e-156	Glul	Glutamine synthetase	PATH:04724	Glutamatergic synapse	0.774577	0.81547
LOC101120934	LOC101120934	glutamine synthetase-like	2e-156	Glul	Glutamine synthetase	PATH:00250	Alanine, aspartate and glutamate metabolism	0.41645	1.24883
LOC101120934	LOC101120934	glutamine synthetase-like	2e-156	Glul	Glutamine synthetase	PATH:01100	Metabolic pathways	0.586798	0.981335
RELT	RELT	RELT tumor necrosis factor receptor	6e-148	Relt	Tumor necrosis factor receptor superfamily member 19L	PATH:04060	Cytokine-cytokine receptor interaction	0.00415077	1.65823
GPC1	GPC1	glypican 1	2e-178	Gpc1	Glypican 1, isoform CRA_c	PATH:05205	Proteoglycans in cancer	0.839488	0.800707
LOC101105290	LOC101105290	histone H4-like	2e-52	Hist1h4h	Histone H4	PATH:05322	Systemic lupus erythematosus	6.31995e-11	3.53983
LOC101105290	LOC101105290	histone H4-like	2e-52	Hist1h4h	Histone H4	PATH:05203	Viral carcinogenesis	0.0180975	1.5541
LOC101105290	LOC101105290	histone H4-like	2e-52	Hist1h4h	Histone H4	PATH:05034	Alcoholism	0.000670293	1.98132
ARHGDIA	ARHGDIA	Rho GDP dissociation inhibitor (GDI) alpha	4e-118	Arhgdia	Rho GDP-dissociation inhibitor 1	PATH:04722	Neurotrophin signaling pathway	0.553009	0.993391
ARHGDIA	ARHGDIA	Rho GDP dissociation inhibitor (GDI) alpha	4e-118	Arhgdia	Rho GDP-dissociation inhibitor 1	PATH:04962	Vasopressin-regulated water reabsorption	0.478366	1.11503
ITGAM	ITGAM	CD11b	0	Itgam	CD11b	PATH:05140	Leishmaniasis	0.000159355	2.83826
ITGAM	ITGAM	CD11b	0	Itgam	CD11b	PATH:05133	Pertussis	0.00716025	2.15848
ITGAM	ITGAM	CD11b	0	Itgam	CD11b	PATH:04640	Hematopoietic cell lineage	0.000704244	2.41551
ITGAM	ITGAM	CD11b	0	Itgam	CD11b	PATH:05202	Transcriptional misregulation in cancer	0.0104947	1.69041
ITGAM	ITGAM	CD11b	0	Itgam	CD11b	PATH:05152	Tuberculosis	2.28816e-05	2.23006
ITGAM	ITGAM	CD11b	0	Itgam	CD11b	PATH:05134	Legionellosis	0.355361	1.19934
ITGAM	ITGAM	CD11b	0	Itgam	CD11b	PATH:04514	Cell adhesion molecules (CAMs)	0.00076778	2.09565
ITGAM	ITGAM	CD11b	0	Itgam	CD11b	PATH:04810	Regulation of actin cytoskeleton	0.0882705	1.35382
ITGAM	ITGAM	CD11b	0	Itgam	CD11b	PATH:05146	Amoebiasis	0.0565275	1.57353
ITGAM	ITGAM	CD11b	0	Itgam	CD11b	PATH:04015	Rap1 signaling pathway	0.491997	1.02604
ITGAM	ITGAM	CD11b	0	Itgam	CD11b	PATH:05150	Staphylococcus aureus infection	1.29766e-07	4.22992
ITGAM	ITGAM	CD11b	0	Itgam	CD11b	PATH:04145	Phagosome	1.28857e-06	2.57113
ITGAM	ITGAM	CD11b	0	Itgam	CD11b	PATH:04670	Leukocyte transendothelial migration	0.0201371	1.74837
LOC101122637	LOC101122637	histone H2B type 1-like	2e-68	Hist1h2bc	Histone H2B type 1-C/E/G	PATH:05322	Systemic lupus erythematosus	6.31995e-11	3.53983
LOC101122637	LOC101122637	histone H2B type 1-like	2e-68	Hist1h2bc	Histone H2B type 1-C/E/G	PATH:05203	Viral carcinogenesis	0.0180975	1.5541
LOC101122637	LOC101122637	histone H2B type 1-like	2e-68	Hist1h2bc	Histone H2B type 1-C/E/G	PATH:05034	Alcoholism	0.000670293	1.98132
ATOX1	ATOX1	Copper transport protein ATOX1	4e-30	Atox1	Copper transport protein ATOX1	PATH:04978	Mineral absorption	0.000237844	3.17885
LOC101102057	LOC101102057	CD209 antigen-like protein 2-like	4e-57	Cd209g	Protein Cd209g	PATH:05152	Tuberculosis	2.28816e-05	2.23006
LOC101102057	LOC101102057	CD209 antigen-like protein 2-like	4e-57	Cd209g	Protein Cd209g	PATH:05162	Measles	0.854415	0.733923
LOC101102057	LOC101102057	CD209 antigen-like protein 2-like	4e-57	Cd209g	Protein Cd209g	PATH:04145	Phagosome	1.28857e-06	2.57113
CDKN1C	CDKN1C	Cyclin-dependent kinase inhibitor 1C	2e-53	Cdkn1c	Cyclin-dependent kinase inhibitor 1C	PATH:04110	Cell cycle	0.99991	0.161886
GNGT1	GNGT1	guanine nucleotide binding protein (G protein), gamma transducing activity polypeptide 1	2e-35	Gngt1	Guanine nucleotide-binding protein G(T) subunit gamma-T1	PATH:05032	Morphine addiction	0.786022	0.780521
GNGT1	GNGT1	guanine nucleotide binding protein (G protein), gamma transducing activity polypeptide 1	2e-35	Gngt1	Guanine nucleotide-binding protein G(T) subunit gamma-T1	PATH:04062	Chemokine signaling pathway	2.84515e-05	2.25672
GNGT1	GNGT1	guanine nucleotide binding protein (G protein), gamma transducing activity polypeptide 1	2e-35	Gngt1	Guanine nucleotide-binding protein G(T) subunit gamma-T1	PATH:05034	Alcoholism	0.000670293	1.98132
GNGT1	GNGT1	guanine nucleotide binding protein (G protein), gamma transducing activity polypeptide 1	2e-35	Gngt1	Guanine nucleotide-binding protein G(T) subunit gamma-T1	PATH:04151	PI3K-Akt signaling pathway	0.725034	0.902825
GNGT1	GNGT1	guanine nucleotide binding protein (G protein), gamma transducing activity polypeptide 1	2e-35	Gngt1	Guanine nucleotide-binding protein G(T) subunit gamma-T1	PATH:04014	Ras signaling pathway	0.757294	0.862682
GNGT1	GNGT1	guanine nucleotide binding protein (G protein), gamma transducing activity polypeptide 1	2e-35	Gngt1	Guanine nucleotide-binding protein G(T) subunit gamma-T1	PATH:04728	Dopaminergic synapse	0.97844	0.492961
GNGT1	GNGT1	guanine nucleotide binding protein (G protein), gamma transducing activity polypeptide 1	2e-35	Gngt1	Guanine nucleotide-binding protein G(T) subunit gamma-T1	PATH:04727	GABAergic synapse	0.742447	0.822485
GNGT1	GNGT1	guanine nucleotide binding protein (G protein), gamma transducing activity polypeptide 1	2e-35	Gngt1	Guanine nucleotide-binding protein G(T) subunit gamma-T1	PATH:04744	Phototransduction	0.510175	1.13041
GNGT1	GNGT1	guanine nucleotide binding protein (G protein), gamma transducing activity polypeptide 1	2e-35	Gngt1	Guanine nucleotide-binding protein G(T) subunit gamma-T1	PATH:04726	Serotonergic synapse	0.986835	0.461717
GNGT1	GNGT1	guanine nucleotide binding protein (G protein), gamma transducing activity polypeptide 1	2e-35	Gngt1	Guanine nucleotide-binding protein G(T) subunit gamma-T1	PATH:04713	Circadian entrainment	0.760587	0.805169
GNGT1	GNGT1	guanine nucleotide binding protein (G protein), gamma transducing activity polypeptide 1	2e-35	Gngt1	Guanine nucleotide-binding protein G(T) subunit gamma-T1	PATH:04725	Cholinergic synapse	0.781087	0.794713
GNGT1	GNGT1	guanine nucleotide binding protein (G protein), gamma transducing activity polypeptide 1	2e-35	Gngt1	Guanine nucleotide-binding protein G(T) subunit gamma-T1	PATH:04724	Glutamatergic synapse	0.774577	0.81547
GNGT1	GNGT1	guanine nucleotide binding protein (G protein), gamma transducing activity polypeptide 1	2e-35	Gngt1	Guanine nucleotide-binding protein G(T) subunit gamma-T1	PATH:04723	Retrograde endocannabinoid signaling	0.837359	0.728487
TLR8	TLR8	Toll-like receptor 8	0	Tlr8	Toll-like receptor 8	PATH:04620	Toll-like receptor signaling pathway	0.0076527	1.9513
LOC101122112	LOC101122112	60S ribosomal protein L36a-like	1e-56	Rpl36al	ribosomal protein L36A-like	PATH:03010	Ribosome	1.02306e-15	3.42636
OAS2	OAS2	2'-5'-oligoadenylate synthetase 2, 69/71kDa	5e-137	Oas3	2'-5'-oligoadenylate synthase 3	PATH:05160	Hepatitis C	0.864902	0.72313
OAS2	OAS2	2'-5'-oligoadenylate synthetase 2, 69/71kDa	5e-137	Oas3	2'-5'-oligoadenylate synthase 3	PATH:05168	Herpes simplex infection	0.714704	0.890006
OAS2	OAS2	2'-5'-oligoadenylate synthetase 2, 69/71kDa	5e-137	Oas3	2'-5'-oligoadenylate synthase 3	PATH:05162	Measles	0.854415	0.733923
OAS2	OAS2	2'-5'-oligoadenylate synthetase 2, 69/71kDa	5e-137	Oas3	2'-5'-oligoadenylate synthase 3	PATH:05164	Influenza A	0.0489297	1.48469
PCYT1B	PCYT1B	phosphate cytidylyltransferase 1, choline, beta	2e-180	Pcyt1b	Choline-phosphate cytidylyltransferase B	PATH:00564	Glycerophospholipid metabolism	0.433239	1.10377
PCYT1B	PCYT1B	phosphate cytidylyltransferase 1, choline, beta	2e-180	Pcyt1b	Choline-phosphate cytidylyltransferase B	PATH:01100	Metabolic pathways	0.586798	0.981335
ATP8	ATP8	ATP synthase protein 8	1e-13	ATP8	ATP synthase protein 8	PATH:00190	Oxidative phosphorylation	1.28819e-09	3.16136
ATP8	ATP8	ATP synthase protein 8	1e-13	ATP8	ATP synthase protein 8	PATH:05016	Huntington's disease	6.62548e-07	2.43404
ATP8	ATP8	ATP synthase protein 8	1e-13	ATP8	ATP synthase protein 8	PATH:05012	Parkinson's disease	4.98527e-07	2.651
ATP8	ATP8	ATP synthase protein 8	1e-13	ATP8	ATP synthase protein 8	PATH:05010	Alzheimer's disease	1.06891e-06	2.46565
ATP8	ATP8	ATP synthase protein 8	1e-13	ATP8	ATP synthase protein 8	PATH:01100	Metabolic pathways	0.586798	0.981335
DAPP1	DAPP1	dual adaptor of phosphotyrosine and 3-phosphoinositides	9e-154	Dapp1	Dual adaptor for phosphotyrosine and 3-phosphoinositides 1	PATH:04662	B cell receptor signaling pathway	0.001915	2.44426
LOC101122645	LOC101122645	histone H2A type 2-C-like	3e-69	Hist2h2ac	Histone H2A type 2-C	PATH:05322	Systemic lupus erythematosus	6.31995e-11	3.53983
LOC101122645	LOC101122645	histone H2A type 2-C-like	3e-69	Hist2h2ac	Histone H2A type 2-C	PATH:05034	Alcoholism	0.000670293	1.98132
NLRP3	NLRP3	NLR family, pyrin domain containing 3	0	Nlrp3	NACHT, LRR and PYD domains-containing protein 3	PATH:04621	NOD-like receptor signaling pathway	0.0626043	1.85208
NLRP3	NLRP3	NLR family, pyrin domain containing 3	0	Nlrp3	NACHT, LRR and PYD domains-containing protein 3	PATH:05133	Pertussis	0.00716025	2.15848
NLRP3	NLRP3	NLR family, pyrin domain containing 3	0	Nlrp3	NACHT, LRR and PYD domains-containing protein 3	PATH:05164	Influenza A	0.0489297	1.48469
CCR5	CCR5	Chemokine receptor 5	2e-171	Ccr5	C-C chemokine receptor type 5	PATH:04060	Cytokine-cytokine receptor interaction	0.00415077	1.65823
CCR5	CCR5	Chemokine receptor 5	2e-171	Ccr5	C-C chemokine receptor type 5	PATH:05145	Toxoplasmosis	0.0739279	1.47666
CCR5	CCR5	Chemokine receptor 5	2e-171	Ccr5	C-C chemokine receptor type 5	PATH:04062	Chemokine signaling pathway	2.84515e-05	2.25672
CCR5	CCR5	Chemokine receptor 5	2e-171	Ccr5	C-C chemokine receptor type 5	PATH:05203	Viral carcinogenesis	0.0180975	1.5541
CCR5	CCR5	Chemokine receptor 5	2e-171	Ccr5	C-C chemokine receptor type 5	PATH:04144	Endocytosis	0.569744	0.979333
LOC101107705	LOC101107705	uncharacterized LOC101107705	2e-66	Rpl26	60S ribosomal protein L26	PATH:03010	Ribosome	1.02306e-15	3.42636
BHLHE41	BHLHE41	basic helix-loop-helix family, member e41	2e-98	Bhlhe41	Class E basic helix-loop-helix protein 41	PATH:04710	Circadian rhythm	0.939217	0.352494
FCGR2B	FCGR2B	Fc fragment of IgG, low affinity IIb, receptor (CD32)	1e-79	Fcgr2b	Low affinity immunoglobulin gamma Fc region receptor II	PATH:05152	Tuberculosis	2.28816e-05	2.23006
FCGR2B	FCGR2B	Fc fragment of IgG, low affinity IIb, receptor (CD32)	1e-79	Fcgr2b	Low affinity immunoglobulin gamma Fc region receptor II	PATH:04380	Osteoclast differentiation	3.20857e-05	2.52168
FCGR2B	FCGR2B	Fc fragment of IgG, low affinity IIb, receptor (CD32)	1e-79	Fcgr2b	Low affinity immunoglobulin gamma Fc region receptor II	PATH:04662	B cell receptor signaling pathway	0.001915	2.44426
FCGR2B	FCGR2B	Fc fragment of IgG, low affinity IIb, receptor (CD32)	1e-79	Fcgr2b	Low affinity immunoglobulin gamma Fc region receptor II	PATH:05322	Systemic lupus erythematosus	6.31995e-11	3.53983
FCGR2B	FCGR2B	Fc fragment of IgG, low affinity IIb, receptor (CD32)	1e-79	Fcgr2b	Low affinity immunoglobulin gamma Fc region receptor II	PATH:04666	Fc gamma R-mediated phagocytosis	0.00190194	2.25305
FCGR2B	FCGR2B	Fc fragment of IgG, low affinity IIb, receptor (CD32)	1e-79	Fcgr2b	Low affinity immunoglobulin gamma Fc region receptor II	PATH:05162	Measles	0.854415	0.733923
FCGR2B	FCGR2B	Fc fragment of IgG, low affinity IIb, receptor (CD32)	1e-79	Fcgr2b	Low affinity immunoglobulin gamma Fc region receptor II	PATH:05150	Staphylococcus aureus infection	1.29766e-07	4.22992
FCGR2B	FCGR2B	Fc fragment of IgG, low affinity IIb, receptor (CD32)	1e-79	Fcgr2b	Low affinity immunoglobulin gamma Fc region receptor II	PATH:04145	Phagosome	1.28857e-06	2.57113
VPS37B	VPS37B	vacuolar protein sorting 37 homolog B (S. cerevisiae)	9e-88	Vps37b	Vacuolar protein sorting-associated protein 37B	PATH:04144	Endocytosis	0.569744	0.979333
PGFS	PGFS	Prostaglandin F synthase	2e-145	Akr1c6	Estradiol 17 beta-dehydrogenase 5	PATH:00140	Steroid hormone biosynthesis	0.715925	0.840562
PGFS	PGFS	Prostaglandin F synthase	2e-145	Akr1c6	Estradiol 17 beta-dehydrogenase 5	PATH:00051	Fructose and mannose metabolism	0.143851	1.6998
PGFS	PGFS	Prostaglandin F synthase	2e-145	Akr1c6	Estradiol 17 beta-dehydrogenase 5	PATH:00980	Metabolism of xenobiotics by cytochrome P450	0.467507	1.0713
PGFS	PGFS	Prostaglandin F synthase	2e-145	Akr1c6	Estradiol 17 beta-dehydrogenase 5	PATH:00650	Butanoate metabolism	0.377164	1.27062
PGFS	PGFS	Prostaglandin F synthase	2e-145	Akr1c6	Estradiol 17 beta-dehydrogenase 5	PATH:00591	Linoleic acid metabolism	0.331243	1.27485
PGFS	PGFS	Prostaglandin F synthase	2e-145	Akr1c6	Estradiol 17 beta-dehydrogenase 5	PATH:01100	Metabolic pathways	0.586798	0.981335
TNFRSF1B	TNFRSF1B	tumor necrosis factor receptor superfamily, member 1B	2e-124	Tnfrsf1b	Tumor necrosis factor receptor superfamily member 1B	PATH:04060	Cytokine-cytokine receptor interaction	0.00415077	1.65823
TNFRSF1B	TNFRSF1B	tumor necrosis factor receptor superfamily, member 1B	2e-124	Tnfrsf1b	Tumor necrosis factor receptor superfamily member 1B	PATH:05014	Amyotrophic lateral sclerosis (ALS)	0.131887	1.61222
TNFRSF1B	TNFRSF1B	tumor necrosis factor receptor superfamily, member 1B	2e-124	Tnfrsf1b	Tumor necrosis factor receptor superfamily member 1B	PATH:04920	Adipocytokine signaling pathway	0.595282	0.964174
TNFRSF1B	TNFRSF1B	tumor necrosis factor receptor superfamily, member 1B	2e-124	Tnfrsf1b	Tumor necrosis factor receptor superfamily member 1B	PATH:04668	TNF signaling pathway	0.131862	1.4253
TAF8	TAF8	TAF8 RNA polymerase II, TATA box binding protein (TBP)-associated factor, 43kDa	6e-160	Taf8	Transcription initiation factor TFIID subunit 8	PATH:03022	Basal transcription factors	0.924656	0.464991
CD1A	CD1A	CD1a molecule	7e-73	Cd1d1	Antigen-presenting glycoprotein CD1d1	PATH:04640	Hematopoietic cell lineage	0.000704244	2.41551
CD1A	CD1A	CD1a molecule	7e-73	Cd1d1	Antigen-presenting glycoprotein CD1d1	PATH:05146	Amoebiasis	0.0565275	1.57353
ARPC1B	ARPC1B	actin related protein 2/3 complex, subunit 1B, 41kDa	0	Arpc1b	Actin-related protein 2/3 complex subunit 1B	PATH:05131	Shigellosis	0.228394	1.38515
ARPC1B	ARPC1B	actin related protein 2/3 complex, subunit 1B, 41kDa	0	Arpc1b	Actin-related protein 2/3 complex subunit 1B	PATH:05132	Salmonella infection	0.015151	1.91509
ARPC1B	ARPC1B	actin related protein 2/3 complex, subunit 1B, 41kDa	0	Arpc1b	Actin-related protein 2/3 complex subunit 1B	PATH:04810	Regulation of actin cytoskeleton	0.0882705	1.35382
ARPC1B	ARPC1B	actin related protein 2/3 complex, subunit 1B, 41kDa	0	Arpc1b	Actin-related protein 2/3 complex subunit 1B	PATH:05130	Pathogenic Escherichia coli infection	0.167241	1.56104
ARPC1B	ARPC1B	actin related protein 2/3 complex, subunit 1B, 41kDa	0	Arpc1b	Actin-related protein 2/3 complex subunit 1B	PATH:05100	Bacterial invasion of epithelial cells	0.499345	1.05323
ARPC1B	ARPC1B	actin related protein 2/3 complex, subunit 1B, 41kDa	0	Arpc1b	Actin-related protein 2/3 complex subunit 1B	PATH:04666	Fc gamma R-mediated phagocytosis	0.00190194	2.25305
SEMA4A	SEMA4A	sema domain, immunoglobulin domain (Ig), transmembrane domain (TM) and short cytoplasmic domain, (semaphorin) 4A	0	Sema4a	Semaphorin-4A	PATH:04360	Axon guidance	0.910916	0.657281
CYTB	CYTB	Cytochrome b	0	CYTB	Cytochrome b	PATH:00190	Oxidative phosphorylation	1.28819e-09	3.16136
CYTB	CYTB	Cytochrome b	0	CYTB	Cytochrome b	PATH:04260	Cardiac muscle contraction	0.000690719	2.48348
CYTB	CYTB	Cytochrome b	0	CYTB	Cytochrome b	PATH:05016	Huntington's disease	6.62548e-07	2.43404
CYTB	CYTB	Cytochrome b	0	CYTB	Cytochrome b	PATH:05012	Parkinson's disease	4.98527e-07	2.651
CYTB	CYTB	Cytochrome b	0	CYTB	Cytochrome b	PATH:04932	Non-alcoholic fatty liver disease (NAFLD)	1.30452e-07	2.70113
CYTB	CYTB	Cytochrome b	0	CYTB	Cytochrome b	PATH:05010	Alzheimer's disease	1.06891e-06	2.46565
CYTB	CYTB	Cytochrome b	0	CYTB	Cytochrome b	PATH:01100	Metabolic pathways	0.586798	0.981335
LOC101116334	LOC101116334	60S ribosomal protein L7a-like	8e-133	Rpl7a	60S ribosomal protein L7a	PATH:03010	Ribosome	1.02306e-15	3.42636
MGST1	MGST1	microsomal glutathione S-transferase 1	2e-76	Mgst1	Microsomal glutathione S-transferase 1	PATH:00480	Glutathione metabolism	0.421413	1.17078
MGST1	MGST1	microsomal glutathione S-transferase 1	2e-76	Mgst1	Microsomal glutathione S-transferase 1	PATH:00982	Drug metabolism - cytochrome P450	0.682316	0.879208
MGST1	MGST1	microsomal glutathione S-transferase 1	2e-76	Mgst1	Microsomal glutathione S-transferase 1	PATH:00980	Metabolism of xenobiotics by cytochrome P450	0.467507	1.0713
MGST1	MGST1	microsomal glutathione S-transferase 1	2e-76	Mgst1	Microsomal glutathione S-transferase 1	PATH:05204	Chemical carcinogenesis	0.8169	0.736672
ACSL6	ACSL6	acyl-CoA synthetase long-chain family member 6	0	Acsl6	Long-chain acyl-CoA synthetase	PATH:01212	Fatty acid metabolism	0.811969	0.682956
ACSL6	ACSL6	acyl-CoA synthetase long-chain family member 6	0	Acsl6	Long-chain acyl-CoA synthetase	PATH:04920	Adipocytokine signaling pathway	0.595282	0.964174
ACSL6	ACSL6	acyl-CoA synthetase long-chain family member 6	0	Acsl6	Long-chain acyl-CoA synthetase	PATH:00071	Fatty acid degradation	0.983578	0.23755
ACSL6	ACSL6	acyl-CoA synthetase long-chain family member 6	0	Acsl6	Long-chain acyl-CoA synthetase	PATH:04146	Peroxisome	0.367455	1.18489
ACSL6	ACSL6	acyl-CoA synthetase long-chain family member 6	0	Acsl6	Long-chain acyl-CoA synthetase	PATH:03320	PPAR signaling pathway	0.213588	1.3832
ACSL6	ACSL6	acyl-CoA synthetase long-chain family member 6	0	Acsl6	Long-chain acyl-CoA synthetase	PATH:01100	Metabolic pathways	0.586798	0.981335
LOC101102001	LOC101102001	intercellular adhesion molecule 2-like	3e-47	Icam2	Intercellular adhesion molecule 2	PATH:04514	Cell adhesion molecules (CAMs)	0.00076778	2.09565
LOC101102001	LOC101102001	intercellular adhesion molecule 2-like	3e-47	Icam2	Intercellular adhesion molecule 2	PATH:04650	Natural killer cell mediated cytotoxicity	0.000529277	2.15468
LOC101121538	LOC101121538	cytochrome c oxidase subunit 6B1-like	3e-45	Cox6b1	Cytochrome c oxidase subunit 6B1	PATH:00190	Oxidative phosphorylation	1.28819e-09	3.16136
LOC101121538	LOC101121538	cytochrome c oxidase subunit 6B1-like	3e-45	Cox6b1	Cytochrome c oxidase subunit 6B1	PATH:04260	Cardiac muscle contraction	0.000690719	2.48348
LOC101121538	LOC101121538	cytochrome c oxidase subunit 6B1-like	3e-45	Cox6b1	Cytochrome c oxidase subunit 6B1	PATH:05016	Huntington's disease	6.62548e-07	2.43404
LOC101121538	LOC101121538	cytochrome c oxidase subunit 6B1-like	3e-45	Cox6b1	Cytochrome c oxidase subunit 6B1	PATH:04932	Non-alcoholic fatty liver disease (NAFLD)	1.30452e-07	2.70113
LOC101121538	LOC101121538	cytochrome c oxidase subunit 6B1-like	3e-45	Cox6b1	Cytochrome c oxidase subunit 6B1	PATH:05012	Parkinson's disease	4.98527e-07	2.651
LOC101121538	LOC101121538	cytochrome c oxidase subunit 6B1-like	3e-45	Cox6b1	Cytochrome c oxidase subunit 6B1	PATH:05010	Alzheimer's disease	1.06891e-06	2.46565
LOC101121538	LOC101121538	cytochrome c oxidase subunit 6B1-like	3e-45	Cox6b1	Cytochrome c oxidase subunit 6B1	PATH:01100	Metabolic pathways	0.586798	0.981335
LOC101120019	LOC101120019	uncharacterized LOC101120019	1e-84	Rpl10a	60S ribosomal protein L10a	PATH:03010	Ribosome	1.02306e-15	3.42636
FOXO4	FOXO4	forkhead box O4	0	Foxo4	Forkhead box protein O4	PATH:04014	Ras signaling pathway	0.757294	0.862682
FOXO4	FOXO4	forkhead box O4	0	Foxo4	Forkhead box protein O4	PATH:04068	FoxO signaling pathway	0.89898	0.672449
PTPN7	PTPN7	protein tyrosine phosphatase, non-receptor type 7	1e-123	Ptpn7	Protein tyrosine phosphatase, non-receptor type 7	PATH:04010	MAPK signaling pathway	0.817758	0.831425
CSF1R	CSF1R	colony stimulating factor 1 receptor	0	Csf1r	Macrophage colony-stimulating factor 1 receptor	PATH:05200	Pathways in cancer	0.517885	1.00518
CSF1R	CSF1R	colony stimulating factor 1 receptor	0	Csf1r	Macrophage colony-stimulating factor 1 receptor	PATH:04640	Hematopoietic cell lineage	0.000704244	2.41551
CSF1R	CSF1R	colony stimulating factor 1 receptor	0	Csf1r	Macrophage colony-stimulating factor 1 receptor	PATH:04060	Cytokine-cytokine receptor interaction	0.00415077	1.65823
CSF1R	CSF1R	colony stimulating factor 1 receptor	0	Csf1r	Macrophage colony-stimulating factor 1 receptor	PATH:05202	Transcriptional misregulation in cancer	0.0104947	1.69041
CSF1R	CSF1R	colony stimulating factor 1 receptor	0	Csf1r	Macrophage colony-stimulating factor 1 receptor	PATH:04151	PI3K-Akt signaling pathway	0.725034	0.902825
CSF1R	CSF1R	colony stimulating factor 1 receptor	0	Csf1r	Macrophage colony-stimulating factor 1 receptor	PATH:04380	Osteoclast differentiation	3.20857e-05	2.52168
CSF1R	CSF1R	colony stimulating factor 1 receptor	0	Csf1r	Macrophage colony-stimulating factor 1 receptor	PATH:04014	Ras signaling pathway	0.757294	0.862682
CSF1R	CSF1R	colony stimulating factor 1 receptor	0	Csf1r	Macrophage colony-stimulating factor 1 receptor	PATH:04015	Rap1 signaling pathway	0.491997	1.02604
CSF1R	CSF1R	colony stimulating factor 1 receptor	0	Csf1r	Macrophage colony-stimulating factor 1 receptor	PATH:04144	Endocytosis	0.569744	0.979333
CSK	CSK	c-src tyrosine kinase	0	Csk	Tyrosine-protein kinase CSK	PATH:05131	Shigellosis	0.228394	1.38515
CSK	CSK	c-src tyrosine kinase	0	Csk	Tyrosine-protein kinase CSK	PATH:04810	Regulation of actin cytoskeleton	0.0882705	1.35382
CSK	CSK	c-src tyrosine kinase	0	Csk	Tyrosine-protein kinase CSK	PATH:05120	Epithelial cell signaling in Helicobacter pylori infection	0.228394	1.38515
CSK	CSK	c-src tyrosine kinase	0	Csk	Tyrosine-protein kinase CSK	PATH:04722	Neurotrophin signaling pathway	0.553009	0.993391
CSK	CSK	c-src tyrosine kinase	0	Csk	Tyrosine-protein kinase CSK	PATH:04062	Chemokine signaling pathway	2.84515e-05	2.25672
LOC101121285	LOC101121285	cytochrome c oxidase subunit 7A1, mitochondrial-like	4e-35	Cox7a1	Cytochrome c oxidase subunit 7A1, mitochondrial	PATH:00190	Oxidative phosphorylation	1.28819e-09	3.16136
LOC101121285	LOC101121285	cytochrome c oxidase subunit 7A1, mitochondrial-like	4e-35	Cox7a1	Cytochrome c oxidase subunit 7A1, mitochondrial	PATH:04260	Cardiac muscle contraction	0.000690719	2.48348
LOC101121285	LOC101121285	cytochrome c oxidase subunit 7A1, mitochondrial-like	4e-35	Cox7a1	Cytochrome c oxidase subunit 7A1, mitochondrial	PATH:05016	Huntington's disease	6.62548e-07	2.43404
LOC101121285	LOC101121285	cytochrome c oxidase subunit 7A1, mitochondrial-like	4e-35	Cox7a1	Cytochrome c oxidase subunit 7A1, mitochondrial	PATH:04932	Non-alcoholic fatty liver disease (NAFLD)	1.30452e-07	2.70113
LOC101121285	LOC101121285	cytochrome c oxidase subunit 7A1, mitochondrial-like	4e-35	Cox7a1	Cytochrome c oxidase subunit 7A1, mitochondrial	PATH:05012	Parkinson's disease	4.98527e-07	2.651
LOC101121285	LOC101121285	cytochrome c oxidase subunit 7A1, mitochondrial-like	4e-35	Cox7a1	Cytochrome c oxidase subunit 7A1, mitochondrial	PATH:05010	Alzheimer's disease	1.06891e-06	2.46565
FES	FES	feline sarcoma oncogene	0	Fes	Tyrosine-protein kinase Fes/Fps	PATH:04360	Axon guidance	0.910916	0.657281
LOC101123186	LOC101123186	60S ribosomal protein L26-like	2e-79	Rpl26	60S ribosomal protein L26	PATH:03010	Ribosome	1.02306e-15	3.42636
LOC101102007	LOC101102007	leukocyte immunoglobulin-like receptor subfamily A member 5-like	5e-35	Lilra5	Protein Lilra5	PATH:04380	Osteoclast differentiation	3.20857e-05	2.52168
NCF4	NCF4	neutrophil cytosolic factor 4, 40kDa	1e-174	Ncf4	Neutrophil cytosol factor 4	PATH:05140	Leishmaniasis	0.000159355	2.83826
NCF4	NCF4	neutrophil cytosolic factor 4, 40kDa	1e-174	Ncf4	Neutrophil cytosol factor 4	PATH:04380	Osteoclast differentiation	3.20857e-05	2.52168
NCF4	NCF4	neutrophil cytosolic factor 4, 40kDa	1e-174	Ncf4	Neutrophil cytosol factor 4	PATH:04145	Phagosome	1.28857e-06	2.57113
NCF4	NCF4	neutrophil cytosolic factor 4, 40kDa	1e-174	Ncf4	Neutrophil cytosol factor 4	PATH:04670	Leukocyte transendothelial migration	0.0201371	1.74837
LOC101108868	LOC101108868	histone H4-like	2e-52	Hist1h4h	Histone H4	PATH:05322	Systemic lupus erythematosus	6.31995e-11	3.53983
LOC101108868	LOC101108868	histone H4-like	2e-52	Hist1h4h	Histone H4	PATH:05203	Viral carcinogenesis	0.0180975	1.5541
LOC101108868	LOC101108868	histone H4-like	2e-52	Hist1h4h	Histone H4	PATH:05034	Alcoholism	0.000670293	1.98132
PSENEN	PSENEN	presenilin enhancer 2 homolog (C. elegans)	9e-52	Psenen	Gamma-secretase subunit PEN-2	PATH:04330	Notch signaling pathway	0.947227	0.420281
PSENEN	PSENEN	presenilin enhancer 2 homolog (C. elegans)	9e-52	Psenen	Gamma-secretase subunit PEN-2	PATH:05010	Alzheimer's disease	1.06891e-06	2.46565
SNRPD2	SNRPD2	small nuclear ribonucleoprotein D2 polypeptide 16.5kDa	4e-64	Snrpd2	Small nuclear ribonucleoprotein Sm D2	PATH:03040	Spliceosome	0.9561	0.586701
GPX1	GPX1	Glutathione peroxidase	7e-100	Gpx1	Glutathione peroxidase 1	PATH:00480	Glutathione metabolism	0.421413	1.17078
GPX1	GPX1	Glutathione peroxidase	7e-100	Gpx1	Glutathione peroxidase 1	PATH:04918	Thyroid hormone synthesis	0.357411	1.21414
GPX1	GPX1	Glutathione peroxidase	7e-100	Gpx1	Glutathione peroxidase 1	PATH:05016	Huntington's disease	6.62548e-07	2.43404
GPX1	GPX1	Glutathione peroxidase	7e-100	Gpx1	Glutathione peroxidase 1	PATH:05014	Amyotrophic lateral sclerosis (ALS)	0.131887	1.61222
GPX1	GPX1	Glutathione peroxidase	7e-100	Gpx1	Glutathione peroxidase 1	PATH:00590	Arachidonic acid metabolism	0.41609	1.13041
PEX14	PEX14	peroxisomal biogenesis factor 14	0	Pex14	Peroxisomal membrane protein PEX14	PATH:04146	Peroxisome	0.367455	1.18489
CCL17	CCL17	chemokine (C-C motif) ligand 17	5e-16	Ccl17	Protein Ccl17	PATH:04060	Cytokine-cytokine receptor interaction	0.00415077	1.65823
CCL17	CCL17	chemokine (C-C motif) ligand 17	5e-16	Ccl17	Protein Ccl17	PATH:04062	Chemokine signaling pathway	2.84515e-05	2.25672
STX11	STX11	syntaxin 11	4e-139	Stx11	Syntaxin 11	PATH:04130	SNARE interactions in vesicular transport	0.646116	0.910608
CD7	CD7	CD7 molecule	9e-50	Cd7	T-cell antigen CD7	PATH:04640	Hematopoietic cell lineage	0.000704244	2.41551
LOC100037664	LOC100037664	Ribosomal protein L35a	1e-59	Gm14279	predicted gene 14279	PATH:03010	Ribosome	1.02306e-15	3.42636
TK1	TK1	thymidine kinase 1, soluble	1e-102	Tk1	Thymidine kinase, cytosolic	PATH:00983	Drug metabolism - other enzymes	0.659264	0.892024
TK1	TK1	thymidine kinase 1, soluble	1e-102	Tk1	Thymidine kinase, cytosolic	PATH:01100	Metabolic pathways	0.586798	0.981335
TK1	TK1	thymidine kinase 1, soluble	1e-102	Tk1	Thymidine kinase, cytosolic	PATH:00240	Pyrimidine metabolism	0.456118	1.08191
LOC101122122	LOC101122122	lymphotactin-like	1e-33	Xcl1	Lymphotactin	PATH:04060	Cytokine-cytokine receptor interaction	0.00415077	1.65823
LOC101122122	LOC101122122	lymphotactin-like	1e-33	Xcl1	Lymphotactin	PATH:04062	Chemokine signaling pathway	2.84515e-05	2.25672
NDUFB11	NDUFB11	NADH dehydrogenase (ubiquinone) 1 beta subcomplex, 11, 17.3kDa	3e-65	Ndufb11	NADH dehydrogenase [ubiquinone] 1 beta subcomplex subunit 11, mitochondrial	PATH:00190	Oxidative phosphorylation	1.28819e-09	3.16136
NDUFB11	NDUFB11	NADH dehydrogenase (ubiquinone) 1 beta subcomplex, 11, 17.3kDa	3e-65	Ndufb11	NADH dehydrogenase [ubiquinone] 1 beta subcomplex subunit 11, mitochondrial	PATH:05016	Huntington's disease	6.62548e-07	2.43404
NDUFB11	NDUFB11	NADH dehydrogenase (ubiquinone) 1 beta subcomplex, 11, 17.3kDa	3e-65	Ndufb11	NADH dehydrogenase [ubiquinone] 1 beta subcomplex subunit 11, mitochondrial	PATH:04932	Non-alcoholic fatty liver disease (NAFLD)	1.30452e-07	2.70113
NDUFB11	NDUFB11	NADH dehydrogenase (ubiquinone) 1 beta subcomplex, 11, 17.3kDa	3e-65	Ndufb11	NADH dehydrogenase [ubiquinone] 1 beta subcomplex subunit 11, mitochondrial	PATH:05012	Parkinson's disease	4.98527e-07	2.651
NDUFB11	NDUFB11	NADH dehydrogenase (ubiquinone) 1 beta subcomplex, 11, 17.3kDa	3e-65	Ndufb11	NADH dehydrogenase [ubiquinone] 1 beta subcomplex subunit 11, mitochondrial	PATH:05010	Alzheimer's disease	1.06891e-06	2.46565
NDUFB11	NDUFB11	NADH dehydrogenase (ubiquinone) 1 beta subcomplex, 11, 17.3kDa	3e-65	Ndufb11	NADH dehydrogenase [ubiquinone] 1 beta subcomplex subunit 11, mitochondrial	PATH:01100	Metabolic pathways	0.586798	0.981335
CEBPA	CEBPA	CCAAT/enhancer binding protein (C/EBP), alpha	3e-39	Cebpa	CCAAT/enhancer-binding protein alpha	PATH:05200	Pathways in cancer	0.517885	1.00518
CEBPA	CEBPA	CCAAT/enhancer binding protein (C/EBP), alpha	3e-39	Cebpa	CCAAT/enhancer-binding protein alpha	PATH:05202	Transcriptional misregulation in cancer	0.0104947	1.69041
CEBPA	CEBPA	CCAAT/enhancer binding protein (C/EBP), alpha	3e-39	Cebpa	CCAAT/enhancer-binding protein alpha	PATH:05221	Acute myeloid leukemia	0.188198	1.50721
CEBPA	CEBPA	CCAAT/enhancer binding protein (C/EBP), alpha	3e-39	Cebpa	CCAAT/enhancer-binding protein alpha	PATH:04932	Non-alcoholic fatty liver disease (NAFLD)	1.30452e-07	2.70113
F2RL2	F2RL2	coagulation factor II (thrombin) receptor-like 2	6e-152	F2rl2	Proteinase-activated receptor 3	PATH:04080	Neuroactive ligand-receptor interaction	0.962152	0.668216
TAF15	TAF15	TAF15 RNA polymerase II, TATA box binding protein (TBP)-associated factor, 68kDa	0	Taf15	Protein Taf15	PATH:03022	Basal transcription factors	0.924656	0.464991
TAF15	TAF15	TAF15 RNA polymerase II, TATA box binding protein (TBP)-associated factor, 68kDa	0	Taf15	Protein Taf15	PATH:05202	Transcriptional misregulation in cancer	0.0104947	1.69041
PRKX	PRKX	protein kinase, X-linked	6e-149	Prkx	cAMP-dependent protein kinase catalytic subunit PRKX	PATH:05146	Amoebiasis	0.0565275	1.57353
PRKX	PRKX	protein kinase, X-linked	6e-149	Prkx	cAMP-dependent protein kinase catalytic subunit PRKX	PATH:05166	HTLV-I infection	0.104593	1.2999
PRKX	PRKX	protein kinase, X-linked	6e-149	Prkx	cAMP-dependent protein kinase catalytic subunit PRKX	PATH:05020	Prion diseases	0.0409341	2.2415
PRKX	PRKX	protein kinase, X-linked	6e-149	Prkx	cAMP-dependent protein kinase catalytic subunit PRKX	PATH:05169	Epstein-Barr virus infection	0.138125	1.30475
PRKX	PRKX	protein kinase, X-linked	6e-149	Prkx	cAMP-dependent protein kinase catalytic subunit PRKX	PATH:04750	Inflammatory mediator regulation of TRP channels	0.810631	0.766828
PRKX	PRKX	protein kinase, X-linked	6e-149	Prkx	cAMP-dependent protein kinase catalytic subunit PRKX	PATH:04921	Oxytocin signaling pathway	0.823265	0.780521
PRKX	PRKX	protein kinase, X-linked	6e-149	Prkx	cAMP-dependent protein kinase catalytic subunit PRKX	PATH:04062	Chemokine signaling pathway	2.84515e-05	2.25672
PRKX	PRKX	protein kinase, X-linked	6e-149	Prkx	cAMP-dependent protein kinase catalytic subunit PRKX	PATH:04976	Bile secretion	0.86477	0.682956
PRKX	PRKX	protein kinase, X-linked	6e-149	Prkx	cAMP-dependent protein kinase catalytic subunit PRKX	PATH:04210	Apoptosis	0.41609	1.13041
PRKX	PRKX	protein kinase, X-linked	6e-149	Prkx	cAMP-dependent protein kinase catalytic subunit PRKX	PATH:04340	Hedgehog signaling pathway	0.992502	0.198678
PRKX	PRKX	protein kinase, X-linked	6e-149	Prkx	cAMP-dependent protein kinase catalytic subunit PRKX	PATH:04010	MAPK signaling pathway	0.817758	0.831425
PRKX	PRKX	protein kinase, X-linked	6e-149	Prkx	cAMP-dependent protein kinase catalytic subunit PRKX	PATH:04114	Oocyte meiosis	0.994511	0.358272
PRKX	PRKX	protein kinase, X-linked	6e-149	Prkx	cAMP-dependent protein kinase catalytic subunit PRKX	PATH:04970	Salivary secretion	0.80907	0.745043
PRKX	PRKX	protein kinase, X-linked	6e-149	Prkx	cAMP-dependent protein kinase catalytic subunit PRKX	PATH:04014	Ras signaling pathway	0.757294	0.862682
PRKX	PRKX	protein kinase, X-linked	6e-149	Prkx	cAMP-dependent protein kinase catalytic subunit PRKX	PATH:04971	Gastric acid secretion	0.383343	1.18133
PRKX	PRKX	protein kinase, X-linked	6e-149	Prkx	cAMP-dependent protein kinase catalytic subunit PRKX	PATH:04713	Circadian entrainment	0.760587	0.805169
PRKX	PRKX	protein kinase, X-linked	6e-149	Prkx	cAMP-dependent protein kinase catalytic subunit PRKX	PATH:05203	Viral carcinogenesis	0.0180975	1.5541
PRKX	PRKX	protein kinase, X-linked	6e-149	Prkx	cAMP-dependent protein kinase catalytic subunit PRKX	PATH:04540	Gap junction	0.94627	0.514226
PRKX	PRKX	protein kinase, X-linked	6e-149	Prkx	cAMP-dependent protein kinase catalytic subunit PRKX	PATH:05110	Vibrio cholerae infection	0.0731619	1.79136
PRKX	PRKX	protein kinase, X-linked	6e-149	Prkx	cAMP-dependent protein kinase catalytic subunit PRKX	PATH:05205	Proteoglycans in cancer	0.839488	0.800707
PRKX	PRKX	protein kinase, X-linked	6e-149	Prkx	cAMP-dependent protein kinase catalytic subunit PRKX	PATH:04916	Melanogenesis	0.702589	0.865529
PRKX	PRKX	protein kinase, X-linked	6e-149	Prkx	cAMP-dependent protein kinase catalytic subunit PRKX	PATH:04611	Platelet activation	0.0198101	1.72536
PRKX	PRKX	protein kinase, X-linked	6e-149	Prkx	cAMP-dependent protein kinase catalytic subunit PRKX	PATH:04914	Progesterone-mediated oocyte maturation	0.924574	0.581239
PRKX	PRKX	protein kinase, X-linked	6e-149	Prkx	cAMP-dependent protein kinase catalytic subunit PRKX	PATH:04261	Adrenergic signaling in cardiomyocytes	0.928409	0.647011
PRKX	PRKX	protein kinase, X-linked	6e-149	Prkx	cAMP-dependent protein kinase catalytic subunit PRKX	PATH:04915	Estrogen signaling pathway	0.421767	1.11503
PRKX	PRKX	protein kinase, X-linked	6e-149	Prkx	cAMP-dependent protein kinase catalytic subunit PRKX	PATH:05414	Dilated cardiomyopathy	0.824473	0.728487
PRKX	PRKX	protein kinase, X-linked	6e-149	Prkx	cAMP-dependent protein kinase catalytic subunit PRKX	PATH:04740	Olfactory transduction	1	0.0517882
PRKX	PRKX	protein kinase, X-linked	6e-149	Prkx	cAMP-dependent protein kinase catalytic subunit PRKX	PATH:04918	Thyroid hormone synthesis	0.357411	1.21414
PRKX	PRKX	protein kinase, X-linked	6e-149	Prkx	cAMP-dependent protein kinase catalytic subunit PRKX	PATH:04919	Thyroid hormone signaling pathway	0.849072	0.728487
PRKX	PRKX	protein kinase, X-linked	6e-149	Prkx	cAMP-dependent protein kinase catalytic subunit PRKX	PATH:05032	Morphine addiction	0.786022	0.780521
PRKX	PRKX	protein kinase, X-linked	6e-149	Prkx	cAMP-dependent protein kinase catalytic subunit PRKX	PATH:05030	Cocaine addiction	0.673736	0.874184
PRKX	PRKX	protein kinase, X-linked	6e-149	Prkx	cAMP-dependent protein kinase catalytic subunit PRKX	PATH:05012	Parkinson's disease	4.98527e-07	2.651
PRKX	PRKX	protein kinase, X-linked	6e-149	Prkx	cAMP-dependent protein kinase catalytic subunit PRKX	PATH:05031	Amphetamine addiction	0.783208	0.75884
PRKX	PRKX	protein kinase, X-linked	6e-149	Prkx	cAMP-dependent protein kinase catalytic subunit PRKX	PATH:04912	GnRH signaling pathway	0.644644	0.919119
PRKX	PRKX	protein kinase, X-linked	6e-149	Prkx	cAMP-dependent protein kinase catalytic subunit PRKX	PATH:04913	Ovarian steroidogenesis	0.303727	1.31881
PRKX	PRKX	protein kinase, X-linked	6e-149	Prkx	cAMP-dependent protein kinase catalytic subunit PRKX	PATH:04962	Vasopressin-regulated water reabsorption	0.478366	1.11503
PRKX	PRKX	protein kinase, X-linked	6e-149	Prkx	cAMP-dependent protein kinase catalytic subunit PRKX	PATH:04910	Insulin signaling pathway	0.896868	0.687732
PRKX	PRKX	protein kinase, X-linked	6e-149	Prkx	cAMP-dependent protein kinase catalytic subunit PRKX	PATH:04961	Endocrine and other factor-regulated calcium reabsorption	0.832009	0.655638
PRKX	PRKX	protein kinase, X-linked	6e-149	Prkx	cAMP-dependent protein kinase catalytic subunit PRKX	PATH:04911	Insulin secretion	0.80098	0.753607
PRKX	PRKX	protein kinase, X-linked	6e-149	Prkx	cAMP-dependent protein kinase catalytic subunit PRKX	PATH:04020	Calcium signaling pathway	0.793295	0.822485
PRKX	PRKX	protein kinase, X-linked	6e-149	Prkx	cAMP-dependent protein kinase catalytic subunit PRKX	PATH:04310	Wnt signaling pathway	0.992516	0.431341
PRKX	PRKX	protein kinase, X-linked	6e-149	Prkx	cAMP-dependent protein kinase catalytic subunit PRKX	PATH:04270	Vascular smooth muscle contraction	0.967018	0.52451
PRKX	PRKX	protein kinase, X-linked	6e-149	Prkx	cAMP-dependent protein kinase catalytic subunit PRKX	PATH:04728	Dopaminergic synapse	0.97844	0.492961
PRKX	PRKX	protein kinase, X-linked	6e-149	Prkx	cAMP-dependent protein kinase catalytic subunit PRKX	PATH:04727	GABAergic synapse	0.742447	0.822485
PRKX	PRKX	protein kinase, X-linked	6e-149	Prkx	cAMP-dependent protein kinase catalytic subunit PRKX	PATH:04726	Serotonergic synapse	0.986835	0.461717
PRKX	PRKX	protein kinase, X-linked	6e-149	Prkx	cAMP-dependent protein kinase catalytic subunit PRKX	PATH:04725	Cholinergic synapse	0.781087	0.794713
PRKX	PRKX	protein kinase, X-linked	6e-149	Prkx	cAMP-dependent protein kinase catalytic subunit PRKX	PATH:04724	Glutamatergic synapse	0.774577	0.81547
PRKX	PRKX	protein kinase, X-linked	6e-149	Prkx	cAMP-dependent protein kinase catalytic subunit PRKX	PATH:04742	Taste transduction	0.893152	0.520348
PRKX	PRKX	protein kinase, X-linked	6e-149	Prkx	cAMP-dependent protein kinase catalytic subunit PRKX	PATH:04723	Retrograde endocannabinoid signaling	0.837359	0.728487
PRKX	PRKX	protein kinase, X-linked	6e-149	Prkx	cAMP-dependent protein kinase catalytic subunit PRKX	PATH:04720	Long-term potentiation	0.763533	0.780521
CTSA	CTSA	cathepsin A	0	Ctsa	Lysosomal protective protein	PATH:04614	Renin-angiotensin system	0.774443	0.682956
CTSA	CTSA	cathepsin A	0	Ctsa	Lysosomal protective protein	PATH:04142	Lysosome	0.000110897	2.40917
LAMP3	LAMP3	lysosomal-associated membrane protein 3	1e-86	Lamp3	Lysosome-associated membrane glycoprotein 3	PATH:04142	Lysosome	0.000110897	2.40917
PIAS4	PIAS4	protein inhibitor of activated STAT, 4	0	Pias4	E3 SUMO-protein ligase PIAS4	PATH:05200	Pathways in cancer	0.517885	1.00518
PIAS4	PIAS4	protein inhibitor of activated STAT, 4	0	Pias4	E3 SUMO-protein ligase PIAS4	PATH:04630	Jak-STAT signaling pathway	0.612419	0.9502
PIAS4	PIAS4	protein inhibitor of activated STAT, 4	0	Pias4	E3 SUMO-protein ligase PIAS4	PATH:05160	Hepatitis C	0.864902	0.72313
PIAS4	PIAS4	protein inhibitor of activated STAT, 4	0	Pias4	E3 SUMO-protein ligase PIAS4	PATH:05222	Small cell lung cancer	0.760587	0.805169
PIAS4	PIAS4	protein inhibitor of activated STAT, 4	0	Pias4	E3 SUMO-protein ligase PIAS4	PATH:04120	Ubiquitin mediated proteolysis	0.978839	0.513363
PIAS4	PIAS4	protein inhibitor of activated STAT, 4	0	Pias4	E3 SUMO-protein ligase PIAS4	PATH:04064	NF-kappa B signaling pathway	0.0615812	1.66285
PIN1	PIN1	peptidylprolyl cis/trans isomerase, NIMA-interacting 1	4e-85	Pin1	Putative uncharacterized protein	PATH:04622	RIG-I-like receptor signaling pathway	0.783208	0.75884
WAS	WAS	Wiskott-Aldrich syndrome	5e-159	Was	Wiskott-Aldrich syndrome protein homolog	PATH:05131	Shigellosis	0.228394	1.38515
WAS	WAS	Wiskott-Aldrich syndrome	5e-159	Was	Wiskott-Aldrich syndrome protein homolog	PATH:05132	Salmonella infection	0.015151	1.91509
WAS	WAS	Wiskott-Aldrich syndrome	5e-159	Was	Wiskott-Aldrich syndrome protein homolog	PATH:04810	Regulation of actin cytoskeleton	0.0882705	1.35382
WAS	WAS	Wiskott-Aldrich syndrome	5e-159	Was	Wiskott-Aldrich syndrome protein homolog	PATH:05130	Pathogenic Escherichia coli infection	0.167241	1.56104
WAS	WAS	Wiskott-Aldrich syndrome	5e-159	Was	Wiskott-Aldrich syndrome protein homolog	PATH:05100	Bacterial invasion of epithelial cells	0.499345	1.05323
WAS	WAS	Wiskott-Aldrich syndrome	5e-159	Was	Wiskott-Aldrich syndrome protein homolog	PATH:04666	Fc gamma R-mediated phagocytosis	0.00190194	2.25305
WAS	WAS	Wiskott-Aldrich syndrome	5e-159	Was	Wiskott-Aldrich syndrome protein homolog	PATH:04520	Adherens junction	0.900495	0.590665
WAS	WAS	Wiskott-Aldrich syndrome	5e-159	Was	Wiskott-Aldrich syndrome protein homolog	PATH:04062	Chemokine signaling pathway	2.84515e-05	2.25672
LOC101104199	LOC101104199	60S ribosomal protein L22-like 1-like	9e-55	Rpl22l1	MCG16976, isoform CRA_c	PATH:03010	Ribosome	1.02306e-15	3.42636
RHOG	RHOG	ras homolog family member G	3e-108	Rhog	Ras homolog gene family member G	PATH:05131	Shigellosis	0.228394	1.38515
RHOG	RHOG	ras homolog family member G	3e-108	Rhog	Ras homolog gene family member G	PATH:05132	Salmonella infection	0.015151	1.91509
RHOG	RHOG	ras homolog family member G	3e-108	Rhog	Ras homolog gene family member G	PATH:05100	Bacterial invasion of epithelial cells	0.499345	1.05323
FGD3	FGD3	FYVE, RhoGEF and PH domain containing 3	0	Fgd3	FYVE, RhoGEF and PH domain-containing protein 3	PATH:04810	Regulation of actin cytoskeleton	0.0882705	1.35382
LOC101110457	LOC101110457	histone H2B type 1-like	2e-68	Hist1h2bc	Histone H2B type 1-C/E/G	PATH:05322	Systemic lupus erythematosus	6.31995e-11	3.53983
LOC101110457	LOC101110457	histone H2B type 1-like	2e-68	Hist1h2bc	Histone H2B type 1-C/E/G	PATH:05203	Viral carcinogenesis	0.0180975	1.5541
LOC101110457	LOC101110457	histone H2B type 1-like	2e-68	Hist1h2bc	Histone H2B type 1-C/E/G	PATH:05034	Alcoholism	0.000670293	1.98132
FYB	FYB	FYN binding protein	0	Fyb	FYN binding protein	PATH:04015	Rap1 signaling pathway	0.491997	1.02604
ZFP36	ZFP36	ZFP36	3e-112	Zfp36	Tristetraprolin	PATH:05166	HTLV-I infection	0.104593	1.2999
LOC101119426	LOC101119426	histone H2B type 1-like	2e-68	Hist1h2bc	Histone H2B type 1-C/E/G	PATH:05322	Systemic lupus erythematosus	6.31995e-11	3.53983
LOC101119426	LOC101119426	histone H2B type 1-like	2e-68	Hist1h2bc	Histone H2B type 1-C/E/G	PATH:05203	Viral carcinogenesis	0.0180975	1.5541
LOC101119426	LOC101119426	histone H2B type 1-like	2e-68	Hist1h2bc	Histone H2B type 1-C/E/G	PATH:05034	Alcoholism	0.000670293	1.98132
LAPTM4A	LAPTM4A	lysosomal protein transmembrane 4 alpha	4e-117	Laptm4a	Lysosomal-associated protein transmembrane 4A	PATH:04142	Lysosome	0.000110897	2.40917
NUDT16	NUDT16	U8 snoRNA-decapping enzyme	6e-82	Nudt16	U8 snoRNA-decapping enzyme	PATH:03018	RNA degradation	0.97201	0.414961
NUDT16	NUDT16	U8 snoRNA-decapping enzyme	6e-82	Nudt16	U8 snoRNA-decapping enzyme	PATH:00230	Purine metabolism	0.946705	0.631636
DOCK2	DOCK2	dedicator of cytokinesis 2	0	Dock2	Dedicator of cytokinesis protein 2	PATH:04666	Fc gamma R-mediated phagocytosis	0.00190194	2.25305
DOCK2	DOCK2	dedicator of cytokinesis 2	0	Dock2	Dedicator of cytokinesis protein 2	PATH:04062	Chemokine signaling pathway	2.84515e-05	2.25672
LOC101104797	LOC101104797	ubiquitin-like protein FUBI-like	4e-61	Fau	Ubiquitin-like protein FUBI	PATH:03010	Ribosome	1.02306e-15	3.42636
ELF5	ELF5	E74-like factor 5 (ets domain transcription factor)	7e-144	Elf5	E74-like factor 5	PATH:04917	Prolactin signaling pathway	0.842115	0.691601
RPL37	RPL37	ribosomal protein L37	2e-50	Gm13826	predicted gene 13826	PATH:03010	Ribosome	1.02306e-15	3.42636
LPAR5	LPAR5	lysophosphatidic acid receptor 5	4e-79	Lpar5	Lysophosphatidic acid receptor 5	PATH:04151	PI3K-Akt signaling pathway	0.725034	0.902825
LPAR5	LPAR5	lysophosphatidic acid receptor 5	4e-79	Lpar5	Lysophosphatidic acid receptor 5	PATH:04015	Rap1 signaling pathway	0.491997	1.02604
SLC32A1	SLC32A1	solute carrier family 32 (GABA vesicular transporter), member 1	0	Slc32a1	Vesicular inhibitory amino acid transporter	PATH:04727	GABAergic synapse	0.742447	0.822485
SLC32A1	SLC32A1	solute carrier family 32 (GABA vesicular transporter), member 1	0	Slc32a1	Vesicular inhibitory amino acid transporter	PATH:05032	Morphine addiction	0.786022	0.780521
SLC32A1	SLC32A1	solute carrier family 32 (GABA vesicular transporter), member 1	0	Slc32a1	Vesicular inhibitory amino acid transporter	PATH:05033	Nicotine addiction	0.752875	0.76237
SLC32A1	SLC32A1	solute carrier family 32 (GABA vesicular transporter), member 1	0	Slc32a1	Vesicular inhibitory amino acid transporter	PATH:04723	Retrograde endocannabinoid signaling	0.837359	0.728487
SLC32A1	SLC32A1	solute carrier family 32 (GABA vesicular transporter), member 1	0	Slc32a1	Vesicular inhibitory amino acid transporter	PATH:04721	Synaptic vesicle cycle	0.595282	0.964174
CDA	CDA	cytidine deaminase	3e-49	Cda	Cytidine deaminase	PATH:00983	Drug metabolism - other enzymes	0.659264	0.892024
CDA	CDA	cytidine deaminase	3e-49	Cda	Cytidine deaminase	PATH:01100	Metabolic pathways	0.586798	0.981335
CDA	CDA	cytidine deaminase	3e-49	Cda	Cytidine deaminase	PATH:00240	Pyrimidine metabolism	0.456118	1.08191
CXCL11	CXCL11	chemokine (C-X-C motif) ligand 11	2e-40	CXCL11	C-X-C motif chemokine 11	PATH:04620	Toll-like receptor signaling pathway	0.0076527	1.9513
CXCL11	CXCL11	chemokine (C-X-C motif) ligand 11	2e-40	CXCL11	C-X-C motif chemokine 11	PATH:04060	Cytokine-cytokine receptor interaction	0.00415077	1.65823
CXCL11	CXCL11	chemokine (C-X-C motif) ligand 11	2e-40	CXCL11	C-X-C motif chemokine 11	PATH:04062	Chemokine signaling pathway	2.84515e-05	2.25672
PLAUR	PLAUR	Urokinase plasminogen activator receptor	2e-95	Plaur	Urokinase plasminogen activator surface receptor	PATH:04610	Complement and coagulation cascades	0.0554422	1.73238
PLAUR	PLAUR	Urokinase plasminogen activator receptor	2e-95	Plaur	Urokinase plasminogen activator surface receptor	PATH:05205	Proteoglycans in cancer	0.839488	0.800707
RASGRP1	RASGRP1	RAS guanyl releasing protein 1 (calcium and DAG-regulated)	0	Rasgrp1	RAS guanyl-releasing protein 1	PATH:04611	Platelet activation	0.0198101	1.72536
RASGRP1	RASGRP1	RAS guanyl releasing protein 1 (calcium and DAG-regulated)	0	Rasgrp1	RAS guanyl-releasing protein 1	PATH:04010	MAPK signaling pathway	0.817758	0.831425
RASGRP1	RASGRP1	RAS guanyl releasing protein 1 (calcium and DAG-regulated)	0	Rasgrp1	RAS guanyl-releasing protein 1	PATH:04660	T cell receptor signaling pathway	0.28807	1.23705
RASGRP1	RASGRP1	RAS guanyl releasing protein 1 (calcium and DAG-regulated)	0	Rasgrp1	RAS guanyl-releasing protein 1	PATH:04014	Ras signaling pathway	0.757294	0.862682
ULBP3	ULBP3	UL16 binding protein 3	2e-13	Ulbp1	UL16-binding protein-like transcript 1 splice variant	PATH:04650	Natural killer cell mediated cytotoxicity	0.000529277	2.15468
LSM7	LSM7	LSM7 homolog, U6 small nuclear RNA associated (S. cerevisiae)	2e-54	Lsm7	U6 snRNA-associated Sm-like protein LSm7	PATH:03040	Spliceosome	0.9561	0.586701
LSM7	LSM7	LSM7 homolog, U6 small nuclear RNA associated (S. cerevisiae)	2e-54	Lsm7	U6 snRNA-associated Sm-like protein LSm7	PATH:03018	RNA degradation	0.97201	0.414961
LOC101120060	LOC101120060	G protein-coupled receptor kinase 5-like	6e-85	Grk5	Putative uncharacterized protein	PATH:05032	Morphine addiction	0.786022	0.780521
LOC101120060	LOC101120060	G protein-coupled receptor kinase 5-like	6e-85	Grk5	Putative uncharacterized protein	PATH:04062	Chemokine signaling pathway	2.84515e-05	2.25672
LOC101120060	LOC101120060	G protein-coupled receptor kinase 5-like	6e-85	Grk5	Putative uncharacterized protein	PATH:04144	Endocytosis	0.569744	0.979333
POLD4	POLD4	polymerase (DNA-directed), delta 4, accessory subunit	5e-47	Pold4	Polymerase (DNA-directed), delta 4, isoform CRA_b	PATH:03430	Mismatch repair	0.866545	0.496695
POLD4	POLD4	polymerase (DNA-directed), delta 4, accessory subunit	5e-47	Pold4	Polymerase (DNA-directed), delta 4, isoform CRA_b	PATH:03420	Nucleotide excision repair	0.97867	0.254123
POLD4	POLD4	polymerase (DNA-directed), delta 4, accessory subunit	5e-47	Pold4	Polymerase (DNA-directed), delta 4, isoform CRA_b	PATH:03410	Base excision repair	0.839249	0.607072
POLD4	POLD4	polymerase (DNA-directed), delta 4, accessory subunit	5e-47	Pold4	Polymerase (DNA-directed), delta 4, isoform CRA_b	PATH:03440	Homologous recombination	0.693383	0.840562
POLD4	POLD4	polymerase (DNA-directed), delta 4, accessory subunit	5e-47	Pold4	Polymerase (DNA-directed), delta 4, isoform CRA_b	PATH:03030	DNA replication	0.960717	0.303536
POLD4	POLD4	polymerase (DNA-directed), delta 4, accessory subunit	5e-47	Pold4	Polymerase (DNA-directed), delta 4, isoform CRA_b	PATH:05166	HTLV-I infection	0.104593	1.2999
POLD4	POLD4	polymerase (DNA-directed), delta 4, accessory subunit	5e-47	Pold4	Polymerase (DNA-directed), delta 4, isoform CRA_b	PATH:00230	Purine metabolism	0.946705	0.631636
POLD4	POLD4	polymerase (DNA-directed), delta 4, accessory subunit	5e-47	Pold4	Polymerase (DNA-directed), delta 4, isoform CRA_b	PATH:01100	Metabolic pathways	0.586798	0.981335
POLD4	POLD4	polymerase (DNA-directed), delta 4, accessory subunit	5e-47	Pold4	Polymerase (DNA-directed), delta 4, isoform CRA_b	PATH:00240	Pyrimidine metabolism	0.456118	1.08191
PREX1	PREX1	phosphatidylinositol-3,4,5-trisphosphate-dependent Rac exchange factor 1	0	Prex1	Phosphatidylinositol-3,4, 5-trisphosphate-dependent Rac exchange factor 1	PATH:04062	Chemokine signaling pathway	2.84515e-05	2.25672
LOC101116002	LOC101116002	epithelial chloride channel protein-like	0	Clca2	Putative uncharacterized protein	PATH:04740	Olfactory transduction	1	0.0517882
LOC101116002	LOC101116002	epithelial chloride channel protein-like	0	Clca2	Putative uncharacterized protein	PATH:04972	Pancreatic secretion	0.729169	0.847808
LOC101105840	LOC101105840	calmodulin-like	6e-46	Calm1	Calmodulin	PATH:04015	Rap1 signaling pathway	0.491997	1.02604
LOC101105840	LOC101105840	calmodulin-like	6e-46	Calm1	Calmodulin	PATH:04750	Inflammatory mediator regulation of TRP channels	0.810631	0.766828
LOC101105840	LOC101105840	calmodulin-like	6e-46	Calm1	Calmodulin	PATH:04921	Oxytocin signaling pathway	0.823265	0.780521
LOC101105840	LOC101105840	calmodulin-like	6e-46	Calm1	Calmodulin	PATH:04114	Oocyte meiosis	0.994511	0.358272
LOC101105840	LOC101105840	calmodulin-like	6e-46	Calm1	Calmodulin	PATH:04014	Ras signaling pathway	0.757294	0.862682
LOC101105840	LOC101105840	calmodulin-like	6e-46	Calm1	Calmodulin	PATH:04970	Salivary secretion	0.80907	0.745043
LOC101105840	LOC101105840	calmodulin-like	6e-46	Calm1	Calmodulin	PATH:04971	Gastric acid secretion	0.383343	1.18133
LOC101105840	LOC101105840	calmodulin-like	6e-46	Calm1	Calmodulin	PATH:04713	Circadian entrainment	0.760587	0.805169
LOC101105840	LOC101105840	calmodulin-like	6e-46	Calm1	Calmodulin	PATH:04916	Melanogenesis	0.702589	0.865529
LOC101105840	LOC101105840	calmodulin-like	6e-46	Calm1	Calmodulin	PATH:05133	Pertussis	0.00716025	2.15848
LOC101105840	LOC101105840	calmodulin-like	6e-46	Calm1	Calmodulin	PATH:04261	Adrenergic signaling in cardiomyocytes	0.928409	0.647011
LOC101105840	LOC101105840	calmodulin-like	6e-46	Calm1	Calmodulin	PATH:05152	Tuberculosis	2.28816e-05	2.23006
LOC101105840	LOC101105840	calmodulin-like	6e-46	Calm1	Calmodulin	PATH:04915	Estrogen signaling pathway	0.421767	1.11503
LOC101105840	LOC101105840	calmodulin-like	6e-46	Calm1	Calmodulin	PATH:04740	Olfactory transduction	1	0.0517882
LOC101105840	LOC101105840	calmodulin-like	6e-46	Calm1	Calmodulin	PATH:05031	Amphetamine addiction	0.783208	0.75884
LOC101105840	LOC101105840	calmodulin-like	6e-46	Calm1	Calmodulin	PATH:04912	GnRH signaling pathway	0.644644	0.919119
LOC101105840	LOC101105840	calmodulin-like	6e-46	Calm1	Calmodulin	PATH:05010	Alzheimer's disease	1.06891e-06	2.46565
LOC101105840	LOC101105840	calmodulin-like	6e-46	Calm1	Calmodulin	PATH:05034	Alcoholism	0.000670293	1.98132
LOC101105840	LOC101105840	calmodulin-like	6e-46	Calm1	Calmodulin	PATH:04070	Phosphatidylinositol signaling system	0.924463	0.553281
LOC101105840	LOC101105840	calmodulin-like	6e-46	Calm1	Calmodulin	PATH:04910	Insulin signaling pathway	0.896868	0.687732
LOC101105840	LOC101105840	calmodulin-like	6e-46	Calm1	Calmodulin	PATH:04020	Calcium signaling pathway	0.793295	0.822485
LOC101105840	LOC101105840	calmodulin-like	6e-46	Calm1	Calmodulin	PATH:04270	Vascular smooth muscle contraction	0.967018	0.52451
LOC101105840	LOC101105840	calmodulin-like	6e-46	Calm1	Calmodulin	PATH:04728	Dopaminergic synapse	0.97844	0.492961
LOC101105840	LOC101105840	calmodulin-like	6e-46	Calm1	Calmodulin	PATH:04022	cGMP-PKG signaling pathway	0.957237	0.599669
LOC101105840	LOC101105840	calmodulin-like	6e-46	Calm1	Calmodulin	PATH:04744	Phototransduction	0.510175	1.13041
LOC101105840	LOC101105840	calmodulin-like	6e-46	Calm1	Calmodulin	PATH:04722	Neurotrophin signaling pathway	0.553009	0.993391
LOC101105840	LOC101105840	calmodulin-like	6e-46	Calm1	Calmodulin	PATH:04720	Long-term potentiation	0.763533	0.780521
LOC101105840	LOC101105840	calmodulin-like	6e-46	Calm1	Calmodulin	PATH:05214	Glioma	0.644964	0.910608
LOC101101911	LOC101101911	cathepsin Z-like	1e-139	Ctsz	Cathepsin Z, isoform CRA_b	PATH:04142	Lysosome	0.000110897	2.40917
LOC101109212	LOC101109212	60S ribosomal protein L6-like	1e-120	Rpl6	60S ribosomal protein L6	PATH:03010	Ribosome	1.02306e-15	3.42636
IL10	IL10	Interleukin-10	3e-68	Il10	Interleukin-10	PATH:05140	Leishmaniasis	0.000159355	2.83826
IL10	IL10	Interleukin-10	3e-68	Il10	Interleukin-10	PATH:04060	Cytokine-cytokine receptor interaction	0.00415077	1.65823
IL10	IL10	Interleukin-10	3e-68	Il10	Interleukin-10	PATH:05133	Pertussis	0.00716025	2.15848
IL10	IL10	Interleukin-10	3e-68	Il10	Interleukin-10	PATH:05142	Chagas disease (American trypanosomiasis)	0.0769839	1.52266
IL10	IL10	Interleukin-10	3e-68	Il10	Interleukin-10	PATH:05152	Tuberculosis	2.28816e-05	2.23006
IL10	IL10	Interleukin-10	3e-68	Il10	Interleukin-10	PATH:05143	African trypanosomiasis	0.397026	1.28556
IL10	IL10	Interleukin-10	3e-68	Il10	Interleukin-10	PATH:05144	Malaria	0.137957	1.6494
IL10	IL10	Interleukin-10	3e-68	Il10	Interleukin-10	PATH:05145	Toxoplasmosis	0.0739279	1.47666
IL10	IL10	Interleukin-10	3e-68	Il10	Interleukin-10	PATH:05310	Asthma	0.000943106	3.90261
IL10	IL10	Interleukin-10	3e-68	Il10	Interleukin-10	PATH:05146	Amoebiasis	0.0565275	1.57353
IL10	IL10	Interleukin-10	3e-68	Il10	Interleukin-10	PATH:05320	Autoimmune thyroid disease	0.00764494	2.36758
IL10	IL10	Interleukin-10	3e-68	Il10	Interleukin-10	PATH:04672	Intestinal immune network for IgA production	0.000774416	3.05964
IL10	IL10	Interleukin-10	3e-68	Il10	Interleukin-10	PATH:05321	Inflammatory bowel disease (IBD)	0.0145768	2.15235
IL10	IL10	Interleukin-10	3e-68	Il10	Interleukin-10	PATH:05322	Systemic lupus erythematosus	6.31995e-11	3.53983
IL10	IL10	Interleukin-10	3e-68	Il10	Interleukin-10	PATH:05169	Epstein-Barr virus infection	0.138125	1.30475
IL10	IL10	Interleukin-10	3e-68	Il10	Interleukin-10	PATH:04068	FoxO signaling pathway	0.89898	0.672449
IL10	IL10	Interleukin-10	3e-68	Il10	Interleukin-10	PATH:05330	Allograft rejection	0.00109241	3.08815
IL10	IL10	Interleukin-10	3e-68	Il10	Interleukin-10	PATH:05150	Staphylococcus aureus infection	1.29766e-07	4.22992
IL10	IL10	Interleukin-10	3e-68	Il10	Interleukin-10	PATH:04630	Jak-STAT signaling pathway	0.612419	0.9502
IL10	IL10	Interleukin-10	3e-68	Il10	Interleukin-10	PATH:04660	T cell receptor signaling pathway	0.28807	1.23705
LOC780467	LOC780467	60S ribosomal protein L34-like protein	5e-62	Gm4705	predicted gene 4705	PATH:03010	Ribosome	1.02306e-15	3.42636
NDUFA3	NDUFA3	NADH dehydrogenase (ubiquinone) 1 alpha subcomplex, 3, 9kDa	5e-35	Ndufa3	NADH dehydrogenase [ubiquinone] 1 alpha subcomplex subunit 3	PATH:00190	Oxidative phosphorylation	1.28819e-09	3.16136
NDUFA3	NDUFA3	NADH dehydrogenase (ubiquinone) 1 alpha subcomplex, 3, 9kDa	5e-35	Ndufa3	NADH dehydrogenase [ubiquinone] 1 alpha subcomplex subunit 3	PATH:05016	Huntington's disease	6.62548e-07	2.43404
NDUFA3	NDUFA3	NADH dehydrogenase (ubiquinone) 1 alpha subcomplex, 3, 9kDa	5e-35	Ndufa3	NADH dehydrogenase [ubiquinone] 1 alpha subcomplex subunit 3	PATH:04932	Non-alcoholic fatty liver disease (NAFLD)	1.30452e-07	2.70113
NDUFA3	NDUFA3	NADH dehydrogenase (ubiquinone) 1 alpha subcomplex, 3, 9kDa	5e-35	Ndufa3	NADH dehydrogenase [ubiquinone] 1 alpha subcomplex subunit 3	PATH:05012	Parkinson's disease	4.98527e-07	2.651
NDUFA3	NDUFA3	NADH dehydrogenase (ubiquinone) 1 alpha subcomplex, 3, 9kDa	5e-35	Ndufa3	NADH dehydrogenase [ubiquinone] 1 alpha subcomplex subunit 3	PATH:05010	Alzheimer's disease	1.06891e-06	2.46565
NDUFA3	NDUFA3	NADH dehydrogenase (ubiquinone) 1 alpha subcomplex, 3, 9kDa	5e-35	Ndufa3	NADH dehydrogenase [ubiquinone] 1 alpha subcomplex subunit 3	PATH:01100	Metabolic pathways	0.586798	0.981335
LOC101110162	LOC101110162	prostaglandin F synthase 1-like	9e-131	Akr1c6	Estradiol 17 beta-dehydrogenase 5	PATH:00140	Steroid hormone biosynthesis	0.715925	0.840562
LOC101110162	LOC101110162	prostaglandin F synthase 1-like	9e-131	Akr1c6	Estradiol 17 beta-dehydrogenase 5	PATH:00051	Fructose and mannose metabolism	0.143851	1.6998
LOC101110162	LOC101110162	prostaglandin F synthase 1-like	9e-131	Akr1c6	Estradiol 17 beta-dehydrogenase 5	PATH:00980	Metabolism of xenobiotics by cytochrome P450	0.467507	1.0713
LOC101110162	LOC101110162	prostaglandin F synthase 1-like	9e-131	Akr1c6	Estradiol 17 beta-dehydrogenase 5	PATH:00650	Butanoate metabolism	0.377164	1.27062
LOC101110162	LOC101110162	prostaglandin F synthase 1-like	9e-131	Akr1c6	Estradiol 17 beta-dehydrogenase 5	PATH:00591	Linoleic acid metabolism	0.331243	1.27485
LOC101110162	LOC101110162	prostaglandin F synthase 1-like	9e-131	Akr1c6	Estradiol 17 beta-dehydrogenase 5	PATH:00590	Arachidonic acid metabolism	0.41609	1.13041
LOC101110162	LOC101110162	prostaglandin F synthase 1-like	9e-131	Akr1c6	Estradiol 17 beta-dehydrogenase 5	PATH:04913	Ovarian steroidogenesis	0.303727	1.31881
LOC101110162	LOC101110162	prostaglandin F synthase 1-like	9e-131	Akr1c6	Estradiol 17 beta-dehydrogenase 5	PATH:01100	Metabolic pathways	0.586798	0.981335
LOC101112245	LOC101112245	adenosylhomocysteinase-like	0	Ahcy	Adenosylhomocysteinase	PATH:00450	Selenocompound metabolism	0.41645	1.24883
LOC101112245	LOC101112245	adenosylhomocysteinase-like	0	Ahcy	Adenosylhomocysteinase	PATH:00270	Cysteine and methionine metabolism	0.114258	1.82122
LOC101112245	LOC101112245	adenosylhomocysteinase-like	0	Ahcy	Adenosylhomocysteinase	PATH:01100	Metabolic pathways	0.586798	0.981335
CD247	CD247	T-cell surface glycoprotein CD3 zeta chain	2e-65	Cd247	T-cell surface glycoprotein CD3 zeta chain	PATH:05142	Chagas disease (American trypanosomiasis)	0.0769839	1.52266
CD247	CD247	T-cell surface glycoprotein CD3 zeta chain	2e-65	Cd247	T-cell surface glycoprotein CD3 zeta chain	PATH:04660	T cell receptor signaling pathway	0.28807	1.23705
CD247	CD247	T-cell surface glycoprotein CD3 zeta chain	2e-65	Cd247	T-cell surface glycoprotein CD3 zeta chain	PATH:04650	Natural killer cell mediated cytotoxicity	0.000529277	2.15468
SGPL1	SGPL1	sphingosine-1-phosphate lyase 1	0	Sgpl1	Sphingosine-1-phosphate lyase 1	PATH:00600	Sphingolipid metabolism	0.314471	1.33804
SGPL1	SGPL1	sphingosine-1-phosphate lyase 1	0	Sgpl1	Sphingosine-1-phosphate lyase 1	PATH:01100	Metabolic pathways	0.586798	0.981335
PEX11G	PEX11G	peroxisomal biogenesis factor 11 gamma	5e-86	Pex11g	Peroxisomal membrane protein 11C	PATH:04146	Peroxisome	0.367455	1.18489
CORO1A	CORO1A	coronin, actin binding protein, 1A	0	Coro1a	Coronin-1A	PATH:05152	Tuberculosis	2.28816e-05	2.23006
CORO1A	CORO1A	coronin, actin binding protein, 1A	0	Coro1a	Coronin-1A	PATH:04145	Phagosome	1.28857e-06	2.57113
TRPM2	TRPM2	transient receptor potential cation channel, subfamily M, member 2	0	Trpm2	Transient receptor potential cation channel subfamily M member 2	PATH:04921	Oxytocin signaling pathway	0.823265	0.780521
STAR	STAR	Steroidogenic acute regulatory protein, mitochondrial	1e-141	Star	Steroidogenic acute regulatory protein, mitochondrial	PATH:04913	Ovarian steroidogenesis	0.303727	1.31881
LOC101106041	LOC101106041	histone H2B type 1-K-like	3e-68	Hist1h2bc	Histone H2B type 1-C/E/G	PATH:05322	Systemic lupus erythematosus	6.31995e-11	3.53983
LOC101106041	LOC101106041	histone H2B type 1-K-like	3e-68	Hist1h2bc	Histone H2B type 1-C/E/G	PATH:05203	Viral carcinogenesis	0.0180975	1.5541
LOC101106041	LOC101106041	histone H2B type 1-K-like	3e-68	Hist1h2bc	Histone H2B type 1-C/E/G	PATH:05034	Alcoholism	0.000670293	1.98132
DUSP2	DUSP2	dual specificity phosphatase 2	7e-89	Dusp2	Dual specificity protein phosphatase 2	PATH:04010	MAPK signaling pathway	0.817758	0.831425
LOC101102999	LOC101102999	glutamine synthetase-like	0	Glul	Glutamine synthetase	PATH:00630	Glyoxylate and dicarboxylate metabolism	0.571862	1.02443
LOC101102999	LOC101102999	glutamine synthetase-like	0	Glul	Glutamine synthetase	PATH:00910	Nitrogen metabolism	0.609583	0.993391
LOC101102999	LOC101102999	glutamine synthetase-like	0	Glul	Glutamine synthetase	PATH:04727	GABAergic synapse	0.742447	0.822485
LOC101102999	LOC101102999	glutamine synthetase-like	0	Glul	Glutamine synthetase	PATH:00330	Arginine and proline metabolism	0.684087	0.867246
LOC101102999	LOC101102999	glutamine synthetase-like	0	Glul	Glutamine synthetase	PATH:01230	Biosynthesis of amino acids	0.658939	0.898134
LOC101102999	LOC101102999	glutamine synthetase-like	0	Glul	Glutamine synthetase	PATH:04724	Glutamatergic synapse	0.774577	0.81547
LOC101102999	LOC101102999	glutamine synthetase-like	0	Glul	Glutamine synthetase	PATH:00250	Alanine, aspartate and glutamate metabolism	0.41645	1.24883
LOC101102999	LOC101102999	glutamine synthetase-like	0	Glul	Glutamine synthetase	PATH:01100	Metabolic pathways	0.586798	0.981335
SYK	SYK	spleen tyrosine kinase	0	Syk	Tyrosine-protein kinase SYK	PATH:04611	Platelet activation	0.0198101	1.72536
SYK	SYK	spleen tyrosine kinase	0	Syk	Tyrosine-protein kinase SYK	PATH:05152	Tuberculosis	2.28816e-05	2.23006
SYK	SYK	spleen tyrosine kinase	0	Syk	Tyrosine-protein kinase SYK	PATH:04151	PI3K-Akt signaling pathway	0.725034	0.902825
SYK	SYK	spleen tyrosine kinase	0	Syk	Tyrosine-protein kinase SYK	PATH:04380	Osteoclast differentiation	3.20857e-05	2.52168
SYK	SYK	spleen tyrosine kinase	0	Syk	Tyrosine-protein kinase SYK	PATH:04662	B cell receptor signaling pathway	0.001915	2.44426
SYK	SYK	spleen tyrosine kinase	0	Syk	Tyrosine-protein kinase SYK	PATH:04650	Natural killer cell mediated cytotoxicity	0.000529277	2.15468
SYK	SYK	spleen tyrosine kinase	0	Syk	Tyrosine-protein kinase SYK	PATH:04664	Fc epsilon RI signaling pathway	0.0960465	1.59912
SYK	SYK	spleen tyrosine kinase	0	Syk	Tyrosine-protein kinase SYK	PATH:05169	Epstein-Barr virus infection	0.138125	1.30475
SYK	SYK	spleen tyrosine kinase	0	Syk	Tyrosine-protein kinase SYK	PATH:04666	Fc gamma R-mediated phagocytosis	0.00190194	2.25305
SYK	SYK	spleen tyrosine kinase	0	Syk	Tyrosine-protein kinase SYK	PATH:05203	Viral carcinogenesis	0.0180975	1.5541
SYK	SYK	spleen tyrosine kinase	0	Syk	Tyrosine-protein kinase SYK	PATH:04064	NF-kappa B signaling pathway	0.0615812	1.66285
RPL27	RPL27	ribosomal protein L27	3e-58	Rpl27	60S ribosomal protein L27	PATH:03010	Ribosome	1.02306e-15	3.42636
C1QA	C1QA	complement component 1, q subcomponent, A chain	1e-89	C1qa	Complement C1q subcomponent subunit A	PATH:05142	Chagas disease (American trypanosomiasis)	0.0769839	1.52266
C1QA	C1QA	complement component 1, q subcomponent, A chain	1e-89	C1qa	Complement C1q subcomponent subunit A	PATH:05133	Pertussis	0.00716025	2.15848
C1QA	C1QA	complement component 1, q subcomponent, A chain	1e-89	C1qa	Complement C1q subcomponent subunit A	PATH:04610	Complement and coagulation cascades	0.0554422	1.73238
C1QA	C1QA	complement component 1, q subcomponent, A chain	1e-89	C1qa	Complement C1q subcomponent subunit A	PATH:05020	Prion diseases	0.0409341	2.2415
C1QA	C1QA	complement component 1, q subcomponent, A chain	1e-89	C1qa	Complement C1q subcomponent subunit A	PATH:05322	Systemic lupus erythematosus	6.31995e-11	3.53983
C1QA	C1QA	complement component 1, q subcomponent, A chain	1e-89	C1qa	Complement C1q subcomponent subunit A	PATH:05150	Staphylococcus aureus infection	1.29766e-07	4.22992
NAIP	NAIP	NLR family, apoptosis inhibitory protein	0	Naip1	Putative uncharacterized protein	PATH:04621	NOD-like receptor signaling pathway	0.0626043	1.85208
NAIP	NAIP	NLR family, apoptosis inhibitory protein	0	Naip1	Putative uncharacterized protein	PATH:05134	Legionellosis	0.355361	1.19934
KCNQ1	KCNQ1	potassium voltage-gated channel, KQT-like subfamily, member 1	0	Kcnq1	Potassium voltage-gated channel subfamily KQT member 1	PATH:04261	Adrenergic signaling in cardiomyocytes	0.928409	0.647011
KCNQ1	KCNQ1	potassium voltage-gated channel, KQT-like subfamily, member 1	0	Kcnq1	Potassium voltage-gated channel subfamily KQT member 1	PATH:04971	Gastric acid secretion	0.383343	1.18133
KCNQ1	KCNQ1	potassium voltage-gated channel, KQT-like subfamily, member 1	0	Kcnq1	Potassium voltage-gated channel subfamily KQT member 1	PATH:04972	Pancreatic secretion	0.729169	0.847808
KCNQ1	KCNQ1	potassium voltage-gated channel, KQT-like subfamily, member 1	0	Kcnq1	Potassium voltage-gated channel subfamily KQT member 1	PATH:04725	Cholinergic synapse	0.781087	0.794713
KCNQ1	KCNQ1	potassium voltage-gated channel, KQT-like subfamily, member 1	0	Kcnq1	Potassium voltage-gated channel subfamily KQT member 1	PATH:04974	Protein digestion and absorption	0.648211	0.91826
KCNQ1	KCNQ1	potassium voltage-gated channel, KQT-like subfamily, member 1	0	Kcnq1	Potassium voltage-gated channel subfamily KQT member 1	PATH:05110	Vibrio cholerae infection	0.0731619	1.79136
LOC101121387	LOC101121387	histone H2A type 2-A-like	7e-70	Hist2h2aa2	histone cluster 2, H2aa2	PATH:05322	Systemic lupus erythematosus	6.31995e-11	3.53983
LOC101121387	LOC101121387	histone H2A type 2-A-like	7e-70	Hist2h2aa2	histone cluster 2, H2aa2	PATH:05034	Alcoholism	0.000670293	1.98132
LOC101122717	LOC101122717	non-histone chromosomal protein HMG-14-like	1e-33	Hmgn1	Non-histone chromosomal protein HMG-14	PATH:05168	Herpes simplex infection	0.714704	0.890006
PLA2G1B	PLA2G1B	Phospholipase A2	4e-54	Pla2g1b	Phospholipase A2	PATH:05145	Toxoplasmosis	0.0739279	1.47666
PLA2G1B	PLA2G1B	Phospholipase A2	4e-54	Pla2g1b	Phospholipase A2	PATH:00591	Linoleic acid metabolism	0.331243	1.27485
PLA2G1B	PLA2G1B	Phospholipase A2	4e-54	Pla2g1b	Phospholipase A2	PATH:04972	Pancreatic secretion	0.729169	0.847808
PLA2G1B	PLA2G1B	Phospholipase A2	4e-54	Pla2g1b	Phospholipase A2	PATH:00590	Arachidonic acid metabolism	0.41609	1.13041
PLA2G1B	PLA2G1B	Phospholipase A2	4e-54	Pla2g1b	Phospholipase A2	PATH:04664	Fc epsilon RI signaling pathway	0.0960465	1.59912
PLA2G1B	PLA2G1B	Phospholipase A2	4e-54	Pla2g1b	Phospholipase A2	PATH:04975	Fat digestion and absorption	0.784559	0.740834
PLA2G1B	PLA2G1B	Phospholipase A2	4e-54	Pla2g1b	Phospholipase A2	PATH:00592	alpha-Linolenic acid metabolism	0.510175	1.13041
PLA2G1B	PLA2G1B	Phospholipase A2	4e-54	Pla2g1b	Phospholipase A2	PATH:04912	GnRH signaling pathway	0.644644	0.919119
PLA2G1B	PLA2G1B	Phospholipase A2	4e-54	Pla2g1b	Phospholipase A2	PATH:00564	Glycerophospholipid metabolism	0.433239	1.10377
PLA2G1B	PLA2G1B	Phospholipase A2	4e-54	Pla2g1b	Phospholipase A2	PATH:04010	MAPK signaling pathway	0.817758	0.831425
PLA2G1B	PLA2G1B	Phospholipase A2	4e-54	Pla2g1b	Phospholipase A2	PATH:00565	Ether lipid metabolism	0.299439	1.36591
PLA2G1B	PLA2G1B	Phospholipase A2	4e-54	Pla2g1b	Phospholipase A2	PATH:04270	Vascular smooth muscle contraction	0.967018	0.52451
PLA2G1B	PLA2G1B	Phospholipase A2	4e-54	Pla2g1b	Phospholipase A2	PATH:04014	Ras signaling pathway	0.757294	0.862682
PLA2G1B	PLA2G1B	Phospholipase A2	4e-54	Pla2g1b	Phospholipase A2	PATH:04726	Serotonergic synapse	0.986835	0.461717
PLA2G1B	PLA2G1B	Phospholipase A2	4e-54	Pla2g1b	Phospholipase A2	PATH:04370	VEGF signaling pathway	0.461124	1.09273
PLA2G1B	PLA2G1B	Phospholipase A2	4e-54	Pla2g1b	Phospholipase A2	PATH:04730	Long-term depression	0.905771	0.582789
PLA2G1B	PLA2G1B	Phospholipase A2	4e-54	Pla2g1b	Phospholipase A2	PATH:04724	Glutamatergic synapse	0.774577	0.81547
PLA2G1B	PLA2G1B	Phospholipase A2	4e-54	Pla2g1b	Phospholipase A2	PATH:01100	Metabolic pathways	0.586798	0.981335
LOC101118735	LOC101118735	myosin regulatory light polypeptide 9-like	1e-86	Myl12a	Protein Myl12a	PATH:04611	Platelet activation	0.0198101	1.72536
LOC101118735	LOC101118735	myosin regulatory light polypeptide 9-like	1e-86	Myl12a	Protein Myl12a	PATH:04810	Regulation of actin cytoskeleton	0.0882705	1.35382
LOC101118735	LOC101118735	myosin regulatory light polypeptide 9-like	1e-86	Myl12a	Protein Myl12a	PATH:04510	Focal adhesion	0.429103	1.06608
LOC101118735	LOC101118735	myosin regulatory light polypeptide 9-like	1e-86	Myl12a	Protein Myl12a	PATH:04530	Tight junction	0.994155	0.393068
LOC101118735	LOC101118735	myosin regulatory light polypeptide 9-like	1e-86	Myl12a	Protein Myl12a	PATH:04670	Leukocyte transendothelial migration	0.0201371	1.74837
ATP5I	ATP5I	ATP synthase, H+ transporting, mitochondrial Fo complex, subunit E	2e-15	Atp5k	ATP synthase subunit e, mitochondrial	PATH:00190	Oxidative phosphorylation	1.28819e-09	3.16136
ATP5I	ATP5I	ATP synthase, H+ transporting, mitochondrial Fo complex, subunit E	2e-15	Atp5k	ATP synthase subunit e, mitochondrial	PATH:01100	Metabolic pathways	0.586798	0.981335
EIF4EBP1	EIF4EBP1	eukaryotic translation initiation factor 4E binding protein 1	8e-54	Eif4ebp1	Putative uncharacterized protein	PATH:04150	mTOR signaling pathway	0.731521	0.81547
EIF4EBP1	EIF4EBP1	eukaryotic translation initiation factor 4E binding protein 1	8e-54	Eif4ebp1	Putative uncharacterized protein	PATH:04151	PI3K-Akt signaling pathway	0.725034	0.902825
EIF4EBP1	EIF4EBP1	eukaryotic translation initiation factor 4E binding protein 1	8e-54	Eif4ebp1	Putative uncharacterized protein	PATH:05221	Acute myeloid leukemia	0.188198	1.50721
EIF4EBP1	EIF4EBP1	eukaryotic translation initiation factor 4E binding protein 1	8e-54	Eif4ebp1	Putative uncharacterized protein	PATH:04012	ErbB signaling pathway	0.660399	0.899895
EIF4EBP1	EIF4EBP1	eukaryotic translation initiation factor 4E binding protein 1	8e-54	Eif4ebp1	Putative uncharacterized protein	PATH:04066	HIF-1 signaling pathway	0.0723092	1.56104
EIF4EBP1	EIF4EBP1	eukaryotic translation initiation factor 4E binding protein 1	8e-54	Eif4ebp1	Putative uncharacterized protein	PATH:03013	RNA transport	0.999996	0.124883
EIF4EBP1	EIF4EBP1	eukaryotic translation initiation factor 4E binding protein 1	8e-54	Eif4ebp1	Putative uncharacterized protein	PATH:04910	Insulin signaling pathway	0.896868	0.687732
PIK3CD	PIK3CD	Phosphatidylinositol-45-bisphosphate 3-kinase catalytic subunit delta	0	xp_003689240		PATH:04620	Toll-like receptor signaling pathway	0.0076527	1.9513
PIK3CD	PIK3CD	Phosphatidylinositol-45-bisphosphate 3-kinase catalytic subunit delta	0	xp_003689240		PATH:05200	Pathways in cancer	0.517885	1.00518
PIK3CD	PIK3CD	Phosphatidylinositol-45-bisphosphate 3-kinase catalytic subunit delta	0	xp_003689240		PATH:05161	Hepatitis B	0.874134	0.723662
PIK3CD	PIK3CD	Phosphatidylinositol-45-bisphosphate 3-kinase catalytic subunit delta	0	xp_003689240		PATH:05160	Hepatitis C	0.864902	0.72313
PIK3CD	PIK3CD	Phosphatidylinositol-45-bisphosphate 3-kinase catalytic subunit delta	0	xp_003689240		PATH:04015	Rap1 signaling pathway	0.491997	1.02604
PIK3CD	PIK3CD	Phosphatidylinositol-45-bisphosphate 3-kinase catalytic subunit delta	0	xp_003689240		PATH:04066	HIF-1 signaling pathway	0.0723092	1.56104
PIK3CD	PIK3CD	Phosphatidylinositol-45-bisphosphate 3-kinase catalytic subunit delta	0	xp_003689240		PATH:04973	Carbohydrate digestion and absorption	0.255283	1.45697
PIK3CD	PIK3CD	Phosphatidylinositol-45-bisphosphate 3-kinase catalytic subunit delta	0	xp_003689240		PATH:05166	HTLV-I infection	0.104593	1.2999
PIK3CD	PIK3CD	Phosphatidylinositol-45-bisphosphate 3-kinase catalytic subunit delta	0	xp_003689240		PATH:04664	Fc epsilon RI signaling pathway	0.0960465	1.59912
PIK3CD	PIK3CD	Phosphatidylinositol-45-bisphosphate 3-kinase catalytic subunit delta	0	xp_003689240		PATH:05169	Epstein-Barr virus infection	0.138125	1.30475
PIK3CD	PIK3CD	Phosphatidylinositol-45-bisphosphate 3-kinase catalytic subunit delta	0	xp_003689240		PATH:04068	FoxO signaling pathway	0.89898	0.672449
PIK3CD	PIK3CD	Phosphatidylinositol-45-bisphosphate 3-kinase catalytic subunit delta	0	xp_003689240		PATH:04666	Fc gamma R-mediated phagocytosis	0.00190194	2.25305
PIK3CD	PIK3CD	Phosphatidylinositol-45-bisphosphate 3-kinase catalytic subunit delta	0	xp_003689240		PATH:04062	Chemokine signaling pathway	2.84515e-05	2.25672
PIK3CD	PIK3CD	Phosphatidylinositol-45-bisphosphate 3-kinase catalytic subunit delta	0	xp_003689240		PATH:04921	Oxytocin signaling pathway	0.823265	0.780521
PIK3CD	PIK3CD	Phosphatidylinositol-45-bisphosphate 3-kinase catalytic subunit delta	0	xp_003689240		PATH:04210	Apoptosis	0.41609	1.13041
PIK3CD	PIK3CD	Phosphatidylinositol-45-bisphosphate 3-kinase catalytic subunit delta	0	xp_003689240		PATH:04668	TNF signaling pathway	0.131862	1.4253
PIK3CD	PIK3CD	Phosphatidylinositol-45-bisphosphate 3-kinase catalytic subunit delta	0	xp_003689240		PATH:05162	Measles	0.854415	0.733923
PIK3CD	PIK3CD	Phosphatidylinositol-45-bisphosphate 3-kinase catalytic subunit delta	0	xp_003689240		PATH:05164	Influenza A	0.0489297	1.48469
PIK3CD	PIK3CD	Phosphatidylinositol-45-bisphosphate 3-kinase catalytic subunit delta	0	xp_003689240		PATH:04660	T cell receptor signaling pathway	0.28807	1.23705
PIK3CD	PIK3CD	Phosphatidylinositol-45-bisphosphate 3-kinase catalytic subunit delta	0	xp_003689240		PATH:04012	ErbB signaling pathway	0.660399	0.899895
PIK3CD	PIK3CD	Phosphatidylinositol-45-bisphosphate 3-kinase catalytic subunit delta	0	xp_003689240		PATH:04662	B cell receptor signaling pathway	0.001915	2.44426
PIK3CD	PIK3CD	Phosphatidylinositol-45-bisphosphate 3-kinase catalytic subunit delta	0	xp_003689240		PATH:04014	Ras signaling pathway	0.757294	0.862682
PIK3CD	PIK3CD	Phosphatidylinositol-45-bisphosphate 3-kinase catalytic subunit delta	0	xp_003689240		PATH:05203	Viral carcinogenesis	0.0180975	1.5541
PIK3CD	PIK3CD	Phosphatidylinositol-45-bisphosphate 3-kinase catalytic subunit delta	0	xp_003689240		PATH:05205	Proteoglycans in cancer	0.839488	0.800707
PIK3CD	PIK3CD	Phosphatidylinositol-45-bisphosphate 3-kinase catalytic subunit delta	0	xp_003689240		PATH:05212	Pancreatic cancer	0.840112	0.672449
PIK3CD	PIK3CD	Phosphatidylinositol-45-bisphosphate 3-kinase catalytic subunit delta	0	xp_003689240		PATH:04611	Platelet activation	0.0198101	1.72536
PIK3CD	PIK3CD	Phosphatidylinositol-45-bisphosphate 3-kinase catalytic subunit delta	0	xp_003689240		PATH:05213	Endometrial cancer	0.822231	0.669018
PIK3CD	PIK3CD	Phosphatidylinositol-45-bisphosphate 3-kinase catalytic subunit delta	0	xp_003689240		PATH:04917	Prolactin signaling pathway	0.842115	0.691601
PIK3CD	PIK3CD	Phosphatidylinositol-45-bisphosphate 3-kinase catalytic subunit delta	0	xp_003689240		PATH:05210	Colorectal cancer	0.568114	0.993391
PIK3CD	PIK3CD	Phosphatidylinositol-45-bisphosphate 3-kinase catalytic subunit delta	0	xp_003689240		PATH:04261	Adrenergic signaling in cardiomyocytes	0.928409	0.647011
PIK3CD	PIK3CD	Phosphatidylinositol-45-bisphosphate 3-kinase catalytic subunit delta	0	xp_003689240		PATH:04914	Progesterone-mediated oocyte maturation	0.924574	0.581239
PIK3CD	PIK3CD	Phosphatidylinositol-45-bisphosphate 3-kinase catalytic subunit delta	0	xp_003689240		PATH:05211	Renal cell carcinoma	0.511591	1.04782
PIK3CD	PIK3CD	Phosphatidylinositol-45-bisphosphate 3-kinase catalytic subunit delta	0	xp_003689240		PATH:04915	Estrogen signaling pathway	0.421767	1.11503
PIK3CD	PIK3CD	Phosphatidylinositol-45-bisphosphate 3-kinase catalytic subunit delta	0	xp_003689240		PATH:04810	Regulation of actin cytoskeleton	0.0882705	1.35382
PIK3CD	PIK3CD	Phosphatidylinositol-45-bisphosphate 3-kinase catalytic subunit delta	0	xp_003689240		PATH:04510	Focal adhesion	0.429103	1.06608
PIK3CD	PIK3CD	Phosphatidylinositol-45-bisphosphate 3-kinase catalytic subunit delta	0	xp_003689240		PATH:04919	Thyroid hormone signaling pathway	0.849072	0.728487
PIK3CD	PIK3CD	Phosphatidylinositol-45-bisphosphate 3-kinase catalytic subunit delta	0	xp_003689240		PATH:04910	Insulin signaling pathway	0.896868	0.687732
PIK3CD	PIK3CD	Phosphatidylinositol-45-bisphosphate 3-kinase catalytic subunit delta	0	xp_003689240		PATH:00562	Inositol phosphate metabolism	0.972577	0.358272
PIK3CD	PIK3CD	Phosphatidylinositol-45-bisphosphate 3-kinase catalytic subunit delta	0	xp_003689240		PATH:04150	mTOR signaling pathway	0.731521	0.81547
PIK3CD	PIK3CD	Phosphatidylinositol-45-bisphosphate 3-kinase catalytic subunit delta	0	xp_003689240		PATH:04151	PI3K-Akt signaling pathway	0.725034	0.902825
PIK3CD	PIK3CD	Phosphatidylinositol-45-bisphosphate 3-kinase catalytic subunit delta	0	xp_003689240		PATH:04650	Natural killer cell mediated cytotoxicity	0.000529277	2.15468
PIK3CD	PIK3CD	Phosphatidylinositol-45-bisphosphate 3-kinase catalytic subunit delta	0	xp_003689240		PATH:04022	cGMP-PKG signaling pathway	0.957237	0.599669
PIK3CD	PIK3CD	Phosphatidylinositol-45-bisphosphate 3-kinase catalytic subunit delta	0	xp_003689240		PATH:05218	Melanoma	0.554199	1.00867
PIK3CD	PIK3CD	Phosphatidylinositol-45-bisphosphate 3-kinase catalytic subunit delta	0	xp_003689240		PATH:05215	Prostate cancer	0.671472	0.889431
PIK3CD	PIK3CD	Phosphatidylinositol-45-bisphosphate 3-kinase catalytic subunit delta	0	xp_003689240		PATH:05214	Glioma	0.644964	0.910608
PIK3CD	PIK3CD	Phosphatidylinositol-45-bisphosphate 3-kinase catalytic subunit delta	0	xp_003689240		PATH:05142	Chagas disease (American trypanosomiasis)	0.0769839	1.52266
PIK3CD	PIK3CD	Phosphatidylinositol-45-bisphosphate 3-kinase catalytic subunit delta	0	xp_003689240		PATH:05220	Chronic myeloid leukemia	0.900495	0.590665
PIK3CD	PIK3CD	Phosphatidylinositol-45-bisphosphate 3-kinase catalytic subunit delta	0	xp_003689240		PATH:05221	Acute myeloid leukemia	0.188198	1.50721
PIK3CD	PIK3CD	Phosphatidylinositol-45-bisphosphate 3-kinase catalytic subunit delta	0	xp_003689240		PATH:05222	Small cell lung cancer	0.760587	0.805169
PIK3CD	PIK3CD	Phosphatidylinositol-45-bisphosphate 3-kinase catalytic subunit delta	0	xp_003689240		PATH:05145	Toxoplasmosis	0.0739279	1.47666
PIK3CD	PIK3CD	Phosphatidylinositol-45-bisphosphate 3-kinase catalytic subunit delta	0	xp_003689240		PATH:05223	Non-small cell lung cancer	0.841319	0.642782
PIK3CD	PIK3CD	Phosphatidylinositol-45-bisphosphate 3-kinase catalytic subunit delta	0	xp_003689240		PATH:05146	Amoebiasis	0.0565275	1.57353
PIK3CD	PIK3CD	Phosphatidylinositol-45-bisphosphate 3-kinase catalytic subunit delta	0	xp_003689240		PATH:04750	Inflammatory mediator regulation of TRP channels	0.810631	0.766828
PIK3CD	PIK3CD	Phosphatidylinositol-45-bisphosphate 3-kinase catalytic subunit delta	0	xp_003689240		PATH:04380	Osteoclast differentiation	3.20857e-05	2.52168
PIK3CD	PIK3CD	Phosphatidylinositol-45-bisphosphate 3-kinase catalytic subunit delta	0	xp_003689240		PATH:04932	Non-alcoholic fatty liver disease (NAFLD)	1.30452e-07	2.70113
PIK3CD	PIK3CD	Phosphatidylinositol-45-bisphosphate 3-kinase catalytic subunit delta	0	xp_003689240		PATH:04930	Type II diabetes mellitus	0.659264	0.892024
PIK3CD	PIK3CD	Phosphatidylinositol-45-bisphosphate 3-kinase catalytic subunit delta	0	xp_003689240		PATH:04070	Phosphatidylinositol signaling system	0.924463	0.553281
PIK3CD	PIK3CD	Phosphatidylinositol-45-bisphosphate 3-kinase catalytic subunit delta	0	xp_003689240		PATH:04670	Leukocyte transendothelial migration	0.0201371	1.74837
PIK3CD	PIK3CD	Phosphatidylinositol-45-bisphosphate 3-kinase catalytic subunit delta	0	xp_003689240		PATH:04630	Jak-STAT signaling pathway	0.612419	0.9502
PIK3CD	PIK3CD	Phosphatidylinositol-45-bisphosphate 3-kinase catalytic subunit delta	0	xp_003689240		PATH:04960	Aldosterone-regulated sodium reabsorption	0.893152	0.520348
PIK3CD	PIK3CD	Phosphatidylinositol-45-bisphosphate 3-kinase catalytic subunit delta	0	xp_003689240		PATH:04370	VEGF signaling pathway	0.461124	1.09273
PIK3CD	PIK3CD	Phosphatidylinositol-45-bisphosphate 3-kinase catalytic subunit delta	0	xp_003689240		PATH:04725	Cholinergic synapse	0.781087	0.794713
PIK3CD	PIK3CD	Phosphatidylinositol-45-bisphosphate 3-kinase catalytic subunit delta	0	xp_003689240		PATH:05100	Bacterial invasion of epithelial cells	0.499345	1.05323
PIK3CD	PIK3CD	Phosphatidylinositol-45-bisphosphate 3-kinase catalytic subunit delta	0	xp_003689240		PATH:04722	Neurotrophin signaling pathway	0.553009	0.993391
TFAP4	TFAP4	transcription factor AP-4 (activating enhancer binding protein 4)	2e-158	Tfap4	Putative uncharacterized protein	PATH:05205	Proteoglycans in cancer	0.839488	0.800707
ARPC3	ARPC3	actin related protein 2/3 complex, subunit 3, 21kDa	2e-102	Arpc3	Actin-related protein 2/3 complex subunit 3	PATH:05131	Shigellosis	0.228394	1.38515
ARPC3	ARPC3	actin related protein 2/3 complex, subunit 3, 21kDa	2e-102	Arpc3	Actin-related protein 2/3 complex subunit 3	PATH:05132	Salmonella infection	0.015151	1.91509
ARPC3	ARPC3	actin related protein 2/3 complex, subunit 3, 21kDa	2e-102	Arpc3	Actin-related protein 2/3 complex subunit 3	PATH:04810	Regulation of actin cytoskeleton	0.0882705	1.35382
ARPC3	ARPC3	actin related protein 2/3 complex, subunit 3, 21kDa	2e-102	Arpc3	Actin-related protein 2/3 complex subunit 3	PATH:05130	Pathogenic Escherichia coli infection	0.167241	1.56104
ARPC3	ARPC3	actin related protein 2/3 complex, subunit 3, 21kDa	2e-102	Arpc3	Actin-related protein 2/3 complex subunit 3	PATH:05100	Bacterial invasion of epithelial cells	0.499345	1.05323
ARPC3	ARPC3	actin related protein 2/3 complex, subunit 3, 21kDa	2e-102	Arpc3	Actin-related protein 2/3 complex subunit 3	PATH:04666	Fc gamma R-mediated phagocytosis	0.00190194	2.25305
LOC101112702	LOC101112702	60S ribosomal protein L35a-like	5e-58	Gm14279	predicted gene 14279	PATH:03010	Ribosome	1.02306e-15	3.42636
GRIN2D	GRIN2D	glutamate receptor, ionotropic, N-methyl D-aspartate 2D	0	Grin2d	NMDA ionotropic glutamate receptor epsilon 4 subunit type 1	PATH:04020	Calcium signaling pathway	0.793295	0.822485
GRIN2D	GRIN2D	glutamate receptor, ionotropic, N-methyl D-aspartate 2D	0	Grin2d	NMDA ionotropic glutamate receptor epsilon 4 subunit type 1	PATH:04713	Circadian entrainment	0.760587	0.805169
GRIN2D	GRIN2D	glutamate receptor, ionotropic, N-methyl D-aspartate 2D	0	Grin2d	NMDA ionotropic glutamate receptor epsilon 4 subunit type 1	PATH:05014	Amyotrophic lateral sclerosis (ALS)	0.131887	1.61222
GRIN2D	GRIN2D	glutamate receptor, ionotropic, N-methyl D-aspartate 2D	0	Grin2d	NMDA ionotropic glutamate receptor epsilon 4 subunit type 1	PATH:05033	Nicotine addiction	0.752875	0.76237
GRIN2D	GRIN2D	glutamate receptor, ionotropic, N-methyl D-aspartate 2D	0	Grin2d	NMDA ionotropic glutamate receptor epsilon 4 subunit type 1	PATH:05030	Cocaine addiction	0.673736	0.874184
GRIN2D	GRIN2D	glutamate receptor, ionotropic, N-methyl D-aspartate 2D	0	Grin2d	NMDA ionotropic glutamate receptor epsilon 4 subunit type 1	PATH:04724	Glutamatergic synapse	0.774577	0.81547
GRIN2D	GRIN2D	glutamate receptor, ionotropic, N-methyl D-aspartate 2D	0	Grin2d	NMDA ionotropic glutamate receptor epsilon 4 subunit type 1	PATH:05031	Amphetamine addiction	0.783208	0.75884
GRIN2D	GRIN2D	glutamate receptor, ionotropic, N-methyl D-aspartate 2D	0	Grin2d	NMDA ionotropic glutamate receptor epsilon 4 subunit type 1	PATH:05010	Alzheimer's disease	1.06891e-06	2.46565
GRIN2D	GRIN2D	glutamate receptor, ionotropic, N-methyl D-aspartate 2D	0	Grin2d	NMDA ionotropic glutamate receptor epsilon 4 subunit type 1	PATH:04080	Neuroactive ligand-receptor interaction	0.962152	0.668216
GRIN2D	GRIN2D	glutamate receptor, ionotropic, N-methyl D-aspartate 2D	0	Grin2d	NMDA ionotropic glutamate receptor epsilon 4 subunit type 1	PATH:05034	Alcoholism	0.000670293	1.98132
GRIN2D	GRIN2D	glutamate receptor, ionotropic, N-methyl D-aspartate 2D	0	Grin2d	NMDA ionotropic glutamate receptor epsilon 4 subunit type 1	PATH:04720	Long-term potentiation	0.763533	0.780521
LAPTM5	LAPTM5	lysosomal protein transmembrane 5	9e-113	Laptm5	Lysosomal-associated transmembrane protein 5	PATH:04142	Lysosome	0.000110897	2.40917
COL11A2	COL11A2	collagen, type XI, alpha 2	0	Col11a2	Procollagen, type XI, alpha 2	PATH:04611	Platelet activation	0.0198101	1.72536
COL11A2	COL11A2	collagen, type XI, alpha 2	0	Col11a2	Procollagen, type XI, alpha 2	PATH:04151	PI3K-Akt signaling pathway	0.725034	0.902825
COL11A2	COL11A2	collagen, type XI, alpha 2	0	Col11a2	Procollagen, type XI, alpha 2	PATH:04512	ECM-receptor interaction	0.0920155	1.57839
COL11A2	COL11A2	collagen, type XI, alpha 2	0	Col11a2	Procollagen, type XI, alpha 2	PATH:05146	Amoebiasis	0.0565275	1.57353
COL11A2	COL11A2	collagen, type XI, alpha 2	0	Col11a2	Procollagen, type XI, alpha 2	PATH:04510	Focal adhesion	0.429103	1.06608
COL11A2	COL11A2	collagen, type XI, alpha 2	0	Col11a2	Procollagen, type XI, alpha 2	PATH:04974	Protein digestion and absorption	0.648211	0.91826
LOC101106083	LOC101106083	uncharacterized LOC101106083	2e-33	Marcks	Myristoylated alanine-rich C-kinase substrate	PATH:04666	Fc gamma R-mediated phagocytosis	0.00190194	2.25305
LOC101106083	LOC101106083	uncharacterized LOC101106083	2e-33	Marcks	Myristoylated alanine-rich C-kinase substrate	PATH:05206	MicroRNAs in cancer	0.690992	0.893427
PFKFB3	PFKFB3	6-phosphofructo-2-kinase/fructose-2,6-biphosphatase 3	0	Pfkfb3	Protein Pfkfb3	PATH:00051	Fructose and mannose metabolism	0.143851	1.6998
PFKFB3	PFKFB3	6-phosphofructo-2-kinase/fructose-2,6-biphosphatase 3	0	Pfkfb3	Protein Pfkfb3	PATH:04066	HIF-1 signaling pathway	0.0723092	1.56104
LOC101123656	LOC101123656	killer cell immunoglobulin-like receptor 3DL1-like	3e-64	Kir3dl1	Killer cell immunoglobulin-like receptor 3DL1	PATH:04612	Antigen processing and presentation	0.00647923	2.18546
LOC101123656	LOC101123656	killer cell immunoglobulin-like receptor 3DL1-like	3e-64	Kir3dl1	Killer cell immunoglobulin-like receptor 3DL1	PATH:04650	Natural killer cell mediated cytotoxicity	0.000529277	2.15468
LOC101123656	LOC101123656	killer cell immunoglobulin-like receptor 3DL1-like	3e-64	Kir3dl1	Killer cell immunoglobulin-like receptor 3DL1	PATH:05332	Graft-versus-host disease	0.00254217	2.63762
MPV17L2	MPV17L2	MPV17 mitochondrial membrane protein-like 2	2e-78	Mpv17l2	Mpv17-like protein 2	PATH:04146	Peroxisome	0.367455	1.18489
CYP11A1	CYP11A1	Cholesterol side-chain cleavage enzyme, mitochondrial	0	Cyp11a1	Cytochrome P450, family 11, subfamily a, polypeptide 1	PATH:00140	Steroid hormone biosynthesis	0.715925	0.840562
CYP11A1	CYP11A1	Cholesterol side-chain cleavage enzyme, mitochondrial	0	Cyp11a1	Cytochrome P450, family 11, subfamily a, polypeptide 1	PATH:04913	Ovarian steroidogenesis	0.303727	1.31881
CYP11A1	CYP11A1	Cholesterol side-chain cleavage enzyme, mitochondrial	0	Cyp11a1	Cytochrome P450, family 11, subfamily a, polypeptide 1	PATH:01100	Metabolic pathways	0.586798	0.981335
LOC101107553	LOC101107553	40S ribosomal protein S29-like	3e-27	Rps29	40S ribosomal protein S29	PATH:03010	Ribosome	1.02306e-15	3.42636
CD2	CD2	Cluster of differentiation 2	5e-71	Cd2	T-cell surface antigen CD2	PATH:04640	Hematopoietic cell lineage	0.000704244	2.41551
CD2	CD2	Cluster of differentiation 2	5e-71	Cd2	T-cell surface antigen CD2	PATH:04514	Cell adhesion molecules (CAMs)	0.00076778	2.09565
VNN1	VNN1	vanin 1	0	Vnn1	Putative uncharacterized protein	PATH:00770	Pantothenate and CoA biosynthesis	0.509324	1.21414
FCGR3A	FCGR3A	Fc fragment of IgG, low affinity IIIa, receptor (CD16a)	1e-75	Fcgr4	Transmembrane receptor CD16-2	PATH:05140	Leishmaniasis	0.000159355	2.83826
FCGR3A	FCGR3A	Fc fragment of IgG, low affinity IIIa, receptor (CD16a)	1e-75	Fcgr4	Transmembrane receptor CD16-2	PATH:05152	Tuberculosis	2.28816e-05	2.23006
FCGR3A	FCGR3A	Fc fragment of IgG, low affinity IIIa, receptor (CD16a)	1e-75	Fcgr4	Transmembrane receptor CD16-2	PATH:04380	Osteoclast differentiation	3.20857e-05	2.52168
FCGR3A	FCGR3A	Fc fragment of IgG, low affinity IIIa, receptor (CD16a)	1e-75	Fcgr4	Transmembrane receptor CD16-2	PATH:04650	Natural killer cell mediated cytotoxicity	0.000529277	2.15468
FCGR3A	FCGR3A	Fc fragment of IgG, low affinity IIIa, receptor (CD16a)	1e-75	Fcgr4	Transmembrane receptor CD16-2	PATH:05322	Systemic lupus erythematosus	6.31995e-11	3.53983
FCGR3A	FCGR3A	Fc fragment of IgG, low affinity IIIa, receptor (CD16a)	1e-75	Fcgr4	Transmembrane receptor CD16-2	PATH:05150	Staphylococcus aureus infection	1.29766e-07	4.22992
FCGR3A	FCGR3A	Fc fragment of IgG, low affinity IIIa, receptor (CD16a)	1e-75	Fcgr4	Transmembrane receptor CD16-2	PATH:04145	Phagosome	1.28857e-06	2.57113
HOXD10	HOXD10	homeobox D10	0	Hoxd10	Homeobox protein Hox-D10	PATH:05206	MicroRNAs in cancer	0.690992	0.893427
HOXD10	HOXD10	homeobox D10	0	Hoxd10	Homeobox protein Hox-D10	PATH:05205	Proteoglycans in cancer	0.839488	0.800707
PLCB2	PLCB2	phospholipase C, beta 2	0	Plcb2	1-phosphatidylinositol 4,5-bisphosphate phosphodiesterase beta-2	PATH:05142	Chagas disease (American trypanosomiasis)	0.0769839	1.52266
PLCB2	PLCB2	phospholipase C, beta 2	0	Plcb2	1-phosphatidylinositol 4,5-bisphosphate phosphodiesterase beta-2	PATH:05143	African trypanosomiasis	0.397026	1.28556
PLCB2	PLCB2	phospholipase C, beta 2	0	Plcb2	1-phosphatidylinositol 4,5-bisphosphate phosphodiesterase beta-2	PATH:05146	Amoebiasis	0.0565275	1.57353
PLCB2	PLCB2	phospholipase C, beta 2	0	Plcb2	1-phosphatidylinositol 4,5-bisphosphate phosphodiesterase beta-2	PATH:04973	Carbohydrate digestion and absorption	0.255283	1.45697
PLCB2	PLCB2	phospholipase C, beta 2	0	Plcb2	1-phosphatidylinositol 4,5-bisphosphate phosphodiesterase beta-2	PATH:04015	Rap1 signaling pathway	0.491997	1.02604
PLCB2	PLCB2	phospholipase C, beta 2	0	Plcb2	1-phosphatidylinositol 4,5-bisphosphate phosphodiesterase beta-2	PATH:04972	Pancreatic secretion	0.729169	0.847808
PLCB2	PLCB2	phospholipase C, beta 2	0	Plcb2	1-phosphatidylinositol 4,5-bisphosphate phosphodiesterase beta-2	PATH:04750	Inflammatory mediator regulation of TRP channels	0.810631	0.766828
PLCB2	PLCB2	phospholipase C, beta 2	0	Plcb2	1-phosphatidylinositol 4,5-bisphosphate phosphodiesterase beta-2	PATH:04921	Oxytocin signaling pathway	0.823265	0.780521
PLCB2	PLCB2	phospholipase C, beta 2	0	Plcb2	1-phosphatidylinositol 4,5-bisphosphate phosphodiesterase beta-2	PATH:04062	Chemokine signaling pathway	2.84515e-05	2.25672
PLCB2	PLCB2	phospholipase C, beta 2	0	Plcb2	1-phosphatidylinositol 4,5-bisphosphate phosphodiesterase beta-2	PATH:04970	Salivary secretion	0.80907	0.745043
PLCB2	PLCB2	phospholipase C, beta 2	0	Plcb2	1-phosphatidylinositol 4,5-bisphosphate phosphodiesterase beta-2	PATH:04971	Gastric acid secretion	0.383343	1.18133
PLCB2	PLCB2	phospholipase C, beta 2	0	Plcb2	1-phosphatidylinositol 4,5-bisphosphate phosphodiesterase beta-2	PATH:04713	Circadian entrainment	0.760587	0.805169
PLCB2	PLCB2	phospholipase C, beta 2	0	Plcb2	1-phosphatidylinositol 4,5-bisphosphate phosphodiesterase beta-2	PATH:04730	Long-term depression	0.905771	0.582789
[truncated: 972 more rows]
