# Supplementary material for: An Integrated Analysis of miRNAs and Methylated Genes Encoding mRNAs and lncRNAs in Sheep Breeds with Different Fecundity
Source: Front Physiol. 2017 Dec 15;8:1049. doi: 10.3389/fphys.2017.01049 (PMC5736872; doi:10.3389/fphys.2017.01049)
Supplement: Supplementary file 7 [file Table7.XLS]

## Sheet: Methylation_Co_Expression_Net_D
GeneID	GeneType	Style-before	Gene-Methylation	HanBB-Degree	HanBB-K-core	Dorset-Degree	Dorset-K-core	Dif-Degree	Dif-Kcore	Type-Methylation	Style-Methylation	GeneSymbol-Methylation	AccID	Symbol	KeggID	Description	E-Value	Blast_AccID	Blast_Symbol	Blast_Description
PIWIL2	mRNA	down	PIWIL2	4	3	7	5	-3	-2	Intron	Down	XM_004004196.1	XP_004004245.1	PIWIL2		piwi-like 2 (Drosophila)	0	NM_018068.3	PIWIL2	Piwi-like protein 2
CHRM3	mRNA	down	CHRM3	3	3	6	4	-3	-1	Intron	Down	XM_004021374.1	XP_004021424.1	CHRM3		Cholinergic receptor, muscarinic 3	0	NM_000740.2	CHRM3	Muscarinic acetylcholine receptor M3
TTC26	lncRNA	up	TTC26	7	5	3	2	4	3	DownStream	Down	XM_004008098.1	XP_004008150.1	TTC26		tetratricopeptide repeat domain 26	0	NM_024926.3	TTC26	Tetratricopeptide repeat protein 26
TTC26	lncRNA	up	TTC26	7	5	3	2	4	3	DownStream	Down	XM_004008099.1	XP_004008150.1	TTC26		tetratricopeptide repeat domain 26	0	NM_024926.3	TTC26	Tetratricopeptide repeat protein 26
TTC26	lncRNA	up	TTC26	7	5	3	2	4	3	DownStream	Down	XM_004008100.1	XP_004008150.1	TTC26		tetratricopeptide repeat domain 26	0	NM_024926.3	TTC26	Tetratricopeptide repeat protein 26
TTC26	lncRNA	up	TTC26	7	5	3	2	4	3	DownStream	Down	XM_004008101.1	XP_004008150.1	TTC26		tetratricopeptide repeat domain 26	0	NM_024926.3	TTC26	Tetratricopeptide repeat protein 26
TTC26	lncRNA	up	TTC26	7	5	3	2	4	3	Intron	Down	XM_004008098.1	XP_004008150.1	TTC26		tetratricopeptide repeat domain 26	0	NM_024926.3	TTC26	Tetratricopeptide repeat protein 26
TTC26	lncRNA	up	TTC26	7	5	3	2	4	3	Intron	Down	XM_004008099.1	XP_004008150.1	TTC26		tetratricopeptide repeat domain 26	0	NM_024926.3	TTC26	Tetratricopeptide repeat protein 26
TTC26	lncRNA	up	TTC26	7	5	3	2	4	3	Intron	Down	XM_004008100.1	XP_004008150.1	TTC26		tetratricopeptide repeat domain 26	0	NM_024926.3	TTC26	Tetratricopeptide repeat protein 26
TTC26	lncRNA	up	TTC26	7	5	3	2	4	3	Intron	Down	XM_004008101.1	XP_004008150.1	TTC26		tetratricopeptide repeat domain 26	0	NM_024926.3	TTC26	Tetratricopeptide repeat protein 26
SNAP25	mRNA	up	SNAP25	5	4	4	4	1	0	5-UTR	Down	XM_004014154.1	XP_004014204.1	SNAP25		synaptosomal-associated protein, 25kDa	########	NM_130811.2	SNAP25	Synaptosomal-associated protein 25
SNAP25	mRNA	up	SNAP25	5	4	4	4	1	0	Intron	Down	XM_004014154.1	XP_004014204.1	SNAP25		synaptosomal-associated protein, 25kDa	########	NM_130811.2	SNAP25	Synaptosomal-associated protein 25
SNAP25	mRNA	up	SNAP25	5	4	4	4	1	0	Intron	Down	XM_004014155.1	XP_004014204.1	SNAP25		synaptosomal-associated protein, 25kDa	########	NM_130811.2	SNAP25	Synaptosomal-associated protein 25
LRCOL1	mRNA	up	LRCOL1	6	5	11	7	-5	-2	CDS	Down	XM_004017549.1	XP_004017598.1	LRCOL1		leucine rich colipase-like 1	1e-39	NM_001195520.1	LRCOL1	leucine rich colipase-like 1
LRCOL1	mRNA	up	LRCOL1	6	5	11	7	-5	-2	Intron	Down	XM_004017549.1	XP_004017598.1	LRCOL1		leucine rich colipase-like 1	1e-39	NM_001195520.1	LRCOL1	leucine rich colipase-like 1
RNF13	mRNA	up	RNF13	9	7	5	3	4	4	Intron	Down	XM_004003261.1	XP_004003310.1	RNF13		ring finger protein 13	0	NM_183384.2	RNF13	Ring finger protein 13, isoform CRA_a
LOC101112974	mRNA	up	LOC101112974	3	2	4	3	-1	-1	Intron	Down	XM_004007443.1	XP_004007492.1	LOC101112974		T-complex protein 1 subunit delta-like	########	NM_006430.3	CCT4	T-complex protein 1 subunit delta
DOCK8	mRNA	up	DOCK8	4	3	7	6	-3	-3	CDS	Down	XM_004005303.1	XP_004005352.1	DOCK8		dedicator of cytokinesis 8	0	NM_203447.3	DOCK8	cDNA FLJ55533, highly similar to Dedicator of cytokinesis protein 8
DOCK8	mRNA	up	DOCK8	4	3	7	6	-3	-3	Intron	Down	XM_004005303.1	XP_004005352.1	DOCK8		dedicator of cytokinesis 8	0	NM_203447.3	DOCK8	cDNA FLJ55533, highly similar to Dedicator of cytokinesis protein 8
RMND1	mRNA	up	RMND1	4	3	6	5	-2	-2	Upstream	Down	XM_004011413.1	XP_004011462.1	RMND1		required for meiotic nuclear division 1 homolog (S. cerevisiae)	0	NM_017909.3	RMND1	Required for meiotic nuclear division protein 1 homolog
CHD5	mRNA	down	CHD5	5	4	5	4	0	0	CDS	Down	XM_004014032.1	XP_004014081.1	CHD5		chromodomain helicase DNA binding protein 5	0	NM_015557.2	CHD5	cDNA FLJ34067 fis, clone FCBBF3001914, highly similar to Chromodomain helicase-DNA-binding protein 5 (EC 3.6.1.-)
IKZF1	mRNA	up	IKZF1	4	3	7	4	-3	-1	CDS	Down	XM_004007695.1	XP_004007744.1	IKZF1		IKAROS family zinc finger 1 (Ikaros)	0	NM_006060.4	IKZF1	DNA-binding protein Ikaros
IKZF1	mRNA	up	IKZF1	4	3	7	4	-3	-1	Intron	Down	XM_004007695.1	XP_004007744.1	IKZF1		IKAROS family zinc finger 1 (Ikaros)	0	NM_006060.4	IKZF1	DNA-binding protein Ikaros
RYR3	mRNA	down	RYR3	3	3	1	1	2	2	CDS	Down	XM_004010971.1	XP_004011020.1	RYR3		ryanodine receptor 3	0	NM_001243996.1	RYR3	Ryanodine receptor 3
RYR3	mRNA	down	RYR3	3	3	1	1	2	2	CDS	Up	XM_004010971.1	XP_004011020.1	RYR3		ryanodine receptor 3	0	NM_001243996.1	RYR3	Ryanodine receptor 3
RYR3	mRNA	down	RYR3	3	3	1	1	2	2	Intron	Down	XM_004010971.1	XP_004011020.1	RYR3		ryanodine receptor 3	0	NM_001243996.1	RYR3	Ryanodine receptor 3
RYR3	mRNA	down	RYR3	3	3	1	1	2	2	Intron	Up	XM_004010971.1	XP_004011020.1	RYR3		ryanodine receptor 3	0	NM_001243996.1	RYR3	Ryanodine receptor 3
PLB1	mRNA	down	PLB1	9	6	5	4	4	2	Intron	Down	XM_004007238.1	XP_004007287.1	PLB1		phospholipase B1	0	NM_153021.4	PLB1	Phospholipase B1, membrane-associated
PLB1	mRNA	down	PLB1	9	6	5	4	4	2	Intron	Up	XM_004007238.1	XP_004007287.1	PLB1		phospholipase B1	0	NM_153021.4	PLB1	Phospholipase B1, membrane-associated
CDH8	mRNA	down	CDH8	6	4	10	8	-4	-4	Intron	Down	XM_004015044.1	XP_004015093.1	CDH8		cadherin 8, type 2	0	NM_001796.4	CDH8	Cadherin-8
CDH8	mRNA	down	CDH8	6	4	10	8	-4	-4	Intron	Up	XM_004015044.1	XP_004015093.1	CDH8		cadherin 8, type 2	0	NM_001796.4	CDH8	Cadherin-8
CCDC28A	mRNA	up	CCDC28A	4	4	8	6	-4	-2	Intron	Up	XM_004011524.1	XP_004011573.1	CCDC28A		coiled-coil domain containing 28A	########	NM_015439.2	CCDC28A	coiled-coil domain containing 28A
BAI3	mRNA	down	BAI3	4	3	7	5	-3	-2	Intron	Down	XM_004011580.1	XP_004011629.1	BAI3		brain-specific angiogenesis inhibitor 3	0	NM_001704.2	BAI3	cDNA FLJ75576, highly similar to Homo sapiens brain-specific angiogenesis inhibitor 3 (BAI3), mRNA
BAI3	mRNA	down	BAI3	4	3	7	5	-3	-2	Intron	Up	XM_004011580.1	XP_004011629.1	BAI3		brain-specific angiogenesis inhibitor 3	0	NM_001704.2	BAI3	cDNA FLJ75576, highly similar to Homo sapiens brain-specific angiogenesis inhibitor 3 (BAI3), mRNA
PHACTR3	mRNA	down	PHACTR3	3	3	6	4	-3	-1	Intron	Down	XM_004014426.1	XP_004014476.1	PHACTR3		phosphatase and actin regulator 3	0	NM_183246.1	PHACTR3	Phosphatase and actin regulator 3
PHACTR3	mRNA	down	PHACTR3	3	3	6	4	-3	-1	Intron	Down	XM_004014427.1	XP_004014476.1	PHACTR3		phosphatase and actin regulator 3	0	NM_183246.1	PHACTR3	Phosphatase and actin regulator 3
RNF17	mRNA	down	RNF17	2	2	3	3	-1	-1	Intron	Down	XM_004012172.1	XP_004012221.1	RNF17		ring finger protein 17	0	NM_031994.1	RNF17	cDNA FLJ61720, highly similar to Homo sapiens ring finger protein 17 (RNF17), mRNA
ROPN1L	mRNA	up	ROPN1L	7	7	4	4	3	3	Intron	Down	XM_004017084.1	XP_004017133.1	ROPN1L		rhophilin associated tail protein 1-like	########	NM_031916.4	ROPN1L	Ropporin-1-like protein
LOC101117587	mRNA	up	LOC101117587	5	5	5	3	0	2	CDS	Down	XM_004010127.1	XP_004010176.1	LOC101117587		epididymis-specific alpha-mannosidase-like	0	NM_015274.1	MAN2B2	cDNA FLJ90765 fis, clone THYRO1000584, highly similar to Epididymis-specific alpha-mannosidase (EC 3.2.1.24)
LOC101117587	mRNA	up	LOC101117587	5	5	5	3	0	2	DownStream	Down	XM_004010127.1	XP_004010176.1	LOC101117587		epididymis-specific alpha-mannosidase-like	0	NM_015274.1	MAN2B2	cDNA FLJ90765 fis, clone THYRO1000584, highly similar to Epididymis-specific alpha-mannosidase (EC 3.2.1.24)
WDR7	mRNA	up	WDR7	10	7	5	4	5	3	Intron	Down	XM_004020564.1	XP_004020614.1	WDR7		WD repeat domain 7	0	NM_052834.2	WDR7	WD repeat domain 7
WDR7	mRNA	up	WDR7	10	7	5	4	5	3	Intron	Down	XM_004020565.1	XP_004020614.1	WDR7		WD repeat domain 7	0	NM_052834.2	WDR7	WD repeat domain 7
PLXNC1	mRNA	up	PLXNC1	4	3	8	6	-4	-3	Intron	Down	XM_004007380.1	XP_004007429.1	PLXNC1		plexin C1	0	NM_005761.2	PLXNC1	cDNA FLJ58722, highly similar to Plexin-C1
ROS1	mRNA	up	ROS1	8	6	4	4	4	2	Intron	Down	XM_004011172.1	XP_004011221.1	ROS1		c-ros oncogene 1 , receptor tyrosine kinase	0	NM_002944.2	ROS1	Proto-oncogene tyrosine-protein kinase ROS
KCNH1	mRNA	down	KCNH1	3	2	8	6	-5	-4	Intron	Down	XM_004013915.1	XP_004013965.1	KCNH1		potassium voltage-gated channel, subfamily H (eag-related), member 1	0	NM_172362.2	KCNH1	Potassium voltage-gated channel subfamily H member 1
KCNH1	mRNA	down	KCNH1	3	2	8	6	-5	-4	Intron	Down	XM_004013916.1	XP_004013965.1	KCNH1		potassium voltage-gated channel, subfamily H (eag-related), member 1	0	NM_172362.2	KCNH1	Potassium voltage-gated channel subfamily H member 1
KCNH1	mRNA	down	KCNH1	3	2	8	6	-5	-4	Intron	Up	XM_004013915.1	XP_004013965.1	KCNH1		potassium voltage-gated channel, subfamily H (eag-related), member 1	0	NM_172362.2	KCNH1	Potassium voltage-gated channel subfamily H member 1
KCNH1	mRNA	down	KCNH1	3	2	8	6	-5	-4	Intron	Up	XM_004013916.1	XP_004013965.1	KCNH1		potassium voltage-gated channel, subfamily H (eag-related), member 1	0	NM_172362.2	KCNH1	Potassium voltage-gated channel subfamily H member 1
SLC36A1	mRNA	up	SLC36A1	3	3	7	6	-4	-3	CDS	Down	XM_004008990.1	XP_004009039.1	SLC36A1		solute carrier family 36 (proton/amino acid symporter), member 1	0	NM_078483.2	SLC36A1	Dct1
SLC36A1	mRNA	up	SLC36A1	3	3	7	6	-4	-3	Intron	Down	XM_004008990.1	XP_004009039.1	SLC36A1		solute carrier family 36 (proton/amino acid symporter), member 1	0	NM_078483.2	SLC36A1	Dct1
SCARA5	mRNA	down	SCARA5	5	5	6	5	-1	0	Intron	Down	XM_004004436.1	XP_004004485.1	SCARA5		scavenger receptor class A, member 5 (putative)	0	NM_173833.5	SCARA5	cDNA FLJ57441, highly similar to Homo sapiens scavenger receptor class A, member 5 (SCARA5), mRNA
LRRIQ3	mRNA	up	LRRIQ3	5	4	4	3	1	1	Intron	Down	XM_004002083.1	XP_004002132.1	LRRIQ3		leucine-rich repeats and IQ motif containing 3	0	NM_145258.1	LRRIQ3	leucine-rich repeats and IQ motif containing 3
LRRIQ3	mRNA	up	LRRIQ3	5	4	4	3	1	1	Intron	Up	XM_004002083.1	XP_004002132.1	LRRIQ3		leucine-rich repeats and IQ motif containing 3	0	NM_145258.1	LRRIQ3	leucine-rich repeats and IQ motif containing 3
MYH15	lncRNA	down	MYH15	6	5	7	6	-1	-1	CDS	Up	XM_004003776.1	XP_004003825.1	MYH15		myosin, heavy chain 15	0	NM_014981.1	MYH15	cDNA FLJ30874 fis, clone FEBRA2004329, moderately similar to MYOSIN HEAVY CHAIN, CARDIAC MUSCLE ISOFORM
MYH15	lncRNA	down	MYH15	6	5	7	6	-1	-1	Intron	Down	XM_004003776.1	XP_004003825.1	MYH15		myosin, heavy chain 15	0	NM_014981.1	MYH15	cDNA FLJ30874 fis, clone FEBRA2004329, moderately similar to MYOSIN HEAVY CHAIN, CARDIAC MUSCLE ISOFORM
CCDC36	mRNA	up	CCDC36	3	2	8	6	-5	-4	Upstream	Down	XM_004018466.1	XP_004018515.1	CCDC36		coiled-coil domain containing 36	0	NM_178173.3	CCDC36	coiled-coil domain containing 36
NXPE2	mRNA	up	NXPE2	4	4	1	1	3	3	Intron	Down	XM_004016039.1	XP_004016088.1	NXPE2		neurexophilin and PC-esterase domain family, member 2	0	NM_182495.5	NXPE2	NXPE family member 2
GOLPH3L	mRNA	up	GOLPH3L	8	6	8	6	0	0	CDS	Down	XM_004002460.1	XP_004002509.1	GOLPH3L		golgi phosphoprotein 3-like	########	NM_018178.5	GOLPH3L	Golgi phosphoprotein 3-like
GOLPH3L	mRNA	up	GOLPH3L	8	6	8	6	0	0	Intron	Down	XM_004002460.1	XP_004002509.1	GOLPH3L		golgi phosphoprotein 3-like	########	NM_018178.5	GOLPH3L	Golgi phosphoprotein 3-like
DUSP27	mRNA	down	DUSP27	7	6	5	4	2	2	Intron	Up	XM_004003734.1	XP_004003783.1	DUSP27		dual specificity phosphatase 27 (putative)	########	NM_001080426.1	DUSP27	Inactive dual specificity phosphatase 27
MED6	mRNA	up	MED6	8	6	5	4	3	2	Intron	Down	XM_004011057.1	XP_004011106.1	MED6		mediator complex subunit 6	########	NM_005466.3	MED6	Mediator of RNA polymerase II transcription subunit 6
LAT2	mRNA	up	LAT2	6	3	4	3	2	0	Intron	Down	XM_004010333.1	XP_004010382.1	LAT2		L-type amino acid transporter subunit LAT2	0	NM_182728.2	SLC7A8	cDNA FLJ37231 fis, clone BRAMY2001068, highly similar to Large neutral amino acids transporter small subunit 2
LAT2	mRNA	up	LAT2	6	3	4	3	2	0	Intron	Up	XM_004010333.1	XP_004010382.1	LAT2		L-type amino acid transporter subunit LAT2	0	NM_182728.2	SLC7A8	cDNA FLJ37231 fis, clone BRAMY2001068, highly similar to Large neutral amino acids transporter small subunit 2
CLIP2	mRNA	down	CLIP2	7	6	6	3	1	3	CDS	Up	XM_004021244.1	XP_004021293.1	CLIP2		CAP-GLY domain containing linker protein 2	0	NM_032421.2	CLIP2	Cytoplasmic linker 2
TMEFF2	mRNA	up	TMEFF2	1	1	5	5	-4	-4	Intron	Down	XM_004004778.1	XP_004004827.1	TMEFF2		transmembrane protein with EGF-like and two follistatin-like domains 2	0	NM_016192.2	TMEFF2	cDNA, FLJ96422, highly similar to Homo sapiens transmembrane protein with EGF-like and two follistatin-like domains 2 (TMEFF2), mRNA
TMEFF2	mRNA	up	TMEFF2	1	1	5	5	-4	-4	Intron	Up	XM_004004778.1	XP_004004827.1	TMEFF2		transmembrane protein with EGF-like and two follistatin-like domains 2	0	NM_016192.2	TMEFF2	cDNA, FLJ96422, highly similar to Homo sapiens transmembrane protein with EGF-like and two follistatin-like domains 2 (TMEFF2), mRNA
WDFY4	mRNA	up	WDFY4	8	6	8	7	0	-1	Intron	Down	XM_004021557.1	XP_004021606.1	WDFY4		WDFY family member 4	0	NM_020945.1	WDFY4	WD repeat- and FYVE domain-containing protein 4
MGLL	mRNA	down	MGLL	5	3	4	3	1	0	CDS	Up	XM_004018711.1	XP_004018760.1	MGLL		monoglyceride lipase	########	NM_007283.6	MGLL	Monoglyceride lipase
MGLL	mRNA	down	MGLL	5	3	4	3	1	0	Intron	Up	XM_004018711.1	XP_004018760.1	MGLL		monoglyceride lipase	########	NM_007283.6	MGLL	Monoglyceride lipase
CDS1	mRNA	up	CDS1	3	3	3	3	0	0	Intron	Down	XM_004010109.1	XP_004010158.1	CDS1		CDP-diacylglycerol synthase (phosphatidate cytidylyltransferase) 1	0	NM_001263.3	CDS1	Phosphatidate cytidylyltransferase 1
DAPP1	mRNA	up	DAPP1	7	5	3	2	4	3	Intron	Down	XM_004009675.1	XP_004009724.1	DAPP1		dual adaptor of phosphotyrosine and 3-phosphoinositides	########	NM_014395.2	DAPP1	Dual adapter for phosphotyrosine and 3-phosphotyrosine and 3-phosphoinositide
DAPP1	mRNA	up	DAPP1	7	5	3	2	4	3	Upstream	Up	XM_004009675.1	XP_004009724.1	DAPP1		dual adaptor of phosphotyrosine and 3-phosphoinositides	########	NM_014395.2	DAPP1	Dual adapter for phosphotyrosine and 3-phosphotyrosine and 3-phosphoinositide
AOAH	mRNA	up	AOAH	4	4	5	5	-1	-1	Intron	Down	XM_004007894.1	XP_004007943.1	AOAH		acyloxyacyl hydrolase (neutrophil)	0	NM_001637.3	AOAH	Acyloxyacyl hydrolase small subunit
AOAH	mRNA	up	AOAH	4	4	5	5	-1	-1	Intron	Up	XM_004007894.1	XP_004007943.1	AOAH		acyloxyacyl hydrolase (neutrophil)	0	NM_001637.3	AOAH	Acyloxyacyl hydrolase small subunit
UGT8	mRNA	up	UGT8	3	2	3	2	0	0	5-UTR	Up	XM_004009596.1	XP_004009645.1	UGT8		UDP glycosyltransferase 8	0	NM_003360.3	UGT8	cDNA FLJ52624, highly similar to 2-hydroxyacylsphingosine1-beta-galactosyltransferase (EC 2.4.1.45)
UGT8	mRNA	up	UGT8	3	2	3	2	0	0	Intron	Up	XM_004009596.1	XP_004009645.1	UGT8		UDP glycosyltransferase 8	0	NM_003360.3	UGT8	cDNA FLJ52624, highly similar to 2-hydroxyacylsphingosine1-beta-galactosyltransferase (EC 2.4.1.45)
UGT8	mRNA	up	UGT8	3	2	3	2	0	0	3-UTR	Down	XM_004009596.1	XP_004009645.1	UGT8		UDP glycosyltransferase 8	0	NM_003360.3	UGT8	cDNA FLJ52624, highly similar to 2-hydroxyacylsphingosine1-beta-galactosyltransferase (EC 2.4.1.45)
FSTL5	mRNA	down	FSTL5	3	3	5	5	-2	-2	5-UTR	Down	XM_004017278.1	XP_004017327.1	FSTL5		follistatin-like 5	0	NM_020116.4	FSTL5	Putative uncharacterized protein DKFZp566D234
FSTL5	mRNA	down	FSTL5	3	3	5	5	-2	-2	Intron	Down	XM_004017277.1	XP_004017327.1	FSTL5		follistatin-like 5	0	NM_020116.4	FSTL5	Putative uncharacterized protein DKFZp566D234
FSTL5	mRNA	down	FSTL5	3	3	5	5	-2	-2	Intron	Down	XM_004017278.1	XP_004017327.1	FSTL5		follistatin-like 5	0	NM_020116.4	FSTL5	Putative uncharacterized protein DKFZp566D234
FSTL5	mRNA	down	FSTL5	3	3	5	5	-2	-2	Intron	Up	XM_004017277.1	XP_004017327.1	FSTL5		follistatin-like 5	0	NM_020116.4	FSTL5	Putative uncharacterized protein DKFZp566D234
FSTL5	mRNA	down	FSTL5	3	3	5	5	-2	-2	Intron	Up	XM_004017278.1	XP_004017327.1	FSTL5		follistatin-like 5	0	NM_020116.4	FSTL5	Putative uncharacterized protein DKFZp566D234
TMEM245	mRNA	up	TMEM245	5	4	6	5	-1	-1	Intron	Down	XM_004005213.1	XP_004005262.1	TMEM245		transmembrane protein 245	0	NM_032012.3	TMEM245	Transmembrane protein 245
FAM184B	mRNA	down	FAM184B	0	0	6	4	-6	-4	Intron	Down	XM_004009720.1	XP_004009769.1	FAM184B		family with sequence similarity 184, member B	0	NM_015688.1	FAM184B	family with sequence similarity 184, member B
ADAMTS17	mRNA	down	ADAMTS17	4	3	7	5	-3	-2	Intron	Down	XM_004018020.1	XP_004018069.1	ADAMTS17		ADAM metallopeptidase with thrombospondin type 1 motif, 17	0	NM_139057.2	ADAMTS17	A disintegrin and metalloproteinase with thrombospondin motifs 17
KRIT1	lncRNA	up	KRIT1	4	4	8	6	-4	-2	Intron	Down	XM_004007707.1	XP_004007759.1	KRIT1		KRIT1, ankyrin repeat containing	0	NM_194456.1	KRIT1	cDNA FLJ31975 fis, clone NT2RP7008190, highly similar to Krev interaction trapped protein 1
KRIT1	lncRNA	up	KRIT1	4	4	8	6	-4	-2	Intron	Down	XM_004007708.1	XP_004007759.1	KRIT1		KRIT1, ankyrin repeat containing	0	NM_194456.1	KRIT1	cDNA FLJ31975 fis, clone NT2RP7008190, highly similar to Krev interaction trapped protein 1
RNF175	mRNA	down	RNF175	8	6	4	4	4	2	CDS	Up	XM_004017515.1	XP_004017564.1	RNF175		ring finger protein 175	########	NM_173662.2	RNF175	RING finger protein 175
RNF175	mRNA	down	RNF175	8	6	4	4	4	2	Intron	Up	XM_004017515.1	XP_004017564.1	RNF175		ring finger protein 175	########	NM_173662.2	RNF175	RING finger protein 175
LOC101116273	mRNA	up	LOC101116273	9	5	5	4	4	1	Intron	Up	XM_004020329.1	XP_004020378.1	LOC101116273		glutathione S-transferase omega-1-like	########	NM_004832.2	GSTO1	cDNA, FLJ94267, highly similar to Homo sapiens glutathione S-transferase omega 1 (GSTO1), mRNA
YIPF1	mRNA	up	YIPF1	6	4	3	3	3	1	CDS	Up	XM_004001997.1	YIPF1	YIPF1		Yip1 domain family, member 1	########	NM_018982.4	YIPF1	Protein YIPF1
YIPF1	mRNA	up	YIPF1	6	4	3	3	3	1	CDS	Up	XM_004001998.1	YIPF1	YIPF1		Yip1 domain family, member 1	########	NM_018982.4	YIPF1	Protein YIPF1
YIPF1	mRNA	up	YIPF1	6	4	3	3	3	1	5-UTR	Up	XM_004001997.1	YIPF1	YIPF1		Yip1 domain family, member 1	########	NM_018982.4	YIPF1	Protein YIPF1
YIPF1	mRNA	up	YIPF1	6	4	3	3	3	1	Intron	Down	XM_004001997.1	YIPF1	YIPF1		Yip1 domain family, member 1	########	NM_018982.4	YIPF1	Protein YIPF1
YIPF1	mRNA	up	YIPF1	6	4	3	3	3	1	Intron	Down	XM_004001998.1	YIPF1	YIPF1		Yip1 domain family, member 1	########	NM_018982.4	YIPF1	Protein YIPF1
YIPF1	mRNA	up	YIPF1	6	4	3	3	3	1	Intron	Up	XM_004001997.1	YIPF1	YIPF1		Yip1 domain family, member 1	########	NM_018982.4	YIPF1	Protein YIPF1
YIPF1	mRNA	up	YIPF1	6	4	3	3	3	1	Intron	Up	XM_004001998.1	YIPF1	YIPF1		Yip1 domain family, member 1	########	NM_018982.4	YIPF1	Protein YIPF1
YIPF1	mRNA	up	YIPF1	6	4	3	3	3	1	3-UTR	Down	XM_004001997.1	YIPF1	YIPF1		Yip1 domain family, member 1	########	NM_018982.4	YIPF1	Protein YIPF1
RBPMS	mRNA	up	RBPMS	5	4	8	5	-3	-1	Intron	Down	XM_004021756.1	XP_004021805.1	RBPMS		RNA binding protein with multiple splicing	########	NM_006867.3	RBPMS	HCG2043421, isoform CRA_c
ADAT2	mRNA	up	ADAT2	9	7	6	6	3	1	Intron	Down	XM_004011387.1	XP_004011436.1	ADAT2		adenosine deaminase, tRNA-specific 2	4e-97	NM_182503.2	ADAT2	tRNA-specific adenosine deaminase 2
ENOX1	mRNA	up	ENOX1	4	4	7	7	-3	-3	Intron	Up	XM_004012255.1	XP_004012304.1	ENOX1		ecto-NOX disulfide-thiol exchanger 1	0	NM_017993.3	ENOX1	Ecto-NOX disulfide-thiol exchanger 1
MOV10	mRNA	down	MOV10	2	1	7	5	-5	-4	5-UTR	Down	XM_004002332.1	XP_004002382.1	MOV10		Mov10, Moloney leukemia virus 10, homolog (mouse)	0	NM_020963.4	MOV10	cDNA FLJ32791 fis, clone TESTI2002365, highly similar to helicase MOV-10 (EC 3.6.1.-)
MOV10	mRNA	down	MOV10	2	1	7	5	-5	-4	Intron	Down	XM_004002332.1	XP_004002382.1	MOV10		Mov10, Moloney leukemia virus 10, homolog (mouse)	0	NM_020963.4	MOV10	cDNA FLJ32791 fis, clone TESTI2002365, highly similar to helicase MOV-10 (EC 3.6.1.-)
MOV10	mRNA	down	MOV10	2	1	7	5	-5	-4	Intron	Down	XM_004002333.1	XP_004002382.1	MOV10		Mov10, Moloney leukemia virus 10, homolog (mouse)	0	NM_020963.4	MOV10	cDNA FLJ32791 fis, clone TESTI2002365, highly similar to helicase MOV-10 (EC 3.6.1.-)
BST1	mRNA	down	BST1	5	4	7	4	-2	0	CDS	Down	XM_004010125.1	XP_004010174.1	BST1		bone marrow stromal cell antigen 1	2e-95	NM_004334.2	BST1	ADP-ribosyl cyclase 2
BST1	mRNA	down	BST1	5	4	7	4	-2	0	Intron	Down	XM_004010125.1	XP_004010174.1	BST1		bone marrow stromal cell antigen 1	2e-95	NM_004334.2	BST1	ADP-ribosyl cyclase 2
AGBL4	mRNA	up	AGBL4	2	2	5	4	-3	-2	Intron	Down	XM_004003537.1	XP_004003586.1	AGBL4		ATP/GTP binding protein-like 4	0	NM_032785.3	AGBL4	ATP/GTP binding protein-like 4
AGBL4	mRNA	up	AGBL4	2	2	5	4	-3	-2	Intron	Up	XM_004003537.1	XP_004003586.1	AGBL4		ATP/GTP binding protein-like 4	0	NM_032785.3	AGBL4	ATP/GTP binding protein-like 4
TTC8	mRNA	up	TTC8	10	6	6	4	4	2	Intron	Down	XM_004011096.1	XP_004011145.1	TTC8		tetratricopeptide repeat domain 8	0	NM_198310	TTC8	cDNA FLJ36572 fis, clone TRACH2012298, highly similar to Tetratricopeptide repeat protein 8
GRIN3A	mRNA	down	GRIN3A	4	4	3	2	1	2	Intron	Down	XM_004004040.1	XP_004004089.1	GRIN3A		glutamate receptor, ionotropic, N-methyl-D-aspartate 3A	0	NM_133445.2	GRIN3A	Glutamate receptor, ionotropic, N-methyl-D-aspartate 3A
LOC101106844	mRNA	up	LOC101106844	3	3	6	4	-3	-1	Intron	Up	XM_004009328.1	XP_004009377.1	LOC101106844		EGF-like module-containing mucin-like hormone receptor-like 4-like	########	NM_152939.1	EMR3	EMR3 protein
TLL2	mRNA	down	TLL2	1	1	4	3	-3	-2	Intron	Down	XM_004020299.1	XP_004020348.1	TLL2		tolloid-like 2	0	NM_012465.3	TLL2	Tolloid-like protein 2
CNTN4	mRNA	down	CNTN4	5	4	4	3	1	1	CDS	Down	XM_004018318.1	XP_004018367.1	CNTN4		contactin 4	0	NM_175613.2	CNTN4	Contactin-4
CNTN4	mRNA	down	CNTN4	5	4	4	3	1	1	Intron	Down	XM_004018318.1	XP_004018367.1	CNTN4		contactin 4	0	NM_175613.2	CNTN4	Contactin-4
CNTN4	mRNA	down	CNTN4	5	4	4	3	1	1	Intron	Up	XM_004018318.1	XP_004018367.1	CNTN4		contactin 4	0	NM_175613.2	CNTN4	Contactin-4
KIAA0825	lncRNA	up	KIAA0825	1	1	6	4	-5	-3	5-UTR	Down	XM_004009081.1	XP_004009130.1	KIAA0825		KIAA0825 ortholog	########	NM_173665.2	KIAA0825	KIAA0825
KIAA0825	lncRNA	up	KIAA0825	1	1	6	4	-5	-3	Intron	Down	XM_004009081.1	XP_004009130.1	KIAA0825		KIAA0825 ortholog	########	NM_173665.2	KIAA0825	KIAA0825
LOC101118186	mRNA	down	LOC101118186	4	3	5	3	-1	0	CDS	Up	XM_004009184.1	XP_004009233.1	LOC101118186		uncharacterized LOC101118186	1e-58	NM_016270.2	KLF2	Similar to Kruppel-like factor 2 (Lung)
LOC101118186	mRNA	down	LOC101118186	4	3	5	3	-1	0	Intron	Down	XM_004009184.1	XP_004009233.1	LOC101118186		uncharacterized LOC101118186	1e-58	NM_016270.2	KLF2	Similar to Kruppel-like factor 2 (Lung)
LOC101118186	mRNA	down	LOC101118186	4	3	5	3	-1	0	Intron	Up	XM_004009184.1	XP_004009233.1	LOC101118186		uncharacterized LOC101118186	1e-58	NM_016270.2	KLF2	Similar to Kruppel-like factor 2 (Lung)
