# Supplementary material for: An Integrated Analysis of miRNAs and Methylated Genes Encoding mRNAs and lncRNAs in Sheep Breeds with Different Fecundity
Source: Front Physiol. 2017 Dec 15;8:1049. doi: 10.3389/fphys.2017.01049 (PMC5736872; doi:10.3389/fphys.2017.01049)
Supplement: Supplementary file 8 [file Table8.XLS]

## Sheet: Methylation_Co_Expression_Net-D
GeneID	GeneType	Style-before	GeneID-Methylation	Han++-Degree	Han++-k-core	Dorset-Degree	Dorset-K-core	Dif-Degree	Dif-Kcore	Type-Methylation	Style-Methylation	GeneSymbol-Methylation	AccID	Symbol	KeggID	Description	E-Value	Blast_AccID	Blast_Symbol	Blast_Description
CHRM3	mRNA	down	CHRM3	4	4	3	3	1	1	Intron	Up	XM_004021374.1	XP_004021424.1	CHRM3		Cholinergic receptor, muscarinic 3	0	NM_000740.2	CHRM3	Muscarinic acetylcholine receptor M3
CHRM3	mRNA	down	CHRM3	4	4	3	3	1	1	5-UTR	Down	XM_004021374.1	XP_004021424.1	CHRM3		Cholinergic receptor, muscarinic 3	0	NM_000740.2	CHRM3	Muscarinic acetylcholine receptor M3
CHRM3	mRNA	down	CHRM3	4	4	3	3	1	1	Intron	Down	XM_004021374.1	XP_004021424.1	CHRM3		Cholinergic receptor, muscarinic 3	0	NM_000740.2	CHRM3	Muscarinic acetylcholine receptor M3
KHDC3L	mRNA	down	KHDC3L	3	2	5	4	-2	-2	DownStream	Up	XM_004011872.1	XP_004011921.1	KHDC3L		KH domain containing 3-like, subcortical maternal complex member	1e-66	NM_001017361.2	KHDC3L	KHDC3-like protein
FRMPD2	mRNA	up	FRMPD2	7	6	5	4	2	2	Intron	Down	XM_004021552.1	XP_004021601.1	FRMPD2		FERM and PDZ domain containing 2	0	NM_152428.4	FRMPD2	cDNA FLJ53430, highly similar to Homo sapiens FERM and PDZ domain containing 2 (FRMPD2), transcript variant 3, mRNA
NAB2	mRNA	down	NAB2	3	2	6	5	-3	-3	DownStream	Up	XM_004007459.1	XP_004007508.1	NAB2		NGFI-A binding protein 2 (EGR1 binding protein 2)	0	NM_005967.3	NAB2	NGFI-A-binding protein 2
PLEKHB1	mRNA	up	PLEKHB1	2	2	3	3	-1	-1	Intron	Down	XM_004016302.1	XP_004016354.1	PLEKHB1		pleckstrin homology domain containing, family B (evectins) member 1	########	NM_021200.2	PLEKHB1	Pleckstrin homology domain-containing family B member 1
PLEKHB1	mRNA	up	PLEKHB1	2	2	3	3	-1	-1	Intron	Down	XM_004016303.1	XP_004016354.1	PLEKHB1		pleckstrin homology domain containing, family B (evectins) member 1	########	NM_021200.2	PLEKHB1	Pleckstrin homology domain-containing family B member 1
PLEKHB1	mRNA	up	PLEKHB1	2	2	3	3	-1	-1	Intron	Down	XM_004016304.1	XP_004016354.1	PLEKHB1		pleckstrin homology domain containing, family B (evectins) member 1	########	NM_021200.2	PLEKHB1	Pleckstrin homology domain-containing family B member 1
PLEKHB1	mRNA	up	PLEKHB1	2	2	3	3	-1	-1	Intron	Down	XM_004016305.1	XP_004016354.1	PLEKHB1		pleckstrin homology domain containing, family B (evectins) member 1	########	NM_021200.2	PLEKHB1	Pleckstrin homology domain-containing family B member 1
AHR	mRNA	up	AHR	6	4	2	2	4	2	Intron	Down	XM_004007775.1	XP_004007824.1	AHR		Aryl hydrocarbon receptor	0	NM_001621.4	AHR	Aryl hydrocarbon receptor
IKZF1	mRNA	up	IKZF1	5	3	1	1	4	2	Intron	Down	XM_004007695.1	XP_004007744.1	IKZF1		IKAROS family zinc finger 1 (Ikaros)	0	NM_006060.4	IKZF1	DNA-binding protein Ikaros
CCDC28A	mRNA	up	CCDC28A	1	1	2	2	-1	-1	Intron	Up	XM_004011524.1	XP_004011573.1	CCDC28A		coiled-coil domain containing 28A	########	NM_015439.2	CCDC28A	coiled-coil domain containing 28A
ARL6IP4	mRNA	down	ARL6IP4	1	1	5	4	-4	-3	CDS	Up	XM_004017570.1	XP_004017619.1	ARL6IP4		ADP-ribosylation-like factor 6 interacting protein 4	2e-69	NM_018694.3	ARL6IP4	ADP-ribosylation factor-like protein 6-interacting protein 4
ARL6IP4	mRNA	down	ARL6IP4	1	1	5	4	-4	-3	Intron	Up	XM_004017570.1	XP_004017619.1	ARL6IP4		ADP-ribosylation-like factor 6 interacting protein 4	2e-69	NM_018694.3	ARL6IP4	ADP-ribosylation factor-like protein 6-interacting protein 4
PLXNC1	mRNA	up	PLXNC1	4	3	3	3	1	0	Intron	Down	XM_004007380.1	XP_004007429.1	PLXNC1		plexin C1	0	NM_005761.2	PLXNC1	cDNA FLJ58722, highly similar to Plexin-C1
5HT2A	mRNA	up	5HT2A	2	2	2	2	0	0	Intron	Up	XM_004012066.1	XP_004012115.1	5HT2A		5-hydroxytryptamine 2A receptor	0	NM_001165947.2	HTR2A	5-hydroxytryptamine (Serotonin) receptor 2A
TRIM21	mRNA	down	TRIM21	0	0	4	3	-4	-3	Intron	Down	XM_004016264.1	XP_004016313.1	TRIM21		tripartite motif containing 21	0	NM_003141.3	TRIM21	E3 ubiquitin-protein ligase TRIM21
SYBU	mRNA	up	SYBU	2	2	3	2	-1	0	Intron	Down	XM_004011991.1	XP_004012040.1	SYBU		syntabulin (syntaxin-interacting)	0	NM_017786.5	SYBU	Syntabulin
SYBU	mRNA	up	SYBU	2	2	3	2	-1	0	Intron	Up	XM_004011991.1	XP_004012040.1	SYBU		syntabulin (syntaxin-interacting)	0	NM_017786.5	SYBU	Syntabulin
KCNH1	mRNA	down	KCNH1	3	2	3	2	0	0	Intron	Up	XM_004013915.1	XP_004013965.1	KCNH1		potassium voltage-gated channel, subfamily H (eag-related), member 1	0	NM_172362.2	KCNH1	Potassium voltage-gated channel subfamily H member 1
KCNH1	mRNA	down	KCNH1	3	2	3	2	0	0	Intron	Up	XM_004013916.1	XP_004013965.1	KCNH1		potassium voltage-gated channel, subfamily H (eag-related), member 1	0	NM_172362.2	KCNH1	Potassium voltage-gated channel subfamily H member 1
KCNH1	mRNA	down	KCNH1	3	2	3	2	0	0	CDS	Down	XM_004013915.1	XP_004013965.1	KCNH1		potassium voltage-gated channel, subfamily H (eag-related), member 1	0	NM_172362.2	KCNH1	Potassium voltage-gated channel subfamily H member 1
KCNH1	mRNA	down	KCNH1	3	2	3	2	0	0	CDS	Down	XM_004013916.1	XP_004013965.1	KCNH1		potassium voltage-gated channel, subfamily H (eag-related), member 1	0	NM_172362.2	KCNH1	Potassium voltage-gated channel subfamily H member 1
KCNH1	mRNA	down	KCNH1	3	2	3	2	0	0	Intron	Down	XM_004013915.1	XP_004013965.1	KCNH1		potassium voltage-gated channel, subfamily H (eag-related), member 1	0	NM_172362.2	KCNH1	Potassium voltage-gated channel subfamily H member 1
KCNH1	mRNA	down	KCNH1	3	2	3	2	0	0	Intron	Down	XM_004013916.1	XP_004013965.1	KCNH1		potassium voltage-gated channel, subfamily H (eag-related), member 1	0	NM_172362.2	KCNH1	Potassium voltage-gated channel subfamily H member 1
CSGALNACT1	mRNA	down	CSGALNACT1	2	2	3	2	-1	0	Intron	Up	XM_004021812.1	XP_004021862.1	CSGALNACT1		chondroitin sulfate N-acetylgalactosaminyltransferase 1	0	NM_018371.4	CSGALNACT1	cDNA FLJ30592 fis, clone BRAWH2008706, highly similar to Chondroitinbeta-1,4-N-acetylgalactosaminyltransferase 1 (EC 2.4.1.174)
CSGALNACT1	mRNA	down	CSGALNACT1	2	2	3	2	-1	0	Intron	Up	XM_004021813.1	XP_004021862.1	CSGALNACT1		chondroitin sulfate N-acetylgalactosaminyltransferase 1	0	NM_018371.4	CSGALNACT1	cDNA FLJ30592 fis, clone BRAWH2008706, highly similar to Chondroitinbeta-1,4-N-acetylgalactosaminyltransferase 1 (EC 2.4.1.174)
CSGALNACT1	mRNA	down	CSGALNACT1	2	2	3	2	-1	0	Intron	Down	XM_004021812.1	XP_004021862.1	CSGALNACT1		chondroitin sulfate N-acetylgalactosaminyltransferase 1	0	NM_018371.4	CSGALNACT1	cDNA FLJ30592 fis, clone BRAWH2008706, highly similar to Chondroitinbeta-1,4-N-acetylgalactosaminyltransferase 1 (EC 2.4.1.174)
CSGALNACT1	mRNA	down	CSGALNACT1	2	2	3	2	-1	0	Intron	Down	XM_004021813.1	XP_004021862.1	CSGALNACT1		chondroitin sulfate N-acetylgalactosaminyltransferase 1	0	NM_018371.4	CSGALNACT1	cDNA FLJ30592 fis, clone BRAWH2008706, highly similar to Chondroitinbeta-1,4-N-acetylgalactosaminyltransferase 1 (EC 2.4.1.174)
LOC101116109	mRNA	up	LOC101116109	8	5	4	4	4	1	Intron	Down	XM_004002985.1	XP_004003035.1	LOC101116109		ropporin-1-like	########	NM_001012337.1	ROPN1B	NADH-ubiquinone oxidoreductase chain 1
MUSK	mRNA	up	MUSK	7	7	4	4	3	3	Intron	Down	XM_004004017.1	XP_004004068.1	MUSK		muscle, skeletal, receptor tyrosine kinase	0	NM_005592.3	MUSK	Muscle, skeletal receptor tyrosine-protein kinase
MUSK	mRNA	up	MUSK	7	7	4	4	3	3	Intron	Down	XM_004004018.1	XP_004004068.1	MUSK		muscle, skeletal, receptor tyrosine kinase	0	NM_005592.3	MUSK	Muscle, skeletal receptor tyrosine-protein kinase
MUSK	mRNA	up	MUSK	7	7	4	4	3	3	Intron	Down	XM_004004019.1	XP_004004068.1	MUSK		muscle, skeletal, receptor tyrosine kinase	0	NM_005592.3	MUSK	Muscle, skeletal receptor tyrosine-protein kinase
SCARA5	mRNA	down	SCARA5	5	5	5	4	0	1	Intron	Up	XM_004004436.1	XP_004004485.1	SCARA5		scavenger receptor class A, member 5 (putative)	0	NM_173833.5	SCARA5	cDNA FLJ57441, highly similar to Homo sapiens scavenger receptor class A, member 5 (SCARA5), mRNA
SCARA5	mRNA	down	SCARA5	5	5	5	4	0	1	Intron	Down	XM_004004436.1	XP_004004485.1	SCARA5		scavenger receptor class A, member 5 (putative)	0	NM_173833.5	SCARA5	cDNA FLJ57441, highly similar to Homo sapiens scavenger receptor class A, member 5 (SCARA5), mRNA
RALGAPA2	mRNA	up	RALGAPA2	4	3	0	0	4	3	Intron	Up	XM_004014697.1	XP_004014746.1	RALGAPA2		Ral GTPase activating protein, alpha subunit 2 (catalytic)	0	NM_020343.3	RALGAPA2	Ral GTPase-activating protein subunit alpha-2
RSAD1	mRNA	down	RSAD1	2	1	3	2	-1	-1	DownStream	Down	XM_004012762.1	XP_004012811.1	RSAD1		radical S-adenosyl methionine domain containing 1	0	NM_018346.1	RSAD1	cDNA FLJ57720, highly similar to Homo sapiens radical S-adenosyl methionine domain containing 1 (RSAD1), mRNA
RSAD1	mRNA	down	RSAD1	2	1	3	2	-1	-1	Intron	Down	XM_004012762.1	XP_004012811.1	RSAD1		radical S-adenosyl methionine domain containing 1	0	NM_018346.1	RSAD1	cDNA FLJ57720, highly similar to Homo sapiens radical S-adenosyl methionine domain containing 1 (RSAD1), mRNA
TAP2	mRNA	down	TAP2	2	2	4	4	-2	-2	CDS	Up	XM_004018739.1	XP_004018788.1	TAP2		transporter 2, ATP-binding cassette, sub-family B (MDR/TAP)	0	NM_018833.2	TAP2	Truncated antigen peptide transporter 2
TAP2	mRNA	down	TAP2	2	2	4	4	-2	-2	3-UTR	Up	XM_004018739.1	XP_004018788.1	TAP2		transporter 2, ATP-binding cassette, sub-family B (MDR/TAP)	0	NM_018833.2	TAP2	Truncated antigen peptide transporter 2
SNTN	mRNA	up	SNTN	3	3	5	4	-2	-1	UpStream	Up	XM_004018347.1	XP_004018396.1	SNTN		sentan, cilia apical structure protein	2e-64	NM_001080537.1	SNTN	Sentan
CCDC42B	mRNA	up	CCDC42B	1	1	5	4	-4	-3	Intron	Down	XM_004017393.1	XP_004017442.1	CCDC42B		coiled-coil domain containing 42B	########	NM_001144872.1	CCDC42B	coiled-coil domain containing 42B
PIH1D3	mRNA	up	PIH1D3	4	3	2	2	2	1	Intron	Up	XM_004022442.1	XP_004022491.1	PIH1D3		PIH1 domain containing 3	2e-84	NM_173494.1	PIH1D3	PIH1 domain containing 3
WDFY4	mRNA	up	WDFY4	3	2	5	3	-2	-1	Intron	Down	XM_004021557.1	XP_004021606.1	WDFY4		WDFY family member 4	0	NM_020945.1	WDFY4	WD repeat- and FYVE domain-containing protein 4
LOC101112141	mRNA	up	LOC101112141	1	1	4	3	-3	-2	Intron	Up	XM_004011090.1	XP_004011139.1	LOC101112141		uncharacterized LOC101112141	8e-18	NM_145267.2	C6orf57	UPF0369 protein C6orf57
C24H16orf54	mRNA	up	C24H16orf54	4	3	7	5	-3	-2	CDS	Up	XM_004021221.1	XP_004021270.1	C24H16orf54		chromosome 24 open reading frame, human C16orf54	7e-30	NM_175900.3	C16orf54	Transmembrane protein C16orf54
C24H16orf54	mRNA	up	C24H16orf54	4	3	7	5	-3	-2	5-UTR	Up	XM_004021221.1	XP_004021270.1	C24H16orf54		chromosome 24 open reading frame, human C16orf54	7e-30	NM_175900.3	C16orf54	Transmembrane protein C16orf54
C24H16orf54	mRNA	up	C24H16orf54	4	3	7	5	-3	-2	Intron	Up	XM_004021221.1	XP_004021270.1	C24H16orf54		chromosome 24 open reading frame, human C16orf54	7e-30	NM_175900.3	C16orf54	Transmembrane protein C16orf54
ABCG1	mRNA	up	ABCG1	5	3	7	5	-2	-2	Intron	Up	XM_004003359.1	XP_004003409.1	ABCG1		ATP-binding cassette, sub-family G (WHITE), member 1	0	NM_207630.1	ABCG1	cDNA FLJ77585, highly similar to Homo sapiens ATP-binding cassette, sub-family G (WHITE), member 1 (ABCG1), transcript variant 2, mRNA
ABCG1	mRNA	up	ABCG1	5	3	7	5	-2	-2	Intron	Up	XM_004003360.1	XP_004003409.1	ABCG1		ATP-binding cassette, sub-family G (WHITE), member 1	0	NM_207630.1	ABCG1	cDNA FLJ77585, highly similar to Homo sapiens ATP-binding cassette, sub-family G (WHITE), member 1 (ABCG1), transcript variant 2, mRNA
HOXB5	mRNA	down	HOXB5	4	3	5	4	-1	-1	UpStream	Up	XM_004012805.1	XP_004012854.1	HOXB5		Homeobox protein Hox-B5	########	NM_002147.3	HOXB5	Homeobox protein Hox-B5
CDS1	mRNA	up	CDS1	2	2	5	4	-3	-2	Intron	Down	XM_004010109.1	XP_004010158.1	CDS1		CDP-diacylglycerol synthase (phosphatidate cytidylyltransferase) 1	0	NM_001263.3	CDS1	Phosphatidate cytidylyltransferase 1
NYAP1	lncRNA	down	NYAP1	7	6	5	3	2	3	Intron	Up	XM_004023668.1	XP_004023717.1	NYAP1		neuronal tyrosine-phosphorylated phosphoinositide-3-kinase adaptor 1	0	NM_173564.3	NYAP1	Neuronal tyrosine-phosphorylated phosphoinositide-3-kinase adapter 1
NECAB3	mRNA	down	NECAB3	3	3	3	2	0	1	UpStream	Down	XM_004014811.1	XP_004014860.1	NECAB3		N-terminal EF-hand calcium binding protein 3	########	NM_031232.3	NECAB3	Amyloid beta (A4) protein-binding, family A, member 2 binding protein, isoform CRA_d
GMPR	mRNA	down	GMPR	2	2	2	2	0	0	Intron	Up	XM_004019123.1	XP_004019172.1	GMPR		guanosine monophosphate reductase	0	NM_006877.3	GMPR	GMP reductase 1
GMPR	mRNA	down	GMPR	2	2	2	2	0	0	Intron	Down	XM_004019123.1	XP_004019172.1	GMPR		guanosine monophosphate reductase	0	NM_006877.3	GMPR	GMP reductase 1
AK5	mRNA	down	AK5	4	3	4	3	0	0	Intron	Up	XM_004002092.1	XP_004002141.1	AK5		adenylate kinase 5	0	NM_174858.2	AK5	Adenylate kinase isoenzyme 5
AK5	mRNA	down	AK5	4	3	4	3	0	0	Intron	Down	XM_004002092.1	XP_004002141.1	AK5		adenylate kinase 5	0	NM_174858.2	AK5	Adenylate kinase isoenzyme 5
UGT8	mRNA	up	UGT8	4	3	2	1	2	2	Intron	Down	XM_004009596.1	XP_004009645.1	UGT8		UDP glycosyltransferase 8	0	NM_003360.3	UGT8	cDNA FLJ52624, highly similar to 2-hydroxyacylsphingosine1-beta-galactosyltransferase (EC 2.4.1.45)
EFNB1	mRNA	down	EFNB1	3	3	1	1	2	2	CDS	Up	XM_004022620.1	XP_004022669.1	EFNB1		ephrin-B1	0	NM_004429.4	EFNB1	Ephrin-B1
EFNB1	mRNA	down	EFNB1	3	3	1	1	2	2	Intron	Up	XM_004022620.1	XP_004022669.1	EFNB1		ephrin-B1	0	NM_004429.4	EFNB1	Ephrin-B1
SGPL1	mRNA	up	SGPL1	5	4	6	4	-1	0	Intron	Down	XM_004021437.1	XP_004021486.1	SGPL1		sphingosine-1-phosphate lyase 1	0	NM_003901.3	SGPL1	Sphingosine-1-phosphate lyase 1
LOC101104731	mRNA	up	LOC101104731	3	3	3	3	0	0	CDS	Down	XM_004006477.1	XP_004006526.1	LOC101104731		c-Myc-binding protein-like	1e-52	NM_012333.4	MYCBP	MYCBP protein
LOC101104731	mRNA	up	LOC101104731	3	3	3	3	0	0	5-UTR	Down	XM_004006477.1	XP_004006526.1	LOC101104731		c-Myc-binding protein-like	1e-52	NM_012333.4	MYCBP	MYCBP protein
LOC101104731	mRNA	up	LOC101104731	3	3	3	3	0	0	UpStream	Down	XM_004006477.1	XP_004006526.1	LOC101104731		c-Myc-binding protein-like	1e-52	NM_012333.4	MYCBP	MYCBP protein
AGMO	mRNA	up	AGMO	7	5	2	2	5	3	Intron	Up	XM_004007765.1	XP_004007814.1	AGMO		alkylglycerol monooxygenase	0	NM_001004320.1	AGMO	Alkylglycerol monooxygenase
GPR116	mRNA	down	GPR116	4	3	4	3	0	0	Intron	Down	XM_004018868.1	XP_004018917.1	GPR116		G protein-coupled receptor 116	0	NM_015234.4	GPR116	cDNA FLJ75412, highly similar to Homo sapiens G protein-coupled receptor 116 (GPR116), mRNA
PIP5K1B	lncRNA	up	PIP5K1B	4	4	3	2	1	2	Intron	Down	XM_004004333.1	XP_004004383.1	PIP5K1B		phosphatidylinositol-4-phosphate 5-kinase, type I, beta	0	NM_003558.3	PIP5K1B	cDNA FLJ54445, highly similar to Phosphatidylinositol-4-phosphate 5-kinasetype-1 beta (EC 2.7.1.68)
PIP5K1B	lncRNA	up	PIP5K1B	4	4	3	2	1	2	Intron	Down	XM_004004334.1	XP_004004383.1	PIP5K1B		phosphatidylinositol-4-phosphate 5-kinase, type I, beta	0	NM_003558.3	PIP5K1B	cDNA FLJ54445, highly similar to Phosphatidylinositol-4-phosphate 5-kinasetype-1 beta (EC 2.7.1.68)
PIP5K1B	lncRNA	up	PIP5K1B	4	4	3	2	1	2	Intron	Up	XM_004004333.1	XP_004004383.1	PIP5K1B		phosphatidylinositol-4-phosphate 5-kinase, type I, beta	0	NM_003558.3	PIP5K1B	cDNA FLJ54445, highly similar to Phosphatidylinositol-4-phosphate 5-kinasetype-1 beta (EC 2.7.1.68)
PIP5K1B	lncRNA	up	PIP5K1B	4	4	3	2	1	2	Intron	Up	XM_004004334.1	XP_004004383.1	PIP5K1B		phosphatidylinositol-4-phosphate 5-kinase, type I, beta	0	NM_003558.3	PIP5K1B	cDNA FLJ54445, highly similar to Phosphatidylinositol-4-phosphate 5-kinasetype-1 beta (EC 2.7.1.68)
E4F1	mRNA	down	E4F1	3	2	2	2	1	0	CDS	Up	XM_004021122.1	XP_004021171.1	E4F1		E4F transcription factor 1	0	NM_004424	E4F1	cDNA FLJ59264, highly similar to Homo sapiens E4F transcription factor 1 (E4F1), mRNA
E4F1	mRNA	down	E4F1	3	2	2	2	1	0	Intron	Up	XM_004021122.1	XP_004021171.1	E4F1		E4F transcription factor 1	0	NM_004424	E4F1	cDNA FLJ59264, highly similar to Homo sapiens E4F transcription factor 1 (E4F1), mRNA
RHPN2	mRNA	up	RHPN2	7	5	2	2	5	3	CDS	Up	XM_004015618.1	XP_004015667.1	RHPN2		rhophilin, Rho GTPase binding protein 2	0	NM_033103.4	RHPN2	cDNA, FLJ96063, highly similar to Homo sapiens rhophilin, Rho GTPase binding protein 2 (RHPN2), mRNA
RNF175	mRNA	down	RNF175	1	1	5	4	-4	-3	CDS	Up	XM_004017515.1	XP_004017564.1	RNF175		ring finger protein 175	########	NM_173662.2	RNF175	RING finger protein 175
RNF175	mRNA	down	RNF175	1	1	5	4	-4	-3	Intron	Up	XM_004017515.1	XP_004017564.1	RNF175		ring finger protein 175	########	NM_173662.2	RNF175	RING finger protein 175
RAB11FIP3	mRNA	down	RAB11FIP3	1	1	3	2	-2	-1	CDS	Up	XM_004021079.1	XP_004021128.1	RAB11FIP3		RAB11 family interacting protein 3 (class II)	0	NM_014700.3	RAB11FIP3	Rab11 family-interacting protein 3
RAB11FIP3	mRNA	down	RAB11FIP3	1	1	3	2	-2	-1	Intron	Up	XM_004021079.1	XP_004021128.1	RAB11FIP3		RAB11 family interacting protein 3 (class II)	0	NM_014700.3	RAB11FIP3	Rab11 family-interacting protein 3
CHTOP	mRNA	down	CHTOP	2	2	4	3	-2	-1	CDS	Up	XM_004002532.1	XP_004002581.1	CHTOP		chromatin target of PRMT1	########	NM_015607.3	CHTOP	Chromatin target of PRMT1 protein
CHTOP	mRNA	down	CHTOP	2	2	4	3	-2	-1	Intron	Up	XM_004002532.1	XP_004002581.1	CHTOP		chromatin target of PRMT1	########	NM_015607.3	CHTOP	Chromatin target of PRMT1 protein
CHTOP	mRNA	down	CHTOP	2	2	4	3	-2	-1	DownStream	Down	XM_004002532.1	XP_004002581.1	CHTOP		chromatin target of PRMT1	########	NM_015607.3	CHTOP	Chromatin target of PRMT1 protein
NFATC3	mRNA	up	NFATC3	6	6	4	3	2	3	5-UTR	Up	XM_004015085.1	XP_004015135.1	NFATC3		nuclear factor of activated T-cells, cytoplasmic, calcineurin-dependent 3	0	NM_173165.2	NFATC3	cDNA FLJ77451, highly similar to Homo sapiens nuclear factor of activated T-cells, cytoplasmic, calcineurin-dependent 3 (NFATC3), transcript variant 1, mRNA
NFATC3	mRNA	up	NFATC3	6	6	4	3	2	3	Intron	Up	XM_004015085.1	XP_004015135.1	NFATC3		nuclear factor of activated T-cells, cytoplasmic, calcineurin-dependent 3	0	NM_173165.2	NFATC3	cDNA FLJ77451, highly similar to Homo sapiens nuclear factor of activated T-cells, cytoplasmic, calcineurin-dependent 3 (NFATC3), transcript variant 1, mRNA
NFATC3	mRNA	up	NFATC3	6	6	4	3	2	3	Intron	Up	XM_004015086.1	XP_004015135.1	NFATC3		nuclear factor of activated T-cells, cytoplasmic, calcineurin-dependent 3	0	NM_173165.2	NFATC3	cDNA FLJ77451, highly similar to Homo sapiens nuclear factor of activated T-cells, cytoplasmic, calcineurin-dependent 3 (NFATC3), transcript variant 1, mRNA
PARP16	mRNA	up	PARP16	2	2	4	3	-2	-1	CDS	Down	XM_004010231.1	XP_004010280.1	PARP16		poly (ADP-ribose) polymerase family, member 16	########	NM_017851.4	PARP16	Mono [ADP-ribose] polymerase PARP16
PARP16	mRNA	up	PARP16	2	2	4	3	-2	-1	Intron	Down	XM_004010231.1	XP_004010280.1	PARP16		poly (ADP-ribose) polymerase family, member 16	########	NM_017851.4	PARP16	Mono [ADP-ribose] polymerase PARP16
LOC101122670	mRNA	up	LOC101122670	3	3	2	1	1	2	Intron	Up	XM_004022539.1	XP_004022588.1	LOC101122670		uncharacterized LOC101122670	5e-84	NM_014563.5	TRAPPC2	Trafficking protein particle complex subunit 2
BFSP1	mRNA	up	BFSP1	3	3	1	1	2	2	Intron	Down	XM_004014690.1	XP_004014739.1	BFSP1		beaded filament structural protein 1, filensin	########	NM_001278608.1	BFSP1	Filensin
BFSP1	mRNA	up	BFSP1	3	3	1	1	2	2	CDS	Up	XM_004014690.1	XP_004014739.1	BFSP1		beaded filament structural protein 1, filensin	########	NM_001278608.1	BFSP1	Filensin
BFSP1	mRNA	up	BFSP1	3	3	1	1	2	2	3-UTR	Up	XM_004014690.1	XP_004014739.1	BFSP1		beaded filament structural protein 1, filensin	########	NM_001278608.1	BFSP1	Filensin
GJB1	mRNA	up	GJB1	7	5	1	1	6	4	CDS	Up	XM_004022168.1	XP_004022217.1	GJB1		gap junction protein, beta 1, 32kDa	########	NM_001097642.2	GJB1	Gap junction protein
GJB1	mRNA	up	GJB1	7	5	1	1	6	4	5-UTR	Up	XM_004022168.1	XP_004022217.1	GJB1		gap junction protein, beta 1, 32kDa	########	NM_001097642.2	GJB1	Gap junction protein
GJB1	mRNA	up	GJB1	7	5	1	1	6	4	Intron	Up	XM_004022168.1	XP_004022217.1	GJB1		gap junction protein, beta 1, 32kDa	########	NM_001097642.2	GJB1	Gap junction protein
HOOK2	mRNA	down	HOOK2	3	2	3	2	0	0	CDS	Up	XM_004008491.1	XP_004008540.1	HOOK2		hook homolog 2 (Drosophila)	0	NM_013312.2	HOOK2	Protein Hook homolog 2
HOOK2	mRNA	down	HOOK2	3	2	3	2	0	0	Intron	Up	XM_004008491.1	XP_004008540.1	HOOK2		hook homolog 2 (Drosophila)	0	NM_013312.2	HOOK2	Protein Hook homolog 2
GNB3	lncRNA	down	GNB3	4	2	5	4	-1	-2	CDS	Up	XM_004006926.1	XP_004006975.1	GNB3		guanine nucleotide binding protein (G protein), beta polypeptide 3	0	NM_002075.2	GNB3	Guanine nucleotide binding protein (G protein), beta polypeptide 3
GNB3	lncRNA	down	GNB3	4	2	5	4	-1	-2	Intron	Up	XM_004006926.1	XP_004006975.1	GNB3		guanine nucleotide binding protein (G protein), beta polypeptide 3	0	NM_002075.2	GNB3	Guanine nucleotide binding protein (G protein), beta polypeptide 3
LOC101114265	mRNA	down	LOC101114265	4	3	1	1	3	2	CDS	Up	XM_004007599.1	XP_004007648.1	LOC101114265		putative ATP-dependent RNA helicase DDX11-like protein 8-like	0	NM_152438.1	DDX11	cDNA FLJ60129, highly similar to Probable ATP-dependent RNA helicase DDX11 (EC 3.6.1.-)
LOC101114265	mRNA	down	LOC101114265	4	3	1	1	3	2	Intron	Up	XM_004007599.1	XP_004007648.1	LOC101114265		putative ATP-dependent RNA helicase DDX11-like protein 8-like	0	NM_152438.1	DDX11	cDNA FLJ60129, highly similar to Probable ATP-dependent RNA helicase DDX11 (EC 3.6.1.-)
MKX	mRNA	down	MKX	8	5	3	3	5	2	Intron	Up	XM_004014689.1	XP_004014738.1	MKX		mohawk homeobox	0	NM_173576.2	MKX	Homeobox protein Mohawk
CNTN4	mRNA	down	CNTN4	2	2	1	1	1	1	Intron	Up	XM_004018318.1	XP_004018367.1	CNTN4		contactin 4	0	NM_175613.2	CNTN4	Contactin-4
CNTN4	mRNA	down	CNTN4	2	2	1	1	1	1	Intron	Down	XM_004018318.1	XP_004018367.1	CNTN4		contactin 4	0	NM_175613.2	CNTN4	Contactin-4
LSM14B	lncRNA	down	LSM14B	3	3	2	2	1	1	Intron	Down	XM_004014754.1	XP_004014803.1	LSM14B		LSM14B, SCD6 homolog B (S. cerevisiae)	########	NM_144703.2	LSM14B	Protein LSM14 homolog B
KIAA0825	lncRNA	up	KIAA0825	3	2	2	1	1	1	5-UTR	Down	XM_004009081.1	XP_004009130.1	KIAA0825		KIAA0825 ortholog	########	NM_173665.2	KIAA0825	KIAA0825
KIAA0825	lncRNA	up	KIAA0825	3	2	2	1	1	1	Intron	Down	XM_004009081.1	XP_004009130.1	KIAA0825		KIAA0825 ortholog	########	NM_173665.2	KIAA0825	KIAA0825
LOC101118186	mRNA	down	LOC101118186	4	4	1	1	3	3	Intron	Down	XM_004009184.1	XP_004009233.1	LOC101118186		uncharacterized LOC101118186	1e-58	NM_016270.2	KLF2	Similar to Kruppel-like factor 2 (Lung)
PIWIL2	mRNA	down	PIWIL2	4	3	5	4	-1	-1	Intron	Down	XM_004004196.1	XP_004004245.1	PIWIL2		piwi-like 2 (Drosophila)	0	NM_018068.3	PIWIL2	Piwi-like protein 2
TTC26	lncRNA	up	TTC26	4	3	2	2	2	1	CDS	Down	XM_004008098.1	XP_004008150.1	TTC26		tetratricopeptide repeat domain 26	0	NM_024926.3	TTC26	Tetratricopeptide repeat protein 26
TTC26	lncRNA	up	TTC26	4	3	2	2	2	1	CDS	Down	XM_004008099.1	XP_004008150.1	TTC26		tetratricopeptide repeat domain 26	0	NM_024926.3	TTC26	Tetratricopeptide repeat protein 26
TTC26	lncRNA	up	TTC26	4	3	2	2	2	1	CDS	Down	XM_004008100.1	XP_004008150.1	TTC26		tetratricopeptide repeat domain 26	0	NM_024926.3	TTC26	Tetratricopeptide repeat protein 26
TTC26	lncRNA	up	TTC26	4	3	2	2	2	1	CDS	Down	XM_004008101.1	XP_004008150.1	TTC26		tetratricopeptide repeat domain 26	0	NM_024926.3	TTC26	Tetratricopeptide repeat protein 26
TTC26	lncRNA	up	TTC26	4	3	2	2	2	1	Intron	Down	XM_004008098.1	XP_004008150.1	TTC26		tetratricopeptide repeat domain 26	0	NM_024926.3	TTC26	Tetratricopeptide repeat protein 26
TTC26	lncRNA	up	TTC26	4	3	2	2	2	1	Intron	Down	XM_004008099.1	XP_004008150.1	TTC26		tetratricopeptide repeat domain 26	0	NM_024926.3	TTC26	Tetratricopeptide repeat protein 26
TTC26	lncRNA	up	TTC26	4	3	2	2	2	1	Intron	Down	XM_004008100.1	XP_004008150.1	TTC26		tetratricopeptide repeat domain 26	0	NM_024926.3	TTC26	Tetratricopeptide repeat protein 26
TTC26	lncRNA	up	TTC26	4	3	2	2	2	1	Intron	Down	XM_004008101.1	XP_004008150.1	TTC26		tetratricopeptide repeat domain 26	0	NM_024926.3	TTC26	Tetratricopeptide repeat protein 26
SLC44A4	mRNA	up	SLC44A4	0	0	5	3	-5	-3	CDS	Down	XM_004018933.1	XP_004018983.1	SLC44A4		solute carrier family 44, member 4	0	NM_025257.2	SLC44A4	Choline transporter-like protein 4
SLC44A4	mRNA	up	SLC44A4	0	0	5	3	-5	-3	CDS	Down	XM_004018934.1	XP_004018983.1	SLC44A4		solute carrier family 44, member 4	0	NM_025257.2	SLC44A4	Choline transporter-like protein 4
SLC44A4	mRNA	up	SLC44A4	0	0	5	3	-5	-3	Intron	Down	XM_004018933.1	XP_004018983.1	SLC44A4		solute carrier family 44, member 4	0	NM_025257.2	SLC44A4	Choline transporter-like protein 4
SLC44A4	mRNA	up	SLC44A4	0	0	5	3	-5	-3	Intron	Down	XM_004018934.1	XP_004018983.1	SLC44A4		solute carrier family 44, member 4	0	NM_025257.2	SLC44A4	Choline transporter-like protein 4
LOC101112974	mRNA	up	LOC101112974	2	2	6	5	-4	-3	Intron	Down	XM_004007443.1	XP_004007492.1	LOC101112974		T-complex protein 1 subunit delta-like	########	NM_006430.3	CCT4	T-complex protein 1 subunit delta
SH3KBP1	mRNA	up	SH3KBP1	2	2	2	2	0	0	CDS	Up	XM_004021954.1	XP_004022003.1	SH3KBP1		SH3-domain kinase binding protein 1	0	NM_031892.2	SH3KBP1	cDNA FLJ59425, highly similar to SH3-domain kinase-binding protein 1
SH3KBP1	mRNA	up	SH3KBP1	2	2	2	2	0	0	5-UTR	Up	XM_004021954.1	XP_004022003.1	SH3KBP1		SH3-domain kinase binding protein 1	0	NM_031892.2	SH3KBP1	cDNA FLJ59425, highly similar to SH3-domain kinase-binding protein 1
SH3KBP1	mRNA	up	SH3KBP1	2	2	2	2	0	0	Intron	Up	XM_004021954.1	XP_004022003.1	SH3KBP1		SH3-domain kinase binding protein 1	0	NM_031892.2	SH3KBP1	cDNA FLJ59425, highly similar to SH3-domain kinase-binding protein 1
DOCK8	mRNA	up	DOCK8	3	3	3	3	0	0	CDS	Down	XM_004005303.1	XP_004005352.1	DOCK8		dedicator of cytokinesis 8	0	NM_203447.3	DOCK8	cDNA FLJ55533, highly similar to Dedicator of cytokinesis protein 8
DOCK8	mRNA	up	DOCK8	3	3	3	3	0	0	Intron	Down	XM_004005303.1	XP_004005352.1	DOCK8		dedicator of cytokinesis 8	0	NM_203447.3	DOCK8	cDNA FLJ55533, highly similar to Dedicator of cytokinesis protein 8
DOCK8	mRNA	up	DOCK8	3	3	3	3	0	0	Intron	Up	XM_004005303.1	XP_004005352.1	DOCK8		dedicator of cytokinesis 8	0	NM_203447.3	DOCK8	cDNA FLJ55533, highly similar to Dedicator of cytokinesis protein 8
LOC101106059	mRNA	up	LOC101106059	6	5	5	5	1	0	DownStream	Up	XM_004022589.1	XP_004022638.1	LOC101106059		envelope glycoprotein-like
RYR3	mRNA	down	RYR3	2	1	4	4	-2	-3	CDS	Up	XM_004010971.1	XP_004011020.1	RYR3		ryanodine receptor 3	0	NM_001243996.1	RYR3	Ryanodine receptor 3
RYR3	mRNA	down	RYR3	2	1	4	4	-2	-3	Intron	Up	XM_004010971.1	XP_004011020.1	RYR3		ryanodine receptor 3	0	NM_001243996.1	RYR3	Ryanodine receptor 3
RYR3	mRNA	down	RYR3	2	1	4	4	-2	-3	CDS	Down	XM_004010971.1	XP_004011020.1	RYR3		ryanodine receptor 3	0	NM_001243996.1	RYR3	Ryanodine receptor 3
RYR3	mRNA	down	RYR3	2	1	4	4	-2	-3	Intron	Down	XM_004010971.1	XP_004011020.1	RYR3		ryanodine receptor 3	0	NM_001243996.1	RYR3	Ryanodine receptor 3
MYOM3	mRNA	down	MYOM3	0	0	3	2	-3	-2	CDS	Up	XM_004005120.1	XP_004005169.1	MYOM3		myomesin 3	0	NM_152372.3	MYOM3	Myomesin-3
MYOM3	mRNA	down	MYOM3	0	0	3	2	-3	-2	Intron	Up	XM_004005120.1	XP_004005169.1	MYOM3		myomesin 3	0	NM_152372.3	MYOM3	Myomesin-3
BAI3	mRNA	down	BAI3	4	3	6	4	-2	-1	Intron	Up	XM_004011580.1	XP_004011629.1	BAI3		brain-specific angiogenesis inhibitor 3	0	NM_001704.2	BAI3	cDNA FLJ75576, highly similar to Homo sapiens brain-specific angiogenesis inhibitor 3 (BAI3), mRNA
BAI3	mRNA	down	BAI3	4	3	6	4	-2	-1	UpStream	Down	XM_004011580.1	XP_004011629.1	BAI3		brain-specific angiogenesis inhibitor 3	0	NM_001704.2	BAI3	cDNA FLJ75576, highly similar to Homo sapiens brain-specific angiogenesis inhibitor 3 (BAI3), mRNA
CA4	mRNA	down	CA4	3	3	3	2	0	1	Intron	Up	XM_004012428.1	XP_004012477.1	CA4		carbonic anhydrase IV	########	NM_000717.3	CA4	cDNA FLJ52015, moderately similar to Carbonic anhydrase 4 (EC 4.2.1.1)
PHACTR3	mRNA	down	PHACTR3	2	2	2	1	0	1	Intron	Up	XM_004014426.1	XP_004014476.1	PHACTR3		phosphatase and actin regulator 3	0	NM_183246.1	PHACTR3	Phosphatase and actin regulator 3
PHACTR3	mRNA	down	PHACTR3	2	2	2	1	0	1	Intron	Up	XM_004014427.1	XP_004014476.1	PHACTR3		phosphatase and actin regulator 3	0	NM_183246.1	PHACTR3	Phosphatase and actin regulator 3
EMILIN3	mRNA	down	EMILIN3	5	5	4	4	1	1	CDS	Up	XM_004014838.1	XP_004014887.1	EMILIN3		elastin microfibril interfacer 3	0	NM_052846.1	EMILIN3	EMILIN3 protein
EMILIN3	mRNA	down	EMILIN3	5	5	4	4	1	1	Intron	Up	XM_004014838.1	XP_004014887.1	EMILIN3		elastin microfibril interfacer 3	0	NM_052846.1	EMILIN3	EMILIN3 protein
EMILIN3	mRNA	down	EMILIN3	5	5	4	4	1	1	CDS	Down	XM_004014838.1	XP_004014887.1	EMILIN3		elastin microfibril interfacer 3	0	NM_052846.1	EMILIN3	EMILIN3 protein
EMILIN3	mRNA	down	EMILIN3	5	5	4	4	1	1	Intron	Down	XM_004014838.1	XP_004014887.1	EMILIN3		elastin microfibril interfacer 3	0	NM_052846.1	EMILIN3	EMILIN3 protein
WDR7	mRNA	up	WDR7	3	3	4	2	-1	1	Intron	Down	XM_004020564.1	XP_004020614.1	WDR7		WD repeat domain 7	0	NM_052834.2	WDR7	WD repeat domain 7
WDR7	mRNA	up	WDR7	3	3	4	2	-1	1	Intron	Down	XM_004020565.1	XP_004020614.1	WDR7		WD repeat domain 7	0	NM_052834.2	WDR7	WD repeat domain 7
KIF1A	mRNA	down	KIF1A	0	0	3	3	-3	-3	Intron	Up	XM_004003440.1	XP_004003489.1	KIF1A		kinesin family member 1A	0	NM_004321.6	KIF1A	Kinesin-like protein KIF1A
STPG1	mRNA	up	STPG1	4	3	3	2	1	1	5-UTR	Down	XM_004005117.1	XP_004005166.1	STPG1		sperm-tail PG-rich repeat containing 1	########	NM_178122.4	STPG1	O(6)-methylguanine-induced apoptosis 2
STPG1	mRNA	up	STPG1	4	3	3	2	1	1	Intron	Down	XM_004005117.1	XP_004005166.1	STPG1		sperm-tail PG-rich repeat containing 1	########	NM_178122.4	STPG1	O(6)-methylguanine-induced apoptosis 2
WDR38	mRNA	up	WDR38	6	4	2	2	4	2	Intron	Up	XM_004005644.1	XP_004005693.1	WDR38		WD repeat domain 38	########	NM_001276376.1	WDR38	WD repeat domain 38
LOC101106061	mRNA	down	LOC101106061	1	1	1	1	0	0	CDS	Up	XM_004022712.1	XP_004022761.1	LOC101106061		A-kinase anchor protein 17B-like	4e-82	NM_005088.2	AKAP17A	A-kinase anchor protein 17A
LOC101106061	mRNA	down	LOC101106061	1	1	1	1	0	0	UpStream	Up	XM_004022712.1	XP_004022761.1	LOC101106061		A-kinase anchor protein 17B-like	4e-82	NM_005088.2	AKAP17A	A-kinase anchor protein 17A
PACRG	mRNA	up	PACRG	3	2	5	3	-2	-1	5-UTR	Down	XM_004011446.1	XP_004011495.1	PACRG		PARK2 co-regulated	########	NM_152410.2	PACRG	Parkin coregulated gene protein
PACRG	mRNA	up	PACRG	3	2	5	3	-2	-1	Intron	Down	XM_004011445.1	XP_004011495.1	PACRG		PARK2 co-regulated	########	NM_152410.2	PACRG	Parkin coregulated gene protein
PACRG	mRNA	up	PACRG	3	2	5	3	-2	-1	Intron	Down	XM_004011446.1	XP_004011495.1	PACRG		PARK2 co-regulated	########	NM_152410.2	PACRG	Parkin coregulated gene protein
PACRG	mRNA	up	PACRG	3	2	5	3	-2	-1	5-UTR	Up	XM_004011446.1	XP_004011495.1	PACRG		PARK2 co-regulated	########	NM_152410.2	PACRG	Parkin coregulated gene protein
PACRG	mRNA	up	PACRG	3	2	5	3	-2	-1	Intron	Up	XM_004011445.1	XP_004011495.1	PACRG		PARK2 co-regulated	########	NM_152410.2	PACRG	Parkin coregulated gene protein
PACRG	mRNA	up	PACRG	3	2	5	3	-2	-1	Intron	Up	XM_004011446.1	XP_004011495.1	PACRG		PARK2 co-regulated	########	NM_152410.2	PACRG	Parkin coregulated gene protein
LRRIQ3	mRNA	up	LRRIQ3	3	2	4	4	-1	-2	Intron	Down	XM_004002083.1	XP_004002132.1	LRRIQ3		leucine-rich repeats and IQ motif containing 3	0	NM_145258.1	LRRIQ3	leucine-rich repeats and IQ motif containing 3
LRRIQ3	mRNA	up	LRRIQ3	3	2	4	4	-1	-2	Intron	Up	XM_004002083.1	XP_004002132.1	LRRIQ3		leucine-rich repeats and IQ motif containing 3	0	NM_145258.1	LRRIQ3	leucine-rich repeats and IQ motif containing 3
PLEKHG5	mRNA	down	PLEKHG5	3	2	6	3	-3	-1	CDS	Up	XM_004023681.1	XP_004023730.1	PLEKHG5		pleckstrin homology domain containing, family G (with RhoGef domain) member 5	0	NM_198681.3	PLEKHG5	cDNA FLJ33882 fis, clone CTONG2007175, highly similar to Homo sapiens pleckstrin homology domain containing, family G (with RhoGef domain) member 5, transcript variant 1, mRNA
PLEKHG5	mRNA	down	PLEKHG5	3	2	6	3	-3	-1	Intron	Up	XM_004023681.1	XP_004023730.1	PLEKHG5		pleckstrin homology domain containing, family G (with RhoGef domain) member 5	0	NM_198681.3	PLEKHG5	cDNA FLJ33882 fis, clone CTONG2007175, highly similar to Homo sapiens pleckstrin homology domain containing, family G (with RhoGef domain) member 5, transcript variant 1, mRNA
TACR1	mRNA	up	TACR1	3	3	1	1	2	2	Intron	Down	XM_004006114.1	XP_004006163.1	TACR1		tachykinin receptor 1	0	NM_015727.2	TACR1	Substance-P receptor
TACR1	mRNA	up	TACR1	3	3	1	1	2	2	Intron	Up	XM_004006114.1	XP_004006163.1	TACR1		tachykinin receptor 1	0	NM_015727.2	TACR1	Substance-P receptor
DUSP27	mRNA	down	DUSP27	7	6	3	2	4	4	Intron	Up	XM_004003734.1	XP_004003783.1	DUSP27		dual specificity phosphatase 27 (putative)	########	NM_001080426.1	DUSP27	Inactive dual specificity phosphatase 27
METTL24	mRNA	up	METTL24	1	1	3	2	-2	-1	Intron	Up	XM_004011486.1	XP_004011535.1	METTL24		methyltransferase like 24	########	NM_001123364.1	METTL24	Methyltransferase-like protein 24
LOC101122496	mRNA	up	LOC101122496	7	7	4	3	3	4	Intron	Up	XM_004003753.1	XP_004003802.1	LOC101122496		multidrug resistance-associated protein 1-like	0	NM_019902.1	ABCC1	ATP-binding cassette transporter variant ABCC1delta-ex13&14
NME8	mRNA	down	NME8	7	6	3	3	4	3	CDS	Up	XM_004008237.1	XP_004008286.1	NME8		NME/NM23 family member 8	0	NM_016616.4	NME8	cDNA, FLJ94168, highly similar to Homo sapiens thioredoxin domain containing 3 (spermatozoa) (TXNDC3), mRNA
NME8	mRNA	down	NME8	7	6	3	3	4	3	Intron	Up	XM_004008237.1	XP_004008286.1	NME8		NME/NM23 family member 8	0	NM_016616.4	NME8	cDNA, FLJ94168, highly similar to Homo sapiens thioredoxin domain containing 3 (spermatozoa) (TXNDC3), mRNA
NME8	mRNA	down	NME8	7	6	3	3	4	3	Intron	Down	XM_004008237.1	XP_004008286.1	NME8		NME/NM23 family member 8	0	NM_016616.4	NME8	cDNA, FLJ94168, highly similar to Homo sapiens thioredoxin domain containing 3 (spermatozoa) (TXNDC3), mRNA
KIT	mRNA	up	KIT	2	2	4	4	-2	-2	Intron	Down	XM_004010070.1	XP_004010119.1	KIT		v-kit Hardy-Zuckerman 4 feline sarcoma viral oncogene homolog	0	NM_001093772.1	KIT	V-kit Hardy-Zuckerman 4 feline sarcoma viral oncogene-like protein transcript variant 2
KIT	mRNA	up	KIT	2	2	4	4	-2	-2	Intron	Up	XM_004010070.1	XP_004010119.1	KIT		v-kit Hardy-Zuckerman 4 feline sarcoma viral oncogene homolog	0	NM_001093772.1	KIT	V-kit Hardy-Zuckerman 4 feline sarcoma viral oncogene-like protein transcript variant 2
LOC101118562	mRNA	up	LOC101118562	6	6	3	3	3	3	CDS	Up	XM_004017687.1	XP_004017736.1	LOC101118562		leucine-rich repeat-containing protein LOC400891-like	3e-38	NM_194287.2	C14orf166B	chromosome 14 open reading frame 166B
LOC101118562	mRNA	up	LOC101118562	6	6	3	3	3	3	Intron	Up	XM_004017687.1	XP_004017736.1	LOC101118562		leucine-rich repeat-containing protein LOC400891-like	3e-38	NM_194287.2	C14orf166B	chromosome 14 open reading frame 166B
MGLL	mRNA	down	MGLL	4	4	4	3	0	1	Intron	Up	XM_004018711.1	XP_004018760.1	MGLL		monoglyceride lipase	########	NM_007283.6	MGLL	Monoglyceride lipase
MATN3	mRNA	down	MATN3	4	3	3	3	1	0	CDS	Up	XM_004007215.1	XP_004007264.1	MATN3		matrilin 3	0	NM_002381.4	MATN3	Matrilin-3
JDP2	mRNA	down	JDP2	2	2	3	3	-1	-1	Intron	Down	XM_004011077.1	XP_004011126.1	JDP2		Jun dimerization protein 2	2e-88	NM_130469.3	JDP2	Jun dimerization protein 2
HBEGF	mRNA	down	HBEGF	7	5	1	1	6	4	CDS	Down	XM_004008863.1	XP_004008912.1	HBEGF		heparin-binding EGF-like growth factor	5e-88	NM_001945.2	HBEGF	Proheparin-binding EGF-like growth factor
HBEGF	mRNA	down	HBEGF	7	5	1	1	6	4	Intron	Down	XM_004008863.1	XP_004008912.1	HBEGF		heparin-binding EGF-like growth factor	5e-88	NM_001945.2	HBEGF	Proheparin-binding EGF-like growth factor
HBEGF	mRNA	down	HBEGF	7	5	1	1	6	4	3-UTR	Down	XM_004008863.1	XP_004008912.1	HBEGF		heparin-binding EGF-like growth factor	5e-88	NM_001945.2	HBEGF	Proheparin-binding EGF-like growth factor
HBEGF	mRNA	down	HBEGF	7	5	1	1	6	4	UpStream	Down	XM_004008863.1	XP_004008912.1	HBEGF		heparin-binding EGF-like growth factor	5e-88	NM_001945.2	HBEGF	Proheparin-binding EGF-like growth factor
COL11A1	mRNA	up	COL11A1	4	4	3	3	1	1	Intron	Down	XM_004002244.1	XP_004002296.1	COL11A1		collagen, type XI, alpha 1	0	NM_080630.3	COL11A1	cDNA FLJ57066, highly similar to Collagen alpha-1(XI) chain
COL11A1	mRNA	up	COL11A1	4	4	3	3	1	1	Intron	Down	XM_004002245.1	XP_004002296.1	COL11A1		collagen, type XI, alpha 1	0	NM_080630.3	COL11A1	cDNA FLJ57066, highly similar to Collagen alpha-1(XI) chain
COL11A1	mRNA	up	COL11A1	4	4	3	3	1	1	Intron	Down	XM_004002246.1	XP_004002296.1	COL11A1		collagen, type XI, alpha 1	0	NM_080630.3	COL11A1	cDNA FLJ57066, highly similar to Collagen alpha-1(XI) chain
COL11A1	mRNA	up	COL11A1	4	4	3	3	1	1	Intron	Down	XM_004002247.1	XP_004002296.1	COL11A1		collagen, type XI, alpha 1	0	NM_080630.3	COL11A1	cDNA FLJ57066, highly similar to Collagen alpha-1(XI) chain
COL11A1	mRNA	up	COL11A1	4	4	3	3	1	1	Intron	Up	XM_004002244.1	XP_004002296.1	COL11A1		collagen, type XI, alpha 1	0	NM_080630.3	COL11A1	cDNA FLJ57066, highly similar to Collagen alpha-1(XI) chain
COL11A1	mRNA	up	COL11A1	4	4	3	3	1	1	Intron	Up	XM_004002245.1	XP_004002296.1	COL11A1		collagen, type XI, alpha 1	0	NM_080630.3	COL11A1	cDNA FLJ57066, highly similar to Collagen alpha-1(XI) chain
COL11A1	mRNA	up	COL11A1	4	4	3	3	1	1	Intron	Up	XM_004002246.1	XP_004002296.1	COL11A1		collagen, type XI, alpha 1	0	NM_080630.3	COL11A1	cDNA FLJ57066, highly similar to Collagen alpha-1(XI) chain
COL11A1	mRNA	up	COL11A1	4	4	3	3	1	1	Intron	Up	XM_004002247.1	XP_004002296.1	COL11A1		collagen, type XI, alpha 1	0	NM_080630.3	COL11A1	cDNA FLJ57066, highly similar to Collagen alpha-1(XI) chain
ADAM22	mRNA	down	ADAM22	4	3	4	3	0	0	Intron	Down	XM_004008256.1	XP_004008305.1	ADAM22		ADAM metallopeptidase domain 22	0	NM_021723.3	ADAM22	cDNA FLJ43443 fis, clone OCBBF2031167, highly similar to ADAM 22 (A disintegrin and metalloproteinase domain 22)
RSPH9	mRNA	up	RSPH9	2	2	4	3	-2	-1	Intron	Down	XM_004018849.1	XP_004018898.1	RSPH9		radial spoke head 9 homolog (Chlamydomonas)	########	NM_152732.4	RSPH9	Radial spoke head protein 9 homolog
GILT	lncRNA	up	GILT	5	4	4	4	1	0	CDS	Up	NM_001205150.1	NM_001205150.1	GILT		interferon-gamma-inducible lysosomal thiol reductase	2e-80	NM_006332.4	IFI30	Gamma-interferon-inducible lysosomal thiol reductase
GILT	lncRNA	up	GILT	5	4	4	4	1	0	Intron	Up	NM_001205150.1	NM_001205150.1	GILT		interferon-gamma-inducible lysosomal thiol reductase	2e-80	NM_006332.4	IFI30	Gamma-interferon-inducible lysosomal thiol reductase
LOC101121431	mRNA	up	LOC101121431	5	4	2	2	3	2	CDS	Down	XM_004011796.1	XP_004011845.1	LOC101121431		regulating synaptic membrane exocytosis protein 2-like	0	NM_014677.4	RIMS2	Regulating synaptic membrane exocytosis protein 2
LOC101121431	mRNA	up	LOC101121431	5	4	2	2	3	2	Intron	Down	XM_004011796.1	XP_004011845.1	LOC101121431		regulating synaptic membrane exocytosis protein 2-like	0	NM_014677.4	RIMS2	Regulating synaptic membrane exocytosis protein 2
LOC101121431	mRNA	up	LOC101121431	5	4	2	2	3	2	Intron	Up	XM_004011796.1	XP_004011845.1	LOC101121431		regulating synaptic membrane exocytosis protein 2-like	0	NM_014677.4	RIMS2	Regulating synaptic membrane exocytosis protein 2
FAM184B	mRNA	down	FAM184B	4	3	6	4	-2	-1	Intron	Up	XM_004009720.1	XP_004009769.1	FAM184B		family with sequence similarity 184, member B	0	NM_015688.1	FAM184B	family with sequence similarity 184, member B
MKNK1	mRNA	down	MKNK1	2	2	2	1	0	1	CDS	Up	XM_004001937.1	XP_004001986.1	MKNK1		MAP kinase interacting serine/threonine kinase 1	0	NM_198973.3	MKNK1	cDNA FLJ77058, highly similar to Homo sapiens MAP kinase interacting serine/threonine kinase 1 (MKNK1), transcript variant 2, mRNA
MKNK1	mRNA	down	MKNK1	2	2	2	1	0	1	Intron	Up	XM_004001937.1	XP_004001986.1	MKNK1		MAP kinase interacting serine/threonine kinase 1	0	NM_198973.3	MKNK1	cDNA FLJ77058, highly similar to Homo sapiens MAP kinase interacting serine/threonine kinase 1 (MKNK1), transcript variant 2, mRNA
MKNK1	mRNA	down	MKNK1	2	2	2	1	0	1	Intron	Down	XM_004001937.1	XP_004001986.1	MKNK1		MAP kinase interacting serine/threonine kinase 1	0	NM_198973.3	MKNK1	cDNA FLJ77058, highly similar to Homo sapiens MAP kinase interacting serine/threonine kinase 1 (MKNK1), transcript variant 2, mRNA
LOC101116991	mRNA	up	LOC101116991	6	5	6	5	0	0	CDS	Up	XM_004010395.1	XP_004010444.1	LOC101116991		ribonuclease K6-like	6e-48	NM_005615.4	RNASE6	Ribonuclease, RNase A family, k6, isoform CRA_a
HDX	mRNA	up	HDX	1	1	3	3	-2	-2	5-UTR	Up	XM_004022227.1	XP_004022276.1	HDX		highly divergent homeobox	0	NM_144657.4	HDX	Highly divergent homeobox
HDX	mRNA	up	HDX	1	1	3	3	-2	-2	Intron	Up	XM_004022227.1	XP_004022276.1	HDX		highly divergent homeobox	0	NM_144657.4	HDX	Highly divergent homeobox
SPDEF	mRNA	up	SPDEF	7	6	1	1	6	5	UpStream	Up	XM_004019182.1	XP_004019231.1	SPDEF		SAM pointed domain containing ets transcription factor	########	NM_012391.2	SPDEF	SAM pointed domain-containing Ets transcription factor
PPIL2	mRNA	down	PPIL2	4	3	2	1	2	2	CDS	Up	XM_004017678.1	XP_004017727.1	PPIL2		peptidylprolyl isomerase (cyclophilin)-like 2	0	NM_148176.2	PPIL2	cDNA FLJ75445, highly similar to Homo sapiens peptidylprolyl isomerase (cyclophilin)-like 2 (PPIL2), transcript variant 2, mRNA
PPIL2	mRNA	down	PPIL2	4	3	2	1	2	2	Intron	Up	XM_004017678.1	XP_004017727.1	PPIL2		peptidylprolyl isomerase (cyclophilin)-like 2	0	NM_148176.2	PPIL2	cDNA FLJ75445, highly similar to Homo sapiens peptidylprolyl isomerase (cyclophilin)-like 2 (PPIL2), transcript variant 2, mRNA
MTSS1L	mRNA	down	MTSS1L	5	4	3	2	2	2	UpStream	Up	XM_004015471.1	XP_004015520.1	MTSS1L		metastasis suppressor 1-like	########	NM_138383.2	MTSS1L	MTSS1-like protein
ELP4	mRNA	up	ELP4	0	0	4	3	-4	-3	Intron	Down	XM_004016368.1	XP_004016417.1	ELP4		elongator acetyltransferase complex subunit 4	0	NM_019040	ELP4	Elongation protein 4 homolog (S. cerevisiae)
TPD52L1	mRNA	up	TPD52L1	3	2	1	1	2	1	Intron	Down	XM_004011144.1	XP_004011193.1	TPD52L1		tumor protein D52-like 1	3e-92	NM_003287.2	TPD52L1	Tumor protein D53
MAPK15	mRNA	up	MAPK15	3	2	2	2	1	0	CDS	Up	XM_004011907.1	XP_004011956.1	MAPK15		mitogen-activated protein kinase 15	########	NM_139021.2	MAPK15	Mitogen-activated protein kinase 15
MAPK15	mRNA	up	MAPK15	3	2	2	2	1	0	Intron	Up	XM_004011907.1	XP_004011956.1	MAPK15		mitogen-activated protein kinase 15	########	NM_139021.2	MAPK15	Mitogen-activated protein kinase 15
BAIAP3	mRNA	up	BAIAP3	4	4	2	1	2	3	CDS	Up	XM_004023314.1	XP_004023363.1	BAIAP3		BAI1-associated protein 3	0	NM_003933.4	BAIAP3	BAI1-associated protein 3
BAIAP3	mRNA	up	BAIAP3	4	4	2	1	2	3	Intron	Up	XM_004023314.1	XP_004023363.1	BAIAP3		BAI1-associated protein 3	0	NM_003933.4	BAIAP3	BAI1-associated protein 3
AGBL4	mRNA	up	AGBL4	2	2	4	3	-2	-1	CDS	Down	XM_004003537.1	XP_004003586.1	AGBL4		ATP/GTP binding protein-like 4	0	NM_032785.3	AGBL4	ATP/GTP binding protein-like 4
AGBL4	mRNA	up	AGBL4	2	2	4	3	-2	-1	Intron	Down	XM_004003537.1	XP_004003586.1	AGBL4		ATP/GTP binding protein-like 4	0	NM_032785.3	AGBL4	ATP/GTP binding protein-like 4
TTC8	mRNA	up	TTC8	1	1	4	3	-3	-2	Intron	Down	XM_004011096.1	XP_004011145.1	TTC8		tetratricopeptide repeat domain 8	0	NM_198310	TTC8	cDNA FLJ36572 fis, clone TRACH2012298, highly similar to Tetratricopeptide repeat protein 8
FMNL1	mRNA	up	FMNL1	5	4	0	0	5	4	CDS	Up	XM_004013421.1	XP_004013470.1	FMNL1		formin-like 1	0	NM_052905.3	FMNL2	cDNA FLJ37546 fis, clone BRCAN2027364, highly similar to Homo sapiens formin-like 2 (FMNL2), transcript variant 2, mRNA
FMNL1	mRNA	up	FMNL1	5	4	0	0	5	4	Intron	Up	XM_004013421.1	XP_004013470.1	FMNL1		formin-like 1	0	NM_052905.3	FMNL2	cDNA FLJ37546 fis, clone BRCAN2027364, highly similar to Homo sapiens formin-like 2 (FMNL2), transcript variant 2, mRNA
XK	mRNA	up	XK	1	1	3	3	-2	-2	CDS	Up	XM_004022573.1	XP_004022622.1	XK		X-linked Kx blood group (McLeod syndrome)	########	NM_021083.2	XK	Membrane transport protein XK
XK	mRNA	up	XK	1	1	3	3	-2	-2	Intron	Up	XM_004022573.1	XP_004022622.1	XK		X-linked Kx blood group (McLeod syndrome)	########	NM_021083.2	XK	Membrane transport protein XK
XK	mRNA	up	XK	1	1	3	3	-2	-2	UpStream	Up	XM_004022573.1	XP_004022622.1	XK		X-linked Kx blood group (McLeod syndrome)	########	NM_021083.2	XK	Membrane transport protein XK
LOC101106326	mRNA	down	LOC101106326	6	5	4	4	2	1	CDS	Up	XM_004009326.1	XP_004009375.1	LOC101106326		EGF-like module-containing mucin-like hormone receptor-like 3-like	########	NM_152939.1	EMR3	EMR3 protein
LOC101106326	mRNA	down	LOC101106326	6	5	4	4	2	1	Intron	Up	XM_004009326.1	XP_004009375.1	LOC101106326		EGF-like module-containing mucin-like hormone receptor-like 3-like	########	NM_152939.1	EMR3	EMR3 protein
VEPH1	mRNA	up	VEPH1	5	3	3	3	2	0	Intron	Down	XM_004003218.1	XP_004003268.1	VEPH1		ventricular zone expressed PH domain homolog 1 (zebrafish)	0	NM_024621.2	VEPH1	Ventricular zone-expressed PH domain-containing protein homolog 1
VEPH1	mRNA	up	VEPH1	5	3	3	3	2	0	Intron	Down	XM_004003219.1	XP_004003268.1	VEPH1		ventricular zone expressed PH domain homolog 1 (zebrafish)	0	NM_024621.2	VEPH1	Ventricular zone-expressed PH domain-containing protein homolog 1
IL18R1	mRNA	up	IL18R1	5	3	6	5	-1	-2	Intron	Up	XM_004006123.1	XP_004006172.1	IL18R1		interleukin 18 receptor 1	0	NM_003855.3	IL18R1	IL18R1 protein
