# Supplementary material for: An Integrated Analysis of miRNAs and Methylated Genes Encoding mRNAs and lncRNAs in Sheep Breeds with Different Fecundity
Source: Front Physiol. 2017 Dec 15;8:1049. doi: 10.3389/fphys.2017.01049 (PMC5736872; doi:10.3389/fphys.2017.01049)
Supplement: Supplementary file 9 [file Table9.XLS]

## Sheet: Methylation_Co_Expression_Net-D
GeneID	GeneType	Style-before	GeneID-Methylation	HanBB-Degree	HanBB-K-core	Han++-Degree	Han++-K-core	Dif-Degree	Dif-Kcore	Type-Methylation	Style-Methylation	GeneSymbol-Methylation	AccID	Symbol	KeggID	Description	E-Value	Blast_AccID	Blast_Symbol	Blast_Description
TMEFF2	mRNA	up	TMEFF2	3	2	3	2	0	0	Intron	Up	XM_004004778.1	XP_004004827.1	TMEFF2		transmembrane protein with EGF-like and two follistatin-like domains 2	0	NM_016192.2	TMEFF2	cDNA, FLJ96422, highly similar to Homo sapiens transmembrane protein with EGF-like and two follistatin-like domains 2 (TMEFF2), mRNA
LOC101103624	mRNA	up	LOC101103624	2	1	1	1	1	0	5-UTR	Down	XM_004022082.1	XP_004022131.1	LOC101103624		G antigen family C member 1-like	2e-14	NM_007003.3	PAGE4	P antigen family member 4
LOC101103624	mRNA	up	LOC101103624	2	1	1	1	1	0	Intron	Down	XM_004022082.1	XP_004022131.1	LOC101103624		G antigen family C member 1-like	2e-14	NM_007003.3	PAGE4	P antigen family member 4
LOC101103624	mRNA	up	LOC101103624	2	1	1	1	1	0	UpStream	Down	XM_004022082.1	XP_004022131.1	LOC101103624		G antigen family C member 1-like	2e-14	NM_007003.3	PAGE4	P antigen family member 4
MUSK	mRNA	down	MUSK	0	0	1	1	-1	-1	Intron	Down	XM_004004017.1	XP_004004068.1	MUSK		muscle, skeletal, receptor tyrosine kinase	0	NM_005592.3	MUSK	Muscle, skeletal receptor tyrosine-protein kinase
MUSK	mRNA	down	MUSK	0	0	1	1	-1	-1	Intron	Down	XM_004004018.1	XP_004004068.1	MUSK		muscle, skeletal, receptor tyrosine kinase	0	NM_005592.3	MUSK	Muscle, skeletal receptor tyrosine-protein kinase
MUSK	mRNA	down	MUSK	0	0	1	1	-1	-1	Intron	Down	XM_004004019.1	XP_004004068.1	MUSK		muscle, skeletal, receptor tyrosine kinase	0	NM_005592.3	MUSK	Muscle, skeletal receptor tyrosine-protein kinase
GPR116	mRNA	up	GPR116	1	1	2	1	-1	0	Intron	Down	XM_004018868.1	XP_004018917.1	GPR116		G protein-coupled receptor 116	0	NM_015234.4	GPR116	cDNA FLJ75412, highly similar to Homo sapiens G protein-coupled receptor 116 (GPR116), mRNA
LOC101103296	mRNA	up	LOC101103296	1	1	0	0	1	1	Intron	Down	XM_004022236.1	XP_004022285.1	LOC101103296		GRB2-associated-binding protein 3-like	3e-97	NM_080612.3	GAB3	GRB2-associated-binding protein 3
AK5	mRNA	up	AK5	4	3	2	2	2	1	Intron	Down	XM_004002092.1	XP_004002141.1	AK5		adenylate kinase 5	0	NM_174858.2	AK5	Adenylate kinase isoenzyme 5
AK5	mRNA	up	AK5	4	3	2	2	2	1	Intron	Up	XM_004002092.1	XP_004002141.1	AK5		adenylate kinase 5	0	NM_174858.2	AK5	Adenylate kinase isoenzyme 5
FOXP3	mRNA	down	FOXP3	3	2	1	1	2	1	CDS	Down	NM_001144947.1	NM_001144947.1	FOXP3		Forkhead box P3	0	NM_014009.3	FOXP3	cDNA FLJ77236, highly similar to Homo sapiens forkhead box P3 (FOXP3), mRNA
FOXP3	mRNA	down	FOXP3	3	2	1	1	2	1	Intron	Down	NM_001144947.1	NM_001144947.1	FOXP3		Forkhead box P3	0	NM_014009.3	FOXP3	cDNA FLJ77236, highly similar to Homo sapiens forkhead box P3 (FOXP3), mRNA
PLB1	mRNA	down	PLB1	2	2	3	2	-1	0	Intron	Down	XM_004007238.1	XP_004007287.1	PLB1		phospholipase B1	0	NM_153021.4	PLB1	Phospholipase B1, membrane-associated
ADAT2	mRNA	up	ADAT2	3	2	1	1	2	1	Intron	Down	XM_004011387.1	XP_004011436.1	ADAT2		adenosine deaminase, tRNA-specific 2	4e-97	NM_182503.2	ADAT2	tRNA-specific adenosine deaminase 2
