# Supplementary material for: An Integrated Analysis of miRNAs and Methylated Genes Encoding mRNAs and lncRNAs in Sheep Breeds with Different Fecundity
Source: Front Physiol. 2017 Dec 15;8:1049. doi: 10.3389/fphys.2017.01049 (PMC5736872; doi:10.3389/fphys.2017.01049)
Supplement: Supplementary file 10 [file Table10.XLS]

## Sheet: Sheet1
Table S10. Real-time quantitative PCR validation
Validation of mRNA
gene_id	Dorset	HanBB	Han++	Forward primer	Reverse primer	The Reference
ABTB1	1.0353±0.3485	1.1593±0.2201	3.0443±1.5077	CCTACTTTGCCCACATGTTC	GTACAGGTACTGCAACAGC	18S
GRIA1	1.0077±0.1560	0.2758±0.1270	1.0513±0.1434	TATAGTGTGCCCTGTCCTAAG	CATCTGACCACCTGATACAATA	18S
PAX8	1.0074±0.1521	0.3622±0.0574	1.181±0.2262	TGTCCAGTTCTAGCTCCAC	GGAAAGGCATTGAAGGGC	18S
LRCOL1	1.0030±0.0968	0.0837±0.0328	0.3169±0.0032	CACAGCATGTGGGATCTTAT	GGAGGACTTCTCTGGCTA	18S
NAB2	1.0164±0.2227	0.4406±0.1645	0.7577±0.2873	GAGAGAGCACCTACCTGTC	GCTGCTGGATTTCAGAGT	18S
LOC101116109	1.0006±0.0419	0.1645±0.0121	0.7581±0.0683	GACCTGTTTAACAGTGTGATGA	TTGGCAATGGTAACTCCGA	18S
Validation of lncRNA
gene_id	Dorset	HanBB	Han++	Forward primer	Reverse primer	The Reference
MYH15	1.0085±0.1647	0.3177±0.0744	0.6657±0.1285	TCTGTAGTCTGTATGAGGAACG	CTCACCATTCTCACTCCG	18S
NYAP1	1.0095±0.1742	0.2894±0.1420	0.9250±0.2414	GTGCTGAATAAGGGCTGT	CAGGAGATGCTGGCAAAG	18S
Validation of miRNA
gene_id	Dorset	HanBB	Han++	primer	The Reference
oar-miR-494-3p	1.0055±0.1319	16.2856±1.1082	17.6608±0.0051	tgaaacatacacgggaaacctct	5S
oar-miR-496-5p	1.3021±0.9633	1.2227±0.6893	0.5121±0.1988	gagtcgggtactcgaatgga	5S
oar-miR-376c-3p	1.0279±0.3021	42.2223±15.1523	19.0773±7.2769	aacatagaggaaattccacgt	5S
oar-miR-3959-5p	1.7001±1.5789	71.4001±9.2302	56.1160±10.8554	ggttgatcagagaacatacatt	5S
Relative gene expression=2-△△ct
